# Supplementary material for: Runx2 stimulates neoangiogenesis through the Runt domain in melanoma
Source: Sci Rep. 2019 May 29;9:8052. doi: 10.1038/s41598-019-44552-1 (PMC6541657; doi:10.1038/s41598-019-44552-1)
Supplement: Supplementary file 2 — Supplemental_Table_2 list of peptides area and of identified peptides [file 41598_2019_44552_MOESM2_ESM.xlsx]

## Sheet: peptide area
Row	Index	Peak Name	m/z	Ret. Time	Group	Use	Lisati Verona_3G8_2_1ug_06092017_SWATH1	Lisati Verona_3G8_2_1ug_06092017_SWATH2	Lisati Verona_3G8_2_1ug_06092017_SWATH3	Lisati Verona_A375WT_2_1ug_06092017_SWATH1	Lisati Verona_A375WT_2_1ug_06092017_SWATH2	Lisati Verona_A375WT_2_1ug_06092017_SWATH3	Lisati Verona_348_1_2ug_09082017_SWATH1	Lisati Verona_348_1_2ug_09082017_SWATH2	Lisati Verona_348_1_2ug_09082017_SWATH3	Lisati Verona_A375WT_1_2ug_09082017_SWATH1	Lisati Verona_A375WT_1_2ug_09082017_SWATH2	Lisati Verona_A375WT_1_2ug_09082017_SWATH3
1	1	sp|Q15149-4|PLEC_HUMAN.TQLASWSDPTEETGPVAGILDTETLEK.+3	963.473	18.76	sp|Q15149-4|PLEC_HUMAN	TRUE	23950.5	24774	24144.1	26201.8	24564.2	24832.6	25760.3	23002.2	21821.2	33238.9	32918.5	29474
2	2	sp|Q15149-4|PLEC_HUMAN.LEDLLQDAQDEKEQLNEYK.+3	774.376	14.51	sp|Q15149-4|PLEC_HUMAN	TRUE	14480.4	4705.02	12155.4	2544.35	15007.3	18068	13696.7	11944.8	10847.5	19371.6	19568.7	21800.2
3	3	sp|Q15149-4|PLEC_HUMAN.LLDAQLATGGIVDPR.+2	769.931	14.59	sp|Q15149-4|PLEC_HUMAN	TRUE	24750.4	25606.9	24044.9	24468.8	25413.3	24892.2	19720.2	19799.7	16722	28077.1	27629.5	27358.8
4	4	sp|Q15149-4|PLEC_HUMAN.VLALPEPSPAAPTLR.+2	766.446	14.62	sp|Q15149-4|PLEC_HUMAN	TRUE	53503	54264.8	52587.1	2173.01	668.999	48718	37852.9	4391.62	1392.86	61599.6	58552.7	62433.1
5	5	sp|Q15149-4|PLEC_HUMAN.ATTAALLLEAQAATGFLVDPVR.+3	743.414	21.35	sp|Q15149-4|PLEC_HUMAN	TRUE	789.099	20183.5	17503.4	19515.9	17673.9	16919.6	14106.7	11307.4	14370.4	17995.3	18709.5	19993.7
6	6	sp|P05787|K2C8_HUMAN.LEGLTDEINFLR.+2	710.378	16.92	sp|P05787|K2C8_HUMAN	TRUE	46428.4	43961.9	19808.5	50476.2	57532.7	2427.11	13197.7	27616.1	14206.7	34355.5	34848.7	33406.8
7	7	sp|O95678|K2C75_HUMAN.NLDLDSIIAEVK.+2	665.367	18.96	sp|O95678|K2C75_HUMAN	TRUE	33474.4	40596.3	37589.5	42521.2	44267.6	42724.4	17408.9	19670.1	18021.6	48836.6	44357.5	44331.4
8	8	sp|O43790|KRT86_HUMAN.AEAESWYR.+2	506.23	8.39	sp|O43790|KRT86_HUMAN	TRUE	12900.1	6768.65	18230.7	2617.69	2488.36	6911.97	18269.7	14060.9	8819.6	5189.52	7738.29	1896.84
9	9	sp|P41219-2|PERI_HUMAN.LEEETRK.+2	452.74	5.31	sp|P41219-2|PERI_HUMAN	TRUE	254737	228919	216274	277784	268068	268604	241504	243589	260885	360031	360928	351470
10	10	sp|P06733|ENOA_HUMAN.AAVPSGASTGIYEALELR.+3	602.319	16.59	sp|P06733|ENOA_HUMAN	TRUE	272737	287422	287596	340407	334084	346562	289554	295290	281206	365360	360601	375680
11	11	sp|P06733|ENOA_HUMAN.LAMQEFMILPVGAAN.+2	802.912	21.69	sp|P06733|ENOA_HUMAN	TRUE	11033.3	12105.3	6970.81	20386.3	14137.8	16889.3	10005.3	8052.32	8582	25644	28658.7	25012.2
12	12	sp|P78527|PRKDC_HUMAN.QLFSSLFSGILK.+2	670.385	21.51	sp|P78527|PRKDC_HUMAN	TRUE	9708.37	7939.92	11291.9	11376.5	15772	14741.1	6683.25	6509.04	6267.38	10781.3	12992.8	13635.5
13	13	sp|P06733|ENOA_HUMAN.GNPTVEVDLFTSK.+2	703.862	14.21	sp|P06733|ENOA_HUMAN	TRUE	409399	408615	399125	514620	511513	500662	475212	478864	466762	620689	594345	605001
14	14	sp|P06733|ENOA_HUMAN.DATNVGDEGGFAPNILENK.+3	654.313	14.43	sp|P06733|ENOA_HUMAN	TRUE	116949	123893	121335	143851	141606	147374	178830	172155	179176	282823	281253	277192
15	15	sp|P78527|PRKDC_HUMAN.FESQDTVALLEAILDGIVDPVDSTLR.+3	939.49	30	sp|P78527|PRKDC_HUMAN	TRUE	7354.33	9801.47	6199.56	14516.2	12484.4	6091.37	6458.6	4887.28	5077.24	7557.03	6198.64	1353.99
16	16	sp|P06733|ENOA_HUMAN.LMIEMDGTENK.+2	640.797	10.87	sp|P06733|ENOA_HUMAN	TRUE	13766.4	12386.6	16051.8	23785.5	23649.7	24522.1	12728.6	13174.5	10840.8	44107.2	50087.8	43445.4
17	17	sp|P78527|PRKDC_HUMAN.LDQGGVIQDFINALDQLSNPELLFK.+3	929.824	31.06	sp|P78527|PRKDC_HUMAN	TRUE	6687.37	4525.14	3579.26	9760.6	7620.96	3660.97	3259.76	2745.93	3588.48	3331.45	3569.65	2027.61
18	18	sp|P06733|ENOA_HUMAN.LAMQEFMILPVGAANFR.+3	636.667	21.46	sp|P06733|ENOA_HUMAN	TRUE	135678	133720	134345	238562	232996	206407	155830	144202	159884	465589	482059	480342
19	19	sp|P02545|LMNA_HUMAN.ASASGSGAQVGGPISSGSSASSVTVTR.+3	789.058	9.86	sp|P02545|LMNA_HUMAN	TRUE	31429.7	31017.2	29292.8	44307.2	41038.7	40756.8	37371.6	34274.6	33750.4	51385	52163.1	43290.6
20	20	sp|P02545|LMNA_HUMAN.SVGGSGGGSFGDNLVTR.+2	783.879	10.69	sp|P02545|LMNA_HUMAN	TRUE	46547.7	46632.3	45848.6	58658.8	57232.2	58378.4	43852.5	40160.6	40609.3	73915.6	73373.1	69079.7
21	21	sp|P02545|LMNA_HUMAN.TALINSTGEEVAMR.+2	746.377	11.16	sp|P02545|LMNA_HUMAN	TRUE	8617.35	11817.4	9716.86	14952.2	15707.5	17695.6	7595.31	11710.1	1636.88	37679.9	37183.1	40935.8
22	22	sp|P02545|LMNA_HUMAN.IDSLSAQLSQLQK.+2	715.896	13.48	sp|P02545|LMNA_HUMAN	TRUE	145159	144044	142926	197557	184622	184724	116608	110167	106926	195191	199355	212364
23	23	sp|P02545|LMNA_HUMAN.SGAQASSTPLSPTR.+2	680.347	6.5	sp|P02545|LMNA_HUMAN	TRUE	146789	141660	142127	219107	211532	222104	142467	132574	129424	286820	278884	253890
24	24	sp|P02545|LMNA_HUMAN.AAYEAELGDAR.+2	583.278	9.11	sp|P02545|LMNA_HUMAN	TRUE	147336	151375	157687	214990	197165	209721	101297	92078.4	90913.2	161402	166271	145933
25	25	sp|P20700|LMNB1_HUMAN.NQNSWGTGEDVK.+2	667.802	6.89	sp|P20700|LMNB1_HUMAN	TRUE	9709.71	6810.98	8946.61	13672.8	12122.4	10644.1	7002.77	7720.24	5314.49	14904.6	17743	14161.8
26	26	sp|P08670|VIME_HUMAN.LGDLYEEEMR.+2	627.787	10.98	sp|P08670|VIME_HUMAN	TRUE	29941	26423.6	25873.6	48110.8	51287.7	45645.1	37094.5	33393.5	34448.9	114466	118819	111523
27	27	sp|P08670|VIME_HUMAN.VEVERDNLAEDIMR.+3	563.614	10.68	sp|P08670|VIME_HUMAN	TRUE	16118.8	17220.7	6831.51	9894.48	5901.11	2347.17	14578.4	3358.87	11603.9	66929.1	59345.3	68206.8
28	28	sp|P09104|ENOG_HUMAN.GNPTVEVDLYTAK.+2	703.862	14.21	sp|P09104|ENOG_HUMAN	TRUE	265539	267898	264112	335902	331490	319434	308499	308049	298556	407668	381186	395210
29	29	sp|P08670|VIME_HUMAN.QDVDNASLAR.+2	544.77	5.59	sp|P08670|VIME_HUMAN	TRUE	383099	392436	383939	469479	489004	432304	325506	321220	310603	544357	574592	535316
30	30	sp|P20700|LMNB1_HUMAN.TTIPEEEEEEEEAAGVVVEEELFHQQGTPR.+4	853.648	17.45	sp|P20700|LMNB1_HUMAN	TRUE	3640.82	3531.42	3117.18	7362.76	3305.54	9825.21	2682.49	4443.78	1876.55	997.837	13223	16511.5
31	31	sp|P09104|ENOG_HUMAN.DYPVVSIEDPFDQDDWAAWSK.+3	828.373	19.89	sp|P09104|ENOG_HUMAN	TRUE	1271.19	574.782	1006.1	2059.66	706.552	3613.9	1078.62	5342.35	1378.24	8847.01	1911.47	7464.06
32	32	sp|P08670|VIME_HUMAN.MFGGPGTASR.+2	490.735	6.81	sp|P08670|VIME_HUMAN	TRUE	56080.8	59189.5	53270.2	98942.6	96893.7	90752.3	76207.3	70050.7	75892.7	191628	195486	173781
33	33	sp|P20700|LMNB1_HUMAN.SLEGDLEDLKDQIAQLEASLAAAK.+4	632.833	27.01	sp|P20700|LMNB1_HUMAN	TRUE	272.143	6402.09	3857.62	14539.8	11355.5	10189.8	4032.03	2952.5	2516.27	8073.63	7338.56	5493.03
34	34	sp|P09104|ENOG_HUMAN.DATNVGDEGGFAPNILENSEALELVK.+3	901.443	21.44	sp|P09104|ENOG_HUMAN	TRUE	2018.23	3978.14	766.151	768.128	3198.55	5309.62	6246.57	5965.32	7610.93	9111.13	12132.5	12486.4
35	35	sp|P08670|VIME_HUMAN.ISLPLPNFSSLNLR.+2	785.951	20.37	sp|P08670|VIME_HUMAN	TRUE	1.33233e+06	1.36502e+06	1.37404e+06	1.62502e+06	1.57678e+06	1.60186e+06	1.01768e+06	996690	1.02775e+06	1.83238e+06	1.833e+06	1.79699e+06
36	36	sp|P08670|VIME_HUMAN.LHEEEIQELQAQIQEQHVQIDVDVSKPDLTAALR.+5	785.409	17.68	sp|P08670|VIME_HUMAN	TRUE	84965.7	76846.4	71335.4	139009	125483	117820	99992.6	95119.3	94312.6	134712	128140	110424
37	37	sp|P20700|LMNB1_HUMAN.EYEAALNSK.+2	512.751	5.78	sp|P20700|LMNB1_HUMAN	TRUE	16698.7	20097	16424.3	26893.5	26765.7	26933.8	17080.2	14391.1	15418.7	1448.02	19497.2	21576.4
38	38	sp|O43707|ACTN4_HUMAN.LVSIGAEEIVDGNAK.+2	757.907	13.05	sp|O43707|ACTN4_HUMAN	TRUE	27535.8	27334.2	21508	37238.7	34096.2	35567.2	25781.3	25094.1	27882	38380.4	28824.2	34777.8
39	39	sp|O43707|ACTN4_HUMAN.AGTQIENIDEDFRDGLK.+3	640.981	13.76	sp|O43707|ACTN4_HUMAN	TRUE	18757.9	16918.7	20229.9	25553.1	29149.7	28182.1	17007.9	17296.2	23509.4	30466	31369.8	30039.6
40	40	sp|O43707|ACTN4_HUMAN.LSGSNPYTTVTPQIINSK.+3	640.674	12.94	sp|O43707|ACTN4_HUMAN	TRUE	23339.9	25433.7	26829.1	38234.6	42177.6	36029.6	28986.1	26681.7	29744.3	51159.3	54273.5	47546.4
41	41	sp|O43707|ACTN4_HUMAN.KDDPVTNLNNAFEVAEK.+3	635.318	13.51	sp|O43707|ACTN4_HUMAN	TRUE	39965.2	41596.2	32311.7	62231.5	63082.2	54752.8	43885.8	26368.4	42613.2	63239	64653.6	61635.8
42	42	sp|O43707|ACTN4_HUMAN.MLDAEDIVNTARPDEK.+3	606.296	12.82	sp|O43707|ACTN4_HUMAN	TRUE	6472.73	4359.5	7066.78	16078.8	13885.7	12875.6	2630.88	8807.78	6826.48	29629.8	35181.4	31883.6
43	43	sp|O43707|ACTN4_HUMAN.VLAGDKNFITAEELR.+3	559.305	13.18	sp|O43707|ACTN4_HUMAN	TRUE	5188.15	4960.22	23215.7	32739.8	22197.4	15800.6	24555.2	5135.02	26466.9	54499.1	59986.7	50898.3
44	44	sp|P08238|HS90B_HUMAN.NPDDITQEEYGEFYK.+2	924.402	12.53	sp|P08238|HS90B_HUMAN	TRUE	63631.9	59144.1	55336.9	55826.8	57346.6	50476.9	61440.6	49908.4	57844.5	74397.4	86877.5	80630.2
45	45	sp|P08238|HS90B_HUMAN.LGIHEDSTNR.+3	381.191	4.68	sp|P08238|HS90B_HUMAN	TRUE	125985	129991	106002	129177	121526	125361	123222	139218	144279	184090	167387	167575
46	46	sp|P08238|HS90B_HUMAN.LGLGIDEDEVAAEEPNAAVPDEIPPLEGDEDASR.+4	883.917	18.04	sp|P08238|HS90B_HUMAN	TRUE	69354.6	58114.3	60994.4	57149	60511.4	61157.7	62510.3	64437	51195.9	73773.4	99213.2	70902.7
47	47	sp|P08238|HS90B_HUMAN.DLVVLLFETALLSSGFSLEDPQTHSNR.+4	747.888	28.24	sp|P08238|HS90B_HUMAN	TRUE	2957.69	3568.74	218.403	2308.91	2925.26	2767.49	4126.82	2918.17	189.891	1806.5	2664.1	2242.52
48	48	sp|P08238|HS90B_HUMAN.EQVANSAFVER.+2	625.312	9.05	sp|P08238|HS90B_HUMAN	TRUE	125696	126678	113739	124204	115669	114051	114921	109651	104926	129330	131403	127631
49	49	sp|Q00610|CLH1_HUMAN.VGYTPDWIFLLR.+2	740.403	21.7	sp|Q00610|CLH1_HUMAN	TRUE	18866.9	15043.6	2265.97	16490.4	17627.3	12498.8	1612.66	8435.88	8578.65	10337.6	9426.58	8562.75
50	50	sp|Q00610|CLH1_HUMAN.GYFEELITMLEAALGLER.+3	685.687	31.34	sp|Q00610|CLH1_HUMAN	TRUE	3356.53	2406.16	2267.12	3847.46	2238.9	2478.86	534.545	2144.14	967.155	407.644	858.57	474.615
51	51	sp|Q00610|CLH1_HUMAN.IYIDSNNNPER.+2	667.82	7.61	sp|Q00610|CLH1_HUMAN	TRUE	25973.3	30821.4	30501.8	31836.1	31640.2	31302.8	29551.8	25000.7	26018.9	45062.2	42630.6	40566.4
52	52	sp|Q00610|CLH1_HUMAN.LLYNNVSNFGR.+2	648.838	14.32	sp|Q00610|CLH1_HUMAN	TRUE	4288.76	8113.78	39902.4	43628.1	27921.9	24937.3	1527.68	42217.5	21904.2	34948.1	38375.2	33152.1
53	53	sp|Q00610|CLH1_HUMAN.ALEHFTDLYDIK.+3	488.917	13.9	sp|Q00610|CLH1_HUMAN	TRUE	21749.1	22233.8	26625.5	29975.1	28757	28848	21926.1	23027.3	23325.1	25609.8	28107.4	24713
54	54	sp|P38646|GRP75_HUMAN.TTPSVVAFTADGER.+2	725.862	11.72	sp|P38646|GRP75_HUMAN	TRUE	61343.3	60498.6	55861.9	54598.4	52798.6	52365.2	61365.7	61928.7	63731	82025.8	82885.6	73517.9
55	55	sp|P68371|TBB4B_HUMAN.INVYYNEATGGK.+2	664.828	9.55	sp|P68371|TBB4B_HUMAN	TRUE	254418	244041	242008	294561	303642	286926	281690	266511	257918	327716	336833	310102
56	56	sp|P11142|HSP7C_HUMAN.TVTNAVVTVPAYFNDSQR.+3	661.337	14.71	sp|P11142|HSP7C_HUMAN	TRUE	266795	265901	250064	209181	199391	203868	245876	249318	241533	240870	233440	240419
57	57	sp|P38646|GRP75_HUMAN.DAGQISGLNVLR.+2	621.844	13.47	sp|P38646|GRP75_HUMAN	TRUE	133680	138087	123659	99722.3	98148.4	5400.91	100110	99762	94004.7	96571.3	104522	102274
58	58	sp|P11142|HSP7C_HUMAN.DAGTIAGLNVLR.+2	600.341	14.71	sp|P11142|HSP7C_HUMAN	TRUE	743441	731403	725938	550351	537599	538496	565624	560797	571537	630516	629711	636981
59	59	sp|P68371|TBB4B_HUMAN.MSATFIGNSTAIQELFK.+3	619.985	20.88	sp|P68371|TBB4B_HUMAN	TRUE	34137.3	33410.3	29983.5	54019.2	53553.4	50172	26513.7	36386.5	26712.4	68001.2	44163.2	57722.6
60	60	sp|P38646|GRP75_HUMAN.QAASSLQQASLK.+2	616.336	7.33	sp|P38646|GRP75_HUMAN	TRUE	28179.9	29055.9	27919.5	25381.9	22432.5	24146.9	23305	19630.9	20898.7	27075.8	24867.5	24671
61	61	sp|P11142|HSP7C_HUMAN.IINEPTAAAIAYGLDKK.+3	596.668	13.6	sp|P11142|HSP7C_HUMAN	TRUE	77119.4	83137.3	72240.4	70066.4	63860.3	68216.5	105962	107211	101223	144471	143825	152173
62	62	sp|P68371|TBB4B_HUMAN.ALTVPELTQQMFDAK.+3	564.627	17.37	sp|P68371|TBB4B_HUMAN	TRUE	2440.67	1207.65	9968.18	18779.4	16313.1	4935.1	1915.65	11545.6	10934.6	31110.1	30609.6	26493.4
63	63	sp|P11142|HSP7C_HUMAN.STAGDTHLGGEDFDNR.+3	564.58	8.27	sp|P11142|HSP7C_HUMAN	TRUE	173381	187625	146256	153898	137535	125872	179173	168753	163684	196894	198315	168579
64	64	sp|P38646|GRP75_HUMAN.DSETGENIR.+2	510.733	3.84	sp|P38646|GRP75_HUMAN	TRUE	14632.9	16332.7	15037.2	11152.3	12490.6	11566.1	9581.82	5221.11	6817.44	12094.2	12146	4394.58
65	65	sp|P68371|TBB4B_HUMAN.AVLVDLEPGTMDSVR.+2	801.414	15.96	sp|P68371|TBB4B_HUMAN	TRUE	28625.5	30628.4	14713.2	51830.5	54232.5	51918.1	46036.7	41707.1	43124.2	145596	144696	63567.2
66	66	sp|P11142|HSP7C_HUMAN.SQIHDIVLVGGSTR.+3	494.607	10.68	sp|P11142|HSP7C_HUMAN	TRUE	183125	184983	159879	171162	167886	166590	247462	246713	248146	191038	197585	187093
67	67	sp|P38646|GRP75_HUMAN.VINEPTAAALAYGLDK.+2	823.443	14.82	sp|P38646|GRP75_HUMAN	TRUE	58972.3	63206.8	54668.5	47204.8	44843.3	47336.6	48624.8	50570.3	49337.6	46847	46265.3	47116.6
68	68	sp|P11142|HSP7C_HUMAN.ARFEELNADLFR.+3	494.256	14.17	sp|P11142|HSP7C_HUMAN	TRUE	83880.4	75791.1	66490.1	59949.8	47002.9	59707.6	109608	102054	97418.6	143018	135467	147598
69	69	sp|P38646|GRP75_HUMAN.LYSPSQIGAFVLMK.+2	777.423	18.78	sp|P38646|GRP75_HUMAN	TRUE	6125.42	6913.19	5154.9	5101.27	1152.4	1599.85	5618.84	4273.73	584.202	12298.8	10988.3	12408.7
70	70	sp|P68371|TBB4B_HUMAN.FWEVISDEHGIDPTGTYHGDSDLQLER.+4	779.861	15.81	sp|P68371|TBB4B_HUMAN	TRUE	28499	31064.4	3845.49	3329.07	30459.8	36566.4	32365.2	27823.9	29338.2	41910.5	41809.2	38804.5
71	71	sp|P11021|GRP78_HUMAN.IINEPTAAAIAYGLDKR.+3	606.004	13.91	sp|P11021|GRP78_HUMAN	TRUE	72609.2	77395	88783.1	6032.91	86076.7	91035.9	76812.9	82024.3	84535.3	115263	130343	129895
72	72	sp|P14618|KPYM_HUMAN.KGVNLPGAAVDLPAVSEK.+3	589	13.44	sp|P14618|KPYM_HUMAN	TRUE	115345	121307	115205	174707	179592	172010	178371	181300	176125	164516	164505	167315
73	73	sp|Q13885|TBB2A_HUMAN.FWEVISDEHGIDPTGSYHGDSDLQLER.+4	776.357	15.84	sp|Q13885|TBB2A_HUMAN	TRUE	19758.3	20059.8	16566.6	32079.2	27776.2	24104	26178.7	24137.6	18827.3	28820.8	25661.9	26733.6
74	74	sp|P11021|GRP78_HUMAN.IEWLESHQDADIEDFK.+3	658.974	14.51	sp|P11021|GRP78_HUMAN	TRUE	45404.7	46171.4	42782.6	53249	48376.2	53093.6	48936.8	39623.4	45485.6	53352.8	49206.7	54282.1
75	75	sp|P14618|KPYM_HUMAN.GDLGIEIPAEK.+2	571.309	12.49	sp|P14618|KPYM_HUMAN	TRUE	311467	310809	296573	388720	361568	382151	263167	274793	300872	411593	400682	413140
76	76	sp|P11021|GRP78_HUMAN.NELESYAYSLK.+2	658.822	12.62	sp|P11021|GRP78_HUMAN	TRUE	76632.2	80778	66312	73412.2	71657.5	70675.1	65836.4	59076.5	61710	79715.6	79406.2	73002.1
77	77	sp|P14618|KPYM_HUMAN.DPVQEAWAEDVDLR.+3	548.262	15.21	sp|P14618|KPYM_HUMAN	TRUE	45751.2	42121.8	43045.3	62191.5	59766.7	58624.3	55425.6	60414.4	57996.7	36623.3	47424.2	34058.9
78	78	sp|P11021|GRP78_HUMAN.SQIFSTASDNQPTVTIK.+3	612.983	12.21	sp|P11021|GRP78_HUMAN	TRUE	36269.5	36122	38867.7	36873.9	37179.4	38230	36351.2	37342.6	29991.6	41747.9	38427.6	39924.9
79	79	sp|P14618|KPYM_HUMAN.GSGTAEVELK.+2	495.759	6.32	sp|P14618|KPYM_HUMAN	TRUE	29128.5	36142.2	33775.5	41671.9	37833.7	43091.1	41276.7	33970.3	40288.3	35446.6	37549.2	34856.3
80	80	sp|P11021|GRP78_HUMAN.DAGTIAGLNVMR.+2	609.319	14.36	sp|P11021|GRP78_HUMAN	TRUE	11091.6	9343.76	1827.83	15980.7	15452.7	1226.28	4362.98	3756.45	9475.12	30426	30666.2	27702.4
81	81	sp|P11021|GRP78_HUMAN.ITITNDQNR.+2	537.78	5.44	sp|P11021|GRP78_HUMAN	TRUE	96435	120645	104389	115426	119434	109827	99121.4	96766.1	87615.9	129117	131704	121739
82	82	sp|P14618|KPYM_HUMAN.TATESFASDPILYRPVAVALDTK.+3	822.436	17.53	sp|P14618|KPYM_HUMAN	TRUE	127636	127987	126870	172792	163011	174211	151077	136620	136845	231609	209982	216519
83	83	sp|P14625|ENPL_HUMAN.EEASDYLELDTIK.+2	763.367	14.21	sp|P14625|ENPL_HUMAN	TRUE	43937.9	46788.1	45210.5	48485.2	49558.6	50251.9	37827.8	38394	38098.1	40450.1	40999.1	36621
84	84	sp|P14625|ENPL_HUMAN.GVVDSDDLPLNVSR.+2	743.381	13.14	sp|P14625|ENPL_HUMAN	TRUE	94430.8	77769	89492.2	103791	102662	106888	79547.8	84781.4	78440.3	120278	116962	121659
85	85	sp|P14625|ENPL_HUMAN.DISTNYYASQK.+2	645.304	8.74	sp|P14625|ENPL_HUMAN	TRUE	24246.7	36097.8	18798.5	39091	44036.5	34521.1	34495.8	33049.6	36453.3	55287.8	54795.4	50510.8
86	86	sp|P14625|ENPL_HUMAN.TDDEVVQREEEAIQLDGLNASQIR.+3	910.118	15.59	sp|P14625|ENPL_HUMAN	TRUE	34687.1	35014.2	32353.4	41893.8	43336.6	43287.9	36084.5	40205.2	36129.3	61052.6	60716	60621.6
87	87	sp|P14625|ENPL_HUMAN.LSLNIDPDAK.+2	543.295	12.1	sp|P14625|ENPL_HUMAN	TRUE	67792.9	75066.3	63232.6	83386.3	83241.1	82833.6	41670.7	39816.5	34922.8	41648.9	35420.7	40271.8
88	88	sp|P22314|UBA1_HUMAN.LAYVAAGDLAPINAFIGGLAAQEVMK.+3	868.468	21.76	sp|P22314|UBA1_HUMAN	TRUE	1676.65	3591.26	916.955	15320.5	13417.1	13633.4	11881.1	11470.2	9734.34	39006.3	41141.9	42741.3
89	89	sp|P22314|UBA1_HUMAN.IYDDDFFQNLDGVANALDNVDAR.+3	867.402	21.95	sp|P22314|UBA1_HUMAN	TRUE	23690.6	29160.2	26457.7	37041.2	37368.9	35885.7	27444.3	28575.2	27843.9	43740.4	46570.1	48451.7
90	90	sp|P22314|UBA1_HUMAN.NGFLNLALPFFGFSEPLAAPR.+3	760.072	26.17	sp|P22314|UBA1_HUMAN	TRUE	6982.18	13091.6	12155.2	17319.1	16503.3	12975.7	11603.8	9880.87	7684.38	14106.8	12908.7	15258.1
91	91	sp|P22314|UBA1_HUMAN.NGFLNLALPF.+2	553.306	24.53	sp|P22314|UBA1_HUMAN	TRUE	5746.65	1261.83	1920.69	5078.93	4589.87	7374.06	3532.17	2008.49	4038.22	5417.91	5513.93	6038.4
92	92	sp|P22314|UBA1_HUMAN.AVTLHDQGTAQWADLSSQFYLR.+3	836.415	17.16	sp|P22314|UBA1_HUMAN	TRUE	32758.6	31159.9	35133.4	43024.1	44198.3	45898.3	42500.4	39928.5	35612.8	47638.3	46180.2	46172.7
93	93	sp|P22314|UBA1_HUMAN.AAVATFLQSVQVPEFTPK.+3	645.019	19.22	sp|P22314|UBA1_HUMAN	TRUE	47585.6	55522	52985.1	80299.1	78872.6	76331.5	62645.6	57491.2	57452.7	91901.4	92137.5	89299.2
94	94	sp|P63261|ACTG_HUMAN.EITALAPSTMK.+2	581.313	10.63	sp|P63261|ACTG_HUMAN	TRUE	79147.8	82685.6	75405.4	96637	103742	104336	112426	112519	108338	263681	257245	249026
95	95	sp|P0DMV8-2|HS71A_HUMAN.LLQDFFNGR.+2	555.29	14.77	sp|P0DMV8-2|HS71A_HUMAN	TRUE	51464.1	50173.7	51772.2	1695.67	10305.3	47215.2	4519.05	48796.3	58801.9	62262.5	58830.2	2068.39
96	96	sp|P63261|ACTG_HUMAN.DLYANTVLSGGTTMYPGIADR.+3	739.028	16.76	sp|P63261|ACTG_HUMAN	TRUE	28455.1	25557.1	25060.8	32278.3	30775.7	26960.9	29427.3	28247.8	28785.7	71573	70853.9	69857.4
97	97	sp|P63261|ACTG_HUMAN.TTGIVMDSGDGVTHTVPIYEGYALPH.+3	910.774	16.18	sp|P63261|ACTG_HUMAN	TRUE	56160.6	54755	54097.7	72354.1	67571	67934.5	38007.8	37888	37070.5	75734.1	76525	79061.3
98	98	sp|P0DMV8-2|HS71A_HUMAN.DNNLLGR.+2	401.214	6.92	sp|P0DMV8-2|HS71A_HUMAN	TRUE	21129.2	32733.5	9144.98	3626.65	4542.44	27522.8	26998.4	13980.7	18673.4	34924.3	30266.1	28836.3
99	99	sp|P63261|ACTG_HUMAN.TTGIVMDSGDGVTHTVPIYEGYALPHAILR.+4	796.659	17.24	sp|P63261|ACTG_HUMAN	TRUE	16220.8	21346.9	16608.2	25286.6	25891.5	28215.2	27483	24011.3	22331.6	111839	118842	105803
100	100	sp|P63261|ACTG_HUMAN.VAPEEHPVLLTEAPLNPK.+3	652.026	12.91	sp|P63261|ACTG_HUMAN	TRUE	849514	848353	803654	809094	807085	825617	721372	690958	703644	817702	833257	819637
101	101	sp|P0DMV8-2|HS71A_HUMAN.NSTIPTK.+2	380.714	4.1	sp|P0DMV8-2|HS71A_HUMAN	TRUE	155711	146974	140415	113029	106430	101692	120240	117710	116829	126127	111666	110857
102	102	sp|P63261|ACTG_HUMAN.DSYVGDEAQSK.+2	599.765	4.94	sp|P63261|ACTG_HUMAN	TRUE	475296	466106	416745	403819	409246	409876	499003	468658	458694	542949	525403	477674
103	103	sp|P07437|TBB5_HUMAN.ISVYYNEATGGK.+2	651.322	9.55	sp|P07437|TBB5_HUMAN	TRUE	221928	219663	218800	267991	271722	258335	249643	237356	232827	291412	306766	284314
104	104	sp|P07437|TBB5_HUMAN.FWEVISDEHGIDPTGTYHGDSDLQLDR.+4	776.357	15.84	sp|P07437|TBB5_HUMAN	TRUE	68621.8	64133	51305.3	92721.8	79381.4	73403.9	84446.4	73238.4	73135.3	87512.7	80593.8	88491.9
105	105	sp|P07437|TBB5_HUMAN.MAVTFIGNSTAIQELFK.+3	623.997	20.88	sp|P07437|TBB5_HUMAN	TRUE	33733.6	34009.8	31085.8	56252.6	56512.7	53648.9	37364	37979.8	35956.2	69657.4	67807.1	60747.9
106	106	sp|P07437|TBB5_HUMAN.ALTVPELTQQVFDAK.+3	553.97	17.78	sp|P07437|TBB5_HUMAN	TRUE	172368	171469	172114	204022	198937	207416	160916	159761	161567	237855	228339	233347
107	107	sp|P07900-2|HS90A_HUMAN.NPDDITNEEYGEFYK.+2	917.394	12.33	sp|P07900-2|HS90A_HUMAN	TRUE	50807.8	55632.7	55064.5	57964.3	53026.8	64797.5	55134.7	50158.9	57465.5	53229.6	64496.8	66786.4
108	108	sp|P10809|CH60_HUMAN.LVQDVANNTNEEAGDGTTTATVLAR.+3	854.088	11.33	sp|P10809|CH60_HUMAN	TRUE	77336.4	75453.9	67808.7	72083	67506.7	65580.5	62334.6	63708.6	56530.4	73622.4	78343.5	70128
109	109	sp|P10809|CH60_HUMAN.TALLDAAGVASLLTTAEVVVTEIPK.+3	828.139	29.62	sp|P10809|CH60_HUMAN	TRUE	58494	61060.2	59964.6	57574.6	57635.5	52462.3	19156.8	19657.4	20686	23692.2	21788.3	19940.3
110	110	sp|P07900-2|HS90A_HUMAN.ELISNSSDALDK.+2	646.322	9.55	sp|P07900-2|HS90A_HUMAN	TRUE	123893	125795	114577	115477	123358	119337	143665	122304	126111	132771	143473	137305
111	111	sp|P10809|CH60_HUMAN.IQEIIEQLDVTTSEYEKEK.+3	765.725	16.1	sp|P10809|CH60_HUMAN	TRUE	3002.88	2813.84	8464.54	8962.09	1771.75	843.314	15419.5	13674	14409.9	22786.8	23550.3	26410.5
112	112	sp|P07900-2|HS90A_HUMAN.DQVANSAFVER.+2	618.304	9.23	sp|P07900-2|HS90A_HUMAN	TRUE	141162	128472	137070	145657	131947	150183	143518	112574	159800	177655	194787	146406
113	113	sp|P10809|CH60_HUMAN.TALLDAAGVASLLTTAEVVVTEIPKEEK.+4	717.901	26.84	sp|P10809|CH60_HUMAN	TRUE	33570.2	34670.1	36928.5	32738.4	30720	32768	14806.2	16443.4	16036.1	12634.1	12930.6	6082.15
114	114	sp|P07900-2|HS90A_HUMAN.HLEINPDHSIIETLR.+4	447.492	13.08	sp|P07900-2|HS90A_HUMAN	TRUE	74097.3	76124.9	67742.9	92977.3	84524.2	87779.5	83740.6	82820.4	83195.3	81131.9	83295.9	89897
115	115	sp|P10809|CH60_HUMAN.ALMLQGVDLLADAVAVTMGPK.+3	705.051	26.12	sp|P10809|CH60_HUMAN	TRUE	18504.6	17210.2	16982.6	30266.3	26619.7	23583.4	22126	20404.6	18809.8	67565.7	63006.7	62965.5
116	116	sp|P07900-2|HS90A_HUMAN.HSQFIGYPITLFVEK.+3	593.654	18.26	sp|P07900-2|HS90A_HUMAN	TRUE	118481	101411	111323	153998	156473	142796	144440	145775	139848	173741	160847	162240
117	117	sp|P10809|CH60_HUMAN.GYISPYFINTSK.+2	695.356	13.89	sp|P10809|CH60_HUMAN	TRUE	65466.5	66357.5	61220.8	58681.2	55016.3	54102.7	71351.7	70210.7	69035.6	119149	130353	120993
118	118	sp|P60709|ACTB_HUMAN.SYELPDGQVITIGNER.+3	597.635	15.21	sp|P60709|ACTB_HUMAN	TRUE	669459	674022	654813	611190	563477	593050	626641	622914	641389	700281	679690	702750
119	119	sp|P60709|ACTB_HUMAN.GYSFTTTAER.+2	566.767	9.23	sp|P60709|ACTB_HUMAN	TRUE	905712	887029	884660	788296	739949	753924	735008	686801	679355	786552	796787	751133
120	120	sp|P60709|ACTB_HUMAN.RGILTLK.+2	400.771	8.97	sp|P60709|ACTB_HUMAN	TRUE	15247.3	7685.69	13966.5	18565.5	17198	5103.72	24435.5	23971.1	21386.6	37987.5	41385.6	32911.2
121	121	sp|P68032|ACTC_HUMAN.YPIEHGIITNWDDMEK.+3	654.308	13.83	sp|P68032|ACTC_HUMAN	TRUE	16597.7	24305.1	21800.7	30330.4	29660.4	30297.5	28645.1	26972.8	27424.5	60085.9	64659.1	64063.1
122	122	sp|Q08211|DHX9_HUMAN.VNLSQDLEHQLQNIIQELNLEILPPPEDPSVPVALNIGK.+4	1082.59	28.53	sp|Q08211|DHX9_HUMAN	TRUE	2123.93	1673.05	1482.1	6373.1	286.327	2773.99	1179.76	262.233	953.99	261.257	1926.25	1422.58
123	123	sp|P13639|EF2_HUMAN.STAISLFYELSENDLNFIK.+3	735.375	23.82	sp|P13639|EF2_HUMAN	TRUE	11517.1	11342.5	9425.01	13541.7	11272.9	1247.72	14747.5	11583.6	10452	741.298	9319.55	9931.13
124	124	sp|Q9BUF5|TBB6_HUMAN.MASTFIGNSTAIQELFK.+2	929.474	19.73	sp|Q9BUF5|TBB6_HUMAN	TRUE	30057.7	49963.8	41719.5	70531.5	69378.9	59693.3	30551.4	44061.5	45093.7	57136.4	61106.2	61090.4
125	125	sp|Q08211|DHX9_HUMAN.GMTLVTPLQLLLFASK.+2	866.508	26	sp|Q08211|DHX9_HUMAN	TRUE	4896.89	2515.01	3763.85	7725.16	6503.63	5682.81	3048.63	4125.99	3820.51	9500.31	8401.71	7971.9
126	126	sp|P13639|EF2_HUMAN.EGIPALDNFLDKL.+2	722.888	22.36	sp|P13639|EF2_HUMAN	TRUE	142492	143421	147862	121537	128857	122452	131694	126928	126017	164199	174886	179220
127	127	sp|Q9BUF5|TBB6_HUMAN.MASTFIGNSTAIQELFK.+3	619.985	20.88	sp|Q9BUF5|TBB6_HUMAN	TRUE	34203.4	33410.3	30196.6	36448.1	53553.4	50172	26537.9	36386.5	27002.8	68097.2	44960.1	57722.6
128	128	sp|Q08211|DHX9_HUMAN.ETPFELIEALLK.+2	701.895	28.18	sp|Q08211|DHX9_HUMAN	TRUE	2612.53	7162.19	9344.03	7631.01	12714.8	10254	199.432	307.898	1860.93	6083.76	4467.74	4347.06
129	129	sp|P13639|EF2_HUMAN.IVGLVGVDQFLVK.+2	693.921	18.71	sp|P13639|EF2_HUMAN	TRUE	22515.4	25650.3	24360.2	28655.4	26811	25557.7	21155.5	20816.9	19057.2	11902.4	15493.9	10204.9
130	130	sp|P13639|EF2_HUMAN.GEGQLGPAER.+2	507.254	5.01	sp|P13639|EF2_HUMAN	TRUE	47728.1	49197.7	45467.7	46256	47226.4	41501.2	46553.2	49016.2	45035.6	61135	63518.4	55182.8
131	131	sp|Q08211|DHX9_HUMAN.TTQVPQFILDDFIQNDR.+3	684.013	20.02	sp|Q08211|DHX9_HUMAN	TRUE	43485.1	49982.5	41039.7	50384.7	52271.1	46542.4	47955.4	45411.4	44686.9	52495.2	60480.3	55811.7
132	132	sp|P61978-2|HNRPK_HUMAN.IDEPLEGSEDR.+2	630.291	8.25	sp|P61978-2|HNRPK_HUMAN	TRUE	98607.1	97210.6	91514.9	118691	117090	108375	98193.9	86103.6	97203.7	137598	117088	128208
133	133	sp|P12814|ACTN1_HUMAN.VEQIAAIAQELNELDYYDSPSVNAR.+3	936.794	20.22	sp|P12814|ACTN1_HUMAN	TRUE	9457.13	10747.7	12829.5	15736.7	15044.3	16881.7	14313.2	12120.2	13250.7	11672.2	11477.6	12387.9
134	134	sp|P61978-2|HNRPK_HUMAN.ILSISADIETIGEILKK.+3	615.031	21.94	sp|P61978-2|HNRPK_HUMAN	TRUE	17246.1	16186.7	12998.3	20500.2	20241.7	18893.8	24508.9	26188.9	26236.7	41941.4	43411.2	36425.4
135	135	sp|P12814|ACTN1_HUMAN.IDQLEGDHQLIQEALIFDNK.+3	780.401	19.11	sp|P12814|ACTN1_HUMAN	TRUE	10429.4	2265.75	3063.72	12188	24871.5	28929.1	3126.86	3008.91	2623.71	33245.1	31006.4	3290.45
136	136	sp|P61978-2|HNRPK_HUMAN.LLIHQSLAGGIIGVK.+3	506.984	14.33	sp|P61978-2|HNRPK_HUMAN	TRUE	77121.5	77298.9	69828.5	99266.9	96326.5	94362.1	60667.8	62496.9	70003.3	88651.2	87906.7	86822.3
137	137	sp|P12814|ACTN1_HUMAN.LLETIDQLYLEYAK.+3	571.31	19.48	sp|P12814|ACTN1_HUMAN	TRUE	18430	15425.5	13803.4	25051.9	23414.6	18344.8	17036.9	14875.3	18394.3	20599.7	20487.8	18797.8
138	138	sp|P61978-2|HNRPK_HUMAN.IITITGTQDQIQNAQYLLQNSVK.+3	863.801	18.45	sp|P61978-2|HNRPK_HUMAN	TRUE	124485	135141	125344	146892	151048	145323	118383	122230	118797	170342	160966	167159
139	139	sp|P61978-2|HNRPK_HUMAN.IILDLISESPIK.+2	670.905	18.47	sp|P61978-2|HNRPK_HUMAN	TRUE	341057	325800	338012	412308	417150	402724	275500	281256	270171	424990	419781	415701
140	140	sp|P61978-2|HNRPK_HUMAN.GSYGDLGGPIITTQVTIPK.+3	639.682	16.18	sp|P61978-2|HNRPK_HUMAN	TRUE	67863.5	73118	65193.1	81326.1	78593.5	80334	60495.5	61844.7	58889.3	85832.3	86071	86252.1
141	141	sp|P68363|TBA1B_HUMAN.AVFVDLEPTVIDEVR.+3	567.973	18.06	sp|P68363|TBA1B_HUMAN	TRUE	331665	323437	322175	393708	394589	391045	316786	311047	316079	461816	447059	448721
142	142	sp|P68363|TBA1B_HUMAN.LISQIVSSITASLR.+3	496.631	21.03	sp|P68363|TBA1B_HUMAN	TRUE	180894	211564	214824	265839	267086	260737	161808	161949	170491	225157	222774	223932
143	143	sp|P68363|TBA1B_HUMAN.TIGGGDDSFNTFFSETGAGK.+3	669.969	16.12	sp|P68363|TBA1B_HUMAN	TRUE	134829	131407	126981	155214	148562	157852	138547	137067	138662	180876	179663	184901
144	144	sp|P68363|TBA1B_HUMAN.IHFPLATYAPVISAEK.+3	586.326	16.34	sp|P68363|TBA1B_HUMAN	TRUE	458241	430416	430085	559308	558984	540195	357637	354232	350154	565031	551968	580137
145	145	sp|P68363|TBA1B_HUMAN.EIIDLVLDR.+2	543.314	16.66	sp|P68363|TBA1B_HUMAN	TRUE	634337	582123	579935	728817	692670	692902	472136	455594	456312	644143	649101	674404
146	146	sp|P68363|TBA1B_HUMAN.DVNAAIATIK.+2	508.293	10.84	sp|P68363|TBA1B_HUMAN	TRUE	330695	334492	321402	375711	380807	359291	288952	286546	282126	452223	452921	433732
147	147	sp|P04075|ALDOA_HUMAN.LQSIGTENTEENR.+2	745.858	6.58	sp|P04075|ALDOA_HUMAN	TRUE	32564	36297.4	37429.2	39863.7	38225.1	39678.9	34397.5	31778.9	30743.6	36205.7	36649.2	34205.2
148	148	sp|P04075|ALDOA_HUMAN.YTPSGQAGAAASESLFVSNHAY.+3	743.347	13.83	sp|P04075|ALDOA_HUMAN	TRUE	47518.7	51188.9	46245.8	55955.6	50580.3	50961.1	55931	46729	56368.9	44984.4	48767.9	43405.6
149	149	sp|P04075|ALDOA_HUMAN.GILAADESTGSIAK.+2	666.854	10.24	sp|P04075|ALDOA_HUMAN	TRUE	245508	257780	241247	243207	238778	249157	240287	244012	246291	298261	291265	283063
150	150	sp|P04075|ALDOA_HUMAN.FSHEEIAMATVTALR.+3	559.287	13.87	sp|P04075|ALDOA_HUMAN	TRUE	31162.9	30158.5	28052.3	32882.4	37700.8	34675.4	31642.3	34635	29829.7	50653.8	49273.5	49092.3
151	151	sp|P04075|ALDOA_HUMAN.AAQEEYVK.+2	469.235	4.23	sp|P04075|ALDOA_HUMAN	TRUE	57353.5	51574.2	48324.4	52675.9	52849.4	51076.2	49952.5	49367.4	46243.1	52426.5	52818.8	48947
152	152	sp|P04075|ALDOA_HUMAN.TVPPAVTGITFLSGGQSEEEASINLNAINK.+4	765.149	19.08	sp|P04075|ALDOA_HUMAN	TRUE	48831.7	43026.2	43281.7	49237.8	52061.3	43792	48300.1	50900.6	46561.6	51661.3	57871.4	48868.3
153	153	sp|P21333|FLNA_HUMAN.VGSAADIPINISETDLSLLTATVVPPSGR.+3	965.189	23.03	sp|P21333|FLNA_HUMAN	TRUE	26736	23577.1	26144.7	28566.1	27894.6	1116.9	24201.7	24466.2	23273.6	37759.6	35681	32922
154	154	sp|P04083|ANXA1_HUMAN.SEDFGVNEDLADSDAR.+2	870.371	11.36	sp|P04083|ANXA1_HUMAN	TRUE	61019.2	59791.8	57024.8	72891.1	68697.1	67822.5	51654.6	53294.8	49986.1	52722.3	54291.6	52427.6
155	155	sp|P04083|ANXA1_HUMAN.GGPGSAVSPYPTFNPSSDVAALHK.+3	786.057	13.93	sp|P04083|ANXA1_HUMAN	TRUE	71255.9	72948.7	67641.7	87728.7	80770.9	87967	64241.1	64191.2	68704.3	99740.2	97319	99341.6
156	156	sp|P21333|FLNA_HUMAN.GAGTGGLGLAVEGPSEAK.+2	785.907	11.33	sp|P21333|FLNA_HUMAN	TRUE	26765.9	25992	22571	28855.4	31753.9	27197.5	24516.2	23622.5	24797.5	33956.2	35083	35408.3
157	157	sp|P04083|ANXA1_HUMAN.GDRSEDFGVNEDLADSDAR.+3	689.966	10.47	sp|P04083|ANXA1_HUMAN	TRUE	5826.35	1190.72	10215.8	7232.97	7797.18	7491.11	18325.9	15475	18903.7	48506.7	44500.6	42409.9
158	158	sp|P21333|FLNA_HUMAN.DAGEGGLSLAIEGPSK.+2	750.881	12.99	sp|P21333|FLNA_HUMAN	TRUE	18696.9	11590	10888	12137.6	14360.2	19584.8	15483.7	15711.7	20176.2	19614.4	16807.4	17847
159	159	sp|P04083|ANXA1_HUMAN.TPAQFDADELR.+2	631.804	10.48	sp|P04083|ANXA1_HUMAN	TRUE	59178.5	67559.4	62102.6	68969.2	66188.1	76252.5	58854.6	58052.2	62341.7	86899.3	85917.7	82231.3
160	160	sp|P21333|FLNA_HUMAN.IANLQTDLSDGLR.+2	708.378	13.18	sp|P21333|FLNA_HUMAN	TRUE	27488.6	33953.5	31430.2	50678.2	57742.4	51297.7	41586.3	47010.3	45466.1	56454.7	49415.5	44498.6
161	161	sp|P04083|ANXA1_HUMAN.DITSDTSGDFR.+2	607.27	9.42	sp|P04083|ANXA1_HUMAN	TRUE	62049	70958.7	68593	71772.8	74862.9	75046.7	76730.5	65620.1	66843.7	75450.1	79391.8	78190.5
162	162	sp|P21333|FLNA_HUMAN.YGGDEIPFSPYR.+2	700.828	13.76	sp|P21333|FLNA_HUMAN	TRUE	49555.4	48796.1	44671.4	50294.8	2210.44	47469.8	1255.95	2000.49	22606.4	57605.8	2115.72	59657.9
163	163	sp|P04083|ANXA1_HUMAN.GTDVNVFNTILTTR.+2	775.912	17.47	sp|P04083|ANXA1_HUMAN	TRUE	108712	104480	107930	125765	138380	117144	105371	98618.9	104118	132741	132208	129222
164	164	sp|O75369|FLNB_HUMAN.FNDEHIPESPYLVPVIAPSDDAR.+3	861.091	16.37	sp|O75369|FLNB_HUMAN	TRUE	36957.1	36539.3	29510.4	1666.24	19862.6	17036.4	37582.8	36932	36561.5	25428	23458.5	23463.7
165	165	sp|P07355|ANXA2_HUMAN.SLYYYIQQDTK.+2	711.351	12.56	sp|P07355|ANXA2_HUMAN	TRUE	54787.9	50142.5	49033.1	40718.5	39279.6	37454.8	61221.8	63530	67905.8	37398.4	42504.7	36763.1
166	166	sp|P62736|ACTA_HUMAN.QEYDEAGPSIVHR.+2	750.857	9.79	sp|P62736|ACTA_HUMAN	TRUE	43816.8	21563.6	40961.8	22885.1	38620	44417	52385.3	46668	47680.8	48276.3	51334.2	45287.3
167	167	sp|P07355|ANXA2_HUMAN.RAEDGSVIDYELIDQDAR.+3	688.999	13.27	sp|P07355|ANXA2_HUMAN	TRUE	184614	172846	168226	132621	133431	126120	156774	166945	159694	137197	135773	129746
168	168	sp|O75369|FLNB_HUMAN.VLQSFTVDSSK.+2	605.819	9.92	sp|O75369|FLNB_HUMAN	TRUE	22031.3	23286.1	20647.4	8854.86	15581.9	14867.1	22218.4	19306.1	23306.3	16900.7	13024.5	11598.3
169	169	sp|P07355|ANXA2_HUMAN.AEDGSVIDYELIDQDAR.+3	636.966	14.58	sp|P07355|ANXA2_HUMAN	TRUE	46271.4	54690.4	51586.2	35175.9	35991.4	35814	40452.1	43073.9	44685.9	43752.4	37772.8	43892.4
170	170	sp|O75369|FLNB_HUMAN.SADFVVESIGSEVGSLGFAIEGPSQAK.+3	894.448	19.2	sp|O75369|FLNB_HUMAN	TRUE	6900.65	7568.33	8648.57	1123.13	4565.93	4655.66	9173.14	10523.4	4632.95	5944.72	3427.05	6613.77
171	171	sp|P07355|ANXA2_HUMAN.TNQELQEINR.+2	622.815	7.29	sp|P07355|ANXA2_HUMAN	TRUE	146699	139569	141284	115035	105490	106498	134399	125107	129117	129713	124168	118805
172	172	sp|O75369|FLNB_HUMAN.VTASGPGLSSYGVPASLPVDFAIDAR.+3	849.774	19.59	sp|O75369|FLNB_HUMAN	TRUE	54503.7	56350.1	64819.1	30884.6	28779	26783.4	59201.9	54194.6	56091.6	33239.6	37854.1	41729.5
173	173	sp|P07355|ANXA2_HUMAN.LSLEGDHSTPPSAYGSVK.+3	615.639	10.02	sp|P07355|ANXA2_HUMAN	TRUE	164358	167157	151316	130960	124360	127099	143823	142460	155277	138716	144530	135030
174	174	sp|O75369|FLNB_HUMAN.LGSAADFLLDISETDLSSLTASIK.+3	823.099	26.22	sp|O75369|FLNB_HUMAN	TRUE	29744.3	31350.1	478.378	13623.6	12856.5	12105.5	27183.7	28241.4	27803.5	18589.9	16961.9	15379.2
175	175	sp|P07355|ANXA2_HUMAN.TPAQYDASELK.+2	611.801	8.11	sp|P07355|ANXA2_HUMAN	TRUE	92714.8	88251.4	84900	67821.3	67772.8	59580.8	69635.9	76079.1	76787.8	76582.7	65435	59227.7
176	176	sp|O75369|FLNB_HUMAN.VLFASQEIPASPFR.+2	781.422	16.53	sp|O75369|FLNB_HUMAN	TRUE	47854.2	44175.2	45769.4	16586.3	22766.5	19051.5	35335.6	38717.5	29213.2	26154.4	29595.2	28621.8
177	177	sp|P30101|PDIA3_HUMAN.DASIVGFFDDSFSEAHSEFLK.+3	783.362	21.54	sp|P30101|PDIA3_HUMAN	TRUE	32682	29501.4	30292.2	40151.8	32638.8	28551.4	13779.5	14067.3	14769	10785.2	8497.36	9450.25
178	178	sp|P30101|PDIA3_HUMAN.SEPIPESNDGPVK.+2	684.836	8.96	sp|P30101|PDIA3_HUMAN	TRUE	66704.7	70569.4	61027.5	68198.9	10828.2	65446.7	58937.2	62951.5	58602.2	78112.3	78454.3	73493.7
179	179	sp|P30101|PDIA3_HUMAN.DGEEAGAYDGPR.+2	618.76	6.13	sp|P30101|PDIA3_HUMAN	TRUE	28350.7	30219.8	30824.7	33198.5	29560.8	29894.9	27501.9	26242.8	23099.2	32704.3	27146.5	29258
180	180	sp|P30101|PDIA3_HUMAN.LAPEYEAAATR.+2	596.304	8.13	sp|P30101|PDIA3_HUMAN	TRUE	95992	98307.8	89812.7	100391	93787.9	86509.2	71008.3	77516.3	80958.6	99750.1	107156	100150
181	181	sp|P30101|PDIA3_HUMAN.EATNPPVIQEEKPK.+3	527.282	7.16	sp|P30101|PDIA3_HUMAN	TRUE	40630.9	39951	38123.3	49291.2	39288.8	45097.7	40764.1	41098.7	44301.8	57486.5	59897.5	51939.8
182	182	sp|P30101|PDIA3_HUMAN.TFSHELSDFGLESTAGEIPVVAIR.+3	859.106	18.65	sp|P30101|PDIA3_HUMAN	TRUE	91661.7	91429.3	90296.5	94995.3	88437	89804.9	75891	74654.9	73736.3	87353.2	86121.2	88179.2
183	183	sp|P04406|G3P_HUMAN.VIISAPSADAPMFVMGVNHEK.+3	738.375	16.05	sp|P04406|G3P_HUMAN	TRUE	22363.1	23884.4	23039.9	37580.5	41344.3	39386.6	28430.7	29215.5	26664.6	66357.4	69000.1	66465.1
184	184	sp|P04406|G3P_HUMAN.VIHDNFGIVEGLMTTVHAITATQK.+4	649.596	21.81	sp|P04406|G3P_HUMAN	TRUE	47318.4	55108.5	51812	101894	91260.6	84135.9	89603.2	94248.1	86854.5	174372	174888	166343
185	185	sp|P04406|G3P_HUMAN.VIHDNFGIVEGLMTTVH.+3	627.989	17.94	sp|P04406|G3P_HUMAN	TRUE	61136.4	61773.2	63390.3	104976	96569.4	105040	78350	76095.8	69929.6	61276.5	60956.3	63852.4
186	186	sp|P04406|G3P_HUMAN.LVINGNPITIFQER.+3	538.639	17.95	sp|P04406|G3P_HUMAN	TRUE	635101	607720	610238	729721	641582	651217	695444	667477	717369	585131	542707	495866
187	187	sp|P55060|XPO2_HUMAN.SFSLLQEAIIPYIPTLITQLTQK.+3	873.167	28.08	sp|P55060|XPO2_HUMAN	TRUE	30754.2	29298	30387.4	40165.4	34979.2	31078.2	15040	14559.3	13805.2	24793.4	25987.3	22987.7
188	188	sp|P55060|XPO2_HUMAN.FFEGPVTGIFSGYVNSMLQEYAK.+3	862.086	24.81	sp|P55060|XPO2_HUMAN	TRUE	1549.04	743.511	460.779	6396.1	5141.74	6840.48	5311.22	3881.68	4353.08	8003.73	7697.76	883.579
189	189	sp|P55060|XPO2_HUMAN.FLESVEGNQNYPLLLLTLLEK.+3	811.781	25.42	sp|P55060|XPO2_HUMAN	TRUE	31832.4	28714.6	23192.3	33591.3	26977.4	23277	20002.7	17947.2	15382	22909.5	17663.9	16805.8
190	190	sp|P55060|XPO2_HUMAN.GSNTIASAAADKIPGLLGVFQK.+3	720.067	18.65	sp|P55060|XPO2_HUMAN	TRUE	18470.8	20209.6	21699.1	20623.6	21244.6	18748.7	18553.2	19469.2	22011.3	30325.3	31726.6	32211.4
191	191	sp|P55060|XPO2_HUMAN.LLQTDDEEEAGLLELLK.+3	643.674	19.97	sp|P55060|XPO2_HUMAN	TRUE	21190.8	22024.1	21811.6	16640.5	23285.2	22607.9	22302.3	22683	25063.3	27778.4	27587.2	26215.8
192	192	sp|P00338|LDHA_HUMAN.VTLTSEEEAR.+2	567.785	6.7	sp|P00338|LDHA_HUMAN	TRUE	166622	199776	193066	168573	161608	250245	186539	186309	182084	218155	206184	187062
193	193	sp|P00338|LDHA_HUMAN.DYNVTANSK.+2	506.241	4.73	sp|P00338|LDHA_HUMAN	TRUE	29751.5	29948.3	28274.9	36587.6	29593.5	31142.6	34436.4	10205.2	33250.6	42405.8	43069.9	39185.7
194	194	sp|P00338|LDHA_HUMAN.LLIVSNPVDILTY.+2	730.424	22.69	sp|P00338|LDHA_HUMAN	TRUE	13471.5	13095.5	13667.6	14274.7	16007.2	12624.9	14528.1	13809.6	13238.5	7744.32	9085.35	10200.5
195	195	sp|P00338|LDHA_HUMAN.GYTSWAIGLSVADLAESIMK.+3	704.694	25.94	sp|P00338|LDHA_HUMAN	TRUE	2997.01	974.212	1622.55	1544.43	2976.81	3692.71	3711.34	730.163	2096.18	5085.64	559.283	673.266
196	196	sp|P00338|LDHA_HUMAN.LLIVSNPVDILTYVAWK.+3	648.712	24.83	sp|P00338|LDHA_HUMAN	TRUE	63893	51938.5	35981.9	57472.9	53255.8	43779.6	48144.9	39668.2	34295.7	52492.1	38771.2	36792.2
197	197	sp|P00338|LDHA_HUMAN.TLHPDLGTDKDKEQWK.+4	478.496	10.58	sp|P00338|LDHA_HUMAN	TRUE	8025.43	992.257	7219.34	6477.77	16756.3	7273.44	12940.9	14232.2	15794.3	14389	15290.6	19335
198	198	sp|Q9Y490|TLN1_HUMAN.GTEWVDPEDPTVIAENELLGAAAAIEAAAK.+3	1017.84	26.38	sp|Q9Y490|TLN1_HUMAN	TRUE	6568.68	973.886	9735.65	445.66	11565.3	12041	8920.15	8616.26	5752.36	14341.7	16031.3	16164.5
199	199	sp|Q9Y490|TLN1_HUMAN.AATAPLLEAVDNLSAFASNPEFSSIPAQISPEGR.+4	868.441	24.73	sp|Q9Y490|TLN1_HUMAN	TRUE	22709	20721	23967.5	4465.6	30521.8	26835.7	17290.9	19390.8	391.478	38803.9	37864.7	36866.7
200	200	sp|Q9Y490|TLN1_HUMAN.AVSSAIAQLLGEVAQGNENYAGIAAR.+3	858.449	21.71	sp|Q9Y490|TLN1_HUMAN	TRUE	11211.5	12636.6	807.909	11528.4	13673.9	11598.8	7290.88	9665.92	11183.2	13597.6	12798.9	14573.8
201	201	sp|Q9Y490|TLN1_HUMAN.GVAALTSDPAVQAIVLDTASDVLDK.+3	823.774	22.62	sp|Q9Y490|TLN1_HUMAN	TRUE	31652	14786.4	35851.9	36679	41329.2	28534.2	28920.7	30217.9	25646.9	50247.4	30504	48308.9
202	202	sp|Q9Y490|TLN1_HUMAN.TLAESALQLLYTAK.+2	761.43	19.45	sp|Q9Y490|TLN1_HUMAN	TRUE	10560	10718	10612.9	14860.6	11709.3	13817.5	9252.45	9281.83	6552.18	17022.5	15624.4	16907.6
203	203	sp|P06576|ATPB_HUMAN.TVLIMELINNVAK.+2	729.423	21.95	sp|P06576|ATPB_HUMAN	TRUE	29578.6	27082.5	18136.5	37619.2	36672.2	28954	31801.7	30443.2	27881.3	28304.6	27214.5	25027.2
204	204	sp|P06576|ATPB_HUMAN.FTQAGSEVSALLGR.+2	718.381	14.56	sp|P06576|ATPB_HUMAN	TRUE	84954	80584.7	78357.9	73970.9	72174.6	76305.1	58371.7	52584.6	54466.9	77746.3	80062.4	82529.5
205	205	sp|P06576|ATPB_HUMAN.LVLEVAQHLGESTVR.+3	550.977	13.6	sp|P06576|ATPB_HUMAN	TRUE	76086.2	72979.6	63281.7	73876.1	71641.6	71057.5	63209.1	66659.4	67791.5	76996	81739.5	79339.2
206	206	sp|P06576|ATPB_HUMAN.VVDLLAPYAK.+2	544.821	14.24	sp|P06576|ATPB_HUMAN	TRUE	130897	137296	134566	123557	120511	114570	92528.1	89008.4	94393.2	134070	130669	135482
207	207	sp|P06576|ATPB_HUMAN.VLDSGAPIK.+2	450.264	7.61	sp|P06576|ATPB_HUMAN	TRUE	106926	108032	99970.9	94368.7	101566	96694.8	61949.4	55648.9	64027.8	81811.2	91898	78309
208	208	sp|P06576|ATPB_HUMAN.SLQDIIAILGMDELSEEDKLTVSR.+3	892.465	23.54	sp|P06576|ATPB_HUMAN	TRUE	8866.74	7399.93	4677.68	14258.7	10098	10176.9	8022.59	5054.74	7698.49	12899.8	2383.06	9363.28
209	209	sp|P12956|XRCC6_HUMAN.NLEALALDLMEPEQAVDLTLPK.+3	808.429	24.11	sp|P12956|XRCC6_HUMAN	TRUE	13488.7	13688.1	13909.5	22512.4	22754.8	18034	19518.4	17783.7	14194.4	40818	40480.1	43361.4
210	210	sp|P40926|MDHM_HUMAN.FVFSLVDAMNGK.+2	664.339	15.7	sp|P40926|MDHM_HUMAN	TRUE	3214.28	1985.29	2294.49	1016.16	7717.49	4931.75	10502.8	7114.22	8237.95	13982.7	16402.6	16909
211	211	sp|P12956|XRCC6_HUMAN.NIPPYFVALVPQEEELDDQK.+3	782.062	19.17	sp|P12956|XRCC6_HUMAN	TRUE	43176.8	44720.3	45734.5	44945.8	47286.1	44496.7	39694.2	32881	35290.3	36056.9	43937.1	35499.7
212	212	sp|P40926|MDHM_HUMAN.VNVPVIGGHAGK.+3	383.224	9.61	sp|P40926|MDHM_HUMAN	TRUE	85310.1	82206.8	80495.7	89949.5	82840.7	85207.2	80199.3	76146.3	82912.8	92703.7	83903.9	89198.6
213	213	sp|P12956|XRCC6_HUMAN.IQVTPPGFQLVFLPFADDKR.+3	763.419	21.95	sp|P12956|XRCC6_HUMAN	TRUE	23881.7	25697.3	26827.1	29020.6	26966.1	26377.8	26561.3	28931.6	24439.3	33474.1	37242.1	37944.7
214	214	sp|P40926|MDHM_HUMAN.VDFPQDQLTALTGR.+2	780.904	15.6	sp|P40926|MDHM_HUMAN	TRUE	44287.4	81039.6	71967.5	63732.6	47216.5	66695.9	51833.5	33067.7	53014.2	63303	82934.3	76657.2
215	215	sp|P12956|XRCC6_HUMAN.IQVTPPGFQLVFLPFADDK.+3	711.386	23.72	sp|P12956|XRCC6_HUMAN	TRUE	70578	64546.9	69850.7	61760.7	60424	61378.4	30212.8	31065.2	29619.5	43381.7	42013.8	40950.2
216	216	sp|P40926|MDHM_HUMAN.IFGVTTLDIVR.+2	617.364	17.45	sp|P40926|MDHM_HUMAN	TRUE	288412	279791	273918	257086	245040	240517	205508	205213	214351	245584	232326	253722
217	217	sp|P12956|XRCC6_HUMAN.DIISIAEDEDLR.+2	694.849	15.34	sp|P12956|XRCC6_HUMAN	TRUE	52314.8	58070	58325.8	56948.1	55998.9	49353.8	50652.4	51796.7	3454.87	38522.7	44591.7	42497.4
218	218	sp|P40926|MDHM_HUMAN.VAVLGASGGIGQPLSLLLK.+3	598.368	21	sp|P40926|MDHM_HUMAN	TRUE	147111	154516	161372	130387	148012	147181	120032	111263	123124	147530	147180	149343
219	219	sp|P12956|XRCC6_HUMAN.SDSFENPVLQQHFR.+3	568.609	12.21	sp|P12956|XRCC6_HUMAN	TRUE	54009	57482.2	9282.9	58244	38560.9	60524.9	35491.2	18698.6	47163.7	55708.6	66946.5	63184.3
220	220	sp|P29401|TKT_HUMAN.NMAEQIIQEIYSQIQSK.+3	675.01	24.2	sp|P29401|TKT_HUMAN	TRUE	27573	27618.4	30662.4	58911.8	59442.4	52393.7	32832.9	35107.8	33067.6	79814.9	74956.1	80136.6
221	221	sp|P78371|TCPB_HUMAN.EALLSSAVDHGSDEVK.+3	552.941	10.25	sp|P78371|TCPB_HUMAN	TRUE	44593.8	54593.7	42467.3	43215.2	42037.5	33840.9	41565.1	37049.6	40166	45220.6	52128.9	45650.3
222	222	sp|P78371|TCPB_HUMAN.QVLLSAAEAAEVILR.+3	528.31	17.6	sp|P78371|TCPB_HUMAN	TRUE	1028.96	8891.22	9532.95	1731.56	7244.44	7073.78	1784.15	8053.33	36590.3	43951.5	4103.15	6834.24
223	223	sp|P29401|TKT_HUMAN.AVELAANTK.+2	458.759	5.52	sp|P29401|TKT_HUMAN	TRUE	50453.7	50040.4	50358.5	69828.2	65784.8	62810.2	51671.2	53860.2	45865.5	82757.4	78124.6	76011.4
224	224	sp|P29401|TKT_HUMAN.ILTVEDHYYEGGIGEAVSSAVVGEPGITVTHLAVNR.+4	938.984	18.24	sp|P29401|TKT_HUMAN	TRUE	19485	19516.5	19007.8	31657.1	28610.3	22711.5	27845.9	27885.2	23359.7	41962.7	34717.7	32730.1
225	225	sp|P78371|TCPB_HUMAN.MLPTIIADNAGYDSADLVAQLR.+3	783.07	19.22	sp|P78371|TCPB_HUMAN	TRUE	2363.52	9526.75	10940.5	2867.24	11871.5	14054.6	13798.6	15900	15901.4	32383	30464.6	26855
226	226	sp|P78371|TCPB_HUMAN.LTSFIGAIAIGDLVK.+2	759.451	21.11	sp|P78371|TCPB_HUMAN	TRUE	17642.3	17568.5	1119.05	23964.8	20472.3	19190.5	23937.1	23245	21505.9	19080	25645.4	18879
227	227	sp|P29401|TKT_HUMAN.LDNLVAILDINR.+2	684.896	18.78	sp|P29401|TKT_HUMAN	TRUE	39686.6	34276.3	23858.4	56030.5	54761.7	49696.6	41737.2	39086.9	40891.1	49409.7	41293.6	40466.4
228	228	sp|P78371|TCPB_HUMAN.LALVTGGEIASTFDHPELVK.+3	699.712	17.15	sp|P78371|TCPB_HUMAN	TRUE	21515.3	32823.9	26947.2	20809.7	28741.8	26509.6	35649.3	32311.4	26349.7	26977.8	30136	22297.9
229	229	sp|P29401|TKT_HUMAN.ILATPPQEDAPSVDIANIR.+3	674.029	14.84	sp|P29401|TKT_HUMAN	TRUE	98731.3	96733.1	100179	130282	110582	122673	99109.7	96689.2	102266	139901	147108	143632
230	230	sp|P78371|TCPB_HUMAN.LGGSLADSYLDEGFLLDKK.+3	681.021	17.13	sp|P78371|TCPB_HUMAN	TRUE	13189	18116	13873.6	953.774	14580.1	12574.6	16136.1	15050.2	15543.1	27929.2	29407.4	24737.9
231	231	sp|P29401|TKT_HUMAN.SKDDQVTVIGAGVTLHEALAAAELLK.+4	663.117	20.74	sp|P29401|TKT_HUMAN	TRUE	12283.6	13438.2	12769.7	30600.9	22770.1	21305.1	2070.69	1581.44	17293.5	22986.5	23456.1	23829.9
232	232	sp|P25705|ATPA_HUMAN.ILGADTSVDLEETGR.+2	788.397	12.13	sp|P25705|ATPA_HUMAN	TRUE	79748.5	83056.3	74372.2	76396.5	69527.4	77111.8	74694.1	68250.6	68956.2	87140.7	82060.2	85467.8
233	233	sp|P09972|ALDOC_HUMAN.TPSALAILENANVLAR.+3	551.649	19.57	sp|P09972|ALDOC_HUMAN	TRUE	12506.2	14727.4	10559.9	13979.8	9339.86	11695.6	13196.3	11647.7	14673.9	15119.9	13891.9	15190.7
234	234	sp|P25705|ATPA_HUMAN.EVAAFAQFGSDLDAATQQLLSR.+3	780.061	22.89	sp|P25705|ATPA_HUMAN	TRUE	39100.2	46087.3	42075.6	41407	31487.6	40873.4	43432.5	39469.6	38249.6	53485.1	55234.1	55121.9
235	235	sp|P09972|ALDOC_HUMAN.GVVPLAGTDGETTTQGLDGLSER.+3	758.38	14.61	sp|P09972|ALDOC_HUMAN	TRUE	90254.6	94693.4	83776.3	90413.9	81714.2	69857.3	64505.6	96473.5	69117.1	92054.9	88793	91562.4
236	236	sp|P25705|ATPA_HUMAN.TSIAIDTIINQK.+2	658.875	13.97	sp|P25705|ATPA_HUMAN	TRUE	64866.3	61794.9	58482.2	66951.6	56908.2	56882.2	56825.7	59211.3	57481.5	59438.6	62896.5	66709.5
237	237	sp|P25705|ATPA_HUMAN.AVDSLVPIGR.+2	513.801	12.19	sp|P25705|ATPA_HUMAN	TRUE	130132	130299	130342	129732	124266	135303	109542	100926	108936	143289	139518	147683
238	238	sp|P25705|ATPA_HUMAN.HALIIYDDLSK.+3	429.903	12.05	sp|P25705|ATPA_HUMAN	TRUE	49178.4	46446.9	42649.6	61853.2	64730.6	59382.1	54317.1	57067.4	59045.8	72799.7	71118.9	60966.4
239	239	sp|P25705|ATPA_HUMAN.TGAIVDVPVGEELLGR.+2	812.949	17.11	sp|P25705|ATPA_HUMAN	TRUE	194664	64021.6	186997	170777	169033	170875	152630	147883	147335	199236	191770	196325
240	240	sp|Q8IUE6|H2A2B_HUMAN.VGAGAPVYLAAVLEYLTAEILELAGNAAR.+3	972.534	31.45	sp|Q8IUE6|H2A2B_HUMAN	TRUE	54204.4	44765.3	33998.3	46495.1	41349.6	36127.9	9738.65	7336.75	3916.16	13436.6	9119.3	7108.78
241	241	sp|P55072|TERA_HUMAN.WALSQSNPSALR.+2	665.349	11.69	sp|P55072|TERA_HUMAN	TRUE	41591.7	42993.5	35445	40578.5	41181.6	45427.6	28949.8	34334.6	29181.3	47318.5	42939.2	47314.6
242	242	sp|Q8IUE6|H2A2B_HUMAN.NDEELNKLLGGVTIAQGGVLPNIQAVLLPK.+4	779.195	22.36	sp|Q8IUE6|H2A2B_HUMAN	TRUE	5043.5	1658.89	3776.39	9663.46	451.064	11349.9	6419.77	1963.84	6260.32	16621.7	15386.1	15595.1
243	243	sp|P55072|TERA_HUMAN.EVDIGIPDATGR.+2	621.82	12.03	sp|P55072|TERA_HUMAN	TRUE	48943.3	51888.3	41972.9	51425.6	54295.3	51512.6	39099	43445.3	39111.2	56390.9	58739.1	60875.9
244	244	sp|Q8IUE6|H2A2B_HUMAN.LLGGVTIAQGGVLPNIQAVLLPK.+3	757.798	22.49	sp|Q8IUE6|H2A2B_HUMAN	TRUE	369361	386941	423838	355637	354668	360293	286174	280540	278122	442697	458932	459936
245	245	sp|P55072|TERA_HUMAN.NAPAIIFIDELDAIAPK.+3	604.337	23.53	sp|P55072|TERA_HUMAN	TRUE	26661.4	27897.1	27161.1	34322.6	31329.3	31343.5	19687.9	19376.6	21469.3	28622.4	30865.3	30868.7
246	246	sp|P55072|TERA_HUMAN.GGNIGDGGGAADR.+2	558.755	3.47	sp|P55072|TERA_HUMAN	TRUE	22863.7	22946	22621	28817	24829.9	25388.3	22597.9	21955.8	19824.7	32430.4	33088.1	30300.7
247	247	sp|Q8IUE6|H2A2B_HUMAN.VGAGAPVYLAAVLEYLTAEILELAGN.+3	873.142	31.53	sp|Q8IUE6|H2A2B_HUMAN	TRUE	27557.5	23045.7	18768.1	16749.5	16547.1	13367.5	5881.56	566.098	277.756	2744.56	363.628	343.437
248	248	sp|P55072|TERA_HUMAN.ETVVEVPQVTWEDIGGLEDVKR.+3	833.431	18.11	sp|P55072|TERA_HUMAN	TRUE	37236.6	40708.9	35395.4	45842.3	45587.9	45107	46139.8	44458.8	43026.2	69773.2	66907.1	62762.4
249	249	sp|P55072|TERA_HUMAN.LDQLIYIPLPDEK.+2	778.932	18.25	sp|P55072|TERA_HUMAN	TRUE	60413.3	57914.1	57952.4	66749.7	64297	63412.2	49797.5	54221.9	52198	76060.6	81029.1	73622.2
250	250	sp|P36578|RL4_HUMAN.QPYAVSELAGHQTSAESWGTGR.+3	778.037	11.93	sp|P36578|RL4_HUMAN	TRUE	37660.9	34435.3	29714.2	39824.2	34331.4	30830.3	31472	27270.6	27725.8	38706.4	34192.9	36726.3
251	251	sp|P11216|PYGB_HUMAN.QAVDQISSGFFSPK.+2	755.88	14	sp|P11216|PYGB_HUMAN	TRUE	10222	11422.2	10006.9	31027.1	29742.3	30431.2	12776.9	11634.4	10948.3	24497.6	36472.9	33244.4
252	252	sp|Q16777|H2A2C_HUMAN.KGNYAER.+2	419.214	2.05	sp|Q16777|H2A2C_HUMAN	TRUE	15816	17092	13467.1	15537.7	15937.3	13815.1	12901.6	13212.1	14210.1	35402.5	34002.5	28804.1
253	253	sp|P11216|PYGB_HUMAN.LVTSIGDVVNHDPVVGDR.+3	631.334	14.92	sp|P11216|PYGB_HUMAN	TRUE	2818.88	6542.25	8600.81	31444.2	28720.8	30735.1	1353.4	2089.05	7207.22	30150.5	32743.3	36392.8
254	254	sp|P36578|RL4_HUMAN.AAAAAAALQAK.+2	478.78	5.89	sp|P36578|RL4_HUMAN	TRUE	97492.7	102709	94105.2	93378.1	84183.2	84091.6	91656.8	94089.4	93623.9	108498	113204	101753
255	255	sp|P11216|PYGB_HUMAN.LQDFNVGDYIEAVLDR.+3	622.979	22.9	sp|P11216|PYGB_HUMAN	TRUE	18973.5	22365.8	16937.9	82312.7	72842.6	69614.6	17140.4	17136.2	18628.6	68603.7	69145.1	64967.6
256	256	sp|P36578|RL4_HUMAN.APIRPDIVNFVHTNLR.+4	466.265	14.51	sp|P36578|RL4_HUMAN	TRUE	48188.6	43394.8	40520.1	54538.9	46656.7	54445	39126.1	33911.4	41154.9	50241.4	50988.4	52855.6
257	257	sp|P36578|RL4_HUMAN.IEEVPELPLVVEDK.+2	804.94	16.92	sp|P36578|RL4_HUMAN	TRUE	102536	1041.2	109501	98964.9	102534	101903	110128	102700	106178	79559	84987.3	82140.6
258	258	sp|P11216|PYGB_HUMAN.EIWGVEPSDLQIPPPNIPRD.+3	758.058	18.1	sp|P11216|PYGB_HUMAN	TRUE	10698.3	3740.52	3852.67	35040.9	41110.7	44649.2	14117.6	13309.7	2412.67	50817.2	59346.5	55683.5
259	259	sp|P36578|RL4_HUMAN.IEEVPELPLVVEDKVEGYK.+3	729.059	17.24	sp|P36578|RL4_HUMAN	TRUE	36543.5	33432.9	39493.1	33393.8	36274.7	36616.8	29716.6	30710.9	23550.7	42112.5	43064.4	43069.2
260	260	sp|P11216|PYGB_HUMAN.IGEEFLTDLSQLK.+2	746.898	19.44	sp|P11216|PYGB_HUMAN	TRUE	1431.3	10946.9	11509.7	44114.3	47363.4	43401.6	9118.84	7314.36	10517	33041.3	29982	31394.6
261	261	sp|P36578|RL4_HUMAN.NIPGITLLNVSK.+2	634.882	16.31	sp|P36578|RL4_HUMAN	TRUE	171139	151739	144256	137971	132794	137483	123322	128062	123786	155830	160103	150200
262	262	sp|P0DMV9|HS71B_HUMAN.EIAEAYLGYPVTNAVITVPAYFNDSQR.+3	1001.17	20.74	sp|P0DMV9|HS71B_HUMAN	TRUE	49453.6	54755.9	57767.7	48954.6	44367.8	47525.6	40504.2	43861.1	38893.2	37333.1	36623.1	32746.7
263	263	sp|P0DMV9|HS71B_HUMAN.SENVQDLLLLDVAPLSLGLETAGGVMTALIK.+3	1060.92	28.9	sp|P0DMV9|HS71B_HUMAN	TRUE	273.688	395.984	3497.92	6112.95	6322.48	5537.25	2161.55	381.51	1667.05	5238.27	4528.49	643.104
264	264	sp|P0DMV9|HS71B_HUMAN.DAGVIAGLNVLR.+2	599.351	16.15	sp|P0DMV9|HS71B_HUMAN	TRUE	72575.6	70444.8	67086.8	180468	179710	182620	64935.8	61859.6	62846.3	76052.9	78096.7	253442
265	265	sp|P0DMV9|HS71B_HUMAN.IINEPTAAAIAYGLDR.+3	563.305	15.41	sp|P0DMV9|HS71B_HUMAN	TRUE	46353.5	41245.4	50307.6	40277.2	39893	41966.8	38637.5	41316.3	37936.2	56190.9	51421	58802.9
266	266	sp|P06748|NPM_HUMAN.DELHIVEAEAMNYEGSPIK.+3	715.677	16.36	sp|P06748|NPM_HUMAN	TRUE	103079	99193.6	90905.9	101555	102215	98335.6	82513.1	77716.2	81250.7	88111.6	88581.1	86875.6
267	267	sp|P62937|PPIA_HUMAN.VNPTVFFDIAVDGEPLGR.+3	649.339	20.91	sp|P62937|PPIA_HUMAN	TRUE	153323	154976	149706	192945	198019	179991	167779	149969	166910	195805	184344	186997
268	268	sp|P06748|NPM_HUMAN.MSVQPTVSLGGFEITPPVVLR.+3	743.077	18.69	sp|P06748|NPM_HUMAN	TRUE	262965	299927	292277	209982	326867	208350	342784	349603	365303	544700	553168	563169
269	269	sp|Q9BQG0|MBB1A_HUMAN.EAVSSAFFSLLQTLSTQFK.+3	702.037	27.09	sp|Q9BQG0|MBB1A_HUMAN	TRUE	8331.93	6740.14	11158.3	12560	11282.4	9658.13	3882.27	6094.93	1362.62	8520.73	8302.75	7383.83
270	270	sp|P62937|PPIA_HUMAN.SIYGEKFEDENFILK.+3	611.309	14.65	sp|P62937|PPIA_HUMAN	TRUE	24637.4	20504	22401.7	1161.99	32667.6	29254.9	5456.82	4682.31	21776.8	127668	127754	129334
271	271	sp|P06748|NPM_HUMAN.TVSLGAGAKDELHIVEAEAMNYEGSPIK.+4	733.121	15.56	sp|P06748|NPM_HUMAN	TRUE	22787.2	20384.1	1318.81	24244.1	2184.97	10553.2	28506.3	3722.83	30504.1	63757.7	63619.7	58638.8
272	272	sp|Q9BQG0|MBB1A_HUMAN.VYSTALSSFLTK.+2	658.859	15.78	sp|Q9BQG0|MBB1A_HUMAN	TRUE	22315.3	26253.1	21270.5	25999.8	24583.3	26671.6	23617.3	18807	25575.8	24710.4	23760.2	30758.6
273	273	sp|P62937|PPIA_HUMAN.VSFELFADKVPK.+3	460.591	14.92	sp|P62937|PPIA_HUMAN	TRUE	2920.65	5322.73	4613.06	5240.19	2994.55	3273.44	32958.3	36433.8	34010.7	73765.4	76928.7	73747.1
274	274	sp|Q9BQG0|MBB1A_HUMAN.VLDLVEVLVTK.+2	614.382	19.54	sp|Q9BQG0|MBB1A_HUMAN	TRUE	17130.9	17789.8	11787.5	25042.3	17147.5	22690.8	20818	21489	18767.8	22917.6	19555.3	10578.8
275	275	sp|P62937|PPIA_HUMAN.FEDENFILK.+2	577.79	13.5	sp|P62937|PPIA_HUMAN	TRUE	336562	333233	315364	367998	377519	378429	281329	280685	278664	296299	305738	318205
276	276	sp|P06748|NPM_HUMAN.GPSSVEDIK.+2	466.24	5.94	sp|P06748|NPM_HUMAN	TRUE	450738	447712	427034	390405	380842	367024	424199	424525	416864	458760	436260	427703
277	277	sp|P62937|PPIA_HUMAN.VSFELFADK.+2	528.274	15.29	sp|P62937|PPIA_HUMAN	TRUE	577770	560614	548521	676860	661539	670761	445528	435049	433994	638727	629619	629660
278	278	sp|P06748|NPM_HUMAN.SKGQESFK.+2	455.735	2.4	sp|P06748|NPM_HUMAN	TRUE	7285.82	1173.22	3049.46	2444.64	6186.53	1819.47	5261.31	8781.31	7345.21	11587.4	11183.4	12775.8
279	279	sp|P62937|PPIA_HUMAN.ALSTGEK.+2	353.192	2.53	sp|P62937|PPIA_HUMAN	TRUE	61516.5	57035	58070.1	92824.2	61736.3	19778.9	66402	56784.8	13952.2	90012.9	85627.3	88918.6
280	280	sp|P60174|TPIS_HUMAN.QSLGELIGTLNAAK.+2	707.899	16.67	sp|P60174|TPIS_HUMAN	TRUE	49456	49664.7	50724.9	61711.3	61943.7	59409.9	45876.9	48140.7	46532.9	67052.9	63245.4	65682.8
281	281	sp|P60174|TPIS_HUMAN.SNVSDAVAQSTR.+2	617.805	6.46	sp|P60174|TPIS_HUMAN	TRUE	105521	113488	106443	153489	136609	140020	105853	97349.8	99962.2	177230	176374	151055
282	282	sp|P60174|TPIS_HUMAN.KQSLGELIGTLNAAK.+3	514.966	14.2	sp|P60174|TPIS_HUMAN	TRUE	29693.1	32340.5	29175.1	46031.5	43330.7	58409.3	32657.6	38024.7	31202	47282.3	56823.6	57217.4
283	283	sp|P60174|TPIS_HUMAN.HVFGESDELIGQK.+3	486.912	10.3	sp|P60174|TPIS_HUMAN	TRUE	67212.7	59388.8	55871.3	95294	76557.2	104249	72231.7	74741.4	75077.3	98654.1	109343	104656
284	284	sp|P60174|TPIS_HUMAN.ELASQPDVDGFLVGGASLKPEFVDIINAK.+3	1010.53	20.72	sp|P60174|TPIS_HUMAN	TRUE	103999	102158	100192	137234	131388	131836	107068	103727	100931	148784	156433	164243
285	285	sp|P60174|TPIS_HUMAN.VVLAYEPVWAIGTGK.+2	801.948	17.65	sp|P60174|TPIS_HUMAN	TRUE	220870	221024	214711	279527	273841	279302	196843	183954	188161	303756	297839	297086
286	286	sp|P19338|NUCL_HUMAN.TLVLSNLSYSATEETLQEVFEK.+3	834.427	21.98	sp|P19338|NUCL_HUMAN	TRUE	36472.6	32306.3	29992.4	42965.7	40396.2	37323.1	42921.8	46613.8	45348.7	41233.4	40334.2	33732.9
287	287	sp|P19338|NUCL_HUMAN.VEGTEPTTAFNLFVGNLNFNK.+3	771.39	20.85	sp|P19338|NUCL_HUMAN	TRUE	106293	102263	88357.6	110875	105859	108607	106960	104220	98723.9	101764	107517	97177.9
288	288	sp|P19338|NUCL_HUMAN.GLSEDTTEETLKESFDGSVR.+3	734.013	13.35	sp|P19338|NUCL_HUMAN	TRUE	25253.7	1936.45	25176.9	25852.9	25893.6	25453	38838.9	37357.7	32798.2	61977.5	57419.4	61986.4
289	289	sp|P19338|NUCL_HUMAN.EVFEDAAEIR.+2	589.788	10.94	sp|P19338|NUCL_HUMAN	TRUE	88849	124837	124643	114816	107475	95209.7	122917	98804.3	91654.9	86205.6	93425.8	96285.4
290	290	sp|P19338|NUCL_HUMAN.FGYVDFESAEDLEK.+2	824.872	15.6	sp|P19338|NUCL_HUMAN	TRUE	30822.4	28206.7	27870.2	32482.8	30800.7	30661.7	37429.7	35546.5	37084.1	43430	40566.1	38986.9
291	291	sp|Q14974|IMB1_HUMAN.VQHQDALQISDVVMASLLR.+3	708.381	19.98	sp|Q14974|IMB1_HUMAN	TRUE	2837.31	6196	27727.3	10724.9	3507.12	4559.83	26631	25430.8	510.895	6211.24	4082.1	4392.98
292	292	sp|Q5VTE0|EF1A3_HUMAN.QTVAVGVIK.+2	457.787	9.48	sp|Q5VTE0|EF1A3_HUMAN	TRUE	128654	126306	53924.2	61007.9	61812.2	119157	128361	119574	119355	91481.9	115329	142848
293	293	sp|Q14974|IMB1_HUMAN.VLANPGNSQVAR.+2	613.336	6.4	sp|Q14974|IMB1_HUMAN	TRUE	34775	34889.3	36974.6	30437.8	27944.8	31352.6	33192.2	30020.9	31098.3	37475.5	41130.1	34513.5
294	294	sp|Q14974|IMB1_HUMAN.GALQYLVPILTQTLTK.+3	587.017	23.23	sp|Q14974|IMB1_HUMAN	TRUE	64626.1	68234.7	69878	63349	68466.6	62713.7	39613.7	35958.1	39394.6	66155.5	63728.1	67821.9
295	295	sp|Q14974|IMB1_HUMAN.LAATNALLNSLEFTK.+2	803.446	18.06	sp|Q14974|IMB1_HUMAN	TRUE	37751	37900.9	32103.9	34045.3	38538.9	34135.7	35090.4	33000.2	31821.9	41925.4	45056.6	43779.4
296	296	sp|Q14974|IMB1_HUMAN.SNEILTAIIQGMR.+2	723.393	19.34	sp|Q14974|IMB1_HUMAN	TRUE	3102.47	2132.3	8772.05	9140.22	10351.2	11131.2	12251.6	11926.1	12159.3	15664.3	14557.9	5218.49
297	297	sp|P51991|ROA3_HUMAN.IFVGGIKEDTEEYNLR.+3	628.323	12.59	sp|P51991|ROA3_HUMAN	TRUE	23248.4	24094.6	22022	26546.2	24673.7	26580	2399.16	23772.8	21432.4	26900.4	13982.9	26898.9
298	298	sp|P51991|ROA3_HUMAN.DYFEKYGK.+2	525.25	9.84	sp|P51991|ROA3_HUMAN	TRUE	55423	54002.1	52061.8	51660.5	56075.5	55296	42389.2	45862.9	43652.8	51096.9	47427.1	47966.7
299	299	sp|P51991|ROA3_HUMAN.GFAFVTFDDHDTVDK.+3	571.93	14.74	sp|P51991|ROA3_HUMAN	TRUE	31013	26200.9	28777.2	38196.7	28671.4	24714.8	31980.2	26352.5	30478.5	30857.8	29056.7	28794.2
300	300	sp|P52272|HNRPM_HUMAN.LGSTVFVANLDYK.+2	713.882	14.73	sp|P52272|HNRPM_HUMAN	TRUE	19370.1	16513.8	16914.3	22330.2	20062.5	23666.8	21436.2	21600	20605.6	23123.8	22493.3	20553.9
301	301	sp|P52272|HNRPM_HUMAN.GNFGGSFAGSFGGAGGHAPGVAR.+3	678.989	12.18	sp|P52272|HNRPM_HUMAN	TRUE	19152.9	17972.7	18431.5	21788.2	23839.5	23613.8	16733.1	14844.1	15753.9	22607.7	22152.6	23662.9
302	302	sp|P52272|HNRPM_HUMAN.QGGGGGGGSVPGIER.+2	642.818	6.95	sp|P52272|HNRPM_HUMAN	TRUE	9550.61	14374.3	8500.52	12273	12132.9	9068.65	9193.64	5932.68	10138.7	16137.8	16268.2	13837
303	303	sp|P52272|HNRPM_HUMAN.VGEVTYVELLMDAEGK.+2	876.94	19.16	sp|P52272|HNRPM_HUMAN	TRUE	13290.4	1997.26	3475.87	2648.73	2237.22	14675.1	12681.7	1344.53	1663.51	18960.1	19794.1	15159.8
304	304	sp|P52272|HNRPM_HUMAN.AFITNIPFDVK.+2	632.851	17.06	sp|P52272|HNRPM_HUMAN	TRUE	141793	144753	140382	156427	151716	152169	111021	101583	98722.7	161939	159108	160990
305	305	sp|P52272|HNRPM_HUMAN.FESPEVAER.+2	532.256	8.14	sp|P52272|HNRPM_HUMAN	TRUE	59888.1	62412.3	57532.3	55261.7	47820.5	65768.2	48057.7	44533.3	51599.2	55019.5	80003	73949.1
306	306	sp|P26599|PTBP1_HUMAN.AQAALQAVNSVQSGNLALAASAAAVDAGMAMAGQSPVLR.+4	920.977	20.96	sp|P26599|PTBP1_HUMAN	TRUE	8238.35	1289.31	2542.06	1275.96	767.515	4914.84	3720.42	3938.46	4341.7	12266.4	17211.5	10667.2
307	307	sp|P26599|PTBP1_HUMAN.IIVENLFYPVTLDVLHQIF.+3	758.424	28.15	sp|P26599|PTBP1_HUMAN	TRUE	2569.36	620.691	574.733	189.176	1820.13	343.33	768.734	256.102	406.377	1211.14	507.905	434.75
308	308	sp|P26599|PTBP1_HUMAN.LPIDVTEGEVISLGLPFGK.+3	662.038	21.57	sp|P26599|PTBP1_HUMAN	TRUE	56147	62857	57366.1	68918.4	66582.8	63952.9	48599.5	47420.8	47389.8	36590.9	40206.7	37569.8
309	309	sp|P26599|PTBP1_HUMAN.EGQEDQGLTK.+2	552.762	3.62	sp|P26599|PTBP1_HUMAN	TRUE	23976.1	26562.8	22208.4	30565.4	27465	27553.9	23138.7	22384.2	20796.6	33585.3	34127.7	31816.8
310	310	sp|P26599|PTBP1_HUMAN.IIVENLFYPVTLDVLHQIFSK.+3	830.133	27.1	sp|P26599|PTBP1_HUMAN	TRUE	10879.2	8788.22	4666.58	15194.9	12448.5	5704.68	1126.88	2754.4	429.048	9028.65	5212.91	4801.74
311	311	sp|P26599|PTBP1_HUMAN.IAIPGLAGAGNSVLLVSNLNPER.+3	759.097	20.12	sp|P26599|PTBP1_HUMAN	TRUE	150000	153283	156251	171873	171088	169245	143332	122769	126100	186780	185245	189553
312	312	sp|Q09666|AHNK_HUMAN.LEGELQAPDLELSLPAIHVEGLDIK.+3	900.488	20.83	sp|Q09666|AHNK_HUMAN	TRUE	19844.9	18214.4	16532.6	18713.5	13814.2	14840.4	17385.2	12875.2	16348.6	18928.5	17849.4	16705.1
313	313	sp|P50990|TCPQ_HUMAN.LVPGGGATEIELAK.+2	677.882	11.74	sp|P50990|TCPQ_HUMAN	TRUE	27693.3	33502.3	31808.1	30092.1	31740.3	33814.6	27003.9	29798.6	25904.2	34214.5	36672.8	36727.3
314	314	sp|P07195|LDHB_HUMAN.SLADELALVDVLEDKLK.+3	624.351	21.88	sp|P07195|LDHB_HUMAN	TRUE	23420.8	26890	22684.1	35431.8	32890.3	29070.3	10410	10059.2	11440.3	47215.3	44554.6	45427.3
315	315	sp|Q04917|1433F_HUMAN.YLAEVASGEK.+2	533.774	7.43	sp|Q04917|1433F_HUMAN	TRUE	21175	26261.8	20335.7	22097.7	19443.8	19534.2	17336.2	4188.5	16668.5	4694.93	24963.2	20740.1
316	316	sp|Q09666|AHNK_HUMAN.VDIDVPDVNLEAPEGK.+2	855.433	14.6	sp|Q09666|AHNK_HUMAN	TRUE	3185.13	24558.7	25598	16862.7	18929.2	18791.5	22358.9	25169.6	21676.4	1091.72	23563.3	26300.5
317	317	sp|P07195|LDHB_HUMAN.SADTLWDIQK.+2	588.798	12.59	sp|P07195|LDHB_HUMAN	TRUE	123063	127867	117184	147505	145230	145060	105619	122827	125532	179940	164824	169116
318	318	sp|P50990|TCPQ_HUMAN.FAEAFEAIPR.+2	575.798	13.43	sp|P50990|TCPQ_HUMAN	TRUE	91263.6	94374.6	100983	92557.9	93840	99973.8	65352.5	69771.4	90116	91484.2	79771.5	59616.9
319	319	sp|Q09666|AHNK_HUMAN.VDVEVPDVSLEGPEGK.+2	834.92	13.48	sp|Q09666|AHNK_HUMAN	TRUE	17851.1	70693	4732.6	16736.7	52665.4	56342.8	58265.4	13089.4	57441.5	65042.1	69017.6	63764.5
320	320	sp|P07195|LDHB_HUMAN.LIAPVAEEEATVPNNK.+3	565.637	11.25	sp|P07195|LDHB_HUMAN	TRUE	33498.1	38641.1	32297	46861.2	41486.5	46574.6	34115.1	36578.6	40834.9	47250.3	51645.8	45068.6
321	321	sp|P50990|TCPQ_HUMAN.LATNAAVTVLR.+2	564.84	11.06	sp|P50990|TCPQ_HUMAN	TRUE	29031.5	28682.1	26547.9	29506.4	28355.9	29580	26509.3	25348.8	26690.1	31706.2	33802.4	35091.3
322	322	sp|Q09666|AHNK_HUMAN.AEGPEVDVNLPK.+2	634.33	11.26	sp|Q09666|AHNK_HUMAN	TRUE	116487	119832	113230	89049.8	93271.4	86846	95052.1	90756.9	96509.2	91456.7	85701.2	88992.5
323	323	sp|P50990|TCPQ_HUMAN.AVDDGVNTFK.+2	533.264	9.15	sp|P50990|TCPQ_HUMAN	TRUE	5461.66	7004.44	1149.5	77093.4	26682.2	6437.81	6802.89	4226.85	83215.1	3459.35	5993.3	5470.9
324	324	sp|P07195|LDHB_HUMAN.IVADKDYSVTANSK.+3	504.263	6.69	sp|P07195|LDHB_HUMAN	TRUE	32425.7	36732.6	32310	39811.3	35527.8	40316.2	42365.9	39741	36760.4	66758.3	68613.8	65564
325	325	sp|P07195|LDHB_HUMAN.SLADELALVDVLEDK.+2	815.433	20.99	sp|P07195|LDHB_HUMAN	TRUE	128799	129852	126905	147151	145182	148739	134198	130013	129197	137701	134660	132588
326	326	sp|P50990|TCPQ_HUMAN.NVGLDIEAEVPAVK.+2	727.399	15.13	sp|P50990|TCPQ_HUMAN	TRUE	39521	39073.2	38275.6	40343.8	37999.9	37086.6	39240.9	40723	39875.2	42139.3	41735.4	41483.2
327	327	sp|Q09666|AHNK_HUMAN.GEGPEVDVNLPK.+2	627.322	11.26	sp|Q09666|AHNK_HUMAN	TRUE	118280	116454	114451	89967	100584	89715	94559.5	92842.7	97504.1	93326	85889.4	90111.7
328	328	sp|P07195|LDHB_HUMAN.GYTNWAIGLSVADLIESMLK.+3	727.713	29.61	sp|P07195|LDHB_HUMAN	TRUE	6260.63	3439.02	3836.35	8898.52	6573.61	7256.36	3203.79	2979.12	697.388	4095.72	2063.85	1877.23
329	329	sp|P50990|TCPQ_HUMAN.AIADTGANVVVTGGK.+2	686.875	9.68	sp|P50990|TCPQ_HUMAN	TRUE	21081.1	21272.8	21177.2	23297.7	26207.3	21591.7	27820.5	28567.5	24114.1	26569.5	27275.9	30143.2
330	330	sp|P00558|PGK1_HUMAN.YSLEPVAVELK.+2	624.348	14.33	sp|P00558|PGK1_HUMAN	TRUE	111359	107670	104007	116107	119476	123847	79710	83181.7	82453.8	72236.1	68570.4	72361.8
331	331	sp|P00558|PGK1_HUMAN.VSHVSTGGGASLELLEGK.+3	580.976	11.77	sp|P00558|PGK1_HUMAN	TRUE	64894.5	66043.3	59317.1	66694.8	57921.5	69234.4	100504	102216	95949.1	51073.1	49890.3	58405.1
332	332	sp|P00558|PGK1_HUMAN.NNQITNNQR.+2	551.273	2.7	sp|P00558|PGK1_HUMAN	TRUE	23353.9	28656.6	27124	29812.2	25824.9	28603.1	26242.6	25068.9	25046.5	36805.8	38113.5	33996.6
333	333	sp|P00558|PGK1_HUMAN.LGDVYVNDAFGTAHR.+3	545.602	11.85	sp|P00558|PGK1_HUMAN	TRUE	92431	91455.6	83576	92931.9	102586	96609	92373.2	90471.3	89477	104617	110096	113894
334	334	sp|P00558|PGK1_HUMAN.QIVWNGPVGVFEWEAFAR.+3	702.358	22.34	sp|P00558|PGK1_HUMAN	TRUE	33751.6	35295.3	28313.2	42515.6	40271.2	30660	31876.3	26058.5	26175.2	26341	21257.3	13527.8
335	335	sp|P00558|PGK1_HUMAN.ITLPVDFVTADKFDENAK.+3	675.018	16.98	sp|P00558|PGK1_HUMAN	TRUE	184691	164875	169586	189982	183916	193808	181591	185870	189572	219026	235044	234494
336	336	sp|P08758|ANXA5_HUMAN.GTVTDFPGFDER.+2	670.809	13.08	sp|P08758|ANXA5_HUMAN	TRUE	66738.9	73630.7	71612	93846.4	91849.7	94577.9	71604.9	72460.1	70391.8	115289	119564	118194
337	337	sp|P08758|ANXA5_HUMAN.DPDAGIDEAQVEQDAQALFQAGELK.+3	886.756	20.5	sp|P08758|ANXA5_HUMAN	TRUE	33287.6	30786.8	33371.4	54014.4	49303.8	45214.6	17070.5	18228.9	14470.3	22784.2	22396.9	20494.3
338	338	sp|P08758|ANXA5_HUMAN.NFATSLYSMIK.+2	637.826	18.3	sp|P08758|ANXA5_HUMAN	TRUE	8569.67	16199.1	10630.2	16589.4	18790.4	1528.92	8843.97	8802.73	11423.4	28913.9	27801.9	24236.7
339	339	sp|P08758|ANXA5_HUMAN.SIPAYLAETLYYAMK.+3	578.632	22.21	sp|P08758|ANXA5_HUMAN	TRUE	10715.2	12194.5	418.075	18435.1	23398.9	15645.6	8769.5	6533.29	7052.57	18988	20747.7	16942.8
340	340	sp|P08758|ANXA5_HUMAN.GLGTDEESILTLLTSR.+3	568.972	20.96	sp|P08758|ANXA5_HUMAN	TRUE	54557.5	49722.7	51633.4	75099.7	79398.9	73077.2	54826.1	52197.7	52336.9	76489.7	77670.3	77209.2
341	341	sp|Q13263|TIF1B_HUMAN.LDLDLTADSQPPVFK.+2	829.935	16.44	sp|Q13263|TIF1B_HUMAN	TRUE	66846.7	61775.9	64372.4	55269.1	60447.1	61144.8	54818.5	54275.8	57114.8	75345.5	60575.4	68002
342	342	sp|Q13263|TIF1B_HUMAN.ADVQSIIGLQR.+2	600.341	13.06	sp|Q13263|TIF1B_HUMAN	TRUE	56632.9	56953.2	54704.4	51952.1	49795.9	50376.8	32999.4	36312.3	38975.9	36041.3	41010.4	35323.9
343	343	sp|Q13263|TIF1B_HUMAN.MNEAFGDTK.+2	506.724	8.32	sp|Q13263|TIF1B_HUMAN	TRUE	1752.83	3151.34	2410.18	2304.16	629.714	5407.02	1586.78	6333.88	4437.83	12550.4	8518.51	6396.17
344	344	sp|P23528|COF1_HUMAN.YALYDATYETK.+2	669.317	10.75	sp|P23528|COF1_HUMAN	TRUE	221333	231965	219863	304134	287633	282343	204547	197330	205087	319573	341622	324848
345	345	sp|P23528|COF1_HUMAN.NIILEEGKEILVGDVGQTVDDPYATFVK.+4	766.404	19.9	sp|P23528|COF1_HUMAN	TRUE	77821.2	77079.9	66210.2	113558	108260	92618.1	128469	126879	121088	219212	211687	196249
346	346	sp|P23528|COF1_HUMAN.EILVGDVGQTVDDPYATFVK.+3	722.704	17.59	sp|P23528|COF1_HUMAN	TRUE	166587	161308	177648	211268	221900	228208	79856.6	73945.3	80430.6	84061.2	81162.8	87064.6
347	347	sp|P23528|COF1_HUMAN.LGGSAVISLEGKPL.+2	670.893	14.81	sp|P23528|COF1_HUMAN	TRUE	215712	212925	196783	282028	280442	279041	233390	222999	217518	302368	303522	312298
348	348	sp|P23528|COF1_HUMAN.KEDLVFIFWAPESAPLK.+3	664.028	20.22	sp|P23528|COF1_HUMAN	TRUE	18414.2	16574.6	13307	32709.3	35927.2	27057.1	19998.7	13123.6	12614.8	25703.8	13702.2	3558.8
349	349	sp|P12268|IMDH2_HUMAN.DKYPNLQVIGGNVVTAAQAK.+3	696.048	14.46	sp|P12268|IMDH2_HUMAN	TRUE	25497.1	24816.7	22663.3	29725.9	27044.9	27307.2	22623.8	22144	22756.2	2252.86	30811.5	31369.3
350	350	sp|P12268|IMDH2_HUMAN.KYEQGFITDPVVLSPK.+3	607.665	13.97	sp|P12268|IMDH2_HUMAN	TRUE	36569.4	29931.5	35845.9	42967.2	32765.5	39933.2	36944	34430.3	35885.4	45125.4	48864.3	43600.4
351	351	sp|P12268|IMDH2_HUMAN.VAQGVSGAVQDK.+2	579.809	5.24	sp|P12268|IMDH2_HUMAN	TRUE	36281.4	33447.9	35099.5	35031.2	35866.6	34803.2	28878.9	29206.3	29677.1	47552.4	42062.8	44940
352	352	sp|P12268|IMDH2_HUMAN.REDLVVAPAGITLK.+3	494.628	13.28	sp|P12268|IMDH2_HUMAN	TRUE	79446	74401.8	72714.1	82503.6	83318.8	88307.3	74193.5	77917.2	77651.7	97896.2	100748	107154
353	353	sp|P12268|IMDH2_HUMAN.FGVPVIADGGIQNVGHIAK.+3	631.351	15.44	sp|P12268|IMDH2_HUMAN	TRUE	31937.6	984.45	32394.6	33560.5	36379.7	35695.8	30777.8	32269.7	29487	40457.2	35579.4	37130.4
354	354	sp|P63104|1433Z_HUMAN.SVTEQGAELSNEER.+2	774.861	7.4	sp|P63104|1433Z_HUMAN	TRUE	39134.4	36292.4	15195.2	52947.1	53293.8	54441.1	15535.3	35212	35706.1	75949.8	71659.8	29866.9
355	355	sp|P35232|PHB_HUMAN.IFTSIGEDYDER.+2	722.833	11.68	sp|P35232|PHB_HUMAN	TRUE	74237.1	77418.9	67452.8	61004.6	63120.4	65507.6	60853.2	56318.7	60230.4	74380.7	77038.6	75319.1
356	356	sp|P63104|1433Z_HUMAN.TAFDEAIAELDTLSEESYK.+3	711.335	21.54	sp|P63104|1433Z_HUMAN	TRUE	229950	240325	237188	316410	318685	306076	213837	212062	206739	278861	274882	256250
357	357	sp|P35232|PHB_HUMAN.FDAGELITQR.+2	575.299	12.46	sp|P35232|PHB_HUMAN	TRUE	87926.4	94970.3	91269.1	86030.3	85319.4	81658.7	59203.1	64518.2	70318	90778.6	89043.7	75236.9
358	358	sp|P35232|PHB_HUMAN.KLEAAEDIAYQLSR.+3	536.286	13.32	sp|P35232|PHB_HUMAN	TRUE	73436.8	70369.8	78680	88854.8	83648.1	60306.7	90346.2	91778.2	76111.2	87678.9	93603.7	104593
359	359	sp|P63104|1433Z_HUMAN.GIVDQSQQAYQEAFEISK.+3	681.001	15.36	sp|P63104|1433Z_HUMAN	TRUE	81034.5	69811.1	74657.4	86585	88623	90554.7	61848.9	66449.1	66123.2	77521.6	75651.5	78728.9
360	360	sp|P35232|PHB_HUMAN.ILFRPVASQLPR.+3	466.286	13.25	sp|P35232|PHB_HUMAN	TRUE	17670.2	29276.9	24497.2	19084.7	27897.9	26447.9	46654.2	36002	46397.9	46588.8	50424.6	44573.4
361	361	sp|P63104|1433Z_HUMAN.YLAEVAAGDDKK.+3	427.223	6.46	sp|P63104|1433Z_HUMAN	TRUE	70015.2	67843.6	56465.6	109985	85700.2	85129.7	49129.4	53785	50589.3	95066.5	110133	110211
362	362	sp|P35232|PHB_HUMAN.AAELIANSLATAGDGLIELR.+3	666.7	19.57	sp|P35232|PHB_HUMAN	TRUE	74532.8	80857.1	79387.4	71087.2	71578	72957.6	72396.4	75765.4	74646	87048.1	88713.6	80126.6
363	363	sp|P63104|1433Z_HUMAN.VVSSIEQK.+2	445.253	4.3	sp|P63104|1433Z_HUMAN	TRUE	87089.5	88039.8	78357.2	118756	99144.6	1772.97	74372.7	71983.4	74127.7	136157	143527	134669
364	364	sp|P06899|H2B1J_HUMAN.IAGEASR.+2	352.19	2.47	sp|P06899|H2B1J_HUMAN	TRUE	442402	412422	399541	418706	364763	387242	355479	338642	345287	587073	570027	546502
365	365	sp|Q99880|H2B1L_HUMAN.ESYSVYVYK.+2	569.277	10.3	sp|Q99880|H2B1L_HUMAN	TRUE	332405	325431	285310	339844	326954	320227	246725	249307	259174	444937	446338	444070
366	366	sp|Q12906-7|ILF3_HUMAN.LFPDTPLALDANK.+2	707.882	15.58	sp|Q12906-7|ILF3_HUMAN	TRUE	40264.4	36750.9	36725	41703.5	40687.9	42201	27420.7	29593	27641.2	37413.3	34949.5	43911.2
367	367	sp|Q12906-7|ILF3_HUMAN.VLAGETLSVNDPPDVLDR.+3	637.334	14.85	sp|Q12906-7|ILF3_HUMAN	TRUE	56670.2	55574.9	51956.3	62711.4	68568.3	65489.2	49528.9	46473.4	53508	69977.4	69936.7	68779.7
368	368	sp|Q12906-7|ILF3_HUMAN.AVSDWIDEQEK.+2	660.309	11.23	sp|Q12906-7|ILF3_HUMAN	TRUE	35541.8	36010.3	37276	39841.6	37590.9	44019.8	15892.1	18963.7	13406.6	19972.1	14648.8	13419.5
369	369	sp|Q12906-7|ILF3_HUMAN.LNQLKPGLQYK.+3	434.591	8.67	sp|Q12906-7|ILF3_HUMAN	TRUE	2398.18	12303.2	11854.9	13637.1	13029.2	13104.5	12896.5	10967.1	10092.1	2562.07	10575	11280.9
370	370	sp|Q12906-7|ILF3_HUMAN.EDITQSAQHALR.+3	456.9	9.35	sp|Q12906-7|ILF3_HUMAN	TRUE	16928.2	19012.2	221.804	2174.25	3708.63	1552.62	980.808	9574.71	1941.98	11390.9	11826.4	9436.44
371	371	sp|P22626|ROA2_HUMAN.GGGGNFGPGPGSNFR.+2	689.318	9.56	sp|P22626|ROA2_HUMAN	TRUE	174181	173798	160011	215539	215648	210954	148220	147962	146740	218082	233723	215575
372	372	sp|P17987|TCPA_HUMAN.SVVPGGGAVEAALSIYLENYATSMGSR.+3	900.45	25.45	sp|P17987|TCPA_HUMAN	TRUE	156.534	660.305	2018.78	4607.94	476.313	1723.94	2026.96	2886.9	3366.4	5757.34	5482.16	4776.48
373	373	sp|P17987|TCPA_HUMAN.SLLVIPNTLAVNAAQDSTDLVAK.+3	785.104	19.47	sp|P17987|TCPA_HUMAN	TRUE	27080.5	25307.2	23633.2	33413.2	29892.5	28831.9	28341.9	29878.6	29265.7	53621	51485.4	51046.7
374	374	sp|P22626|ROA2_HUMAN.IDTIEIITDR.+2	594.827	13.86	sp|P22626|ROA2_HUMAN	TRUE	395931	400234	375031	487232	480021	485515	341412	334833	326783	372632	347185	369256
375	375	sp|P17987|TCPA_HUMAN.MLVDDIGDVTITNDGATILK.+3	702.033	18.2	sp|P17987|TCPA_HUMAN	TRUE	12851.2	12486.8	13039.4	14981.2	15595.5	13115.9	12600.8	13810.8	14071.1	30102.5	26263.5	28680.5
376	376	sp|P22626|ROA2_HUMAN.GFGFVTFDDHDPVDK.+3	565.927	14.91	sp|P22626|ROA2_HUMAN	TRUE	223724	218883	204240	289069	266091	266627	202531	203892	200287	269509	264048	260027
377	377	sp|P17987|TCPA_HUMAN.FATEAAITILR.+2	603.348	15.01	sp|P17987|TCPA_HUMAN	TRUE	28456.4	29756.8	29325.1	39815	32803.5	35813.5	31311.3	28297.1	27697.2	35805.8	37147.8	39221.8
378	378	sp|P22626|ROA2_HUMAN.SGNFGGSR.+2	391.183	2.69	sp|P22626|ROA2_HUMAN	TRUE	31816.5	32028.9	29827.9	42795.9	37374	35528.5	32616.3	30880.7	27325	43632.1	43504.5	45368.6
379	379	sp|P22626|ROA2_HUMAN.GGSDGYGSGR.+2	456.694	2.46	sp|P22626|ROA2_HUMAN	TRUE	48679	44074.1	46666.7	61026.2	48155.7	50163.5	44485.3	40854.3	37433.1	65425.4	62701.2	49133.2
380	380	sp|P17987|TCPA_HUMAN.HGSYEDAVHSGALND.+3	524.562	8.94	sp|P17987|TCPA_HUMAN	TRUE	12542.3	10786.2	11234.7	10369.3	14915.7	13124.4	15115	14833.3	15048.2	21567.6	22388.6	20914.5
381	381	sp|P22626|ROA2_HUMAN.GFGFVTFDDHDPVDKIVLQK.+4	570.044	16.67	sp|P22626|ROA2_HUMAN	TRUE	123.232	825.78	871.486	884.032	916.647	1536.23	1768.33	1197.53	370.69	10199.3	8522.22	7575.93
382	382	sp|P54136|SYRC_HUMAN.FPDYLTVSPPIGDLQVFYK.+3	733.717	21.91	sp|P54136|SYRC_HUMAN	TRUE	9531.33	9954.11	12774.1	12505	13153.9	8008.43	7945.58	8667.65	9693.04	7072.57	4058.09	6253.73
383	383	sp|P54136|SYRC_HUMAN.VIVDFSSPNIAK.+2	645.359	13.13	sp|P54136|SYRC_HUMAN	TRUE	34212	36264.3	34795.4	32076	31265.7	829.357	25355.7	31191.5	1462.92	35342.1	2176.18	5549.66
384	384	sp|P54136|SYRC_HUMAN.AAYPDLENPPLLVTPSQQAK.+3	718.048	15.86	sp|P54136|SYRC_HUMAN	TRUE	11868	19287.1	15326.2	18552	11138.8	4924.4	16711.6	16626.6	20291.1	23879.8	21689.9	17156.3
385	385	sp|P54136|SYRC_HUMAN.IYDALDVSLIER.+2	703.88	16.46	sp|P54136|SYRC_HUMAN	TRUE	11778.4	52393	53298.8	54199.1	4491.96	10713	913.528	43322.9	14980.5	12524	17701	11035.3
386	386	sp|P54136|SYRC_HUMAN.LFEFAGYDVLR.+2	665.346	18.15	sp|P54136|SYRC_HUMAN	TRUE	32835.4	37792.5	27188.6	34470.9	37842.4	33682.1	29751.7	27933.4	26478.1	34720.1	33772.5	31609.1
387	387	sp|Q13151|ROA0_HUMAN.GDVAEGDLIEHFSQFGTVEK.+3	726.683	16.56	sp|Q13151|ROA0_HUMAN	TRUE	17437.5	21026.2	21063.5	25478.7	24469.1	28471	25780.1	18616.1	19729.3	24777.7	26771.5	24857.4
388	388	sp|Q13151|ROA0_HUMAN.EDIYSGGGGGGSR.+2	606.268	4.9	sp|Q13151|ROA0_HUMAN	TRUE	20208.1	20917.1	18988.8	24360.1	23172.5	20821.8	18833.4	18112.1	16808.3	25305.2	24885.1	21904.4
389	389	sp|Q13151|ROA0_HUMAN.LFVGGLK.+2	367.234	10.07	sp|Q13151|ROA0_HUMAN	TRUE	258881	266526	237415	311552	261098	300543	197245	190369	198645	217745	217918	186682
390	390	sp|Q13151|ROA0_HUMAN.AEIIADK.+2	380.216	5.02	sp|Q13151|ROA0_HUMAN	TRUE	20413.4	18836.9	18005.4	24092.1	24179.3	20374.6	19235.6	18750.9	2354.71	28957.3	26505.7	28597.7
391	391	sp|P23246|SFPQ_HUMAN.NLSPYVSNELLEEAFSQFGPIER.+3	880.438	23.19	sp|P23246|SFPQ_HUMAN	TRUE	28079.4	30189.6	28086.2	30053.5	28988.3	29379	29473	27926	27041.3	34083.9	35601.2	33947.5
392	392	sp|P40227|TCPZ_HUMAN.VHAELADVLTEAVVDSILAIK.+3	736.082	27.01	sp|P40227|TCPZ_HUMAN	TRUE	10326.3	9305.8	9769.51	21378.7	18355.8	17524.9	9351.36	7913.69	6993.23	10296.7	12731	11011
393	393	sp|P60842|IF4A1_HUMAN.GYDVIAQAQSGTGK.+2	697.849	9.69	sp|P60842|IF4A1_HUMAN	TRUE	43573.4	44335	41978.2	37618.3	41386	46781.1	42493.4	40449	45680.3	47548.4	40945.6	43298
394	394	sp|P23246|SFPQ_HUMAN.FGQGGAGPVGGQGPR.+2	671.337	7.36	sp|P23246|SFPQ_HUMAN	TRUE	38588.3	41868.1	40998.5	46838.1	39269.6	41946.8	35110.2	35603.9	31849.2	52324.1	54419.9	50839.8
395	395	sp|P60842|IF4A1_HUMAN.GIYAYGFEKPSAIQQR.+3	609.984	11.62	sp|P60842|IF4A1_HUMAN	TRUE	77037.5	81519.7	78412.8	72026.2	82954.3	77901.5	76792.9	77645.4	80712.7	91839.9	97875.5	91223.7
396	396	sp|P40227|TCPZ_HUMAN.AQLGVQAFADALLIIPK.+3	590.017	23.52	sp|P40227|TCPZ_HUMAN	TRUE	8281.01	7959.58	7726.97	10081.9	9708.33	9623.47	9115.55	8363.78	8296.59	7638.12	8009.43	3938.18
397	397	sp|P23246|SFPQ_HUMAN.YGEPGEVFINK.+2	626.814	11.14	sp|P23246|SFPQ_HUMAN	TRUE	38016.6	3226.76	38666.7	39462.6	42312	4647.4	30568.4	33866.1	33074.7	12226.8	44781.6	40158.9
398	398	sp|P60842|IF4A1_HUMAN.ATQALVLAPTR.+2	570.84	10.39	sp|P60842|IF4A1_HUMAN	TRUE	47982.4	47332.7	45442.6	47620.2	47608	46061.4	52665.3	48495.6	50254.3	35311.6	35499	37866.4
399	399	sp|P40227|TCPZ_HUMAN.VATAQDDITGDGTTSNVLIIGELLK.+3	848.785	20.65	sp|P40227|TCPZ_HUMAN	TRUE	17626.7	640.404	19371.8	20983.9	16551.3	18508.6	24654.3	25305.5	22777.8	22853.1	20520.9	20701.2
400	400	sp|P23246|SFPQ_HUMAN.LFVGNLPADITEDEFK.+2	904.459	18.08	sp|P23246|SFPQ_HUMAN	TRUE	38669.1	38215.1	39234	39294.7	40801.9	39130.5	38925	35013.5	36888.7	34627.6	32961.5	36424.6
401	401	sp|P60842|IF4A1_HUMAN.LNSNTQVVLLSATMPSDVLEVTK.+3	820.44	19.35	sp|P60842|IF4A1_HUMAN	TRUE	26043	27206.7	30026.1	33601.9	33914.2	34448.8	31540.1	34705.9	33398.4	49926.4	47756.2	42226.5
402	402	sp|P60842|IF4A1_HUMAN.DIETFYNTSIEEMPLNVADLI.+3	809.726	26.45	sp|P60842|IF4A1_HUMAN	TRUE	5391.22	767.243	5586.22	6397.3	6682.93	5501.54	7971.21	7423.57	7680.65	11639.5	11384.6	12712.4
403	403	sp|P23246|SFPQ_HUMAN.LFVGNLPADITEDEFKR.+3	655.342	16.49	sp|P23246|SFPQ_HUMAN	TRUE	63460.4	70185.8	66564.9	70593.2	68606.5	65251	50691	49538.8	46843.3	86162.5	87486.9	90721
404	404	sp|P60842|IF4A1_HUMAN.MFVLDEADEMLSR.+2	778.36	18.85	sp|P60842|IF4A1_HUMAN	TRUE	2659.19	6054.21	10837.7	12844.6	10524.8	12441.5	9909.9	10308.7	13265.8	33714.1	27831.3	28294.2
405	405	sp|P23246|SFPQ_HUMAN.PVIVEPLEQLDDEDGLPEK.+3	712.363	17.02	sp|P23246|SFPQ_HUMAN	TRUE	71511.8	73755.4	71712.2	69899.4	77544.6	74887	54020.7	52918.3	54957.4	57990.8	42494.4	58364.5
406	406	sp|P40227|TCPZ_HUMAN.AQAALAVNISAAR.+2	628.36	11.05	sp|P40227|TCPZ_HUMAN	TRUE	24286	25708.1	29708	31741	2587.92	30331	34062.3	37611.6	32214.2	31232.3	23056.2	37189.5
407	407	sp|P22234|PUR6_HUMAN.VELFFKDDANNDPQWSEEQLIAAK.+3	936.456	16.81	sp|P22234|PUR6_HUMAN	TRUE	8986.6	9098.4	7191.75	6471.27	491.161	7205.2	13687	11646.1	9625.4	19547.1	15430.8	17741.4
408	408	sp|P43243|MATR3_HUMAN.YQLLQLVEPFGVISNHLILNK.+3	813.465	23.12	sp|P43243|MATR3_HUMAN	TRUE	24532.8	4762.43	10450.4	26569.3	7045.23	3422.89	183.291	3165.07	4482.6	4064.84	4910.63	4655.49
409	409	sp|P22234|PUR6_HUMAN.IKAEYEGDGIPTVFVAVAGR.+3	698.041	14.73	sp|P22234|PUR6_HUMAN	TRUE	2379.96	1013.79	2054.5	11809.9	4983.23	1424.58	11503.8	12611.1	15115.3	18548.2	1119.8	17706.3
410	410	sp|P43243|MATR3_HUMAN.IGPYQPNVPVGIDYVIPK.+3	657.031	17.75	sp|P43243|MATR3_HUMAN	TRUE	70271.7	70207.9	80384.7	71187.2	60195.2	72425.9	51885.9	46219.4	36191	75457.5	73104.4	67829
411	411	sp|P43243|MATR3_HUMAN.GPSLNPVLDYDHGSR.+3	542.934	11.39	sp|P43243|MATR3_HUMAN	TRUE	18893.8	19759.1	16236.7	23134.5	21614	2286.23	12265.1	9398.48	11134.1	5632.72	13538.8	19228.4
412	412	sp|P22234|PUR6_HUMAN.AEYEGDGIPTVFVAVAGR.+2	925.968	17.48	sp|P22234|PUR6_HUMAN	TRUE	35225.7	33016.6	31014.8	34883	34053.5	30433.8	33512.1	34288.3	34252	26697.3	26286.7	28586.7
413	413	sp|P43243|MATR3_HUMAN.ITPENLPQILLQLK.+3	540.663	21.09	sp|P43243|MATR3_HUMAN	TRUE	48068.8	52050.2	47268.5	50558	43343.5	48829.5	34185.8	31374.8	32446.5	49017.4	48340.7	46253.7
414	414	sp|P22234|PUR6_HUMAN.DQITAGNAAR.+2	508.76	4.28	sp|P22234|PUR6_HUMAN	TRUE	53728.5	51230.5	44745.5	47738.2	40497.4	38363.6	52755.5	49785.2	49612.3	61932.1	58262.7	60453
415	415	sp|P22234|PUR6_HUMAN.TKEVYELLDSPGK.+3	493.596	11.38	sp|P22234|PUR6_HUMAN	TRUE	41478.1	42793.8	45950.4	35111.2	40246.3	32873.3	41186.7	39555	45657.6	62075.4	56172.1	63952.5
416	416	sp|P22234|PUR6_HUMAN.ASILNTWISLK.+2	623.364	18.31	sp|P22234|PUR6_HUMAN	TRUE	34719.3	37408.2	37044.5	36521.1	38556.6	38000	36483.1	38335.5	33222.8	41522.8	41159.5	38818.2
417	417	sp|P43243|MATR3_HUMAN.TEEGPTLSYGR.+2	605.291	9.12	sp|P43243|MATR3_HUMAN	TRUE	25063.7	23665.5	16947.4	22212.5	24434.4	20919.4	21648.7	20708.6	20345.5	20504	21494.4	23036.4
418	418	sp|Q15084-5|PDIA6_HUMAN.ALDLFSDNAPPPELLEIINEDIAK.+3	879.793	24.48	sp|Q15084-5|PDIA6_HUMAN	TRUE	132447	127124	125145	139886	131857	135567	94009.6	87496.7	88471.9	125481	122947	125724
419	419	sp|Q15084-5|PDIA6_HUMAN.GSFSEQGINEFLR.+2	742.362	15.35	sp|Q15084-5|PDIA6_HUMAN	TRUE	48758.4	49020.4	48252.1	46096.9	45479.6	49920.2	37500.8	38226.5	36532.8	56311.7	54594.4	61193.1
420	420	sp|Q15084-5|PDIA6_HUMAN.LAAVDATVNQVLASR.+3	509.954	15.04	sp|Q15084-5|PDIA6_HUMAN	TRUE	35221.9	33476.2	24385.7	40481.2	30923	40703.2	27098.1	29255	30848.2	44875.8	43431.1	44769.6
421	421	sp|Q15084-5|PDIA6_HUMAN.TGEAIVDAALSALR.+2	693.883	19.09	sp|Q15084-5|PDIA6_HUMAN	TRUE	115085	110517	120879	126578	118317	123656	88825.5	90943.1	89652	141029	135173	130153
422	422	sp|Q15084-5|PDIA6_HUMAN.NRPEDYQGGR.+3	397.855	2.86	sp|Q15084-5|PDIA6_HUMAN	TRUE	14299.6	18138.1	20506.4	19515.1	21702	18722.5	17973.1	20010.3	20414.6	25117.5	25942.9	26428.9
423	423	sp|P30153|2AAA_HUMAN.QLSQSLLPAIVELAEDAK.+3	642.358	22.57	sp|P30153|2AAA_HUMAN	TRUE	32898.8	30098.5	31504.7	31590.3	30065	30424.7	24184.8	21721.7	24789.8	33888.3	34044.2	34650.3
424	424	sp|P30153|2AAA_HUMAN.DNTIEHLLPLFLAQLK.+3	622.356	24.06	sp|P30153|2AAA_HUMAN	TRUE	25701	25197.5	25348.4	27705.5	27120.9	26701.3	13251.2	13021	14347.2	12935.6	11652.1	11407.8
425	425	sp|P30153|2AAA_HUMAN.LTQDQDVDVK.+2	580.793	5.79	sp|P30153|2AAA_HUMAN	TRUE	6762.43	7595.56	7193.3	6411.49	8028.2	7086.57	7901.4	7612.46	6153.06	10476.6	9837.52	1191.68
426	426	sp|P30153|2AAA_HUMAN.YFAQEALTVLSLA.+2	713.385	23.3	sp|P30153|2AAA_HUMAN	TRUE	8182.7	6979.17	7342	8768.76	8956.1	833.377	7893.55	5948.1	4906.16	4674.93	11070.2	8421.49
427	427	sp|P30153|2AAA_HUMAN.LSTIALALGVER.+2	621.875	15.87	sp|P30153|2AAA_HUMAN	TRUE	16731.6	16353.7	13678.1	16175.2	21423.6	2218.74	20072.8	16873.4	18267.4	15330.5	16464.6	20222.7
428	428	sp|P30153|2AAA_HUMAN.SALASVIMGLSPILGK.+3	519.641	22.3	sp|P30153|2AAA_HUMAN	TRUE	9355.21	9417.51	7774.47	10559.9	8941.4	9525.62	6404.08	7292.14	9141.44	16843.2	19677.4	16662.2
429	429	sp|P07237|PDIA1_HUMAN.TGPAATTLPDGAAAESLVESSEVAVIGFFK.+3	979.169	25.57	sp|P07237|PDIA1_HUMAN	TRUE	36182.8	32534.3	31099.9	37012.3	33179.3	29329.3	32519.9	29505.2	25123.9	37414.3	31001.2	29811.3
430	430	sp|P07237|PDIA1_HUMAN.QFLQAAEAIDDIPFGITSNSDVFSK.+3	905.117	21.67	sp|P07237|PDIA1_HUMAN	TRUE	98417.2	103805	103046	94531.3	90333	87381.9	86179.2	86738.4	82698.6	100069	104201	99890
431	431	sp|P07237|PDIA1_HUMAN.YKPESEELTAER.+3	484.572	6.92	sp|P07237|PDIA1_HUMAN	TRUE	15634.4	14103	12332	4975.41	2081.28	15339.6	19100.2	16919.1	13999.2	19892.6	24140.2	40750.7
432	432	sp|P07237|PDIA1_HUMAN.ILEFFGLK.+2	483.787	17.89	sp|P07237|PDIA1_HUMAN	TRUE	114012	113123	114048	109633	101122	105973	73607.4	71972.5	71792	116533	102194	104961
433	433	sp|P07237|PDIA1_HUMAN.THILLFLPK.+3	361.231	14.84	sp|P07237|PDIA1_HUMAN	TRUE	24816.4	23922.9	21148.6	31437.9	29502.5	29694.9	20850	20568.5	19467.8	22087.7	23755.1	21834.9
434	434	sp|P49327|FAS_HUMAN.ALGLGVEQLPVVFEDVVLHQATILPK.+3	929.2	25.55	sp|P49327|FAS_HUMAN	TRUE	4498.44	5565.62	3191.15	10850.3	9904.28	9607.99	3115.46	3448.05	400.712	10198.4	9505.91	8859.79
435	435	sp|P27797|CALR_HUMAN.GLQTSQDAR.+2	488.246	3.2	sp|P27797|CALR_HUMAN	TRUE	69866.5	80794.3	81028.8	74363	68017.4	59476.9	74654.7	66472.3	74002.7	78583.9	81103.2	71281.2
436	436	sp|P49327|FAS_HUMAN.TLLEGSGLESIISIIHSSLAEPR.+3	808.111	22.22	sp|P49327|FAS_HUMAN	TRUE	2770.15	1436.03	3301.77	11465.5	1018.84	7755.8	3163.24	2300.41	251.959	9614.72	9696.95	6578.94
437	437	sp|P27797|CALR_HUMAN.IKDPDASKPEDWDER.+4	450.965	8.41	sp|P27797|CALR_HUMAN	TRUE	25433.7	12278.2	25012.7	22545.1	20258.2	27971.8	32925.3	29480	33527	43570.8	42927.7	37713
438	438	sp|P49327|FAS_HUMAN.LQVVDQPLPVR.+2	632.375	12.36	sp|P49327|FAS_HUMAN	TRUE	12290.7	6084.86	10498.4	21452.1	24055.8	25545.1	10199.6	11535.2	12423.8	27920.5	20048.2	29930.7
439	439	sp|P27797|CALR_HUMAN.SGTIFDNFLITNDEAYAEEFGNETWGVTK.+3	1090.17	22.88	sp|P27797|CALR_HUMAN	TRUE	72219	62826.5	46956.2	64453.5	60564.4	1277.45	68813.3	65038.5	56847.5	55489.7	45794.2	39671.2
440	440	sp|P27797|CALR_HUMAN.GTWIHPEIDNPEYSPDPSIYAYDNFGVLGLDLWQVK.+4	1038	23.78	sp|P27797|CALR_HUMAN	TRUE	14312.6	15399.1	8111.37	803.572	12137.3	11016.5	12586.6	1197.29	10244.3	9416.12	6123.3	3565.13
441	441	sp|P27797|CALR_HUMAN.IDNSQVESGSLEDDWDFLPPKK.+3	840.403	14.08	sp|P27797|CALR_HUMAN	TRUE	9566.42	16585.8	3236.45	9590.21	10659.8	15993.5	24480.7	27304.5	15922.5	26743.8	21041.7	26040.3
442	442	sp|P49327|FAS_HUMAN.LHLSGIDANPNALFPPVEFPAPR.+3	824.773	19.13	sp|P49327|FAS_HUMAN	TRUE	16747.9	14061	16805.4	28328.9	28393	27174.9	16874.7	15277.6	16744.6	37465.8	40403.2	34813.5
443	443	sp|P27797|CALR_HUMAN.FYALSASFEPFSNK.+2	804.391	17.25	sp|P27797|CALR_HUMAN	TRUE	127133	120537	112667	120703	117440	114097	116717	109565	107886	128226	129478	131143
444	444	sp|P09651|ROA1_HUMAN.LFIGGLSFETTDESLR.+2	892.957	18.31	sp|P09651|ROA1_HUMAN	TRUE	140059	129125	94209.7	173438	147441	131825	167995	149778	129464	151902	106366	102146
445	445	sp|P09651|ROA1_HUMAN.NQGGYGGSSSSSSYGSGR.+2	847.854	4.5	sp|P09651|ROA1_HUMAN	TRUE	45619.6	49954.4	42153.5	60543.7	52866.2	54168.4	46350.7	41689.8	43119.8	67882.6	69659.4	68429.5
446	446	sp|P09651|ROA1_HUMAN.GFAFVTFDDHDSVDK.+3	567.258	14.63	sp|P09651|ROA1_HUMAN	TRUE	142634	130086	102376	184083	162362	146329	138574	147679	145522	128468	127554	120106
447	447	sp|P09651|ROA1_HUMAN.KLFIGGLSFETTDESLR.+3	638.339	14.83	sp|P09651|ROA1_HUMAN	TRUE	2654.32	12334.8	4098.69	21775.8	21158.6	15988.8	19615.5	13031.6	18776.4	1517.06	4074.18	15557.2
448	448	sp|P09651|ROA1_HUMAN.IEVIEIMTDR.+2	609.823	15.43	sp|P09651|ROA1_HUMAN	TRUE	78156.9	68247.4	59543.3	123217	117165	101440	93478.6	100799	103533	125002	118354	118826
449	449	sp|O00571|DDX3X_HUMAN.TAAFLLPILSQIYSDGPGEALR.+3	778.09	24.88	sp|O00571|DDX3X_HUMAN	TRUE	49851.6	54906.7	47457.9	48497.4	50210.1	48101.9	39303.5	38960	40319.8	51273.9	57838	53413.1
450	450	sp|O00571|DDX3X_HUMAN.SPILVATAVAAR.+2	584.856	12.43	sp|O00571|DDX3X_HUMAN	TRUE	28167.6	7864.88	19890.3	22462.3	18892.6	28356.3	22453	23073	22254.9	22719.8	26155.8	25480.3
451	451	sp|O00571|DDX3X_HUMAN.DLLDLLVEAK.+2	564.829	20.73	sp|O00571|DDX3X_HUMAN	TRUE	74317.5	70407.3	70002.3	67977.1	64649	63611	56160.1	61236.6	65270.6	69353.1	64741.7	62343.9
452	452	sp|O00571|DDX3X_HUMAN.VGNLGLATSFFNER.+2	762.894	17.1	sp|O00571|DDX3X_HUMAN	TRUE	40713.6	35470.2	33738.3	26451.1	36829.9	29123.2	36781.7	42041.8	35256.3	46088.7	43967.6	46258.9
453	453	sp|O00571|DDX3X_HUMAN.SFLLDLLNATGK.+2	646.366	20.68	sp|O00571|DDX3X_HUMAN	TRUE	23425.4	29577.2	29418.7	25054	3018.44	25982	31792.6	21009.3	24219.9	34849.7	32928.6	23966.4
454	454	sp|Q13813|SPTN1_HUMAN.QEAFLLNEDLGDSLDSVEALLK.+3	807.08	24.13	sp|Q13813|SPTN1_HUMAN	TRUE	9900.54	1175.38	8594.11	6773.1	9119.82	6796.72	8328.16	8057.85	7209.83	12143.1	10156.7	9759
455	455	sp|P68104|EF1A1_HUMAN.IGYNPDTVAFVPISGWNGDNMLEPSANMPWFK.+3	1189.9	23.73	sp|P68104|EF1A1_HUMAN	TRUE	5243.87	4623.82	4695.34	5791.76	4553.44	7703.94	6340.45	6088.01	7529.15	28628.9	26203.2	31063.5
456	456	sp|P68104|EF1A1_HUMAN.VETGVLKPGMVVTFAPVNVTTEVK.+3	839.133	17.22	sp|P68104|EF1A1_HUMAN	TRUE	169989	170270	166476	246046	227155	241418	188898	184950	177403	393801	388926	408917
457	457	sp|Q13813|SPTN1_HUMAN.ALINADELASDVAGAEALLDR.+3	709.702	22.61	sp|Q13813|SPTN1_HUMAN	TRUE	38747.4	40443.2	38583.7	35295.8	41656	34945	27845.2	28819.4	27380.3	42543.7	47705.3	43301.6
458	458	sp|P68104|EF1A1_HUMAN.EHALLAYTLGVK.+3	438.919	13.15	sp|P68104|EF1A1_HUMAN	TRUE	99764.7	86870.7	99247.3	128446	119686	119289	153694	151355	153470	137218	145799	147059
459	459	sp|P68104|EF1A1_HUMAN.YYVTIIDAPGHR.+3	468.914	11.59	sp|P68104|EF1A1_HUMAN	TRUE	35942.2	35558.7	29837	44906.8	41158.7	38235.6	62115.7	64699.4	61520.2	31880.7	29112	29665.5
460	460	sp|P68104|EF1A1_HUMAN.KLEDGPK.+2	393.721	2.47	sp|P68104|EF1A1_HUMAN	TRUE	19434.9	27439.9	26841.3	26617.1	21640.6	21648	27357.9	20241.8	24571.7	25861.1	37530.9	37610.3
461	461	sp|Q13813|SPTN1_HUMAN.MTLVASEDYGDTLAAIQGLLK.+3	737.052	22.64	sp|Q13813|SPTN1_HUMAN	TRUE	5085.49	6886.62	6397.78	8226.26	6896.95	6353.36	6858.35	6842.41	7428.36	12160.8	11098.2	13464.4
462	462	sp|P52597|HNRPF_HUMAN.EEIVQFFSGLEIVPNGITLPVDPEGK.+3	943.164	24.22	sp|P52597|HNRPF_HUMAN	TRUE	11325.7	12311.8	9175.65	3174.05	14342.7	12407.8	16136.4	13867.7	14794.5	14195.4	675.066	12059.2
463	463	sp|P52597|HNRPF_HUMAN.ITGEAFVQFASQELAEK.+3	623.319	16.55	sp|P52597|HNRPF_HUMAN	TRUE	35328.6	32157.2	41480.7	40350.9	38232.8	37177.2	34814.5	32814.3	33125.4	43225.4	45549.6	46139.8
464	464	sp|P52597|HNRPF_HUMAN.HSGPNSADSANDGFVR.+3	544.245	6.15	sp|P52597|HNRPF_HUMAN	TRUE	9230.37	14553.1	14264.7	17645.4	22292	15572.5	19638.4	16783.2	15308.9	26961.8	21614.3	23911.1
465	465	sp|P52597|HNRPF_HUMAN.SYSDPPLK.+2	453.732	6.67	sp|P52597|HNRPF_HUMAN	TRUE	52085.9	40202.1	35759.5	42880.5	45700.3	46261.6	36363.7	32600.4	38389.1	52465.7	47879	44534
466	466	sp|P61247|RS3A_HUMAN.VFEVSLADLQNDEVAFR.+3	651.33	18.94	sp|P61247|RS3A_HUMAN	TRUE	54871.8	47148.8	62243.5	52493.2	49550.8	51302.2	43665.2	40873.6	43926	47015.8	42355.9	43044.6
467	467	sp|P61247|RS3A_HUMAN.ADGYEPPVQESV.+2	645.796	11.03	sp|P61247|RS3A_HUMAN	TRUE	47613.1	48707.3	46173.9	4431.67	46802.3	46083.3	44282.9	43186.5	5110.39	57303.1	11221.8	50322.4
468	468	sp|P61247|RS3A_HUMAN.TTDGYLLR.+2	469.751	11.77	sp|P61247|RS3A_HUMAN	TRUE	1973.11	37044.6	37680.4	36995.4	31155.5	37984.3	33522.2	45917.6	49929.5	32163.3	30970.8	29371.7
469	469	sp|P61247|RS3A_HUMAN.LIPDSIGKDIEK.+3	443.254	12.76	sp|P61247|RS3A_HUMAN	TRUE	2108.61	927.564	6983.71	6841.46	11326.8	16460.3	922.031	23065.4	24485.2	62978.8	61505.8	54674
470	470	sp|P61247|RS3A_HUMAN.LITEDVQGK.+2	501.777	7.19	sp|P61247|RS3A_HUMAN	TRUE	84743.3	79856.1	76156.6	79339.5	78413.8	82927.7	91384.8	88143.9	90537.6	98491.3	100641	100804
471	471	sp|O75367|H2AY_HUMAN.GVTIASGGVLPNIHPELLAK.+3	662.718	16.52	sp|O75367|H2AY_HUMAN	TRUE	53739.2	50416.3	55602	44319.7	46076.3	44543.7	38662.6	36677.7	40568.3	50089.7	52075.1	53987.2
472	472	sp|O75367|H2AY_HUMAN.HILLAVANDEELNQLLK.+3	645.03	17.65	sp|O75367|H2AY_HUMAN	TRUE	25509.8	27524.1	26878.8	26218.5	31849.1	23946.9	24809.3	25396.5	28332.3	32092.2	29946.1	28888.4
473	473	sp|O75367|H2AY_HUMAN.EFVEAVLELR.+2	602.832	17.12	sp|O75367|H2AY_HUMAN	TRUE	27586.7	24518.2	19644.1	25175.8	20229.4	22263.4	21833.8	23763.2	19221.2	27824	25330.2	19749.1
474	474	sp|O75367|H2AY_HUMAN.SIAFPSIGSGR.+2	546.296	12.93	sp|O75367|H2AY_HUMAN	TRUE	114360	115728	112373	95245.4	96412.3	100239	70771.6	68991	78640	111766	107147	114039
475	475	sp|P35579|MYH9_HUMAN.KLEGDSTDLSDQIAELQAQIAELK.+3	872.452	20.64	sp|P35579|MYH9_HUMAN	TRUE	12419.8	9960.32	14951	12882	8584.78	841.769	14377.9	14849.5	9700.13	13246.3	878.711	8871.54
476	476	sp|P35579|MYH9_HUMAN.DQGELERQLLQANPILEAFGNAK.+3	852.114	23.2	sp|P35579|MYH9_HUMAN	TRUE	8294.34	9191.22	10579.3	6056.98	10064.7	11246.3	8084.06	8253.28	7717.46	11409	11745.2	9864.79
477	477	sp|P35579|MYH9_HUMAN.DFSALESQLQDTQELLQEENR.+3	831.73	19.78	sp|P35579|MYH9_HUMAN	TRUE	16815.2	22220.7	21038	16491.8	18708.8	21297.1	18584.7	17049.9	19115.8	24201.1	20064.4	18599.2
478	478	sp|P35579|MYH9_HUMAN.DLGEELEALKTELEDTLDSTAAQQELR.+4	755.125	25.58	sp|P35579|MYH9_HUMAN	TRUE	10474.8	12031.3	6525.28	15335.5	12349.1	11158.2	11693.5	1706.6	7289.63	12977.3	9275.77	11398.4
479	479	sp|P35579|MYH9_HUMAN.VISGVLQLGNIVFK.+2	743.953	20.04	sp|P35579|MYH9_HUMAN	TRUE	17088.4	19647.9	15936.1	19578	20366.8	18640.6	15128.5	12017.6	14637	15831.3	15243.9	13356.8
480	480	sp|P10412|H14_HUMAN.KPAAAAGAK.+2	392.737	1.8	sp|P10412|H14_HUMAN	TRUE	2051.64	5335.51	2596.45	4883.44	3399.22	3639.9	1452.71	5177.11	8575.72	4571.52	5552.51	3737.38
481	481	sp|Q16658|FSCN1_HUMAN.DVPWGVDSLITLAFQDQR.+3	687.353	24.02	sp|Q16658|FSCN1_HUMAN	TRUE	13998.6	16200.5	12417.9	24828.3	23898.5	17568.2	15845	11252.4	11297.2	11072.1	9828.05	9724.03
482	482	sp|Q16658|FSCN1_HUMAN.LVARPEPATGYTLEFR.+3	607.328	12.62	sp|Q16658|FSCN1_HUMAN	TRUE	26071.1	24424.5	24803.6	34420.3	33763.1	28552.2	21757	19260.9	24086.4	34182.7	31057.8	1789.46
483	483	sp|Q16658|FSCN1_HUMAN.ASAETVDPASLWEY.+2	769.854	19.94	sp|Q16658|FSCN1_HUMAN	TRUE	8581.67	746.434	61852.6	16541.8	3508.07	77969.2	6187.16	8368.61	22090	26176.4	21074.3	15616.7
484	484	sp|Q16658|FSCN1_HUMAN.PADEIAVDR.+2	493.251	6.78	sp|Q16658|FSCN1_HUMAN	TRUE	39474.5	38529.1	30031	60319.9	53948.8	64678.6	8521.73	4405.37	36191.2	23063.5	1900.06	67631.2
485	485	sp|Q16658|FSCN1_HUMAN.LINRPIIVFR.+3	414.268	13.84	sp|Q16658|FSCN1_HUMAN	TRUE	2058.37	497.207	7574.75	13384.1	15080.9	718.561	7138.28	8937.11	8716.94	13768	8113.64	1799
486	486	sp|P18124|RL7_HUMAN.IALTDNALIAR.+2	585.846	13.07	sp|P18124|RL7_HUMAN	TRUE	108946	116301	108002	113760	99059.5	94706.6	106053	114854	110230	117062	122258	123466
487	487	sp|P02768|ALBU_HUMAN.KVPQVSTPTLVEVSR.+3	547.317	11.59	sp|P02768|ALBU_HUMAN	TRUE	40636.4	37625.6	36358	1149.63	14710.3	15472.4	37867.5	32768.8	34651.4	2133.35	4056.14	10503.3
488	488	sp|P35580|MYH10_HUMAN.DLSEELEALKTELEDTLDTTAAQQELR.+4	766.132	25.57	sp|P35580|MYH10_HUMAN	TRUE	5741.19	7560.78	6213.39	1557.74	9193.18	7223.07	2540.81	3820.29	4982.41	9106.48	1015.2	5733.64
489	489	sp|P02768|ALBU_HUMAN.DVFLGMFLYEYAR.+3	541.934	19.84	sp|P02768|ALBU_HUMAN	TRUE	682.39	1472.71	1214.79	2502.52	1001.6	863.387	8314.99	5402.84	5041.65	1827.93	949.895	682.517
490	490	sp|P18124|RL7_HUMAN.TTHFVEGGDAGNREDQINR.+4	529.75	6.88	sp|P18124|RL7_HUMAN	TRUE	26099.7	31149.2	28851.3	34363.8	33187.8	32517.3	35157.9	35745.5	36063.2	47450.2	49619.9	44218.7
491	491	sp|P02768|ALBU_HUMAN.RHPDYSVVLLLR.+3	489.952	12.43	sp|P02768|ALBU_HUMAN	TRUE	4229.09	332.215	4567.64	1536.69	3981.2	1852.36	50680.5	44712.6	43318.6	918.245	889.012	2544.07
492	492	sp|P18124|RL7_HUMAN.IVEPYIAWGYPNLK.+3	554.968	17.64	sp|P18124|RL7_HUMAN	TRUE	39624.7	26843.2	37491.8	27804.6	33364.5	34602.5	38053.6	37384.5	39080.4	50988.8	55013.5	51986.3
493	493	sp|P18124|RL7_HUMAN.EANNFLWPFK.+2	633.319	18.52	sp|P18124|RL7_HUMAN	TRUE	55531.9	61862.5	62848.2	46757.5	42066.3	55753.5	37126.9	56444.4	48113.1	50932.5	42623.4	41187.3
494	494	sp|P02768|ALBU_HUMAN.RHPYFYAPELLFFAK.+4	475.504	18.33	sp|P02768|ALBU_HUMAN	TRUE	4916.41	1189.04	4043.75	3304.11	1366.83	1767.72	43484.8	36502.5	30397.3	1258.83	4623.46	1373.29
495	495	sp|P18124|RL7_HUMAN.EVPAVPETLKK.+3	404.24	9.35	sp|P18124|RL7_HUMAN	TRUE	18513.5	4717.42	19645.6	7219.57	16027.6	535.873	20552.7	17847.5	19358.9	24441.8	25427.5	25080.8
496	496	sp|P02768|ALBU_HUMAN.VFDEFKPLVEEPQNLIK.+3	682.37	17.01	sp|P02768|ALBU_HUMAN	TRUE	733.509	3505.63	3298.99	2113.76	4701.67	3329.69	8067.85	6571.28	5107.53	1371.98	3527.61	4264.72
497	497	sp|P38159|RBMX_HUMAN.DSYESYGNSR.+2	589.241	5.28	sp|P38159|RBMX_HUMAN	TRUE	27566.1	21315	19721.7	28568.3	21439.6	26961.9	23906.5	23487.1	25751.5	32856.3	33997.2	35804.5
498	498	sp|P38159|RBMX_HUMAN.YDDYSSSR.+2	496.701	3.6	sp|P38159|RBMX_HUMAN	TRUE	30415.6	35176.7	28243.1	34376.4	37194.8	33688.8	28153.7	26396	28863.4	40131	34407.9	39432.8
499	499	sp|P38159|RBMX_HUMAN.SDLYSSGR.+2	442.709	4.44	sp|P38159|RBMX_HUMAN	TRUE	41477.4	38135.7	34911.4	44518.7	43999.1	40298.1	37575.7	36808	37246.8	54960.9	52968.5	52319.7
500	500	sp|P38159|RBMX_HUMAN.GFAFVTFESPADAK.+2	743.864	16.49	sp|P38159|RBMX_HUMAN	TRUE	51387.7	50242	50600.6	70051.1	67818.4	58316.7	55998.3	55305.4	53420.5	66610.1	69184.4	59333.6
501	501	sp|P38159|RBMX_HUMAN.IVEVLLMK.+2	472.796	14.47	sp|P38159|RBMX_HUMAN	TRUE	46148	37127.1	41202.4	60753.7	60265.7	56745.4	43951.7	43818.7	43037.7	67163.4	66072.6	69506.5
502	502	sp|P38159|RBMX_HUMAN.LFIGGLNTETNEK.+2	718.375	12.76	sp|P38159|RBMX_HUMAN	TRUE	46774.2	50349.3	43353.5	59073.9	62246.5	60021	52590.1	46091.4	50064.6	62943.8	61966.5	63679.6
503	503	sp|O60506-3|HNRPQ_HUMAN.DLFEDELVPLFEK.+2	797.406	21.68	sp|O60506-3|HNRPQ_HUMAN	TRUE	39539.6	36710.9	40124.7	41674	45920.5	45673.7	31944	32775.2	32183.3	45451.6	50466.1	48866.2
504	504	sp|P05388|RLA0_HUMAN.AFLADPSAFVAAAPVAAATTAAPAAAAAPAK.+3	918.16	18.78	sp|P05388|RLA0_HUMAN	TRUE	70729.2	76024.5	79864.8	70864	67252.4	67305.2	72489.9	69338.9	66041.1	85136.9	79469.8	87139.4
505	505	sp|O60506-3|HNRPQ_HUMAN.VTEGLTDVILYHQPDDK.+3	648.33	13.97	sp|O60506-3|HNRPQ_HUMAN	TRUE	19184.8	18258.1	20222.5	25248.7	22937.6	26052.2	22056.6	22919.7	21517.9	26874.7	28638.8	29595.3
506	506	sp|P05388|RLA0_HUMAN.VGASEATLLNMLNISPF.+2	888.964	25.16	sp|P05388|RLA0_HUMAN	TRUE	7673.69	7636.03	8525.16	791.165	9137.26	8645.62	3873.21	6055	5520.21	9147.85	872.482	7287.01
507	507	sp|P05388|RLA0_HUMAN.GTIEILSDVQLIK.+2	714.919	18.24	sp|P05388|RLA0_HUMAN	TRUE	50653	51392.5	48272.2	50131	55898.3	51395.6	62394	59218.4	55546.1	60258.9	54814.1	56840.3
508	508	sp|O60506-3|HNRPQ_HUMAN.NLANTVTEEILEK.+2	737.393	17.75	sp|O60506-3|HNRPQ_HUMAN	TRUE	19877.1	30729.1	21037	64458.6	54040.4	58623.8	36168	34898.4	31452	53229.3	54222.3	50053.2
509	509	sp|P05388|RLA0_HUMAN.TSFFQALGITTK.+2	657.359	17.95	sp|P05388|RLA0_HUMAN	TRUE	61712.8	62494.9	57882.7	65324.6	62355.3	60472.8	55539.7	56099.3	51577.4	69531.1	47147.8	47265
510	510	sp|P05388|RLA0_HUMAN.IIQLLDDYPK.+2	609.342	14.76	sp|P05388|RLA0_HUMAN	TRUE	126703	131839	120900	120418	122582	116879	102679	99486.5	104216	131767	130944	140487
511	511	sp|O60506-3|HNRPQ_HUMAN.EFNEDGALAVLQQFK.+3	570.29	19	sp|O60506-3|HNRPQ_HUMAN	TRUE	23401.8	22016.2	25853.3	35918.1	32864.3	27837.4	17532.5	32933.1	30281.1	37047.6	28304.5	37423.5
512	512	sp|P05388|RLA0_HUMAN.GHLENNPALEK.+3	407.879	5.22	sp|P05388|RLA0_HUMAN	TRUE	35938.7	32503.7	30913.9	25724.5	31649.1	29890.1	47061.9	41198.8	38715.3	46483.9	48885	41681.4
513	513	sp|P27824|CALX_HUMAN.HDGHDDDVIDIEDDLDDVIEEVEDSKPDTTAPPSSPK.+5	812.765	22.43	sp|P27824|CALX_HUMAN	TRUE	5251.53	888.026	678.822	5425.93	1679.1	639.142	6189.13	3221.59	5072.55	8186.7	8458.5	8535.93
514	514	sp|P27824|CALX_HUMAN.AEEDEILNR.+2	544.765	8.65	sp|P27824|CALX_HUMAN	TRUE	6921.37	21037.7	16392.3	22379.1	14510.7	20567.3	19073.6	23118.9	21757.8	26042.1	27845.8	28101.7
515	515	sp|P49748-3|ACADV_HUMAN.GQLTTDQVFPYPSVLNEEQTQFLK.+3	928.136	19.33	sp|P49748-3|ACADV_HUMAN	TRUE	23884.6	26213.9	19543.7	26932.8	27654	22503.5	21788.5	23587	23235.4	36505.4	33945.9	31126.7
516	516	sp|O43390|HNRPR_HUMAN.YGGPPPDSVYSGVQPGIGTEVFVGK.+3	836.42	16.11	sp|O43390|HNRPR_HUMAN	TRUE	24428.5	22103.1	18839.9	30069.1	30214.9	31205.8	17177	24453.8	19044.5	32100.2	31381.1	30848.1
517	517	sp|P27824|CALX_HUMAN.TPELNLDQFHDK.+3	486.24	11.54	sp|P27824|CALX_HUMAN	TRUE	24852.9	28439.8	2135.48	24246.3	29396.7	24055	20537.2	21066.7	23966.5	13518.6	21053.1	23663.5
518	518	sp|O43390|HNRPR_HUMAN.VTEGLVDVILYHQPDDK.+3	647.67	17.89	sp|O43390|HNRPR_HUMAN	TRUE	1824.33	9657.55	9949.62	22482.5	16247	10772.2	14307.8	14517.9	13225.2	17952.7	13872.1	15265.8
519	519	sp|P27824|CALX_HUMAN.IVDDWANDGWGLK.+2	744.86	15.61	sp|P27824|CALX_HUMAN	TRUE	51113.2	55148.3	48707.1	48541.8	45880.1	43449.9	34914.2	35519.4	29879	36239.4	33241.6	33655.4
520	520	sp|P49748-3|ACADV_HUMAN.AGLGSGLSLSGLVHPELSR.+3	617.342	16.64	sp|P49748-3|ACADV_HUMAN	TRUE	24526.5	3563.14	1337.55	31095.6	31303.6	29929.3	724.645	21535.7	22357.1	30411.6	31128.9	31392.5
521	521	sp|P27824|CALX_HUMAN.KIPNPDFFEDLEPFR.+3	621.981	18.83	sp|P27824|CALX_HUMAN	TRUE	70080.1	76819.5	47987.2	62036.4	70175	67638.1	53220.6	41765.6	39795.8	84359	85037.4	80320.7
522	522	sp|P49748-3|ACADV_HUMAN.GGVVTSNPLGF.+2	524.277	16.16	sp|P49748-3|ACADV_HUMAN	TRUE	22737	6855.51	19400	27807.8	24493.5	20543.4	17129.4	17748.2	18236.9	26530.5	27997.7	13716.3
523	523	sp|O43390|HNRPR_HUMAN.NLATTVTEEILEK.+2	730.896	17.75	sp|O43390|HNRPR_HUMAN	TRUE	38993.6	40969	39282.5	58969.5	60220	60071.7	35969.9	35734.8	36035.1	63571.6	65173.6	62080
524	524	sp|P27824|CALX_HUMAN.APVPTGEVYFADSFDR.+3	590.949	15.54	sp|P27824|CALX_HUMAN	TRUE	74307.9	87061.3	70239.6	73087.7	72045.6	81006.6	64480.8	62028.6	60469.2	81484.4	84387.3	84072
525	525	sp|P49748-3|ACADV_HUMAN.GILLFGTK.+2	424.766	14.85	sp|P49748-3|ACADV_HUMAN	TRUE	11076.7	3761.81	9958.77	17282.2	14401.3	14540.5	11757.3	11844.1	10884.3	16994.9	18445.7	19348.7
526	526	sp|O43390|HNRPR_HUMAN.DLYEDELVPLFEK.+2	805.403	19.32	sp|O43390|HNRPR_HUMAN	TRUE	34088.1	44035.7	45894.4	62850.7	58382.7	56311.2	25046.1	42207	38961.3	63855.5	61693.1	59326.1
527	527	sp|P26038|MOES_HUMAN.ESEAVEWQQK.+2	617.291	7.48	sp|P26038|MOES_HUMAN	TRUE	15298	17909.8	14903.1	15647.7	18430.4	3052.67	13843.5	15227.3	19793.4	19627.8	28288.7	28031.7
528	528	sp|Q92841|DDX17_HUMAN.LIDFLESGK.+2	511.282	14.31	sp|Q92841|DDX17_HUMAN	TRUE	65792.1	79665.9	13986.5	4018.5	3076.45	64804.6	24564.9	9332.32	24735.5	32369.6	34302.7	73401.4
529	529	sp|P26038|MOES_HUMAN.FYPEDVSEELIQDITQR.+3	694.672	21.3	sp|P26038|MOES_HUMAN	TRUE	69784.5	80528	76027.5	82077.3	82104.9	45517.8	72461.9	69051	72593.5	88997.9	90060.6	90803.1
530	530	sp|Q92841|DDX17_HUMAN.VLEEANQAINPK.+2	663.357	9.28	sp|Q92841|DDX17_HUMAN	TRUE	12609.5	12695.3	11075	11274.6	10989.1	14848.3	9931.84	5303.13	6362.66	10766.6	8291.47	11066.8
531	531	sp|P26038|MOES_HUMAN.TQEQLALEMAELTAR.+3	568.626	17.26	sp|P26038|MOES_HUMAN	TRUE	1507.05	12722.1	18787.4	22946.4	16271.9	19346.1	12258.6	11191.4	2203.12	21737.5	17288.8	18087
532	532	sp|P26038|MOES_HUMAN.EDAVLEYLK.+2	540.285	13.93	sp|P26038|MOES_HUMAN	TRUE	34563.2	37564.1	42194.3	44419.9	47074.2	46479.4	29956.6	27725.8	32795.7	36407.9	34560.7	43919.3
533	533	sp|P26038|MOES_HUMAN.ALELEQER.+2	494.259	7.72	sp|P26038|MOES_HUMAN	TRUE	49041.3	44443.4	45751.5	49345.9	52177.2	49086.6	50294.6	33426.5	34729.3	67443.4	63565	44473.5
534	534	sp|P26038|MOES_HUMAN.SGYLAGDK.+2	405.703	4.48	sp|P26038|MOES_HUMAN	TRUE	22059.5	24126	25608.7	21388	18939.4	25054.4	32376.3	27923.8	14747.7	29742.5	33167.9	27557.5
535	535	sp|P30041|PRDX6_HUMAN.VVISLQLTAEK.+2	600.864	14.01	sp|P30041|PRDX6_HUMAN	TRUE	49570.8	51500.6	47905.9	59171.2	57509.4	57486	46186	52908.2	54132.8	48473.3	50375.8	50220.7
536	536	sp|P30041|PRDX6_HUMAN.PGGLLLGDVAPNFEANTTVGR.+3	700.036	17.6	sp|P30041|PRDX6_HUMAN	TRUE	110775	118781	118616	116242	119222	103652	102227	100733	97764.6	117586	120130	122655
537	537	sp|P30041|PRDX6_HUMAN.ELAILLGMLDPAEKDEK.+3	629.004	19.66	sp|P30041|PRDX6_HUMAN	TRUE	17692.6	19677.9	12292.9	33381.3	32333.9	28065.7	31172.9	29538.9	26828.3	46815.1	42908.8	39297.2
538	538	sp|P30041|PRDX6_HUMAN.LSILYPATTGR.+2	596.34	12.85	sp|P30041|PRDX6_HUMAN	TRUE	206755	203496	197491	217081	218524	220598	163381	174711	166642	248225	248451	234025
539	539	sp|P30041|PRDX6_HUMAN.LPFPIIDDR.+2	543.303	16.01	sp|P30041|PRDX6_HUMAN	TRUE	158006	158915	159806	161855	155729	165470	124826	121250	124939	173671	166443	170966
540	540	sp|P12235|ADT1_HUMAN.EQGFLSFWR.+2	585.29	18.07	sp|P12235|ADT1_HUMAN	TRUE	12230.5	11205.5	46160.3	7171.28	19962.3	14037.5	2943.16	6048.04	22567.3	18486.6	8596.8	11596.6
541	541	sp|P12235|ADT1_HUMAN.DFLAGGVAAAVSK.+2	603.33	13.89	sp|P12235|ADT1_HUMAN	TRUE	12499.4	1013.09	4589.78	7932.69	6229.65	14977.6	12205.4	10498.8	13432	4167.55	19125.8	4560.79
542	542	sp|Q14697-2|GANAB_HUMAN.FSFSGNTLVSSSADPEGHFETPIWIER.+3	1004.15	18.67	sp|Q14697-2|GANAB_HUMAN	TRUE	13203.8	15145.6	13996	22096.4	22571.9	20252.7	15759.2	14117.3	12305.5	26143.2	25058	26697.2
543	543	sp|Q00839|HNRPU_HUMAN.SSGPTSLFAVTVAPPGAR.+3	572.309	16.18	sp|Q00839|HNRPU_HUMAN	TRUE	51491.4	55822.3	43813.4	60449	67299.4	54982.1	42915.6	37428.7	48271.1	63211.5	57491.6	66955.5
544	544	sp|Q14697-2|GANAB_HUMAN.FGAVWTGDNTAEWDHLK.+3	649.639	14.88	sp|Q14697-2|GANAB_HUMAN	TRUE	22161.9	24212.1	16031.8	25079.4	15704	26065.2	16593.3	18733.3	20986.7	29154.2	28704.6	27361.5
545	545	sp|Q14697-2|GANAB_HUMAN.YRVPDVLVADPPIAR.+3	560.986	14.57	sp|Q14697-2|GANAB_HUMAN	TRUE	41944.2	46106.2	51009.7	64950.9	61121.2	69087.4	46470.3	54880.5	53659.3	102781	98504	96770.6
546	546	sp|Q00839|HNRPU_HUMAN.EKPYFPIPEEYTFIQNVPLEDR.+3	908.79	19.09	sp|Q00839|HNRPU_HUMAN	TRUE	77628.4	78012.3	80194.5	91922.8	85562.4	92417.7	63618	65773.6	64200.5	96123.9	100062	102332
547	547	sp|Q14697-2|GANAB_HUMAN.VVIIGAGKPAAVVLQTK.+3	555.354	14.02	sp|Q14697-2|GANAB_HUMAN	TRUE	2974.14	11908.5	14267.3	17878.3	20249.2	19631.1	32482.1	26598.6	28727.9	50785.8	56260.7	55391.7
548	548	sp|Q14697-2|GANAB_HUMAN.PAAVVLQTK.+2	463.787	7.43	sp|Q14697-2|GANAB_HUMAN	TRUE	23991.7	21207.3	13494.6	33810.6	33489.7	37006.1	6058.14	7760.87	3050.04	18604.8	17674.8	13815.9
549	549	sp|Q9NR30|DDX21_HUMAN.EGAFSNFPISEETIK.+2	834.909	15.37	sp|Q9NR30|DDX21_HUMAN	TRUE	46521.6	45185.3	42203.7	32909.6	30020.9	34806.1	36673.5	30771.1	33671.2	41558.6	39303.2	39985.5
550	550	sp|Q9NR30|DDX21_HUMAN.GAVEALAAALAHISGATSVDQR.+3	703.375	20.76	sp|Q9NR30|DDX21_HUMAN	TRUE	13097.3	14320.5	18379.2	9063.7	14482.4	5282.22	12741.7	1848.44	10475	21642.6	23402.3	25137
551	551	sp|Q9NR30|DDX21_HUMAN.TFSFAIPLIEK.+2	633.361	19.44	sp|Q9NR30|DDX21_HUMAN	TRUE	82950	80398	84028.6	68558.2	71352.2	68658.5	57498.5	58133	57194.6	75755.4	70923.7	72023.5
552	552	sp|Q9NR30|DDX21_HUMAN.GVTFLFPIQAK.+2	610.856	17.83	sp|Q9NR30|DDX21_HUMAN	TRUE	78784	81599.9	77673.8	67737.1	66444	65386.6	54110.1	53345.4	56712.8	72561.3	65567.6	65307.6
553	553	sp|Q9NR30|DDX21_HUMAN.GLDIPEVDLVIQSSPPK.+3	603	18.28	sp|Q9NR30|DDX21_HUMAN	TRUE	19180.7	23154.3	23293.3	17407.8	16956.5	20022.6	17888.3	17891.6	19955.7	14968.2	15624.6	13994.1
554	554	sp|Q99832|TCPH_HUMAN.IALLNVELELK.+2	627.887	18.34	sp|Q99832|TCPH_HUMAN	TRUE	10353.9	10387.1	9143.78	10672.8	14135.9	13424.2	15779.9	14138.3	11888.8	7408.93	7269.87	8821.56
555	555	sp|Q99832|TCPH_HUMAN.SQDAEVGDGTTSVTLLAAEFLK.+3	751.381	21.29	sp|Q99832|TCPH_HUMAN	TRUE	20470.8	21523.7	17721.4	19936.7	21924.8	17890.3	29118.2	26119.1	26011.1	21673.6	22207	24084.7
556	556	sp|Q99832|TCPH_HUMAN.ATISNDGATILK.+2	602.333	9.97	sp|Q99832|TCPH_HUMAN	TRUE	35697.3	38433.1	38945.6	34012.8	36519.9	42996.4	37209	36294.3	39014.2	43669.8	41195.1	37317.2
557	557	sp|Q99832|TCPH_HUMAN.TATQLAVNK.+2	473.272	5.31	sp|Q99832|TCPH_HUMAN	TRUE	16392.3	21556.1	17096.4	22103.9	17195.2	16243.4	17076.3	17762.1	14672.1	18562	18370.1	18615.3
558	558	sp|P43358|MAGA4_HUMAN.QVPGSNPAR.+2	463.246	3.51	sp|P43358|MAGA4_HUMAN	TRUE	54964	21070.6	45906	56072.8	48297.9	48372.5	54261.5	51775.1	17351.6	75933.8	61932.8	59181
559	559	sp|P63244|GBLP_HUMAN.LWDLTTGTTTR.+2	632.83	12.73	sp|P63244|GBLP_HUMAN	TRUE	71836	60906.6	67603.2	68525.8	64407.7	69300.9	60023	61354.5	59345.1	67828	65026.6	65866.1
560	560	sp|P63244|GBLP_HUMAN.IIVDELKQEVISTSSK.+3	597.003	13.87	sp|P63244|GBLP_HUMAN	TRUE	46479.7	45291.4	40179	36341.4	46882.7	34831.2	31005.3	23403.5	3052.42	57926.5	56995.8	61431.8
561	561	sp|P43358|MAGA4_HUMAN.EAALLEEEEGV.+2	594.785	13.12	sp|P43358|MAGA4_HUMAN	TRUE	30977.7	35588	37189.4	36815.4	40076.9	35878.1	31375.2	33358.8	37324.2	42141.8	43041.3	48064.6
562	562	sp|P43358|MAGA4_HUMAN.VDELAHFLLR.+3	404.896	15.4	sp|P43358|MAGA4_HUMAN	TRUE	113562	109666	100357	130436	120087	112384	90130.5	86761.5	85777.3	102294	97747.5	106398
563	563	sp|P63244|GBLP_HUMAN.DETNYGIPQR.+2	596.783	9.06	sp|P63244|GBLP_HUMAN	TRUE	34396.2	33439.5	29751.3	36136.7	37223	35167.9	31854.8	22853.9	28869.3	36876.7	36160.5	31180.3
564	564	sp|P43358|MAGA4_HUMAN.MIFGIDVK.+2	461.757	15.24	sp|P43358|MAGA4_HUMAN	TRUE	53756.4	48338.6	47431	68179.5	66414.9	63331.8	55740.5	51179.9	47706.8	90590.5	93229	99465.4
565	565	sp|P63244|GBLP_HUMAN.DVLSVAFSSDNR.+2	655.323	13.88	sp|P63244|GBLP_HUMAN	TRUE	43194.7	41459.8	37709.7	38798.9	34117.3	42895.2	47864.1	47034.2	51453.9	50841.2	44314.9	46173.3
566	566	sp|P63244|GBLP_HUMAN.QEVISTSSK.+2	489.759	4.37	sp|P63244|GBLP_HUMAN	TRUE	15460.7	13462.8	13453.6	14636.4	15880.9	14846.8	17870.7	17469.4	18845.9	13961.4	14469.1	13346.2
567	567	sp|P43358|MAGA4_HUMAN.ALAETSYVK.+2	491.266	7.79	sp|P43358|MAGA4_HUMAN	TRUE	74612.7	78939.3	78944.1	92669.9	89899.8	83080.3	74639.6	79862.7	74289.8	122097	121904	116325
568	568	sp|P63244|GBLP_HUMAN.IWDLEGK.+2	430.729	11.06	sp|P63244|GBLP_HUMAN	TRUE	70172.6	67986.6	61721.1	68839.1	57407	62774.8	52423.8	57984.3	56084.8	72212.2	72766.5	74082.4
569	569	sp|P34932|HSP74_HUMAN.TSTVDLPIENQLLWQIDR.+3	714.379	20.17	sp|P34932|HSP74_HUMAN	TRUE	27785.7	27134.6	26548.7	24189.6	24205.4	25273.5	25595.8	26770.8	24905.1	24732.5	27232.2	26557.5
570	570	sp|P34932|HSP74_HUMAN.EFSITDVVPYPISLR.+2	868.467	20.73	sp|P34932|HSP74_HUMAN	TRUE	38788.6	39800.2	38448.2	34073.8	37355.7	34739.4	31398	29233.2	32370.8	43176.7	38901	36981.2
571	571	sp|P34932|HSP74_HUMAN.SNLAYDIVQLPTGLTGIK.+3	635.023	19.77	sp|P34932|HSP74_HUMAN	TRUE	38109.1	41452.7	45478.7	41036	38793	36893.8	40729.2	37971.6	36759.7	47528.7	46497	41816.1
572	572	sp|P34932|HSP74_HUMAN.VLATAFDTTLGGR.+2	661.359	13.49	sp|P34932|HSP74_HUMAN	TRUE	28247.4	33145.4	24607.7	25567.5	27274.6	23148.5	25432.4	19412.4	28271.3	19807.5	29807.6	31072.3
573	573	sp|Q12905|ILF2_HUMAN.ILPTLEAVAALGNK.+2	705.422	17.51	sp|Q12905|ILF2_HUMAN	TRUE	51374.9	50925.8	55109.1	66351.5	64455.5	63049.6	37855.1	38342.1	41918	59537	58508.7	61807.2
574	574	sp|Q12905|ILF2_HUMAN.VKPAPDETSFSEALLK.+3	577.977	12.83	sp|Q12905|ILF2_HUMAN	TRUE	46403.4	39181.4	35318.1	47834.4	48183.8	48898.4	31655	31425.4	31926.1	47560.4	43900.9	45783.7
575	575	sp|Q12905|ILF2_HUMAN.VLQSALAAIR.+2	521.324	12.14	sp|Q12905|ILF2_HUMAN	TRUE	75535.7	74336.8	68535.9	93580.5	102390	94435.2	53977.4	53591.3	57473.7	97049.2	95315.5	91912.2
576	576	sp|Q12905|ILF2_HUMAN.ILGQEGDASYLASEISTWDGVIVTPSEK.+3	989.161	21.1	sp|Q12905|ILF2_HUMAN	TRUE	13545.6	15252.4	12502.2	19701.7	19011.2	17483.4	15371.9	773.041	16064	16531.4	1858.33	18234.1
577	577	sp|Q12905|ILF2_HUMAN.WFEENASQSTVK.+2	713.336	9.86	sp|Q12905|ILF2_HUMAN	TRUE	30533.2	13177.5	21718.7	25996.8	20329.2	21337.1	13791.3	14121.3	14235.6	27080	23966	19000.4
578	578	sp|P50395|GDIB_HUMAN.FDLGQDVIDFTGHALALYR.+3	717.701	22.83	sp|P50395|GDIB_HUMAN	TRUE	12811.5	6542.65	7773.85	20790.8	15562.2	13617.2	9732.1	10081.2	7735.27	9787.56	8676.61	10018.5
579	579	sp|P14866|HNRPL_HUMAN.SSSGLLEWESK.+2	611.801	12.42	sp|P14866|HNRPL_HUMAN	TRUE	58624	57341.8	46982.7	65567.2	59882.6	67658	42549.7	39911.3	42985.4	59446.8	62517.7	56801.3
580	580	sp|P49411|EFTU_HUMAN.AEAGDNLGALVR.+2	593.315	11.13	sp|P49411|EFTU_HUMAN	TRUE	49531.1	50757.2	44169.5	44280.8	45704.4	48163	34381.8	35286.5	33646.7	54022.1	46696.7	52721.8
581	581	sp|P50395|GDIB_HUMAN.DLGTESQIFISR.+2	683.354	13.84	sp|P50395|GDIB_HUMAN	TRUE	18934.6	24492.2	15222.7	4423.97	19758.1	21230.2	16047.3	19659.8	19117.6	26813.3	23799.5	23705.9
582	582	sp|P49411|EFTU_HUMAN.KYEEIDNAPEER.+3	498.235	6.33	sp|P49411|EFTU_HUMAN	TRUE	15593.4	18000.3	15349.8	15036.2	16468.4	17005.9	15491.9	13249	13897.4	15592.7	18343.8	16472.6
583	583	sp|P14866|HNRPL_HUMAN.TPASPVVHIR.+3	359.545	7.97	sp|P14866|HNRPL_HUMAN	TRUE	23346.8	37452	20452.7	48444.4	44673.7	36479	8579.2	538.221	12366.7	30621	41364	27101.6
584	584	sp|P50395|GDIB_HUMAN.SPYLYPLYGLGELPQGFAR.+3	714.374	20.87	sp|P50395|GDIB_HUMAN	TRUE	26257.3	26671.5	29974	34711.7	45220.2	38472.8	15638.8	31103.6	19764	42622	47189.8	49519.2
585	585	sp|P49411|EFTU_HUMAN.DLEKPFLLPVEAVYSVPGR.+3	710.393	19.41	sp|P49411|EFTU_HUMAN	TRUE	101790	94609	102411	99049.8	100317	94314.7	88020.3	92634.5	90985.9	131151	120631	126334
586	586	sp|P50395|GDIB_HUMAN.VPSTEAEALASSLMGLFEK.+3	660.671	24.46	sp|P50395|GDIB_HUMAN	TRUE	5438.33	365.015	4599.83	8164.86	11949.5	8173.91	652.264	1688.47	5556.73	13493.4	8933.39	13118.2
587	587	sp|P49411|EFTU_HUMAN.GTVVTGTLER.+2	516.788	8.31	sp|P49411|EFTU_HUMAN	TRUE	98407	100345	86774.6	104577	99381.6	99223.8	78688.8	88494.8	84072.4	138764	152163	112499
588	588	sp|P14866|HNRPL_HUMAN.GLIDGVVEADLVEALQEFGPISYVVVMPK.+4	772.663	30.66	sp|P14866|HNRPL_HUMAN	TRUE	4579.23	2923.83	584.378	525.219	573.442	1502.46	2324.17	2936.51	2409.59	4632.84	1717.98	2673.86
589	589	sp|P50395|GDIB_HUMAN.SPYLYPLYGLGELPQGF.+3	638.661	23.68	sp|P50395|GDIB_HUMAN	TRUE	5021.56	1010.56	7442.5	4855.74	7341.56	665.514	4284.67	2462.02	4879.67	3952.3	3828.28	735.871
590	590	sp|P49411|EFTU_HUMAN.ILAEGGGAK.+2	408.235	3.98	sp|P49411|EFTU_HUMAN	TRUE	50470.3	46895.2	18160.8	53573.1	16773.1	44307.2	46227.8	37410.3	38769.7	65480.1	57067.6	67164.3
591	591	sp|P50395|GDIB_HUMAN.FVSISDLLVPK.+2	609.361	18.74	sp|P50395|GDIB_HUMAN	TRUE	43716.3	43286.6	40472.1	52755.7	49027.3	52340.8	37359.1	349.279	36609.7	58704	55508.7	56369
592	592	sp|P49411|EFTU_HUMAN.ELLTEFGYK.+2	550.287	13.81	sp|P49411|EFTU_HUMAN	TRUE	49921.3	60959.4	59416.3	61098.3	56485.6	56060.3	30533.6	32649	25911.9	39217.5	38352.4	38198.9
593	593	sp|P04843|RPN1_HUMAN.SEDLLDYGPFR.+2	656.314	16.3	sp|P04843|RPN1_HUMAN	TRUE	54221	48954.1	49099.7	52199.3	52985.9	55211.6	39856.1	30818.8	42665.7	57584.6	53384.4	57906.6
594	594	sp|P04843|RPN1_HUMAN.ALTSEIALLQSR.+2	651.375	16.03	sp|P04843|RPN1_HUMAN	TRUE	1457.94	33315.1	1931.94	36015	3035.24	1642.54	28937.8	884.81	29469.5	38552.8	37134.9	8388.17
595	595	sp|P04843|RPN1_HUMAN.ATSFLLALEPELEAR.+2	830.451	19.75	sp|P04843|RPN1_HUMAN	TRUE	44492.9	40884.3	38839.9	44194.8	42092	44897.5	33744.5	33687.6	33395.6	45342.6	48872.1	43956.2
596	596	sp|P04843|RPN1_HUMAN.FVDHVFDEQVIDSLTVK.+3	664.342	17.21	sp|P04843|RPN1_HUMAN	TRUE	19992.3	23751.5	24401.4	24739.1	28228.4	25728.8	21503.8	22577.3	25031.4	22957.1	24258.1	24923.3
597	597	sp|P04843|RPN1_HUMAN.FPLFGGWK.+2	476.258	17.35	sp|P04843|RPN1_HUMAN	TRUE	26328.8	27460.8	22827.6	27322.4	24794.7	25645.8	2473.35	16548.7	14675.3	23339.7	20801.2	22340.7
598	598	sp|Q13200|PSMD2_HUMAN.AELATEEFLPVTPILEGFVILR.+3	819.793	26.85	sp|Q13200|PSMD2_HUMAN	TRUE	18052.5	13942.8	11568.1	10484.8	13719.1	10136.3	12984.6	7944.06	13133.6	12733.8	9486.68	266.142
599	599	sp|Q13200|PSMD2_HUMAN.GEAIEAILAALEVVSEPFR.+3	672.033	29.58	sp|Q13200|PSMD2_HUMAN	TRUE	2553.1	367.119	701.501	3027.48	1402.83	1404.79	1010.87	390.491	1033.49	797.464	1427.5	179.61
600	600	sp|Q13200|PSMD2_HUMAN.AVPLALALISVSNPR.+3	507.644	19.85	sp|Q13200|PSMD2_HUMAN	TRUE	17209.5	15898.4	13847.6	14879.9	14941.4	14956.4	14278.2	13068.3	15207	13565.4	15498.1	12610
601	601	sp|P53396|ACLY_HUMAN.DLVSSLTSGLLTIGDR.+3	549.637	23.04	sp|P53396|ACLY_HUMAN	TRUE	11024.5	9114.57	10713.8	10370.6	13025.4	12958.2	8724.6	8813.75	6733.65	16300	14728.4	14717.1
602	602	sp|P23527|H2B1O_HUMAN.ESYSIYVYK.+2	576.285	11.29	sp|P23527|H2B1O_HUMAN	TRUE	324151	327952	299896	317944	309404	301586	261564	248692	266015	375307	390674	370777
603	603	sp|P53396|ACLY_HUMAN.LGLVGVNLTLDGVK.+2	699.422	17.93	sp|P53396|ACLY_HUMAN	TRUE	35559.5	2587.63	33238.5	6421.03	3496.57	36742	29022.9	29501.5	2538.19	39215.3	39724.2	41316.8
604	604	sp|P53396|ACLY_HUMAN.EILIPVFK.+2	479.802	16.81	sp|P53396|ACLY_HUMAN	TRUE	11462.8	13547.7	12610	1799.02	17657.9	18757.6	11572.8	9930.07	10220.8	22649.3	17300.5	20879.4
605	605	sp|P50991|TCPD_HUMAN.VIDPATATSVDLR.+2	679.37	11.97	sp|P50991|TCPD_HUMAN	TRUE	60994.5	52941.8	51473.2	51276.8	48848	54938	54344.8	47484.6	45615.5	57673.4	60926.6	58222.9
606	606	sp|P50991|TCPD_HUMAN.AFADAMEVIPSTLAENAGLNPISTVTELR.+3	1010.85	23.39	sp|P50991|TCPD_HUMAN	TRUE	5934.76	6598.11	7668.78	8541.61	5056.07	8736.22	10186.9	8335.45	8973.22	17415.2	18136.6	16523.9
607	607	sp|P50991|TCPD_HUMAN.DALSDLALHFLNK.+3	486.265	19.85	sp|P50991|TCPD_HUMAN	TRUE	38266	38228.2	38032.1	38848	36439.1	39697.5	40951.3	39335.3	41682.4	40371.5	40572.2	38022.5
608	608	sp|P50991|TCPD_HUMAN.ALIAGGGAPEIELALR.+2	775.949	17.08	sp|P50991|TCPD_HUMAN	TRUE	52863.9	55727.3	54634	47655.7	52552.5	45850.7	54683.4	57839.1	54714.3	47729	53604.8	52808.6
609	609	sp|P50991|TCPD_HUMAN.GIHPTIISESFQK.+3	486.265	11.27	sp|P50991|TCPD_HUMAN	TRUE	41513.2	43564.6	39337.8	49195.7	47796	48402.1	44235.5	36939.2	40823.5	50741.3	46544.5	49006.9
610	610	sp|P50991|TCPD_HUMAN.PENVAPR.+2	391.711	3.18	sp|P50991|TCPD_HUMAN	TRUE	17697.1	12028.9	17219.4	13261.1	10369.7	19758.2	16486.5	15558.9	13076.4	16311.6	12055	16248
611	611	sp|P16402|H13_HUMAN.KVAGAATPK.+2	421.758	2.41	sp|P16402|H13_HUMAN	TRUE	3028.07	2976.53	5907.94	7501.3	4360.14	9017.33	4155.68	2973.34	4900.73	12960	12217.2	10856
612	612	sp|P16402|H13_HUMAN.VAGAATPK.+2	357.711	2.26	sp|P16402|H13_HUMAN	TRUE	11061.1	20041.7	18871.7	31116.2	25260	24531.6	14676	15907	9703.23	17262.1	24201.4	20618.7
613	613	sp|P15880|RS2_HUMAN.GTGIVSAPVPK.+2	513.303	9.6	sp|P15880|RS2_HUMAN	TRUE	93983.3	84943.4	86526.5	89542.4	96057.7	92458.2	87697.5	86328.4	87527.8	100017	106873	107465
614	614	sp|Q13162|PRDX4_HUMAN.IPLLSDLTHQISK.+3	488.952	16.27	sp|Q13162|PRDX4_HUMAN	TRUE	17267.6	14605.8	16021.7	17556.6	14345.8	15719.2	15303.4	13199.5	10049.6	16837.9	17368.9	17768.3
615	615	sp|P15880|RS2_HUMAN.ATFDAISK.+2	426.727	7.93	sp|P15880|RS2_HUMAN	TRUE	92131.5	99058.4	85046	102937	92920	94531.6	84389.7	82352.4	78752.7	121379	119862	63780.4
616	616	sp|P15880|RS2_HUMAN.SLEEIYLFSLPIK.+2	776.437	21.27	sp|P15880|RS2_HUMAN	TRUE	32199.7	27960.7	21997.6	40325.3	34580.3	29307.5	32963.9	29176.7	28173.7	25486.3	21926.5	21997.6
617	617	sp|Q13162|PRDX4_HUMAN.QITLNDLPVGR.+2	613.349	11.92	sp|Q13162|PRDX4_HUMAN	TRUE	218116	217695	200981	231609	208325	196329	174885	180124	184138	238116	222669	233049
618	618	sp|P15880|RS2_HUMAN.TYSYLTPDLWK.+2	693.851	16.35	sp|P15880|RS2_HUMAN	TRUE	124407	121528	117923	119117	109331	115554	96194.7	99456	96873	119304	121108	124652
619	619	sp|P15880|RS2_HUMAN.SPYQEFTDHLVK.+3	488.577	12.56	sp|P15880|RS2_HUMAN	TRUE	20804.5	30560.8	25841.1	18475.1	32256.5	20579.3	27879.1	17217.9	25405.1	37167.6	34828.7	34269
620	620	sp|P15880|RS2_HUMAN.AFVAIGDYNGHVGLGVK.+3	572.974	15.83	sp|P15880|RS2_HUMAN	TRUE	2983.54	6621.42	8396.5	10365.2	9210.71	4208.88	929.97	16562	19458.2	9888.28	9959.58	15138.2
621	621	sp|P37802|TAGL2_HUMAN.YGINTTDIFQTVDLWEGK.+3	700.681	21.51	sp|P37802|TAGL2_HUMAN	TRUE	80793.3	81547.2	74900.7	80562.3	78293.5	74598.6	76946.9	80518.5	76967.6	76191.3	82141.1	68666.4
622	622	sp|P37802|TAGL2_HUMAN.NFSDNQLQEGK.+2	640.299	7.24	sp|P37802|TAGL2_HUMAN	TRUE	56914.8	55020.3	51727.6	53864.9	51863.2	54929.8	54645.5	54405.5	56089.7	69541.1	65403	67150.7
623	623	sp|Q07955|SRSF1_HUMAN.DAEDAVYGR.+2	498.225	6.1	sp|Q07955|SRSF1_HUMAN	TRUE	30744.6	29662	23742.5	31023.5	29093.3	33263.7	19496.5	17832.5	714.508	21843.1	12020.6	3497.3
624	624	sp|P37802|TAGL2_HUMAN.NVIGLQMGTNR.+2	601.819	9.07	sp|P37802|TAGL2_HUMAN	TRUE	6306	18526	23623.6	22946.3	28907.2	23150.4	19170.5	15985.2	15937.9	48490.7	45094	52993.3
625	625	sp|Q07955|SRSF1_HUMAN.GGPPFAFVEFEDPRDAEDAVYGR.+3	847.727	18.21	sp|Q07955|SRSF1_HUMAN	TRUE	7426.6	1040.91	8883.64	1349.16	7224.18	6818.99	11005.2	12998.2	11570	21568.9	21332.5	20987.6
626	626	sp|P37802|TAGL2_HUMAN.DDGLFSGDPNWFPK.+2	797.862	18.31	sp|P37802|TAGL2_HUMAN	TRUE	141607	140725	134151	132874	134021	129347	131670	131922	126266	151003	150737	151529
627	627	sp|Q07955|SRSF1_HUMAN.GGPPFAFVEFEDPR.+2	782.875	17.88	sp|Q07955|SRSF1_HUMAN	TRUE	18518.8	22002.9	2613.22	14371.6	21470.6	21019.9	17270.6	4678.4	6571.32	10511.5	1148.02	5636.89
628	628	sp|P37802|TAGL2_HUMAN.TLMNLGGLAVAR.+2	608.347	15.37	sp|P37802|TAGL2_HUMAN	TRUE	36250.5	37546.6	37814	55289.8	46420	63214.6	34756.3	37035.9	34987.6	90538.9	91011.5	85603.5
629	629	sp|Q07955|SRSF1_HUMAN.DGTGVVEFVR.+2	539.78	11.89	sp|Q07955|SRSF1_HUMAN	TRUE	60723.2	59116.7	58720.8	72680.3	81605	77031.7	55535.4	54948.6	53282.1	72532.6	69735.6	66517.6
630	630	sp|P12236|ADT3_HUMAN.DFLAGGIAAAISK.+2	617.346	16.91	sp|P12236|ADT3_HUMAN	TRUE	69539.4	64829.3	59761.1	62681.3	63387.3	64195.8	61374.3	61588	64208.5	69332	63978.7	69970.1
631	631	sp|P13804|ETFA_HUMAN.TIVAINKDPEAPIFQVADYGIVADLFK.+3	983.199	23.78	sp|P13804|ETFA_HUMAN	TRUE	10081.4	11833.5	225.528	15250.3	12718.3	11374.3	13525.6	11896.7	10361.5	21435.8	18634.9	13812.4
632	632	sp|Q96AG4|LRC59_HUMAN.DKLDGNELDLSLSDLNEVPVK.+3	771.732	17.26	sp|Q96AG4|LRC59_HUMAN	TRUE	49105.4	49321.8	44330.1	39129.1	40768.5	34462	48586.1	42722.7	45508.8	41778.6	42512.2	44868.5
633	633	sp|P30050|RL12_HUMAN.HSGNITFDEIVNIAR.+3	562.625	15.98	sp|P30050|RL12_HUMAN	TRUE	49059.2	51587.2	45386.5	60399.2	54900.2	56153.1	75039.2	70511.9	69917.8	67704.8	60256.4	67195.7
634	634	sp|P05141|ADT2_HUMAN.DFLAGGVAAAISK.+2	610.338	15.28	sp|P05141|ADT2_HUMAN	TRUE	191073	197217	192254	196117	195629	182485	178795	178278	174277	199942	191725	179717
635	635	sp|P13804|ETFA_HUMAN.DPEAPIFQVADYGIVADLFK.+3	736.712	25.3	sp|P13804|ETFA_HUMAN	TRUE	23989.5	19164.6	21829.8	28757	26984	25777	10945.3	8921.15	9076.65	11744.4	8980.84	9143.11
636	636	sp|Q96AG4|LRC59_HUMAN.LVTLPVSFAQLK.+2	658.403	17.94	sp|Q96AG4|LRC59_HUMAN	TRUE	131599	129402	146577	98701.5	100820	95017.5	106617	112527	110185	104510	104584	106614
637	637	sp|P30050|RL12_HUMAN.QAQIEVVPSASALIIK.+3	556.33	16.49	sp|P30050|RL12_HUMAN	TRUE	46550.6	47618.7	48371.7	44209.7	40530.5	40424.4	45030.4	47122.7	46501.4	49391.8	53212.1	53438.6
638	638	sp|P05141|ADT2_HUMAN.AAYFGIYDTAK.+2	610.303	12.66	sp|P05141|ADT2_HUMAN	TRUE	13236.1	18499	21778.8	18527.9	19262.2	18352.6	26091.3	35049.9	8746.12	9104.71	8818.22	2856.46
639	639	sp|P13804|ETFA_HUMAN.LLYDLADQLHAAVGASR.+3	604.992	16.47	sp|P13804|ETFA_HUMAN	TRUE	63959.7	69264.3	63800.4	55839.4	62975.4	59345.1	59370.7	53839.4	59331.4	75650.4	75375.1	74186.4
640	640	sp|P30050|RL12_HUMAN.IGPLGLSPK.+2	441.276	11.26	sp|P30050|RL12_HUMAN	TRUE	189100	181546	177818	173684	166792	172356	141297	136888	152550	178043	176151	173214
641	641	sp|P13804|ETFA_HUMAN.LEVAPISDIIAIK.+2	691.419	18.62	sp|P13804|ETFA_HUMAN	TRUE	74582	71137.2	79141.5	76260.3	78949.1	72495.3	57083.8	58422.8	60118.3	86531.3	81931.8	86854.9
642	642	sp|Q96AG4|LRC59_HUMAN.LQQLPADFGR.+2	572.809	11.17	sp|Q96AG4|LRC59_HUMAN	TRUE	116975	111057	103929	86098	84538.2	81962.1	86263.4	93345.5	92398	86141.2	97245	90425.3
643	643	sp|P13804|ETFA_HUMAN.GLLPEELTPLILATQK.+3	579.345	21.04	sp|P13804|ETFA_HUMAN	TRUE	23692	24185.8	24631.6	23928.6	25611.1	25613.2	16372.9	17843.4	19035.2	28715.9	27719	23266.1
644	644	sp|Q96AG4|LRC59_HUMAN.LVNLQHLDLLNNK.+3	511.963	14.79	sp|Q96AG4|LRC59_HUMAN	TRUE	22331.3	17578.1	16278.4	12795.1	12843.2	11946.7	18244.9	15739.7	17590.4	14629.1	16501.5	15818.4
645	645	sp|P31939|PUR9_HUMAN.LTEVSISSDAFFPFR.+2	858.436	19.44	sp|P31939|PUR9_HUMAN	TRUE	15897.1	22806.4	14668.3	16949.7	22299	23676.3	21213.5	15057	13930.2	795.009	39685.4	20880.4
646	646	sp|P31939|PUR9_HUMAN.TVASPGVTVEEAVEQIDIGGVTLLR.+3	851.797	23.27	sp|P31939|PUR9_HUMAN	TRUE	6948.02	6798.68	575.375	7433.96	6371.25	1516.75	6232.68	729.874	648.391	8425.66	6286.22	5894.72
647	647	sp|P31939|PUR9_HUMAN.EVSDGIIAPGYEEEALTILSK.+3	745.386	19.89	sp|P31939|PUR9_HUMAN	TRUE	6933.85	9398.66	8726.52	10930.6	8612.22	3594.03	9175.86	6197.7	8836.33	9724.3	9161.2	11103.6
648	648	sp|P31939|PUR9_HUMAN.ALFEEVPELLTEAEKK.+3	616	18.51	sp|P31939|PUR9_HUMAN	TRUE	10678.4	16769.3	11053.2	11592.1	11348.3	11181.5	13700.9	12552.7	11196.6	22428	23939.9	22659.2
649	649	sp|P34897|GLYM_HUMAN.ALEAFDLDPAQWGVNVQPYSGSPANLAVYTALLQPHDR.+4	1031.77	23.42	sp|P34897|GLYM_HUMAN	TRUE	12806	15593	14127.5	16116.9	15103.8	12673.1	12831.6	10824.5	13709.4	17981.6	19415.9	19867.8
650	650	sp|P43363|MAGAA_HUMAN.VTDLVQFLLFK.+2	661.89	22.23	sp|P43363|MAGAA_HUMAN	TRUE	4898.92	6389.64	5913.11	9559.2	8666.1	10957.5	6875.3	2273.92	5344.35	6974.1	6924.7	9180.76
651	651	sp|P34897|GLYM_HUMAN.TGLIDYNQLALTAR.+2	774.923	15.57	sp|P34897|GLYM_HUMAN	TRUE	20693.2	23409.7	21314	21636.7	24699.4	21155.3	21968.4	20301.4	17252.5	32644.9	27325.3	26195.6
652	652	sp|P34897|GLYM_HUMAN.GYSLVSGGTDNHLVLVDLRPK.+4	560.806	14.99	sp|P34897|GLYM_HUMAN	TRUE	6960.23	10233.2	6362.98	6724.63	2921.49	1030.5	7984.2	1451.89	8810.06	5285.1	9370.01	8643.88
653	653	sp|P34897|GLYM_HUMAN.LGAPALTSR.+2	443.261	9.15	sp|P34897|GLYM_HUMAN	TRUE	40193.3	49255.7	39266.2	57130.1	37473.3	41927.6	30702.5	37131.9	32298.9	39561.9	41933.7	38868.3
654	654	sp|P31943|HNRH1_HUMAN.EGRPSGEAFVELESEDEVK.+3	702.999	12.14	sp|P31943|HNRH1_HUMAN	TRUE	16633.9	17265.1	18716.3	24756.5	6047.68	20863.8	37072	44294.1	43431.8	47563.4	45730.3	49380
655	655	sp|P62424|RL7A_HUMAN.NFGIGQDIQPK.+2	608.82	11.14	sp|P62424|RL7A_HUMAN	TRUE	99363.7	108064	101166	93461.2	87385.8	86967.8	84704.5	87640.7	86383.7	113522	105601	106465
656	656	sp|P31943|HNRH1_HUMAN.HTGPNSPDTANDGFVR.+3	562.261	7.4	sp|P31943|HNRH1_HUMAN	TRUE	50507.3	48726.3	45014	57776.3	55343.1	57295.8	48683.3	45035.7	51710.1	71788.3	68959.3	54861.7
657	657	sp|P62424|RL7A_HUMAN.VAPAPAVVK.+2	426.271	6.53	sp|P62424|RL7A_HUMAN	TRUE	146507	149789	132842	133770	133565	120699	132523	126102	125668	159788	156304	139722
658	658	sp|P31943|HNRH1_HUMAN.EEIVQFFSGLEIVPNGITLPVDFQGR.+3	968.843	25.03	sp|P31943|HNRH1_HUMAN	TRUE	16144.6	14939.3	11831.7	19733	18385.8	12742.7	6253.36	16117.2	15561.1	18533.9	12432.7	10973.9
659	659	sp|P62424|RL7A_HUMAN.LKVPPAINQFTQALDR.+3	604.344	16.99	sp|P62424|RL7A_HUMAN	TRUE	30975.9	34887.5	37052.6	31224.9	29945.9	32681.1	35348.4	38442.3	36540.6	53581.3	58030.9	55540.1
660	660	sp|P09874|PARP1_HUMAN.TTNFAGILSQGLR.+2	689.378	16.51	sp|P09874|PARP1_HUMAN	TRUE	20549.8	25257.9	25154.2	21976.1	21601.7	3999.75	19687.9	12301.7	16289.7	27838.4	19117.4	22600.3
661	661	sp|P31943|HNRH1_HUMAN.STGEAFVQFASQEIAEK.+3	614.635	16.54	sp|P31943|HNRH1_HUMAN	TRUE	43714.7	35823.2	48947.2	44293.6	45173.4	52313.6	43637.5	49715.4	48870.5	54311.5	53942	61267.5
662	662	sp|P62424|RL7A_HUMAN.HWGGNVLGPK.+2	532.785	9.03	sp|P62424|RL7A_HUMAN	TRUE	13382.4	748.246	8593.12	10385.9	1110.4	3204.92	823.183	958.581	12515.3	981.542	15621.3	1312.04
663	663	sp|P62424|RL7A_HUMAN.VPPAINQFTQALDR.+3	523.951	16.14	sp|P62424|RL7A_HUMAN	TRUE	59879	64526.2	75417.2	59946.1	61087.4	58516.7	43729.5	48056.3	41077.3	37418.5	35349.2	1030.75
664	664	sp|P09874|PARP1_HUMAN.AEPVEVVAPR.+2	533.798	9.43	sp|P09874|PARP1_HUMAN	TRUE	34873	36746.2	38285.3	25308.6	26827	24315.8	33247.1	30173.5	29246.7	38408.1	39089.6	39217.8
665	665	sp|P31943|HNRH1_HUMAN.IQNGAQGIR.+2	478.767	4.25	sp|P31943|HNRH1_HUMAN	TRUE	20151.5	17777.7	17943.7	20478.3	918.467	18736.4	27362.9	22057.3	20116.7	22162.9	25086.7	26524
666	666	sp|P16403|H12_HUMAN.KPAAATVTK.+2	443.772	2.41	sp|P16403|H12_HUMAN	TRUE	4178.12	3959.16	3582.46	8446.1	8802.97	8584.88	1305.98	4787.89	5521.86	11664.8	12290.4	14322.1
667	667	sp|P16403|H12_HUMAN.KASGPPVSELITK.+2	663.885	9.97	sp|P16403|H12_HUMAN	TRUE	11668.2	11218.8	10345.8	22705.9	24661.7	23276.2	6769.1	316.918	12653.4	38048.9	37848.8	39661.1
668	668	sp|P16403|H12_HUMAN.ALAAAGYDVEK.+2	554.288	9.25	sp|P16403|H12_HUMAN	TRUE	413401	389411	394451	735973	704255	727601	353463	343363	335185	691592	710555	656715
669	669	sp|P16403|H12_HUMAN.SGVSLAALK.+2	423.258	10.65	sp|P16403|H12_HUMAN	TRUE	441546	424404	418350	797780	763919	781417	331508	325042	330488	635579	652125	625151
670	670	sp|P16403|H12_HUMAN.ASGPPVSELITK.+2	599.837	11.59	sp|P16403|H12_HUMAN	TRUE	171395	166008	159504	324604	325477	301075	135107	134125	136105	246627	230510	236830
671	671	sp|P16403|H12_HUMAN.KALAAAGYDVEK.+3	412.559	7.14	sp|P16403|H12_HUMAN	TRUE	26191.1	33817.3	17153.2	42172.6	40527	48897.9	33605.6	30953.4	26551.7	73342.7	71070.5	67979.1
672	672	sp|P63241-2|IF5A1_HUMAN.NDFQLIGIQDGYLSLLQDSGEVR.+3	860.769	21.92	sp|P63241-2|IF5A1_HUMAN	TRUE	103561	98538.9	78043.4	116807	105302	95796.5	111875	104118	99924	87088.9	79405.6	79696.6
673	673	sp|P63241-2|IF5A1_HUMAN.EDLRLPEGDLGK.+3	447.905	10.95	sp|P63241-2|IF5A1_HUMAN	TRUE	54160.7	50913.8	61520.2	59287.8	62460.6	63414.4	73296.9	72108.3	75321	77248.5	75521.9	74705.1
674	674	sp|P63241-2|IF5A1_HUMAN.RNDFQLIGIQDGYLSLLQDSGEVR.+3	912.803	20.4	sp|P63241-2|IF5A1_HUMAN	TRUE	14996.7	11959.4	7850.23	7349.11	19579.7	17201.7	22577.2	19294.2	18089	24356.2	19814.4	3357.84
675	675	sp|P63241-2|IF5A1_HUMAN.EDLRLPEGDLGKEIEQK.+4	493.011	11.96	sp|P63241-2|IF5A1_HUMAN	TRUE	3511.87	3276.09	2270.09	3201.94	35532.2	12403.9	21115.7	16708.8	17761.2	37608.5	33759.1	31257
676	676	sp|P63241-2|IF5A1_HUMAN.VHLVGIDIFTGK.+3	433.587	16.07	sp|P63241-2|IF5A1_HUMAN	TRUE	193362	178743	135820	274408	247129	227161	267360	252385	255284	222603	206556	189831
677	677	sp|P48643|TCPE_HUMAN.WVGGPEIELIAIATGGR.+3	580.321	19.77	sp|P48643|TCPE_HUMAN	TRUE	2844.96	17970.6	1302.09	22689	21018.6	992.278	19006.3	15596.6	15235.7	7720.43	1350.41	751.539
678	678	sp|Q5TBA9|FRY_HUMAN.LSVLILK.+2	393.278	11.62	sp|Q5TBA9|FRY_HUMAN	TRUE	136395	131222	108425	122876	135517	123063	108815	111657	116450	140999	130324	136837
679	679	sp|P48643|TCPE_HUMAN.IADGYEQAAR.+2	547.267	5.85	sp|P48643|TCPE_HUMAN	TRUE	30751.9	32239.7	31535	30515.1	25597.4	27300.3	25911.7	27897.7	28012.1	36005.4	40184.7	35270.1
680	680	sp|P48643|TCPE_HUMAN.SQDDEIGDGTTGVVVLAGALLEEAEQLLDR.+3	1038.52	31.75	sp|P48643|TCPE_HUMAN	TRUE	643.86	23730.7	19273.5	28527	22904.2	19826	445.904	16337	14230.7	19221.1	19290.7	17786.2
681	681	sp|P48643|TCPE_HUMAN.ISDSVLVDIKDTEPLIQTAK.+3	729.07	16.58	sp|P48643|TCPE_HUMAN	TRUE	20298	20517	19812.4	17466.6	19715.5	19736	23821.5	25400.2	25444.5	32572.9	35002.2	32506.5
682	682	sp|P48643|TCPE_HUMAN.LGFAGLVQEISFGTTK.+3	556.638	20.42	sp|P48643|TCPE_HUMAN	TRUE	20546.2	16475.1	13918.5	22507.7	19140.1	19026.2	19462.6	17570.2	20784.5	12352.4	17803.8	16958.2
683	683	sp|P48643|TCPE_HUMAN.DVDFELIK.+2	489.761	14.66	sp|P48643|TCPE_HUMAN	TRUE	60218.6	53522.5	69594.9	64735.3	49141.7	52743.6	56545.5	39551.1	38549.4	55149.6	56780.4	66691.6
684	684	sp|O00299|CLIC1_HUMAN.NSNPALNDNLEK.+2	664.826	7.81	sp|O00299|CLIC1_HUMAN	TRUE	34482.1	33232.6	32714.4	36530.4	33399.1	35802.5	22473.6	30030.6	35623	42994.8	41566.6	47050.3
685	685	sp|P0CG47|UBB_HUMAN.ESTLHLVLR.+3	356.545	10.9	sp|P0CG47|UBB_HUMAN	TRUE	162372	167918	157911	150967	153981	145681	165134	173384	169445	177649	168681	173244
686	686	sp|O00299|CLIC1_HUMAN.GVTFNVTTVDTK.+2	641.338	11.59	sp|O00299|CLIC1_HUMAN	TRUE	35997.6	39145.4	32839.6	36229.1	38359.8	47434.9	35857.7	32720.7	36233.9	44152.2	43511.7	42136.1
687	687	sp|P0CG47|UBB_HUMAN.EGIPPDQQR.+2	520.262	4.31	sp|P0CG47|UBB_HUMAN	TRUE	148583	120946	171869	103363	130723	103448	156113	130265	131035	112191	113981	105874
688	688	sp|O00299|CLIC1_HUMAN.LAALNPESNTAGLDIFAK.+3	615.663	17.13	sp|O00299|CLIC1_HUMAN	TRUE	41357.3	41400.2	45344.7	40468.4	39140.9	42124.3	37321	36785.8	40235.9	49306.5	48659.1	51078.9
689	689	sp|P52292|IMA1_HUMAN.NPAPPIDAVEQILPTLVR.+3	648.37	22.33	sp|P52292|IMA1_HUMAN	TRUE	13886.2	12112.7	12453.4	4571.29	4287.26	5250.37	6665.63	3745.02	7280.73	1142.44	1754.58	3329.49
690	690	sp|O00299|CLIC1_HUMAN.VLDNYLTSPLPEEVDETSAEDEGVSQR.+3	998.135	16.06	sp|O00299|CLIC1_HUMAN	TRUE	22221.6	20472.8	17714.3	20122.1	20439.2	24211.4	26158.9	23079.4	25176.3	26865.2	27586.9	28334.6
691	691	sp|P52292|IMA1_HUMAN.ISEQAVWALGNIAGDGSVFR.+3	697.36	19.58	sp|P52292|IMA1_HUMAN	TRUE	12601.7	13915	12998.9	4784.72	12509.1	3492.35	12347.2	11636.8	10449.5	3648.47	1701.82	811.028
692	692	sp|O00299|CLIC1_HUMAN.GFTIPEAFR.+2	519.274	15.1	sp|O00299|CLIC1_HUMAN	TRUE	162761	154645	148697	150876	147913	154721	120590	112084	115935	180853	175513	172453
693	693	sp|P52292|IMA1_HUMAN.LLGASELPIVTPALR.+2	775.469	17.96	sp|P52292|IMA1_HUMAN	TRUE	38681.3	37651.1	40259.9	2258.61	13749.2	535.62	30742.2	31355.2	31798.8	1147.12	15331.6	16187.3
694	694	sp|O00299|CLIC1_HUMAN.YLSNAYAR.+2	479.243	6.48	sp|O00299|CLIC1_HUMAN	TRUE	41936.4	43093.2	39329.2	34584	39105.5	41167.4	41009.8	42050.8	37835.8	55383.1	55756.5	49103.9
695	695	sp|P62805|H4_HUMAN.ISGLIYEETR.+2	590.814	10.95	sp|P62805|H4_HUMAN	TRUE	863631	893656	816029	892999	884377	834321	973276	1.04702e+06	1.00745e+06	1.05137e+06	1.03246e+06	1.00627e+06
696	696	sp|P62805|H4_HUMAN.TVTAMDVVYALK.+2	655.855	16.88	sp|P62805|H4_HUMAN	TRUE	337127	342550	358599	411248	403532	412266	395163	371225	389419	615702	615123	626231
697	697	sp|P62805|H4_HUMAN.TVTAMDVVYALKR.+3	489.606	15.31	sp|P62805|H4_HUMAN	TRUE	8638.64	9447.6	7813.76	9610.66	10811.3	10266.2	19999.8	19741	21230.5	64446	62718.2	62806.4
698	698	sp|P62805|H4_HUMAN.KTVTAMDVVYALK.+3	480.271	14.84	sp|P62805|H4_HUMAN	TRUE	25705	20007.4	27446.3	33135.8	33358.4	39897	37740.5	36823	31414.1	56381.3	55765.6	54306.6
699	699	sp|P62805|H4_HUMAN.DAVTYTEH.+2	468.209	4.94	sp|P62805|H4_HUMAN	TRUE	32087.7	33405.7	36831	41109.6	35240.9	40296.6	65968.8	62560	56299.9	28671.2	26220.3	23661.2
700	700	sp|P62805|H4_HUMAN.DNIQGITK.+2	444.743	5.89	sp|P62805|H4_HUMAN	TRUE	211636	207832	206332	224661	213146	219067	97208.2	91800.5	96200.5	122604	115628	113647
701	701	sp|P23284|PPIB_HUMAN.DTNGSQFFITTVK.+2	729.367	14.59	sp|P23284|PPIB_HUMAN	TRUE	22412.8	16303.1	18258.9	15319.8	16295.5	12874.3	19798.5	18070	15307.9	16622.2	15640.7	16177.2
702	702	sp|P23284|PPIB_HUMAN.TVDNFVALATGEK.+2	682.856	14.6	sp|P23284|PPIB_HUMAN	TRUE	84020.4	88311.4	84738.6	74986.9	91050.7	76225.6	69687.4	63835	67591.3	86885.9	87620	95661.3
703	703	sp|P23284|PPIB_HUMAN.VIFGLFGK.+2	440.768	16.91	sp|P23284|PPIB_HUMAN	TRUE	178057	169606	161671	186453	175658	169568	111907	107672	105311	162908	154286	154834
704	704	sp|P23284|PPIB_HUMAN.IEVEKPFAIAKE.+3	458.594	11.38	sp|P23284|PPIB_HUMAN	TRUE	7465.51	7809.95	5806.06	2944.31	3918.02	7949.28	18890.9	28693.3	21211.5	49813.3	34935.7	45366.5
705	705	sp|P23284|PPIB_HUMAN.IEVEKPFAIAK.+3	415.58	11.06	sp|P23284|PPIB_HUMAN	TRUE	64682.7	60914.4	70829.9	69534.1	65537.9	67838.2	41631.3	40057.4	44137	48472.4	45219.7	48170.3
706	706	sp|P23284|PPIB_HUMAN.TAWLDGK.+2	395.708	8.92	sp|P23284|PPIB_HUMAN	TRUE	71694.7	72641.2	68687.7	72690.4	67678.4	66508.6	57306.7	48961.6	50622.7	67288.5	67774.3	14759.4
707	707	sp|P06703|S10A6_HUMAN.DQEVNFQEYVTFLGALALIYNEALKG.+3	982.503	30.21	sp|P06703|S10A6_HUMAN	TRUE	154369	130112	120469	137986	131324	109825	94706.3	90156	85044	94723	71622.5	54679.3
708	708	sp|P08195|4F2_HUMAN.ADLLLSTQPGREEGSPLELER.+3	770.736	14.75	sp|P08195|4F2_HUMAN	TRUE	32462.1	33163.8	29012.8	38779	40671.1	37150.7	35682.5	29579.9	31872.4	64298.6	61281.1	69404.8
709	709	sp|P06703|S10A6_HUMAN.DQEVNFQEYVTFLGALALIYNEALK.+3	963.495	29.75	sp|P06703|S10A6_HUMAN	TRUE	101353	93048.1	77932.6	92961.8	88347.5	76806.6	20305.7	22254.2	16473.9	17826.5	15208.6	10828.8
710	710	sp|P08195|4F2_HUMAN.VAEDEAEAAAAAK.+2	623.302	6.29	sp|P08195|4F2_HUMAN	TRUE	19870.3	20743.6	19262.7	25448.9	26873.9	21894	15951.3	13322.9	13561.2	19410.4	16480.5	17754.2
711	711	sp|P06703|S10A6_HUMAN.NKDQEVNFQEYVTFLGALALIYNEALKG.+4	797.663	28.13	sp|P06703|S10A6_HUMAN	TRUE	935.508	3974.48	2713.1	8314.79	8099.54	1018.24	4458.17	4441.42	243.453	15848.8	12094	8434.65
712	712	sp|P08195|4F2_HUMAN.IGDLQAFQGHGAGNLAGLK.+3	622.999	13.44	sp|P08195|4F2_HUMAN	TRUE	19161.6	28102.4	18988	26451.9	28842.9	31816.4	15030.6	13969	22678.7	28805.2	29155.1	33181.1
713	713	sp|P06703|S10A6_HUMAN.NKDQEVNFQEYVTFLGALALIYNEALK.+4	783.408	27.55	sp|P06703|S10A6_HUMAN	TRUE	2450.95	899.675	1639.94	5382.22	6346.02	2074.69	831.246	909.893	690.352	4457.35	491.865	327.913
714	714	sp|P08195|4F2_HUMAN.LYQLMLF.+2	464.254	21.92	sp|P08195|4F2_HUMAN	TRUE	10028.8	8616.48	10552.5	15567.9	12923.5	10964.7	2925.97	1020.21	5339.21	10328.9	8108.13	8427.76
715	715	sp|P06703|S10A6_HUMAN.LGALALIYNEALKG.+2	723.422	19.18	sp|P06703|S10A6_HUMAN	TRUE	21342.8	16816.2	13592	27727.7	25544.6	24548.4	41354.5	42302.1	42433.8	56704	58331.8	55616.6
716	716	sp|P08195|4F2_HUMAN.GQSEDPGSLLSLFR.+2	753.383	19.1	sp|P08195|4F2_HUMAN	TRUE	69282.4	63076.7	68726.4	78868.8	78815.7	77387.6	54186.3	51459.8	49766.3	83632.9	83676.6	86221.5
717	717	sp|P06703|S10A6_HUMAN.PLDQAIGLLVAIFHK.+2	817.985	30.77	sp|P06703|S10A6_HUMAN	TRUE	6280.24	5827.63	4245.39	14500	12293.5	8430.65	3237.56	2554.36	2305.32	7721.6	4920.56	3651.88
718	718	sp|P17844|DDX5_HUMAN.TTYLVLDEADR.+2	648.327	12.37	sp|P17844|DDX5_HUMAN	TRUE	49403.5	50308.7	54238.3	45927.5	43246.9	48781.1	56783.2	51430.8	54472.8	38888.9	46779	43964.1
719	719	sp|P17844|DDX5_HUMAN.PVLNFYEANFPANVMDVIAR.+3	760.721	22.82	sp|P17844|DDX5_HUMAN	TRUE	21042.9	21625.8	20092.8	27819.6	23066.7	24595.9	19563.1	18735.6	10365.6	26110.4	20643.1	24756.7
720	720	sp|P17844|DDX5_HUMAN.FVINYDYPNSSEDYIHR.+3	711.329	13.69	sp|P17844|DDX5_HUMAN	TRUE	25251.4	24292.4	25504.8	12341.9	17201.4	17039.7	22936.2	21696.7	18256.5	16288.7	18674.3	18171.6
721	721	sp|P17844|DDX5_HUMAN.TAQEVETYR.+2	548.767	5.38	sp|P17844|DDX5_HUMAN	TRUE	22684.1	20025.6	21648.5	19291.2	18556.9	16642.4	789.531	16710.1	19393.8	19418.2	19788.5	17670.2
722	722	sp|P17844|DDX5_HUMAN.LLQLVEDR.+2	493.288	11.54	sp|P17844|DDX5_HUMAN	TRUE	99549.6	106624	89957	70723.9	62774.4	60630.3	77190.9	78809.5	66887.7	75246.4	81122.2	78838.7
723	723	sp|Q14103|HNRPD_HUMAN.IFVGGLSPDTPEEK.+2	744.883	12.32	sp|Q14103|HNRPD_HUMAN	TRUE	154387	154635	135175	190222	179686	174934	132090	136534	126207	191403	196372	187474
724	724	sp|Q14103|HNRPD_HUMAN.MFIGGLSWDTTK.+2	678.337	16.56	sp|Q14103|HNRPD_HUMAN	TRUE	58777.9	52324.8	44519	80792.3	74288	71014.9	54129.9	45812.9	47010.1	60141.4	50760.8	50135.7
725	725	sp|Q14103|HNRPD_HUMAN.LDPITGR.+2	386.222	7.28	sp|Q14103|HNRPD_HUMAN	TRUE	118209	108899	107936	117510	115892	119634	102132	96693.5	94199.2	144273	136067	137438
726	726	sp|Q14103|HNRPD_HUMAN.IFVGGLSPDTPEEKIR.+2	879.475	16.99	sp|Q14103|HNRPD_HUMAN	TRUE	35681.3	32241.5	30846.4	28817.8	29369.4	5196.13	38519.8	41323.2	40614.4	33495.5	30707.3	29762.8
727	727	sp|P13010|XRCC5_HUMAN.YAPTEAQLNAVDALIDSMSLAK.+3	774.395	22.91	sp|P13010|XRCC5_HUMAN	TRUE	13327.9	12686.4	10429.8	22560.5	23076.9	20242	18581	15003.2	16569.1	29205.6	37132.8	36163.3
728	728	sp|P13010|XRCC5_HUMAN.TDTLEDLFPTTK.+2	690.848	15.92	sp|P13010|XRCC5_HUMAN	TRUE	43044.2	45757.1	39075	44520.7	36212.3	45921	37528.5	31461.9	36541.7	44340.2	48727.4	43105.4
729	729	sp|P13010|XRCC5_HUMAN.SQLDIIIHSLK.+3	422.919	15.49	sp|P13010|XRCC5_HUMAN	TRUE	4598.54	799.844	4248.11	6607.06	4867.24	6083.75	6965.6	6210.86	4532.52	4270.5	3374.49	3008.41
730	730	sp|O00410|IPO5_HUMAN.LLSSAFDEVYPALPSDVQTAIK.+3	788.749	19.07	sp|O00410|IPO5_HUMAN	TRUE	36490.6	34584.4	37205.5	30266.5	27229.3	31943	35625.4	36025.7	34269.5	37909.8	38477.7	36562.6
731	731	sp|O00410|IPO5_HUMAN.LVLEQVVTSIASVADTAEEK.+3	701.379	22.97	sp|O00410|IPO5_HUMAN	TRUE	26863	27041.8	29848.8	26235.1	26840	26923	28553	32714	32004.4	26735.1	26850.8	22409.7
732	732	sp|O00410|IPO5_HUMAN.VSDILHSIFSSYK.+3	499.265	16.37	sp|O00410|IPO5_HUMAN	TRUE	1325.89	9793.43	10140.5	9043.2	8243.47	8939.26	8805.09	9027.88	9314.29	9231.78	12953.3	12454.7
733	733	sp|O00410|IPO5_HUMAN.FLFDSVSSQNVGLR.+2	784.907	16.09	sp|O00410|IPO5_HUMAN	TRUE	20620.3	26133.5	23997.8	19274.7	19621.7	18621.6	20194.5	23805.6	15447.6	18971.4	27451.7	26602.7
734	734	sp|O00410|IPO5_HUMAN.ITFLLQAIR.+2	537.837	17.49	sp|O00410|IPO5_HUMAN	TRUE	29475.5	28717.7	28099.1	25449.7	24965.7	20628.8	22496.4	23051.8	23628.8	25886	25192	22078
735	735	sp|P07737|PROF1_HUMAN.SSFYVNGLTLGGQK.+2	735.883	14.13	sp|P07737|PROF1_HUMAN	TRUE	100640	96703.1	102683	117081	120597	120756	128251	123781	127011	142799	140980	131150
736	736	sp|P07737|PROF1_HUMAN.STGGAPTFNVTVTK.+2	690.362	10.82	sp|P07737|PROF1_HUMAN	TRUE	262900	257251	240457	289345	269546	287049	231984	228772	220893	343159	330459	333154
737	737	sp|P07737|PROF1_HUMAN.DSPSVWAAVPGK.+2	607.314	12.24	sp|P07737|PROF1_HUMAN	TRUE	237183	252889	218336	276234	271295	276828	220058	215825	219267	316789	307946	312269
738	738	sp|P07737|PROF1_HUMAN.DSLLQDGEFSMDLR.+2	813.377	17.12	sp|P07737|PROF1_HUMAN	TRUE	30070.6	31072.6	31270	48852.3	39210.4	45826.9	35190.2	30096.9	33218	78586.8	75934.3	81093.4
739	739	sp|P07737|PROF1_HUMAN.TFVNITPAEVGVLVGK.+3	548.65	18.39	sp|P07737|PROF1_HUMAN	TRUE	247684	238355	252955	286034	287442	301869	227446	227539	239097	348854	328192	332153
740	740	sp|P07737|PROF1_HUMAN.TLVLLMGK.+2	437.775	14.15	sp|P07737|PROF1_HUMAN	TRUE	243622	227149	205070	349487	320693	304472	212723	218289	207216	376574	364485	344209
741	741	sp|P16401|H15_HUMAN.ALAAGGYDVEK.+2	547.28	8.89	sp|P16401|H15_HUMAN	TRUE	113391	117457	103191	178766	170503	178116	89296.2	81161	87391.2	169673	175303	154893
742	742	sp|P16401|H15_HUMAN.KATGPPVSELITK.+3	447.598	9.99	sp|P16401|H15_HUMAN	TRUE	126047	133389	127871	246594	242551	227867	120958	116841	115204	314026	315052	279194
743	743	sp|P16401|H15_HUMAN.NGLSLAALK.+2	443.772	12.32	sp|P16401|H15_HUMAN	TRUE	52852.4	48525.7	36454.7	83271.6	74914.1	78541.5	46687.1	42132.1	45123.6	67597.1	67391.8	68106.7
744	744	sp|P49368|TCPG_HUMAN.AVAQALEVIPR.+2	583.848	13.2	sp|P49368|TCPG_HUMAN	TRUE	77185.4	69090.7	75921.2	76121.1	67035	72844.2	54047.9	56494.2	67085.5	82855.2	76519.3	83725.6
745	745	sp|P49368|TCPG_HUMAN.IVLLDSSLEYK.+2	640.361	14.88	sp|P49368|TCPG_HUMAN	TRUE	73963.4	67833.9	67354.2	77171.5	73612.9	67123.8	69171.1	68112.9	68180.6	76467.9	77431.2	73594.5
746	746	sp|P49368|TCPG_HUMAN.ELGIWEPLAVK.+2	627.858	17.41	sp|P49368|TCPG_HUMAN	TRUE	75353.8	78815.1	72206.8	67956	72862	68798.3	60621.3	56563.2	62806.5	87026.2	77141.6	83333.6
747	747	sp|P49368|TCPG_HUMAN.IVSRPEELREDDVGTGAGLLEIK.+4	624.838	13.1	sp|P49368|TCPG_HUMAN	TRUE	2204.93	1965.61	8407.55	29002	21090.6	21198.8	12537.8	10850.8	4227.01	34997.5	34268.9	30188.8
748	748	sp|P49368|TCPG_HUMAN.TAVETAVLLLR.+2	593.364	16.31	sp|P49368|TCPG_HUMAN	TRUE	46268.1	50502.9	44513.2	53044.6	49729.3	50545.5	50419.9	42774.3	45889.9	47889.4	50874.4	46405.2
749	749	sp|P09382|LEG1_HUMAN.DGGAWGTEQR.+2	538.741	5.62	sp|P09382|LEG1_HUMAN	TRUE	93692.9	99719.9	100656	153167	156693	140352	101422	95286.1	93231	180650	192568	184636
750	750	sp|P09382|LEG1_HUMAN.GEVAPDAK.+2	393.703	2.96	sp|P09382|LEG1_HUMAN	TRUE	41261.2	38798.8	41609.7	62450.6	59752.7	60716	31068.6	31958.5	27442.4	47399.1	47011.2	47540
751	751	sp|P09382|LEG1_HUMAN.SFVLNLGK.+2	439.261	13.32	sp|P09382|LEG1_HUMAN	TRUE	347302	328921	333025	539641	498636	515375	292888	280577	282798	561220	581633	565172
752	752	sp|P09382|LEG1_HUMAN.LPDGYEFK.+2	484.74	10.38	sp|P09382|LEG1_HUMAN	TRUE	141293	140604	125303	222525	217146	209177	113341	118131	110051	247029	239253	240736
753	753	sp|O43175|SERA_HUMAN.ILQDGGLQVVEK.+2	649.869	12.79	sp|O43175|SERA_HUMAN	TRUE	4529.27	11424.3	3273.64	13076.3	17770.9	3306.93	16278.4	10989.4	11624.4	17108.2	16331.1	13714.5
754	754	sp|P06744|G6PI_HUMAN.ILLANFLAQTEALMR.+3	568.655	23.96	sp|P06744|G6PI_HUMAN	TRUE	7000.64	5209.96	1670.84	9506.92	11074	7283.05	5781.38	4760.02	5353.51	15709.1	14800.1	14963.7
755	755	sp|Q8NC51|PAIRB_HUMAN.EAGGGGVGGPGAK.+2	507.254	2.93	sp|Q8NC51|PAIRB_HUMAN	TRUE	16033.6	18264.3	16030.4	16447.9	13393.3	15421.7	17477	16174.6	14671.7	19325.6	18725.2	20897.7
756	756	sp|O43175|SERA_HUMAN.VTADVINAAEK.+2	565.806	9.3	sp|O43175|SERA_HUMAN	TRUE	9468.36	3859.2	8758.04	18738.6	17286.6	18456.7	6557.66	12571.9	6616.04	16182.3	22492.1	19917.1
757	757	sp|P06744|G6PI_HUMAN.VWYVSNIDGTHIAK.+3	534.947	12.44	sp|P06744|G6PI_HUMAN	TRUE	30241.8	30675.2	27505.7	29991.5	27436.6	30170.3	27770	27323.9	27276.4	34824.4	33209.1	24148.9
758	758	sp|Q8NC51|PAIRB_HUMAN.SAAQAAAQTNSNAAGK.+3	487.575	3.34	sp|Q8NC51|PAIRB_HUMAN	TRUE	17486.3	15778.7	12690.2	18338.7	12513	15204.5	18966	13923.1	16889.6	17528.5	21348.3	17166.2
759	759	sp|O43175|SERA_HUMAN.GGIVDEGALLR.+2	550.309	13.7	sp|O43175|SERA_HUMAN	TRUE	4220.43	33787	23108	48107.1	51415.9	51213.1	26712.3	22484.7	21499.5	45414.6	58318.4	51424.8
760	760	sp|P06744|G6PI_HUMAN.TITDVINIGIGGSDLGPLMVTEALKPYSSGGPR.+4	832.942	22	sp|P06744|G6PI_HUMAN	TRUE	4541.5	2683.08	1206.88	1262.36	2924.32	778.978	7881.92	1350.14	5860.72	12108.8	11962.4	12980.1
761	761	sp|Q8NC51|PAIRB_HUMAN.FDQLFDDESDPFEVLK.+3	648.635	19.67	sp|Q8NC51|PAIRB_HUMAN	TRUE	39628.3	42512.1	37072	44086	41751.5	39086	42524	39442.8	37999.7	41230.4	46489.2	42317
762	762	sp|P06744|G6PI_HUMAN.TLAQLNPESSLFIIASK.+3	611.344	19.09	sp|P06744|G6PI_HUMAN	TRUE	10933.6	9112.25	12592.1	10189.4	11688.1	7494.24	9215	9035.9	8997.96	11706.9	11882.8	12772.5
763	763	sp|O43175|SERA_HUMAN.DLPLLLFR.+2	493.805	20.21	sp|O43175|SERA_HUMAN	TRUE	62828.5	62055.1	59984	132453	127326	128335	44641.2	40111.5	50675	141148	130115	127906
764	764	sp|Q8NC51|PAIRB_HUMAN.RPDQQLQGEGK.+3	419.218	3.6	sp|Q8NC51|PAIRB_HUMAN	TRUE	30759.8	24959.4	33948.3	34345.9	2570.52	33212.3	31777.3	31793.3	34101.5	48092.3	38374.2	45764
765	765	sp|O43175|SERA_HUMAN.TLGILGLGR.+2	450.287	15	sp|O43175|SERA_HUMAN	TRUE	36919.4	43241	44255	75057.3	74885.4	81330.6	29818.3	32387.8	30634.1	75578.1	73617.9	71507.5
766	766	sp|P06744|G6PI_HUMAN.VFEGNRPTNSIVFTK.+3	570.305	10.66	sp|P06744|G6PI_HUMAN	TRUE	34793.1	20594.1	29911.8	23527.7	20158.7	34166.2	21140.1	701.989	33054.8	30288.3	38092.5	33149.6
767	767	sp|Q9Y265|RUVB1_HUMAN.TALALAIAQELGSK.+2	693.404	17.98	sp|Q9Y265|RUVB1_HUMAN	TRUE	36484.3	34651.5	32682.4	37606.8	34656.3	35128	30523.5	35065	31053.3	38670.5	31970.8	34650.5
768	768	sp|Q9Y265|RUVB1_HUMAN.AVLLAGPPGTGK.+2	540.824	10.34	sp|Q9Y265|RUVB1_HUMAN	TRUE	75191.2	78906.9	73797.6	74896.8	71123.7	65729	57780.2	57729.8	62650.4	67976.5	73860.2	67916.4
769	769	sp|Q9Y265|RUVB1_HUMAN.AQTEGINISEEALNHLGEIGTK.+3	775.396	16.06	sp|Q9Y265|RUVB1_HUMAN	TRUE	11767.6	13177.7	10938.5	13764.9	11281.2	13676.1	12324.3	13098.2	12965.7	17880.7	14990.7	16039.3
770	770	sp|Q9Y265|RUVB1_HUMAN.YSVQLLTPANLLAK.+2	765.948	18.25	sp|Q9Y265|RUVB1_HUMAN	TRUE	31012.3	30370.2	30150.1	25864.8	26195.1	26389.3	22300.2	19690.3	22203.7	26895.3	27359.1	28436.6
771	771	sp|Q9Y265|RUVB1_HUMAN.GTEDITSPHGIPLDLLDR.+3	650.337	16.4	sp|Q9Y265|RUVB1_HUMAN	TRUE	55685.9	45127	55750.3	54504.1	41401	48158.7	46542.1	41419.2	34794.1	44245.9	51415.1	42986.8
772	772	sp|Q9Y265|RUVB1_HUMAN.LDPSIFESLQK.+2	638.843	15.6	sp|Q9Y265|RUVB1_HUMAN	TRUE	34036.3	34905.1	35863.7	24783.9	34115.7	31931.9	29793.9	22233.1	25422.4	20043.6	27489.5	33729
773	773	sp|P08865|RSSA_HUMAN.FLAAGTHLGGTNLDFQMEQYIYK.+3	873.097	15.66	sp|P08865|RSSA_HUMAN	TRUE	583.465	7074.65	5567.39	15298.7	13562.4	14025.1	6669.49	9394.24	6920.56	15078	12868.3	13041.3
774	774	sp|P08865|RSSA_HUMAN.AIVAIENPADVSVISSR.+3	580.988	15.14	sp|P08865|RSSA_HUMAN	TRUE	73697.7	66269.1	60392.4	72265.3	70898	71311.7	55275.1	52740	55497.4	80163.8	78571.6	68149.6
775	775	sp|P08865|RSSA_HUMAN.SDGIYIINLK.+2	568.322	15.08	sp|P08865|RSSA_HUMAN	TRUE	41857.6	44214.7	38135.4	43054.1	50286	43584.9	34416.1	35598.8	37956.7	45067.2	40775.7	41480.1
776	776	sp|P08865|RSSA_HUMAN.FTPGTFTNQIQAAFR.+3	566.958	17.35	sp|P08865|RSSA_HUMAN	TRUE	76612.4	80958.3	76797.7	77975.8	75844.5	82381.6	72808.5	64283.6	61478	89484	84491.2	88317
777	777	sp|P08865|RSSA_HUMAN.LLVVTDPR.+2	456.779	10.22	sp|P08865|RSSA_HUMAN	TRUE	304292	313226	299026	302618	292484	283069	246880	242913	253114	351224	337876	316321
778	778	sp|P08865|RSSA_HUMAN.KSDGIYIINLK.+3	421.915	11.29	sp|P08865|RSSA_HUMAN	TRUE	18945.4	919.358	22086.3	2884.24	38027.9	20341.1	26839.8	26627.7	16177	42330.6	40199.8	42161.3
779	779	sp|Q07020|RL18_HUMAN.TNSTFNQVVLK.+2	625.841	10.75	sp|Q07020|RL18_HUMAN	TRUE	51015.2	47294	48639.4	48705.5	46043.5	47532.6	45688.5	42249.7	43449.9	46245	47381.6	46218.5
780	780	sp|Q07020|RL18_HUMAN.SQDIYLR.+2	447.738	7.92	sp|Q07020|RL18_HUMAN	TRUE	97774.2	95295.8	82742.6	95351.1	91845.7	91775.6	61030.2	65169.8	53931.9	97461.1	90416	84405.5
781	781	sp|Q07020|RL18_HUMAN.ILTFDQLALDSPK.+2	730.903	16.84	sp|Q07020|RL18_HUMAN	TRUE	87726.6	88652.1	92169.1	84832.6	91536.4	87782.7	110981	101589	108142	95340.3	94271.7	92637.7
782	782	sp|Q07020|RL18_HUMAN.TAVVVGTITDDVR.+2	673.37	12.1	sp|Q07020|RL18_HUMAN	TRUE	113051	105383	105528	99699.2	110271	112970	130944	122368	126275	118804	114266	120129
783	783	sp|Q92616|GCN1L_HUMAN.NPSGLTQYIPVLVDSFLPLLK.+3	772.107	28.9	sp|Q92616|GCN1L_HUMAN	TRUE	3636.73	4658.87	252.198	5282.38	7918.56	6746.27	2859.49	1648.53	1757.1	6307.61	5708.87	5002.43
784	784	sp|Q92616|GCN1L_HUMAN.NPEILAIAPVLLDALTDPSR.+3	706.732	25.77	sp|Q92616|GCN1L_HUMAN	TRUE	15899.5	13421.3	17594	15179.5	18682.4	17203.7	8932.47	6537.06	11875.3	21089	18831.4	22347.5
785	785	sp|Q92616|GCN1L_HUMAN.VLPLEALVTDAGEVTEAGK.+3	638.014	21.87	sp|Q92616|GCN1L_HUMAN	TRUE	1276.4	4610.16	1378.83	6935.02	10719.9	1701.25	6138.96	505.68	3268.12	11413.9	17917.4	9320.02
786	786	sp|Q92616|GCN1L_HUMAN.LFNDSSPVVLEESWDALNAITK.+3	816.748	23.42	sp|Q92616|GCN1L_HUMAN	TRUE	733.824	457.462	11144.3	1931.19	8742.31	9606.59	7580.74	8617.43	656.481	10993.9	12355.5	14645.1
787	787	sp|Q92616|GCN1L_HUMAN.GEPGAAPLSAPAFSLVFPFLK.+3	706.054	24.96	sp|Q92616|GCN1L_HUMAN	TRUE	4182.62	4548.94	3359.88	1454.1	4215.82	3959.26	1613.11	1749.89	1109.28	4154.35	2854.23	4861.66
788	788	sp|P21796|VDAC1_HUMAN.VNNSSLIGLGYTQTLKPGIK.+3	701.732	14.32	sp|P21796|VDAC1_HUMAN	TRUE	25092.7	3866.21	23592.1	21610.3	21230	19874.1	21488.2	21255.3	18490.5	19766.3	18016.5	20800.8
789	789	sp|P21796|VDAC1_HUMAN.TDEFQLHTNVNDGTEFGGSIYQK.+3	867.402	13.64	sp|P21796|VDAC1_HUMAN	TRUE	12472.6	13865.9	10050.2	15557.6	11223.6	898.363	15442.2	14153.6	16485.1	17997.3	15256.3	4725.07
790	790	sp|P21796|VDAC1_HUMAN.WNTDNTLGTEITVEDQLAR.+3	726.022	15.82	sp|P21796|VDAC1_HUMAN	TRUE	32926.7	31719.4	30264.9	27797.2	26560.2	29481.5	29682.2	30502.2	34077	28631.7	25158.2	27272.1
791	791	sp|P21796|VDAC1_HUMAN.LTFDSSFSPNTGK.+2	700.838	12.09	sp|P21796|VDAC1_HUMAN	TRUE	50844	46535.7	41480.4	45460.7	44933.1	46007.1	41072.1	35901.8	39244.1	39948.8	38464.6	39581.6
792	792	sp|P21796|VDAC1_HUMAN.LTLSALLDGK.+2	515.811	16.52	sp|P21796|VDAC1_HUMAN	TRUE	192749	203541	197872	168300	172890	181804	155320	159615	159341	180932	185949	191808
793	793	sp|P21796|VDAC1_HUMAN.LGLGLEFQA.+2	474.264	17.96	sp|P21796|VDAC1_HUMAN	TRUE	33338.3	37064.8	39824.7	32725	28943.3	28516	31705.4	28184.6	29206.2	37063	33142.9	36558.8
794	794	sp|Q9BSJ8|ESYT1_HUMAN.LLTAPELILDQWFQLSSSGPNSR.+3	858.118	23.06	sp|Q9BSJ8|ESYT1_HUMAN	TRUE	3504.32	919.289	1098.52	6071.93	1154.37	3728.93	246.79	2061.11	3546.53	5466.9	3867.38	5277.51
795	795	sp|P23381|SYWC_HUMAN.PNSEPASLLELFNSIATQGELVR.+3	829.103	24.95	sp|P23381|SYWC_HUMAN	TRUE	18509.6	20305.3	12548.9	31906.3	30310.2	29566.8	15960.1	11782	13549	32799.2	28480.9	37258.8
796	796	sp|Q9BSJ8|ESYT1_HUMAN.LLVPLVPDLQDVAQLR.+3	597.024	21.81	sp|Q9BSJ8|ESYT1_HUMAN	TRUE	24030.9	24100.9	25574.4	33022.8	33257.4	32392.8	18361.2	16341.7	16645.8	36824.2	33997.1	33938.7
797	797	sp|P23381|SYWC_HUMAN.ISFPAIQAAPSFSNSFPQIFR.+3	775.739	21.97	sp|P23381|SYWC_HUMAN	TRUE	10010.5	10411.2	11645.3	19906.6	22716.1	23725.5	10642.9	7962.16	9495.7	28774.2	25467.4	22910.4
798	798	sp|Q9BSJ8|ESYT1_HUMAN.LTTVLNSGFLDEWLTLEDVPSGR.+3	854.774	22.01	sp|Q9BSJ8|ESYT1_HUMAN	TRUE	8845.26	6499.67	5631.02	10933.9	11517.3	730.156	8785.11	7042.19	1997.22	754.483	8012.53	4471.99
799	799	sp|P15144|AMPN_HUMAN.VMAVDALASSHPLSTPASEINTPAQISELFDAISYSK.+4	965.987	19.55	sp|P15144|AMPN_HUMAN	TRUE	2042.56	1374.02	576.45	5555.93	2643.13	5662.81	2196.03	2764.19	1918.66	9506.64	11335.4	10506.3
800	800	sp|Q15029|U5S1_HUMAN.AFIPAIDSFGFETDLR.+3	600.305	20.33	sp|Q15029|U5S1_HUMAN	TRUE	11263.7	9034.98	3160.48	9831.53	9263.07	10034.9	8802.84	9236.17	8165.57	2837.34	5211.42	6696.89
801	801	sp|P07910-2|HNRPC_HUMAN.GFAFVQYVNER.+2	665.333	14.92	sp|P07910-2|HNRPC_HUMAN	TRUE	42615.5	41032	39654.3	58805.5	57392.7	56206.7	57425.7	55958.1	58412.5	42588.7	42064.8	8658.63
802	802	sp|P06753-2|TPM3_HUMAN.KLVIIEGDLER.+3	428.922	11.55	sp|P06753-2|TPM3_HUMAN	TRUE	41435.8	35034.7	29767	46065.5	41707.2	38672.7	61008.9	55635.6	60293.9	49144.4	50009.3	45662.7
803	803	sp|P15144|AMPN_HUMAN.LFNDYGGGSFSFSNLIQAVTR.+3	765.046	21.98	sp|P15144|AMPN_HUMAN	TRUE	2374.64	11883.3	8452.37	14965.7	13451	13169.3	5950.62	4870.36	2895.07	14852.3	3996.63	8539.07
804	804	sp|Q15029|U5S1_HUMAN.GLAEDIENEVVQITWNR.+3	662.669	22.01	sp|Q15029|U5S1_HUMAN	TRUE	14077.1	6939.73	10909.5	17045.7	13738.1	12691.4	11900.2	11653.8	11618.3	1594.03	11580.4	11840.8
805	805	sp|P07910-2|HNRPC_HUMAN.VFIGNLNTLVVK.+2	658.9	16.46	sp|P07910-2|HNRPC_HUMAN	TRUE	65873.3	61100.6	66355.1	80911.8	82212.3	83539.1	75023.3	71124.4	73707.5	67859.5	70312.7	68697
806	806	sp|P06753-2|TPM3_HUMAN.IQVLQQQADDAEER.+3	548.273	9.55	sp|P06753-2|TPM3_HUMAN	TRUE	21838.4	20593.7	19027.1	21967.6	21473.4	16462.3	29087.4	24804.5	25694.8	19360.7	18681.3	16410.6
807	807	sp|P15144|AMPN_HUMAN.AQIINDAFNLASAHK.+3	538.286	13.82	sp|P15144|AMPN_HUMAN	TRUE	20352.6	18731	18006.3	31354.1	34497.8	32320.1	13396.5	16843.9	16020.6	30267.3	32760.2	30753.4
808	808	sp|P15144|AMPN_HUMAN.EVVLQWFTENSK.+2	740.378	17.2	sp|P15144|AMPN_HUMAN	TRUE	14586.7	16765	10825.2	25980.6	22704	19211.1	10580	12992.8	17761.1	28113.1	21824	23700.3
809	809	sp|P07910-2|HNRPC_HUMAN.MIAGQVLDINLAAEPK.+3	561.643	16.66	sp|P07910-2|HNRPC_HUMAN	TRUE	38630.4	37152.6	40847.2	48645.7	46005.6	46584.3	31277.1	34382.6	31789.3	67456.8	63702.2	62987
810	810	sp|P06753-2|TPM3_HUMAN.LVIIEGDLER.+2	578.832	13.03	sp|P06753-2|TPM3_HUMAN	TRUE	74200.2	69186.3	61408.9	73422.4	71939.2	68634.7	63901.6	59929.8	63666.6	40209.8	35878.4	35791
811	811	sp|P15144|AMPN_HUMAN.YLSYTLNPDLIR.+2	734.396	15.91	sp|P15144|AMPN_HUMAN	TRUE	28627.1	1444.89	42871.3	41825.2	41924.8	38913.7	18537.5	31815.8	33354.7	60768.8	57148.9	56871.2
812	812	sp|P06753-2|TPM3_HUMAN.EQAEAEVASLNR.+2	658.826	9.25	sp|P06753-2|TPM3_HUMAN	TRUE	55134.8	57537.8	59793.3	50930.9	49302.6	46864.8	50119.2	49329.1	44311.5	38611.4	35948.2	44795.6
813	813	sp|Q15029|U5S1_HUMAN.FFDDPMLLELAK.+2	719.868	21.04	sp|Q15029|U5S1_HUMAN	TRUE	1655.94	3161.17	2514.11	12121.1	5956.08	5271.72	3922.48	3306.59	3578.33	11013.7	9982.72	10690.1
814	814	sp|P06753-2|TPM3_HUMAN.KIQVLQQQADDAEER.+3	590.971	9.12	sp|P06753-2|TPM3_HUMAN	TRUE	25457	23929.5	31381.2	30034.7	25438.1	28833	16397.4	15383.3	16299.1	23159.4	24879.7	21853.9
815	815	sp|Q15029|U5S1_HUMAN.STPVTVVLPDTK.+2	628.859	12.11	sp|Q15029|U5S1_HUMAN	TRUE	18418.7	19511.5	15249.6	1801.66	15061.3	4802.69	11318.4	16489.1	15301.5	17601.6	17742.2	20288.8
816	816	sp|P07910-2|HNRPC_HUMAN.LKGDDLQAIK.+3	367.548	7.69	sp|P07910-2|HNRPC_HUMAN	TRUE	48333.1	52661.4	42613.8	56313.2	59391.1	60543.4	38416	25465.5	33707.5	40151.2	35978.7	34684.5
817	817	sp|P09211|GSTP1_HUMAN.ALPGQLKPFETLLSQNQGGK.+3	709.392	16.6	sp|P09211|GSTP1_HUMAN	TRUE	66513.4	71345.7	64217.8	84589.4	74534.1	76073	59432.6	59708.6	62168.2	80017.9	82105.2	87756.5
818	818	sp|P15311|EZRI_HUMAN.SQEQLAAELAEYTAK.+3	551.277	14.61	sp|P15311|EZRI_HUMAN	TRUE	18315.5	19859.1	21881.3	11521.8	18128.6	15680.7	20935.4	15290.2	10961.7	20676.7	21609.1	22346.4
819	819	sp|P09211|GSTP1_HUMAN.MLLADQGQSWK.+2	638.821	11.7	sp|P09211|GSTP1_HUMAN	TRUE	13484.2	2460.79	2860.4	11333.6	12804.9	19540.4	15713.3	14692	13853.9	20154.8	23714.2	7161.21
820	820	sp|P15311|EZRI_HUMAN.FYPEDVAEELIQDITQK.+3	680.005	24.6	sp|P15311|EZRI_HUMAN	TRUE	44958.7	43346	51339	39689.5	39339.9	39598.8	35205.9	35528.9	36745.6	43121.6	43897.8	47339.5
821	821	sp|P09211|GSTP1_HUMAN.YISLIYTNYEAGKDDYVK.+3	719.025	13.36	sp|P09211|GSTP1_HUMAN	TRUE	843.501	11129.6	8541.47	22542.2	628.815	21904	21681.8	3388.27	22865.5	22805.7	20724.1	18768.8
822	822	sp|P15311|EZRI_HUMAN.QLLTLSSELSQAR.+2	723.402	14.31	sp|P15311|EZRI_HUMAN	TRUE	17710.8	16692.8	22568	17766	17253.5	18288	16754.9	17907.6	20747.5	17656.8	19923	21223.5
823	823	sp|P09211|GSTP1_HUMAN.DQQEAALVDMVNDGVEDLR.+3	706.332	19.11	sp|P09211|GSTP1_HUMAN	TRUE	10949.5	10961.4	5666.48	15790.5	7873.39	7811.02	14257.6	12319.2	4821.21	34350	28702.8	30134.8
824	824	sp|P09211|GSTP1_HUMAN.PPYTVVYFPVR.+2	669.366	15.86	sp|P09211|GSTP1_HUMAN	TRUE	32724.4	31960.5	28733	39836.8	43222.5	40068	35758.5	36245.5	33907.7	54328.6	56927.2	57337.4
825	825	sp|P15311|EZRI_HUMAN.ELSEQIQR.+2	501.764	6.25	sp|P15311|EZRI_HUMAN	TRUE	26268.2	26073.9	23795.8	23792.4	25436.8	23195.3	23246.2	747.217	22571.8	28859	26887.9	27356.2
826	826	sp|P09211|GSTP1_HUMAN.FQDGDLTLYQSNTILR.+3	628.655	15.67	sp|P09211|GSTP1_HUMAN	TRUE	56229.9	56872.3	52161.2	65040.9	60915.1	63662.2	65183.3	67090	66611.3	77991.1	97877.1	93116.1
827	827	sp|P15311|EZRI_HUMAN.ALQLEEER.+2	494.259	7.79	sp|P15311|EZRI_HUMAN	TRUE	49717.1	11668.7	47466.1	6151.7	10012.6	45064.3	42845.6	25018.6	11355.8	62395.4	15787.3	51675.4
828	828	sp|Q99729-3|ROAA_HUMAN.GFVFITFK.+2	479.774	17.54	sp|Q99729-3|ROAA_HUMAN	TRUE	27548.3	25771.2	15529.9	39796	34620.7	29375.5	19998.8	20010.1	17224.8	13228.4	8688.53	8382.87
829	829	sp|Q99729-3|ROAA_HUMAN.GFGFILFK.+2	464.768	18.95	sp|Q99729-3|ROAA_HUMAN	TRUE	34412.2	30325.9	21294.4	47490.8	39153.7	31209.7	19658.7	19039.3	14268	23906.4	18862.5	14514.1
830	830	sp|Q99729-3|ROAA_HUMAN.MFVGGLSWDTSKK.+3	485.915	13.33	sp|Q99729-3|ROAA_HUMAN	TRUE	1136.5	3477.89	1690.93	1319.87	1553.87	4203.5	1362.67	1924.61	5875.92	13724.4	15958.8	12500.1
831	831	sp|Q99729-3|ROAA_HUMAN.IFVGGLNPEATEEK.+2	752.388	12.43	sp|Q99729-3|ROAA_HUMAN	TRUE	94399.3	95927.3	86086.2	110600	108148	112002	80912.7	78364	73691.1	122090	116393	110308
832	832	sp|Q99729-3|ROAA_HUMAN.MFVGGLSWDTSK.+2	664.321	15.25	sp|Q99729-3|ROAA_HUMAN	TRUE	28199.4	23986.2	22624.9	29038.7	41649.2	33633.1	17078.3	20413.5	1315.94	26106.6	18759.1	16792.5
833	833	sp|P62258|1433E_HUMAN.YLAEFATGNDR.+2	628.799	10.36	sp|P62258|1433E_HUMAN	TRUE	52291.7	50601.7	49270	60920.3	62049	65278.1	35660.9	38273.8	39063.9	41854	43616.8	41668.7
834	834	sp|Q15365|PCBP1_HUMAN.IANPVEGSSGR.+2	543.78	6.35	sp|Q15365|PCBP1_HUMAN	TRUE	37694.6	43433.3	35460.8	42836.3	38892.7	40337.2	34878	31433.9	34954	43067.1	45498.1	40815.1
835	835	sp|O14979-2|HNRDL_HUMAN.MFIGGLSWDTSK.+2	671.329	16.41	sp|O14979-2|HNRDL_HUMAN	TRUE	29092.6	24093.7	22067.2	40762.4	38939.6	36485.3	16366.9	21090.4	23373.7	25953.5	21242.3	22258.3
836	836	sp|Q15365|PCBP1_HUMAN.QGANINEIR.+2	507.77	6.86	sp|Q15365|PCBP1_HUMAN	TRUE	20519.3	16877	18281.9	21602.3	17442.9	2714.15	18440.6	15495	17319.4	22534.3	20899.3	19353.1
837	837	sp|P62258|1433E_HUMAN.HLIPAANTGESK.+3	413.223	5.99	sp|P62258|1433E_HUMAN	TRUE	44271.3	41799	35445.2	63771	55817.7	57770.6	47091.9	41874.7	44712.8	69619.3	68538.5	59717.4
838	838	sp|P08133|ANXA6_HUMAN.ALIEILATR.+2	500.313	15.33	sp|P08133|ANXA6_HUMAN	TRUE	31083.6	21412.6	31103.3	15955.8	1393.95	25460.1	21482.5	29108	34839.3	25006.9	487.955	1488.46
839	839	sp|O14979-2|HNRDL_HUMAN.DLTEYLSR.+2	498.753	12.63	sp|O14979-2|HNRDL_HUMAN	TRUE	100186	95069.6	93727.3	114780	111489	96476.8	83466.9	77485.5	77837.4	105263	113354	100701
840	840	sp|Q15365|PCBP1_HUMAN.QVTITGSAASISLAQYLINAR.+3	726.402	19.89	sp|Q15365|PCBP1_HUMAN	TRUE	17388.9	16664.2	15039.8	16636.8	13493.9	18803.1	19444.5	18864.8	16099.6	14230.8	18659.7	15121.7
841	841	sp|O14979-2|HNRDL_HUMAN.TDPVTGR.+2	373.196	3.37	sp|O14979-2|HNRDL_HUMAN	TRUE	52217.3	52760.6	52111.2	56138.5	47604.1	46760.5	50341.4	45599.4	49445.6	64158	59683.4	53774.2
842	842	sp|P62258|1433E_HUMAN.AAFDDAIAELDTLSEESYK.+3	696.66	20.15	sp|P62258|1433E_HUMAN	TRUE	147280	155025	154988	198043	204270	185816	151572	137476	147575	166288	158339	161676
843	843	sp|Q15365|PCBP1_HUMAN.IITLTGPTNAIFK.+2	694.911	16.48	sp|Q15365|PCBP1_HUMAN	TRUE	121704	114877	113134	173963	117121	122715	80988.1	78385.9	77689.3	121380	123001	127899
844	844	sp|P62258|1433E_HUMAN.EAAENSLVAYK.+2	597.804	9.34	sp|P62258|1433E_HUMAN	TRUE	36442	37922.9	38016	49340.1	47851.7	45070.7	37419.3	36446.4	36006.8	51821	50171.2	47790.6
845	845	sp|P08133|ANXA6_HUMAN.SEIDLLNIR.+2	536.803	15.19	sp|P08133|ANXA6_HUMAN	TRUE	31752.4	38654.9	28285.1	19964.4	18893.1	27083.7	24788	21351.4	29669.1	25358	27665.3	22529.2
846	846	sp|O14979-2|HNRDL_HUMAN.VFVGGLSPDTSEEQIKEYFGAFGEIENIELPMDTK.+4	973.224	21.23	sp|O14979-2|HNRDL_HUMAN	TRUE	1417.18	10278.1	944.017	22912.1	3004.92	2493.97	2371.01	2850.81	1596.55	31100.9	3314.26	649.838
847	847	sp|P62258|1433E_HUMAN.EALQDVEDENQ.+2	645.278	9.16	sp|P62258|1433E_HUMAN	TRUE	11668.7	12835	504.709	18202.5	11062.7	15057.2	7073.94	254.665	694.423	2575.26	9212.98	1782.19
848	848	sp|P62136|PP1A_HUMAN.EIFLSQPILLELEAPLK.+3	651.715	23.21	sp|P62136|PP1A_HUMAN	TRUE	42160.6	42124.9	44855.1	38642.6	33401.9	42045.5	27176.2	24287.1	26208.9	32335.9	36954.3	34777
849	849	sp|Q06830|PRDX1_HUMAN.LVQAFQFTDK.+2	598.819	12.71	sp|Q06830|PRDX1_HUMAN	TRUE	159277	163737	159140	137944	144453	136919	137140	143806	135082	173350	170826	170338
850	850	sp|Q06830|PRDX1_HUMAN.TIAQDYGVLK.+2	554.306	10.79	sp|Q06830|PRDX1_HUMAN	TRUE	216088	213478	234364	174555	156431	174298	179717	179382	172731	197003	180996	190540
851	851	sp|Q06830|PRDX1_HUMAN.DISLSDYK.+2	470.735	10.18	sp|Q06830|PRDX1_HUMAN	TRUE	207451	211002	200359	168240	164417	179881	189578	184218	177945	187944	191682	183382
852	852	sp|Q06830|PRDX1_HUMAN.QGGLGPMNIPLVSDPK.+2	811.932	15.11	sp|Q06830|PRDX1_HUMAN	TRUE	2256.22	12246.4	3680.86	950.102	14253.7	15906.4	16069.1	805.508	2074.35	19724.1	20244.1	18312.7
853	853	sp|Q06830|PRDX1_HUMAN.ADEGISFR.+2	447.719	9.14	sp|Q06830|PRDX1_HUMAN	TRUE	175910	169863	168893	145857	135746	140177	126328	116973	121691	112478	117342	98627.8
854	854	sp|P31946|1433B_HUMAN.YLIPNATQPESK.+2	680.859	10.27	sp|P31946|1433B_HUMAN	TRUE	56987.5	66592.8	59220	70503.6	71442.7	72735.6	50298.1	45330.1	49234.5	75940.7	72343	71794.2
855	855	sp|P31946|1433B_HUMAN.YLSEVASGDNK.+2	591.785	6.36	sp|P31946|1433B_HUMAN	TRUE	46438.8	43378.2	47401.5	50881.1	47550.6	45546.5	34128.1	36580.1	40774	59717.6	63010	56827.3
856	856	sp|P31946|1433B_HUMAN.AVTEQGHELSNEER.+3	533.585	5.2	sp|P31946|1433B_HUMAN	TRUE	40921.1	41130.2	33176.4	49597.5	51254.8	49826.7	40076.7	37132.6	34608.9	61640.3	61855.7	57067.7
857	857	sp|P31946|1433B_HUMAN.TAFDEAIAELDTLNEESYK.+3	720.339	19.97	sp|P31946|1433B_HUMAN	TRUE	96474.2	101127	98530.1	128876	113716	117821	88446.9	86693.3	89507.2	87323	90165.2	91977.7
858	858	sp|P62249|RS16_HUMAN.GPLQSVQVFGR.+2	594.33	13.34	sp|P62249|RS16_HUMAN	TRUE	62992.6	50462.1	57326.3	61979.9	59919.3	62610.9	60920.6	57154.2	54525.4	71455.7	65164.9	73086.6
859	859	sp|P35241-5|RADI_HUMAN.FFPEDVSEELIQEITQR.+3	694.013	23.04	sp|P35241-5|RADI_HUMAN	TRUE	7862.87	2664.63	9594.97	11475.8	10735.1	6819.51	9640.79	6168.77	8769.9	11975.8	11321.7	13105.4
860	860	sp|P62249|RS16_HUMAN.LLEPVLLLGK.+2	547.863	18.1	sp|P62249|RS16_HUMAN	TRUE	98877	94054.6	94458	94554.4	95807	92182.9	99225	97103.3	93914.3	98033.8	92711.6	99564.1
861	861	sp|P62249|RS16_HUMAN.ALVAYYQK.+2	478.266	9.28	sp|P62249|RS16_HUMAN	TRUE	21691.3	6576.09	17529.7	8478.74	2165.84	44357	38296.5	37947.2	36916.9	26139.7	30449.6	31770.4
862	862	sp|P62249|RS16_HUMAN.DILIQYDR.+2	518.277	11.56	sp|P62249|RS16_HUMAN	TRUE	79971.3	85797.4	78772.7	86449.9	88482	88001	82643	80782.1	77750.7	62786.2	67452.3	61841.1
863	863	sp|P12004|PCNA_HUMAN.FSASGELGNGNIK.+2	647.325	9.72	sp|P12004|PCNA_HUMAN	TRUE	14940.8	11869.5	17162.6	12313.7	6352.19	15139.3	16721.1	16071.8	19263.8	14367.4	14991.7	14310.6
864	864	sp|P12004|PCNA_HUMAN.AEDNADTLALVFEAPNQEK.+3	692.336	16.61	sp|P12004|PCNA_HUMAN	TRUE	36928.6	28930.3	34263.7	39059.5	33707.1	34754.6	39813.6	38187.6	32525.2	38014.3	36739.2	39495
865	865	sp|P12004|PCNA_HUMAN.ATPLSSTVTLSMSADVPLVVEYK.+3	803.426	18.9	sp|P12004|PCNA_HUMAN	TRUE	2409.24	13785	16746.8	19407.6	15081.7	16862.7	15300.4	14634.8	2871.74	24762	24683.3	22869.5
866	866	sp|P12004|PCNA_HUMAN.YLNFFTK.+2	466.748	14.2	sp|P12004|PCNA_HUMAN	TRUE	56472.9	53861	52747.9	50719.1	49971.8	49788.4	34863.4	34327.2	35214.8	55665.8	49855.6	55123.6
867	867	sp|P12004|PCNA_HUMAN.SEGFDTYR.+2	487.714	7.23	sp|P12004|PCNA_HUMAN	TRUE	59638.8	56528.9	39501	48724.8	44941.5	55137.4	40338.7	36535.7	43938.4	55977.4	53778	50305.1
868	868	sp|Q9UJZ1|STML2_HUMAN.DSNTILLPSNPGDVTSMVAQAMGVYGALTK.+3	1017.51	26.39	sp|Q9UJZ1|STML2_HUMAN	TRUE	1176.28	5641.77	312.514	6749.98	5682.24	8196.31	2788.79	5930.91	6147.24	14096.1	15841.2	16444.5
869	869	sp|Q01518|CAP1_HUMAN.AGAAPYVQAFDSLLAGPVAEYLK.+3	784.414	24.81	sp|Q01518|CAP1_HUMAN	TRUE	137722	137449	139553	139424	139652	137641	95562.2	101840	104711	166225	167415	173736
870	870	sp|P61604|CH10_HUMAN.VLQATVVAVGSGSK.+2	658.383	10.19	sp|P61604|CH10_HUMAN	TRUE	101004	106354	100415	109679	101788	106103	111399	109029	102171	103688	112321	100496
871	871	sp|Q13310-3|PABP4_HUMAN.EFSPFGSITSAK.+2	635.819	14.25	sp|Q13310-3|PABP4_HUMAN	TRUE	25859.1	18440.5	24451.4	8188.62	21238.3	10282.2	21960	22928.6	25059.5	26988.1	26850.3	25932
872	872	sp|P61604|CH10_HUMAN.GGEIQPVSVK.+2	507.285	7.81	sp|P61604|CH10_HUMAN	TRUE	153956	151900	142526	142024	132827	138274	110568	111471	107538	159634	163267	154839
873	873	sp|Q01518|CAP1_HUMAN.LSDLLAPISEQIK.+2	713.911	16.48	sp|Q01518|CAP1_HUMAN	TRUE	90548.7	91763.2	88249.5	95844.5	92583.2	91272.4	81947.6	77469.9	74343.7	109700	104922	113631
874	874	sp|Q13310-3|PABP4_HUMAN.FSPAGPVLSIR.+2	572.33	13.63	sp|Q13310-3|PABP4_HUMAN	TRUE	18465.7	23127.6	24245.6	23092.2	22774.3	21789.9	21380.4	20171.8	22665	22176.8	26834.9	23641.3
875	875	sp|Q9UJZ1|STML2_HUMAN.ILEPGLNILIPVLDR.+3	559.01	22.48	sp|Q9UJZ1|STML2_HUMAN	TRUE	77325.9	80230.7	83676.9	70363	68115.6	72069.4	46794.3	45219.7	49545.2	80998.2	80407.6	77716.3
876	876	sp|Q01518|CAP1_HUMAN.LGLVFDDVVGIVEIINSK.+3	644.035	26.95	sp|Q01518|CAP1_HUMAN	TRUE	1205.34	507.781	343.255	5524.87	3352.98	1988.58	3066.25	685.125	2841.66	3070.49	2174.19	3257.85
877	877	sp|P61604|CH10_HUMAN.VVLDDKDYFLFR.+3	510.605	15.96	sp|P61604|CH10_HUMAN	TRUE	238127	233228	198531	242267	209216	218603	171376	176151	179523	215327	214245	213434
878	878	sp|P61604|CH10_HUMAN.FLPLFDR.+2	454.255	15.94	sp|P61604|CH10_HUMAN	TRUE	436453	421040	401407	389003	365783	366347	261001	250965	266729	384096	382558	378077
879	879	sp|Q9UJZ1|STML2_HUMAN.ATVLESEGTR.+2	531.775	5.87	sp|Q9UJZ1|STML2_HUMAN	TRUE	30880.1	30686.5	28652.7	33094.2	30078.5	29613.9	24310.2	30418.8	22246.9	35147	34148.6	29787.8
880	880	sp|Q9UJZ1|STML2_HUMAN.AEQINQAAGEASAVLAK.+3	557.628	12.07	sp|Q9UJZ1|STML2_HUMAN	TRUE	30755.6	14528.1	25857.1	31490.5	1680.76	17918.8	27409.4	67770.9	26550.6	30471.5	28231.6	13334.2
881	881	sp|P61604|CH10_HUMAN.VLLPEYGGTK.+2	538.803	10.81	sp|P61604|CH10_HUMAN	TRUE	326061	327777	336126	311434	308681	291324	247021	242066	249462	321148	327694	307886
882	882	sp|P23396|RS3_HUMAN.FGFPEGSVELYAEK.+2	786.883	15.72	sp|P23396|RS3_HUMAN	TRUE	29569.5	21880.1	36480.5	20887.6	32791.5	3580.95	32849.7	32577.7	19241.5	31001.9	2550.31	32494.2
883	883	sp|P23396|RS3_HUMAN.ELAEDGYSGVEVR.+2	712.339	10.1	sp|P23396|RS3_HUMAN	TRUE	22322.5	23992.7	16172.3	23758	27376	26058.5	26494.8	25109.5	23114.4	20516.3	23805.2	20022.9
884	884	sp|P23396|RS3_HUMAN.DEILPTTPISEQK.+2	735.888	12.3	sp|P23396|RS3_HUMAN	TRUE	126069	118573	106659	119540	122255	122192	105261	108798	100474	134032	126879	142922
885	885	sp|P23396|RS3_HUMAN.AELNEFLTR.+2	546.788	12.61	sp|P23396|RS3_HUMAN	TRUE	37083.4	4047.57	38796.1	39199.6	43891.6	37357.6	41219.7	39599.4	40580.9	39913.4	43010.2	38293.7
886	886	sp|P23396|RS3_HUMAN.FVADGIFK.+2	448.748	12.99	sp|P23396|RS3_HUMAN	TRUE	44193.5	46146	1823.62	51750.7	50612.9	43250.4	52054.4	51519.5	50348.4	49138.9	46845.5	44216.1
887	887	sp|P24534|EF1B_HUMAN.SIQADGLVWGSSK.+2	674.349	12.69	sp|P24534|EF1B_HUMAN	TRUE	34080.7	30078.8	31888.8	41795.5	37599.6	40211.7	31107.6	29277.9	34625.5	35701.2	44519.1	34059.8
888	888	sp|P40939|ECHA_HUMAN.KLDSLTTSFGFPVGAATLVDEVGVDVAK.+3	946.171	21.78	sp|P40939|ECHA_HUMAN	TRUE	12957.5	17845.7	12487.9	17226	13893.4	15229	19766.9	18629.7	16558.5	19148.7	20974.7	20523.9
889	889	sp|P24534|EF1B_HUMAN.SPAGLQVLNDYLADK.+2	802.42	16.99	sp|P24534|EF1B_HUMAN	TRUE	42713.4	45394.1	46114.4	47754.1	40803.7	43465.6	41867.1	37774.9	37910.2	51364.2	51336.3	49752.5
890	890	sp|P40939|ECHA_HUMAN.DSIFSNLTGQLDYQGFEK.+3	687.997	19.14	sp|P40939|ECHA_HUMAN	TRUE	19276.5	13903.8	1993.63	9832.29	1523.49	2829.52	18598.5	9918.09	3820.52	7667.35	11572.9	16705.3
891	891	sp|P40939|ECHA_HUMAN.TVLGTPEVLLGALPGAGGTQR.+3	669.713	18.87	sp|P40939|ECHA_HUMAN	TRUE	36644.3	39558.4	39222.4	37110.7	37248	38841	33761.8	32276.8	30590.8	44085.3	45324.7	43472.8
892	892	sp|P24534|EF1B_HUMAN.LVPVGYGIK.+2	473.292	10.99	sp|P24534|EF1B_HUMAN	TRUE	68212.5	67154.9	72144.3	78844.2	83871.1	79701.4	58077.4	53537.3	58053.5	78999.5	81286.2	80963.4
893	893	sp|P40939|ECHA_HUMAN.ADMVIEAVFEDLSLK.+3	560.624	22.84	sp|P40939|ECHA_HUMAN	TRUE	1568.97	1322.75	922.97	1862.07	1503.35	519.643	3365.14	3013.52	1117.7	2678.11	3720.91	2854.01
894	894	sp|Q99497|PARK7_HUMAN.GPGTSFEFALAIVEALNGK.+3	641.007	25.85	sp|Q99497|PARK7_HUMAN	TRUE	3946.43	6245.29	4727.56	13087.1	10898.1	8909.01	3205.74	1340.28	5013.08	6227.61	4590.08	2201.73
895	895	sp|Q99497|PARK7_HUMAN.EGPYDVVVLPGGNLGAQNLSESAAVK.+3	862.113	16.95	sp|Q99497|PARK7_HUMAN	TRUE	45397.7	44309.9	44951.1	59960.4	58195.8	56848.5	47446.1	46806.5	44775.8	66810.9	73526.9	66099.6
896	896	sp|Q99497|PARK7_HUMAN.ALVILAK.+2	364.257	10.81	sp|Q99497|PARK7_HUMAN	TRUE	63944.6	63714.6	60369.8	92483.3	89097.7	89833	54174.2	57777.6	51736.2	89943.3	91713.6	86166
897	897	sp|Q99497|PARK7_HUMAN.APLVLKD.+2	378.237	9.15	sp|Q99497|PARK7_HUMAN	TRUE	42185.3	50888.6	6132.61	64985.1	64499.8	66914.2	49164.4	6598.61	46881.5	69758.8	70386.8	69674.2
898	898	sp|Q99497|PARK7_HUMAN.VTVAGLAGK.+2	408.253	8.95	sp|Q99497|PARK7_HUMAN	TRUE	74783.7	61657.2	57841.3	98675	102302	89082	59053.7	51759.5	54076.1	78530.6	91989.1	70032.7
899	899	sp|Q99497|PARK7_HUMAN.DGLILTSR.+2	437.753	10.3	sp|Q99497|PARK7_HUMAN	TRUE	109524	120141	105923	152995	134271	138391	101495	99509.4	104882	148841	150894	152943
900	900	sp|O75643|U520_HUMAN.YPPPTELLDLQPLPVSALR.+3	707.065	21.08	sp|O75643|U520_HUMAN	TRUE	35948.7	36233.9	28774.5	35770.9	39359.1	30307.4	19062.9	23205.8	22158.8	16568.6	24665.9	20201.6
901	901	sp|O75643|U520_HUMAN.GLIEIISNAAEYENIPIR.+3	672.365	22.15	sp|O75643|U520_HUMAN	TRUE	1212.06	13342.4	12740.2	12729.4	15402	437.621	12752.6	11131.9	13425.8	14963.7	15159.2	12450.6
902	902	sp|Q15233|NONO_HUMAN.NLPQYVSNELLEEAFSVFGQVER.+3	890.113	27.03	sp|Q15233|NONO_HUMAN	TRUE	8214.27	8048.76	5885.03	7131.56	3194.03	4692.28	8914.61	4643.82	7030.82	5246.88	3757.83	2449.07
903	903	sp|Q15233|NONO_HUMAN.AAPGAEFAPNKR.+3	410.219	6.24	sp|Q15233|NONO_HUMAN	TRUE	21967.8	20691.3	19706.5	25937.8	21997.5	20325.8	22261.4	21820.2	20906.2	34729.2	32192.1	31628.1
904	904	sp|Q15233|NONO_HUMAN.QQQDQVDR.+2	508.741	2.44	sp|Q15233|NONO_HUMAN	TRUE	11277	18191.8	17340.2	9978.39	14298	11342.5	1231.62	5743.04	15208.2	6262.4	13087.8	25597.2
905	905	sp|Q6YHK3|CD109_HUMAN.VQITAIGDVLGPSINGLASLIR.+3	736.43	24.63	sp|Q6YHK3|CD109_HUMAN	TRUE	3763.57	4597.25	3877.06	10917.3	12042.6	7903.23	3502.57	335.388	4175.06	13872.9	10914.1	12153.6
906	906	sp|P46782|RS5_HUMAN.WSTDDVQINDISLQDYIAVK.+3	775.053	18.87	sp|P46782|RS5_HUMAN	TRUE	50868.1	50011.7	43522.8	46002.5	46452.6	40981.7	58574.5	54362.7	52855	48068.1	44811.6	48957.3
907	907	sp|P46782|RS5_HUMAN.QAVDVSPLR.+2	492.777	9.48	sp|P46782|RS5_HUMAN	TRUE	94865.7	84464	81158.6	88569.3	86422.2	83681.4	67437.4	60107.8	68815.4	78491	71026.9	65748.3
908	908	sp|P46782|RS5_HUMAN.GSSNSYAIK.+2	463.733	4.52	sp|P46782|RS5_HUMAN	TRUE	14361.3	15278.4	12899.2	12205.6	13975.1	16575.2	16541.1	16257.3	16511.3	16011.9	17712.7	14128.8
909	909	sp|Q6YHK3|CD109_HUMAN.GDVTLTFLPLSFWGK.+2	840.953	21.99	sp|Q6YHK3|CD109_HUMAN	TRUE	1890.21	5000.95	732.284	10572.3	5015.76	461.268	3727.62	4082.11	1276.26	9614.16	8435.84	8878.4
910	910	sp|P84077|ARF1_HUMAN.NISFTVWDVGGQDK.+2	783.383	16.46	sp|P84077|ARF1_HUMAN	TRUE	20723.6	25814	22814.2	34439.5	32398.2	30185.3	30712.7	33708.9	30766.4	35514.7	26747.7	35706
911	911	sp|P26641|EF1G_HUMAN.ALIAAQYSGAQVR.+2	674.373	10.48	sp|P26641|EF1G_HUMAN	TRUE	31322.7	46701.3	30823.5	42891.7	40451.6	44500	30687.8	31169.6	42371.4	54382.7	48114.2	54257.1
912	912	sp|P26641|EF1G_HUMAN.GQELAFPLSPDWQVDYESYTWR.+3	896.419	21.24	sp|P26641|EF1G_HUMAN	TRUE	21846.6	19590.9	12974.4	21267.4	1223.32	14682.7	18509.2	15985.4	13355.4	12475.9	11584.1	2878.69
913	913	sp|P84077|ARF1_HUMAN.DAVLLVFANK.+2	545.319	16.16	sp|P84077|ARF1_HUMAN	TRUE	59442.3	55713	37618.5	86065.1	72139.5	66517.1	79035.7	74304.1	70274.4	63801.7	55370.1	50693
914	914	sp|P26641|EF1G_HUMAN.ILGLLDAYLK.+2	559.845	19.16	sp|P26641|EF1G_HUMAN	TRUE	189332	188023	185977	164230	166322	166111	137333	135626	137020	175338	171657	165720
915	915	sp|P26641|EF1G_HUMAN.EYFSWEGAFQHVGK.+3	562.263	15.53	sp|P26641|EF1G_HUMAN	TRUE	42906.1	40561.5	36872.2	45515.8	43023.7	40801.8	45891	39099.9	43868.2	51210	40993.1	45320.2
916	916	sp|P26641|EF1G_HUMAN.STFVLDEFK.+2	543.279	14.76	sp|P26641|EF1G_HUMAN	TRUE	35711.9	41609.2	37172.9	34124	2071.9	33099.1	26718.6	23106.1	27242.6	28194.2	27654	33405.2
917	917	sp|P14314|GLU2B_HUMAN.AQQEQELAADAFK.+2	724.854	10.68	sp|P14314|GLU2B_HUMAN	TRUE	31634.4	32526.8	29682.6	37099.4	38267.4	38959.4	23185.5	23196.5	24587.1	25512.9	21153.2	28662.5
918	918	sp|P14314|GLU2B_HUMAN.SLEDQVEMLR.+2	610.303	11.74	sp|P14314|GLU2B_HUMAN	TRUE	3106.39	5396.41	6126.75	8726.27	9284	9554.51	8298.69	7410.48	3500.67	20089	25129.2	18729.8
919	919	sp|P14314|GLU2B_HUMAN.LWEEQLAAAK.+2	579.811	11.43	sp|P14314|GLU2B_HUMAN	TRUE	84880.8	86206.1	79620	93615.1	95558	91546.6	74146.7	64606.6	65900.1	88279.2	96035.8	96130.8
920	920	sp|P14314|GLU2B_HUMAN.LGGSPTSLGTWGSWIGPDHDK.+3	723.352	16.2	sp|P14314|GLU2B_HUMAN	TRUE	36229.8	42413	40598.8	43199.9	43695.9	44841.3	26245.2	24368.1	34519.9	29720.4	32097.5	31020.8
921	921	sp|P14314|GLU2B_HUMAN.ILIEDWK.+2	458.761	13.02	sp|P14314|GLU2B_HUMAN	TRUE	96383.2	101271	102124	111982	114112	113179	69624.9	70178.3	76236.1	101649	105946	108426
922	922	sp|P14314|GLU2B_HUMAN.KILIEDWK.+2	522.808	10.31	sp|P14314|GLU2B_HUMAN	TRUE	181500	172261	163030	158420	154216	157699	145729	135769	136816	153846	152320	158186
923	923	sp|P39019|RS19_HUMAN.ELAPYDENWFYTR.+2	852.389	16.31	sp|P39019|RS19_HUMAN	TRUE	64660	57627.5	59036.3	59588.2	54920.4	59372.2	48581.9	51191.9	50355.4	46413.6	46087.1	50590.9
924	924	sp|P39019|RS19_HUMAN.DVNQQEFVR.+2	567.78	8.7	sp|P39019|RS19_HUMAN	TRUE	35875.7	39346.7	29756.7	40423	40371.6	42861.5	54625.7	51027.5	43563.4	60679.5	65860.1	58651.1
925	925	sp|P39019|RS19_HUMAN.IAGQVAAANK.+2	471.772	3.99	sp|P39019|RS19_HUMAN	TRUE	47593	48440.7	41968.5	37877.2	34966	41362.8	43299.8	39105.3	43833.5	52069.2	46092.3	45356.4
926	926	sp|P39019|RS19_HUMAN.ALAAFLK.+2	367.234	12.18	sp|P39019|RS19_HUMAN	TRUE	100858	104916	98763.4	100004	97835.2	97068.4	73016.9	72039.2	72013.2	110611	116215	108566
927	927	sp|P39019|RS19_HUMAN.RVLQALEGLK.+3	376.236	10.89	sp|P39019|RS19_HUMAN	TRUE	27146.8	31607.1	27562.5	27822.3	18098.6	27245.7	29225	31382.1	31663.2	50390.4	47863.6	42079.3
928	928	sp|P39019|RS19_HUMAN.VLQALEGLK.+2	485.8	12.26	sp|P39019|RS19_HUMAN	TRUE	113538	119319	114064	105844	104198	100976	80606.3	82449.1	77934.4	91772.5	86333.8	90812.9
929	929	sp|P38117-2|ETFB_HUMAN.LSVISVEDPPQR.+2	670.364	11.4	sp|P38117-2|ETFB_HUMAN	TRUE	29507.4	24241.8	26807.5	31074.4	33816.4	33569	24752	24211.9	27460.2	29101.1	36744.6	30319.1
930	930	sp|P38117-2|ETFB_HUMAN.IEVIKPGDLGVDLTSK.+3	561.989	14.67	sp|P38117-2|ETFB_HUMAN	TRUE	31198.9	31740.9	31131.5	36767.5	35161	38381.3	31287.9	29211.8	30196.4	43916.1	44882	48572.2
931	931	sp|P38117-2|ETFB_HUMAN.LPAVVTADLR.+2	527.816	12.47	sp|P38117-2|ETFB_HUMAN	TRUE	34959.8	88895.5	37739.5	88378.7	90057.2	53073.4	58604.4	58262.4	71910.2	51628.3	34955.7	71860.1
932	932	sp|P38117-2|ETFB_HUMAN.EIDGGLETLR.+2	551.791	10.81	sp|P38117-2|ETFB_HUMAN	TRUE	44244.9	43208.8	43841.8	39963.8	42574.2	38100.4	33111.7	30432.9	35530	43885.8	48868.9	43892.5
933	933	sp|P38117-2|ETFB_HUMAN.VDLVLLGK.+2	428.779	14.17	sp|P38117-2|ETFB_HUMAN	TRUE	32609.9	34340.1	35257.5	40238.7	38663.3	38817.8	22351.6	22985	22071.7	33666.1	35522.4	39796.8
934	934	sp|P38117-2|ETFB_HUMAN.TGVVTDGVK.+2	438.245	5.29	sp|P38117-2|ETFB_HUMAN	TRUE	14067.1	29750.3	17604.6	32073.5	34003.8	22288.5	36512.9	17872.2	21207.7	33560.9	26809	27465.8
935	935	sp|Q16630-2|CPSF6_HUMAN.AVSDASAGDYGSAIETLVTAISLIK.+3	818.099	26.85	sp|Q16630-2|CPSF6_HUMAN	TRUE	13922	16110.8	15608	17632.2	19004.2	17398.4	12655.3	13192.3	12133.9	19715.5	18274.7	19749.8
936	936	sp|Q96AE4|FUBP1_HUMAN.IQIAPDSGGLPER.+2	676.862	10.9	sp|Q96AE4|FUBP1_HUMAN	TRUE	33441.6	34399.9	30532.3	36327.3	17689.3	34832.1	28192.2	29190.7	28420.5	35622.5	40717.4	39000.9
937	937	sp|Q96AE4|FUBP1_HUMAN.IGGNEGIDVPIPR.+2	668.865	13.37	sp|Q96AE4|FUBP1_HUMAN	TRUE	11477.6	16132.3	1794.07	836.992	637.95	707.348	3581.68	29016.9	28287.5	40333.9	45288	10473.9
938	938	sp|Q96AE4|FUBP1_HUMAN.VPDGMVGFIIGR.+2	630.842	18.51	sp|Q96AE4|FUBP1_HUMAN	TRUE	2698.48	5285.14	360.177	1456.84	4772.8	6418.2	3436.38	4850.5	3447.34	775.545	6769.57	5417
939	939	sp|Q96GU1-2|PAGE5_HUMAN.IEDAPGDGPDVR.+2	620.794	7.1	sp|Q96GU1-2|PAGE5_HUMAN	TRUE	32312.8	36439.7	31616	49918.2	46796.4	47918.9	39243.7	38226.5	40558.5	53592.5	53056.1	54714.2
940	940	sp|Q96GU1-2|PAGE5_HUMAN.NEGAPAVQGTDVEAFQQELALLK.+3	810.083	19.36	sp|Q96GU1-2|PAGE5_HUMAN	TRUE	35490.6	30766.2	33423.4	48149.3	50725.9	47552	36601.1	30123.9	32666.9	36228	35647.8	39467.5
941	941	sp|Q96GU1-2|PAGE5_HUMAN.GNDQESSQPVGPVIVQQPTEEK.+3	789.387	10.62	sp|Q96GU1-2|PAGE5_HUMAN	TRUE	12371.8	14489	11654.1	22242.5	19926.2	18571	19731	19309	19028.5	21878.8	22102.3	17938.8
942	942	sp|Q96GU1-2|PAGE5_HUMAN.EGTLPTFDPTK.+2	603.306	11.69	sp|Q96GU1-2|PAGE5_HUMAN	TRUE	72551.3	65878.5	53001.6	89671.3	83228.7	82186.2	76032.8	68117.7	68083.4	87707.1	84745	89447.9
943	943	sp|Q06323|PSME1_HUMAN.TENLLGSYFPK.+2	634.83	15.44	sp|Q06323|PSME1_HUMAN	TRUE	27660	25994	32555	46224.9	48066.7	40986.2	29903.5	26489.5	33410.3	48766.8	49053.9	51775.1
944	944	sp|Q06323|PSME1_HUMAN.IVVLLQR.+2	420.787	11.34	sp|Q06323|PSME1_HUMAN	TRUE	105731	97945.3	89497.8	147225	111051	135622	143060	122782	137135	6095.42	157159	56097.7
945	945	sp|P84103|SRSF3_HUMAN.NPPGFAFVEFEDPRDAADAVR.+3	774.038	14.92	sp|P84103|SRSF3_HUMAN	TRUE	908.357	23709.5	9566.45	2180.71	2364.27	5970.89	5655.31	8367.11	21740.2	22522.1	22024.6	16024.3
946	946	sp|P84103|SRSF3_HUMAN.AFGYYGPLR.+2	522.269	12.47	sp|P84103|SRSF3_HUMAN	TRUE	122721	124956	96858.4	138508	137496	102147	88962.7	89193.5	87423.8	130059	134295	131304
947	947	sp|P84103|SRSF3_HUMAN.VELSNGEK.+2	438.227	3.77	sp|P84103|SRSF3_HUMAN	TRUE	30517.4	31761.2	34544.2	40786.2	32444.6	31808.5	32107	29100.3	29234.6	32209.5	28750.9	24940.7
948	948	sp|P84103|SRSF3_HUMAN.NPPGFAFVEFEDPR.+3	541.26	17.28	sp|P84103|SRSF3_HUMAN	TRUE	54545.3	51551.7	41097.5	62848.7	67880.3	61367.8	42292.1	43575.7	41345.5	34483.2	34517.1	36344.2
949	949	sp|P84103|SRSF3_HUMAN.DAADAVR.+2	359.18	3.11	sp|P84103|SRSF3_HUMAN	TRUE	59798.2	66779.7	57050	60859	61160.2	68718.9	48874.1	48714.7	49808.6	50490.2	50358.1	48054.1
950	950	sp|Q92598-4|HS105_HUMAN.VVNVELPIEANLVWQLGK.+3	674.386	21.69	sp|Q92598-4|HS105_HUMAN	TRUE	13723.4	13306.4	15439.7	12084.3	12168.9	12043.5	11754.2	11951.6	11196.9	11789.7	13641.6	13814.2
951	951	sp|P61204|ARF3_HUMAN.LGEIVTTIPTIGFNVETVEYK.+3	775.086	19.94	sp|P61204|ARF3_HUMAN	TRUE	35825.8	33648.8	34282.7	39755.3	38530.1	41049.6	37879.1	36745.7	38637.4	42636.3	38740.4	43327.1
952	952	sp|P61204|ARF3_HUMAN.ILMVGLDAAGK.+2	544.313	13.44	sp|P61204|ARF3_HUMAN	TRUE	34538.6	7136.56	3981.84	49299.9	46285.8	45069.8	31551.7	28970.2	30225.6	70559.5	63852.6	71575.4
953	953	sp|P18669|PGAM1_HUMAN.HLEGLSEEAIMELNLPTGIPIVYELDK.+3	1008.53	22.86	sp|P18669|PGAM1_HUMAN	TRUE	6636.55	7316.32	605.663	14223.7	9261.37	3935.28	9524.1	9849.15	7246.76	15405	14154.1	13106.7
954	954	sp|P18669|PGAM1_HUMAN.TLWTVLDAIDQMWLPVVR.+3	719.391	29.01	sp|P18669|PGAM1_HUMAN	TRUE	7629.61	283.437	3517.4	9855.41	8311.21	7097.21	5511.82	4594.53	3771.16	6211.78	4233.32	3425.43
955	955	sp|P18669|PGAM1_HUMAN.ALPFWNEEIVPQIK.+3	561.975	19.4	sp|P18669|PGAM1_HUMAN	TRUE	64926.1	62723.7	63777.1	57578.7	64313	59503.7	59032.6	59497.2	59663	65740.1	63973	67305
956	956	sp|P18669|PGAM1_HUMAN.VLIAAHGNSLR.+3	384.228	7.94	sp|P18669|PGAM1_HUMAN	TRUE	62563.3	70963.8	62588.6	68549.1	62407.5	68419.9	61713.6	69145.9	64249.4	90378.4	93872.7	86201
957	957	sp|P18669|PGAM1_HUMAN.HGESAWNLENR.+3	438.206	8.48	sp|P18669|PGAM1_HUMAN	TRUE	27502.9	29611.2	20687.8	28953.3	25388	13688.9	40243.4	36753.4	35677.9	41543.6	40060.9	34076.1
958	958	sp|P62158|CALM_HUMAN.EAFSLFDKDGDGTITTK.+3	615.635	13.49	sp|P62158|CALM_HUMAN	TRUE	136891	139703	121858	156239	153513	163992	145022	144184	137280	199618	202123	196639
959	959	sp|P62158|CALM_HUMAN.VFDKDGNGYISAAELR.+3	585.628	11.7	sp|P62158|CALM_HUMAN	TRUE	45401.2	44192.7	59350.3	51157.2	19373.8	76800	113003	113654	115686	136320	135674	135631
960	960	sp|P62158|CALM_HUMAN.DTDSEEEIR.+2	547.236	4.67	sp|P62158|CALM_HUMAN	TRUE	23873.5	27602.6	23514.2	28431.8	28444.2	27686	40175.8	42643.4	39736.1	42422.5	43629.9	38845.4
961	961	sp|P62158|CALM_HUMAN.EADIDGDGQVNYEEFVQMMTAK.+3	830.698	19.02	sp|P62158|CALM_HUMAN	TRUE	1747.18	3232.42	2867.85	2103.57	1142.28	4485.45	1515.12	5749.96	1614.34	14571.9	15763.5	16242.1
962	962	sp|P62158|CALM_HUMAN.DGNGYISAAELR.+2	633.31	13.09	sp|P62158|CALM_HUMAN	TRUE	7556.03	11186.4	2732.74	2699.33	23137.1	24682.4	25108.9	34274.8	28652.8	16211.2	16680.1	18820.6
963	963	sp|P62829|RL23_HUMAN.GSAITGPVAK.+2	450.761	5.84	sp|P62829|RL23_HUMAN	TRUE	85102.7	84385.7	90999.1	71294.1	83635.1	78880.1	85526.7	79356.6	80554.3	92290.9	93892.5	86625.7
964	964	sp|P62829|RL23_HUMAN.NLYIISVK.+2	475.289	13.28	sp|P62829|RL23_HUMAN	TRUE	68271.9	1453.82	50980.3	72943.9	64526	57069.1	65303.7	65724.3	63893.6	59855.9	52796.7	48641.6
965	965	sp|Q07021|C1QBP_HUMAN.EVSFQSTGESEWK.+2	757.344	10.93	sp|Q07021|C1QBP_HUMAN	TRUE	74052	72470.6	67493.5	59888.2	68500.2	61034.8	59293.5	64730.9	59581.4	59805.1	59632.4	55740.1
966	966	sp|Q07021|C1QBP_HUMAN.DTNYTLNTDSLDWALYDHLMDFLADR.+3	1040.14	25.85	sp|Q07021|C1QBP_HUMAN	TRUE	15714.5	12962.9	8444.95	14319.3	17497	15700.6	11468.4	6168.57	382.349	7653.73	5446.07	3324.59
967	967	sp|Q07021|C1QBP_HUMAN.ITVTFNINNSIPPTFDGEEEPSQGQK.+3	954.798	17.05	sp|Q07021|C1QBP_HUMAN	TRUE	14253.5	20595.4	1622.77	12336.2	975.528	759.545	13941.6	17314.2	14696.3	17838	14510.9	8998.41
968	968	sp|Q07021|C1QBP_HUMAN.GVDNTFADELVELSTALEHQEYITFLEDLK.+4	860.675	28.09	sp|Q07021|C1QBP_HUMAN	TRUE	19865.8	13959.2	13067.8	18079.2	17413.8	12146.4	10692.2	9770.35	6457.07	8359.99	3150.11	2159.11
969	969	sp|Q07021|C1QBP_HUMAN.VEEQEPELTSTPNFVVEVIK.+3	763.062	18.23	sp|Q07021|C1QBP_HUMAN	TRUE	100474	107073	97478.7	91902.5	89470.3	101472	115301	110486	109456	104626	98873.5	107911
970	970	sp|Q07021|C1QBP_HUMAN.AFVDFLSDEIK.+2	642.33	17.88	sp|Q07021|C1QBP_HUMAN	TRUE	59358	57718.1	58468.5	48672.7	46816.3	45607.1	43059.6	42925	42038.6	17150.4	20078.8	17528.3
971	971	sp|P41250|SYG_HUMAN.AEISELPSIVQDLANGNITWADVEAR.+3	937.81	23.5	sp|P41250|SYG_HUMAN	TRUE	8559.44	913.479	8790.18	11151.3	9730.7	10038.7	7506.62	7173.43	9368.72	14520.2	11467.6	13338.8
972	972	sp|P41250|SYG_HUMAN.LGDAVEQGVINNTVLGYFIGR.+3	745.731	22.18	sp|P41250|SYG_HUMAN	TRUE	8959.06	9721.79	14721.1	14531.5	14672.6	14413.2	10410.5	9506.85	9312.53	15060.2	14548.2	13144.9
973	973	sp|P41250|SYG_HUMAN.TFFSFPAVVAPFK.+2	729.395	20.97	sp|P41250|SYG_HUMAN	TRUE	29945.2	29990.6	44746.1	51749.8	49005.4	48370.2	19460.1	26610.5	23926.8	33851.9	32976.2	56669.9
974	974	sp|P41250|SYG_HUMAN.APQVDVDK.+2	436.23	5.01	sp|P41250|SYG_HUMAN	TRUE	18174.1	14168.9	19618.1	10227.1	16053.9	23952.4	4296.41	11659.1	7520.51	2132.18	8592.17	6415.41
975	975	sp|P54819|KAD2_HUMAN.LQAYHTQTTPLIEYYR.+3	666.342	12.55	sp|P54819|KAD2_HUMAN	TRUE	25680.9	26759.5	23055.3	29318.6	26999.2	31073.8	20661.7	22721.1	22752	27889	28845.5	27466.9
976	976	sp|P54819|KAD2_HUMAN.LDSVIEFSIPDSLLIR.+3	606.34	22.04	sp|P54819|KAD2_HUMAN	TRUE	22366.7	19961.3	19910.5	18593.4	23294.6	22461.1	16627.7	16263	18072.4	19101.2	22004.1	20106.8
977	977	sp|P54819|KAD2_HUMAN.GIHSAIDASQTPDVVFASILAAFSK.+3	849.115	24.9	sp|P54819|KAD2_HUMAN	TRUE	10724	10790.7	7203.47	15437.7	12880.1	807.649	8602.1	8132.54	6742.48	16394.8	9309.79	12553.5
978	978	sp|P54819|KAD2_HUMAN.NGFLLDGFPR.+2	568.298	16.63	sp|P54819|KAD2_HUMAN	TRUE	38538.9	39785.7	45309.6	43287.6	40911.3	40819.9	35120	33444.7	34058	43334.7	42760.3	40345
979	979	sp|P54819|KAD2_HUMAN.LVSDEMVVELIEK.+2	752.402	18.29	sp|P54819|KAD2_HUMAN	TRUE	8233.11	11722.7	11989.6	13940.1	12246.6	14783.4	17493.2	12457.9	13307.4	19596.9	17594.2	15237.7
980	980	sp|O14980|XPO1_HUMAN.YYGLQILENVIK.+2	726.909	20.5	sp|O14980|XPO1_HUMAN	TRUE	11200.8	9310.05	9594.4	11498	2209.68	12591.9	9407.66	8252.6	7875.35	10455.9	1455.02	13493.9
981	981	sp|O14980|XPO1_HUMAN.LFVTGLFSLNQDIPAFK.+3	637.352	21.14	sp|O14980|XPO1_HUMAN	TRUE	801.285	7150.37	13983.2	1112.95	356.743	393.012	7281.71	681.142	13028	16543.8	5755.37	5252.99
982	982	sp|O14980|XPO1_HUMAN.ISTSLNPGNPVNNQIFLQEYVANLLK.+3	962.85	23.16	sp|O14980|XPO1_HUMAN	TRUE	11619.4	13077.2	9702.37	13730.7	11272.2	12766.5	8893.26	8647.86	311.978	12667.2	13483.6	729.977
983	983	sp|O14980|XPO1_HUMAN.LVLDSIIWAFK.+2	652.884	23.83	sp|O14980|XPO1_HUMAN	TRUE	642.585	5864.74	4619.25	9905.35	7928.04	6539.07	4013.67	2799.94	3487.32	3995.49	6700.46	1779.24
984	984	sp|P62701|RS4X_HUMAN.VNDTIQIDLETGK.+2	723.378	12.46	sp|P62701|RS4X_HUMAN	TRUE	16027.8	37443	34202.4	32390.5	34363	33880.3	37839.5	41302.4	37909.4	40599.4	37290.3	35338.3
985	985	sp|Q92945|FUBP2_HUMAN.IGGGIDVPVPR.+2	540.314	12.21	sp|Q92945|FUBP2_HUMAN	TRUE	30184	38292.4	37458.2	41138.6	42387.6	42070.9	32866.4	31903.2	30662.3	42320.6	46074.4	45799.8
986	986	sp|P62701|RS4X_HUMAN.TDITYPAGFMDVISIDK.+2	943.466	19.6	sp|P62701|RS4X_HUMAN	TRUE	23856.4	22747.8	26195.3	28895.4	1756.79	26036.8	25999.2	25914.3	25477.8	47655.8	46875.9	47936.1
987	987	sp|Q92945|FUBP2_HUMAN.IINDLLQSLR.+2	592.854	16.18	sp|Q92945|FUBP2_HUMAN	TRUE	64353.5	66183	65123.1	64443.8	71632	62829	48939.1	48617.2	48560.5	66738.7	72302.3	72915.4
988	988	sp|P62701|RS4X_HUMAN.GNKPWISLPR.+3	389.893	11.72	sp|P62701|RS4X_HUMAN	TRUE	63007.5	65052.3	54880.2	65537	68560.2	77994	63234.7	69013.6	66306.4	70487	62945.8	73627.9
989	989	sp|P62701|RS4X_HUMAN.LSNIFVIGK.+2	495.803	14.46	sp|P62701|RS4X_HUMAN	TRUE	116813	117850	111217	105702	110891	118106	106139	102643	99051.6	123386	125736	120428
990	990	sp|Q92945|FUBP2_HUMAN.IQNDAGVR.+2	436.733	3.33	sp|Q92945|FUBP2_HUMAN	TRUE	23244.1	24347.6	24575.2	26064.8	23790.7	19601	21441.6	20882.4	23887.3	27879.6	29474.9	25952.8
991	991	sp|P62701|RS4X_HUMAN.YALTGDEVK.+2	498.256	8.76	sp|P62701|RS4X_HUMAN	TRUE	34906.9	34654.2	35592.4	33755.7	33410	37616.7	44736.8	46400.8	48248	44175.6	49088.4	41280.1
992	992	sp|Q92945|FUBP2_HUMAN.VPDGMVGLIIGR.+2	613.85	17.1	sp|Q92945|FUBP2_HUMAN	TRUE	5123.92	2233.01	5530.74	3662.55	550.854	950.706	4738.24	2030.66	2404.73	13350.4	1267.32	10269.1
993	993	sp|Q92945|FUBP2_HUMAN.VQISPDSGGLPER.+2	677.852	9.9	sp|Q92945|FUBP2_HUMAN	TRUE	36434.2	33991.7	32428.4	39438.7	35225.2	37687	31113.7	28690.8	32120.4	45686.6	39541.3	41021.7
994	994	sp|P16949|STMN1_HUMAN.ASGQAFELILSPR.+2	694.88	16.15	sp|P16949|STMN1_HUMAN	TRUE	47141.8	48529.4	42403.5	72734.2	74436	72636.8	56928.5	48252.8	49864.3	80163.3	77312.6	78789.1
995	995	sp|P16949|STMN1_HUMAN.AIEENNNFSK.+2	583.278	5.73	sp|P16949|STMN1_HUMAN	TRUE	26098.4	25588.2	28581.5	40154.9	38430.7	41622.5	30568.7	28554.7	27125.9	47376.5	46937	43879.1
996	996	sp|P16949|STMN1_HUMAN.ESVPEFPLSPPK.+2	663.851	14.27	sp|P16949|STMN1_HUMAN	TRUE	62557.4	79532.9	77972.7	97072.9	131700	127908	51977.4	51299	44760.6	81022.9	72429.4	70919.7
997	997	sp|P16949|STMN1_HUMAN.DLSLEEIQK.+2	537.788	11.58	sp|P16949|STMN1_HUMAN	TRUE	81741.2	89175	81487	120095	128569	111443	74814.8	71573.3	72535.1	109312	110167	112649
998	998	sp|P16949|STMN1_HUMAN.KLEAAEER.+2	473.254	2.85	sp|P16949|STMN1_HUMAN	TRUE	5124.05	45819	6698.66	1541.67	32295.3	6973.82	4070.77	4249.98	28585.8	11403	11122.7	11529.4
999	999	sp|Q9UQ80|PA2G4_HUMAN.ITSGPFEPDLYK.+2	683.848	13.1	sp|Q9UQ80|PA2G4_HUMAN	TRUE	59561.3	60105	55349.8	56151.5	52723.6	47881.4	49773.7	43096.8	48182.1	52147	49594.7	50387.5
1000	1000	sp|Q9UQ80|PA2G4_HUMAN.TIIQNPTDQQK.+2	643.341	7.59	sp|Q9UQ80|PA2G4_HUMAN	TRUE	46132.5	41046.5	43777.8	48483.4	50305.7	50112.1	42542.6	40566.9	38372.4	51407.8	53273.4	50447
1001	1001	sp|Q9UQ80|PA2G4_HUMAN.ALLQSSASR.+2	466.762	5.64	sp|Q9UQ80|PA2G4_HUMAN	TRUE	60567.2	65799.5	62956.5	65461.9	63822.4	60857.4	59217	58401.2	55683.5	77726.8	75886.8	75931.4
1002	1002	sp|Q9UQ80|PA2G4_HUMAN.HELLQPFNVLYEK.+2	815.435	15.94	sp|Q9UQ80|PA2G4_HUMAN	TRUE	9002.08	9838.84	7344.49	10654.3	7208.73	8314.12	2207.38	6312.23	7558.53	6170.37	11356.6	11955.5
1003	1003	sp|Q9UQ80|PA2G4_HUMAN.LVKPGNQNTQVTEAWNK.+3	643.006	9.45	sp|Q9UQ80|PA2G4_HUMAN	TRUE	28996.1	21378.5	19407.8	24057.9	24804.6	28412.2	20449.2	18023.5	21061.7	23025.7	23891.4	27869.2
1004	1004	sp|P07954|FUMH_HUMAN.THTQDAVPLTLGQEFSGYVQQVK.+3	849.434	17.29	sp|P07954|FUMH_HUMAN	TRUE	15292.5	18061.8	18554.9	19252.2	18172.6	17577.3	1524.73	19058.4	19107.1	18653.2	17315.3	19422.1
1005	1005	sp|P47895|AL1A3_HUMAN.LLHQLADLVER.+3	436.254	13.17	sp|P47895|AL1A3_HUMAN	TRUE	3053.69	9602.77	2145.49	47041	40590.1	46224.2	12725.5	16289.1	12932.3	49315.6	49690.7	58268.7
1006	1006	sp|P07954|FUMH_HUMAN.ETAIELGYLTAEQFDEWVKPK.+3	823.085	22	sp|P07954|FUMH_HUMAN	TRUE	10003.4	8570.39	8179.76	15279.7	10799.2	8677.26	11340.2	7688.7	10149.7	11361.7	10208.3	1244.11
1007	1007	sp|P47895|AL1A3_HUMAN.EEIFGPVQPILK.+2	685.39	16.26	sp|P47895|AL1A3_HUMAN	TRUE	12597.9	6921.74	10795.5	47123.7	45472.5	42770.3	9447.93	8070.57	9882.71	38354.3	42584.9	38020.9
1008	1008	sp|P07954|FUMH_HUMAN.VAALTGLPFVTAPNK.+2	749.935	16.8	sp|P07954|FUMH_HUMAN	TRUE	31443.6	26811.1	27878	26915.7	12276	25758.9	21964.8	20318	2594.22	20770.2	14810.1	3379.32
1009	1009	sp|P47895|AL1A3_HUMAN.TEQGPQIDQK.+2	572.286	4.64	sp|P47895|AL1A3_HUMAN	TRUE	4415.92	4072.1	332.211	8702.06	10743	9217.83	3038.05	2752.72	1272.55	13508.3	12204.7	12043.4
1010	1010	sp|P07954|FUMH_HUMAN.IEYDTFGELK.+2	607.801	12.81	sp|P07954|FUMH_HUMAN	TRUE	46824.1	43247.5	37120.4	41796.2	35541.5	43977.6	30646.7	29796.4	26283.3	29110.2	34686.4	33168.1
1011	1011	sp|P47895|AL1A3_HUMAN.IAFTGSTEVGK.+2	555.295	9.59	sp|P47895|AL1A3_HUMAN	TRUE	8493.4	10910.5	7982.11	31512	30502.1	25593.2	12353	4254.67	9669.34	50125.1	36532.7	45740.9
1012	1012	sp|P07954|FUMH_HUMAN.AADEVAEGK.+2	445.217	2.74	sp|P07954|FUMH_HUMAN	TRUE	153287	146585	1534.05	139749	127186	140735	132854	123758	119011	208578	197176	183749
1013	1013	sp|P29692|EF1D_HUMAN.IASLEVENQSLR.+2	679.867	10.82	sp|P29692|EF1D_HUMAN	TRUE	56907.6	56191.2	53842	40087.8	47806.8	44557.6	45868.9	45620.7	45980.6	53181.3	54618.3	53175
1014	1014	sp|P29692|EF1D_HUMAN.SIQLDGLVWGASK.+2	687.375	16.62	sp|P29692|EF1D_HUMAN	TRUE	38590.5	35922.8	39223.5	41744.9	30838.8	40146.9	38115.2	42945.4	39426.6	38211	41013.4	44748
1015	1015	sp|P29692|EF1D_HUMAN.GVVQELQQAISK.+2	650.367	15.83	sp|P29692|EF1D_HUMAN	TRUE	54414.6	44663.5	46324.8	49914.5	42558	52915	40213	37407.6	39573.4	54464.9	47303.3	51306.5
1016	1016	sp|P29692|EF1D_HUMAN.LVPVGYGIR.+2	487.295	11.27	sp|P29692|EF1D_HUMAN	TRUE	124205	125016	112115	120661	114368	110681	104116	102539	99926.5	125786	121882	117585
1017	1017	sp|P29692|EF1D_HUMAN.QVEPPAK.+2	384.716	3.55	sp|P29692|EF1D_HUMAN	TRUE	14295.7	18401.5	16092.5	15353.3	17745.2	14907.7	17143.5	14189.4	16949.3	20050.5	14704.7	17610.2
1018	1018	sp|Q86VP6|CAND1_HUMAN.ISGSILNELIGLVR.+2	742.446	23.6	sp|Q86VP6|CAND1_HUMAN	TRUE	10911.7	11530.9	9243.96	13906.6	13817	11395.5	4396.48	5390.52	5747.08	12183.9	11735.7	10228.6
1019	1019	sp|Q86VP6|CAND1_HUMAN.IDLRPVLGEGVPILASFLR.+3	689.077	24.33	sp|Q86VP6|CAND1_HUMAN	TRUE	34014	35264.7	36277.9	47424.1	47994	42909.4	21903.1	20500.7	16924.9	45900.3	43818.8	39889.1
1020	1020	sp|Q86VP6|CAND1_HUMAN.LTLIDPETLLPR.+2	690.909	19.58	sp|Q86VP6|CAND1_HUMAN	TRUE	27880.5	26317.6	30676.5	36322.8	24432.4	33376.1	23498.6	27426.6	25079.2	35614.2	38643.1	35379.7
1021	1021	sp|Q86VP6|CAND1_HUMAN.LGTLSALDILIK.+2	628.895	19.79	sp|Q86VP6|CAND1_HUMAN	TRUE	7945.3	7201.39	10033.6	21960.6	9808.77	20570.8	12864.2	2247.16	9721.87	15395.7	16536.2	18528
1022	1022	sp|P61158|ARP3_HUMAN.GVDDLDFFIGDEAIEKPTYATK.+3	815.4	17.83	sp|P61158|ARP3_HUMAN	TRUE	9011.39	7271.79	1892.33	817.617	10332.6	9496.52	7252.66	11377.1	557.387	15680.9	14040.2	15416.7
1023	1023	sp|P61158|ARP3_HUMAN.DITYFIQQLLR.+2	705.393	24.88	sp|P61158|ARP3_HUMAN	TRUE	27190.3	28417.9	24974.4	32903	26974.9	23707.2	14691.1	14489.5	16906.6	28144.1	28535	26847
1024	1024	sp|P61158|ARP3_HUMAN.AEPEDHYFLLTEPPLNTPENR.+3	828.068	15.77	sp|P61158|ARP3_HUMAN	TRUE	18023.7	15154.2	17617.4	22426.3	23903.2	17977.5	16368.8	17339.1	17538.7	22788.4	23172.2	23276.1
1025	1025	sp|Q96TC7|RMD3_HUMAN.TATALLESPLSATVEDALQSFLK.+3	802.432	27.77	sp|Q96TC7|RMD3_HUMAN	TRUE	5163.91	5368.04	5564.21	5035.01	536.816	5406.23	2467.36	296.694	2312.1	5992.94	5373.29	5719.38
1026	1026	sp|O76003|GLRX3_HUMAN.YEISSVPTFLFFK.+2	789.416	21.22	sp|O76003|GLRX3_HUMAN	TRUE	33863.7	35341.4	37095.4	28050.9	28063.5	28381.2	28745.6	26862.7	27361.4	23881	26636.4	28008.7
1027	1027	sp|P51149|RAB7A_HUMAN.DPENFPFVVLGNK.+2	738.38	17.89	sp|P51149|RAB7A_HUMAN	TRUE	37241.4	39499.1	36745.4	34201.7	17023	32953.6	30194.1	29948.6	30267.9	38342.7	39758.4	42395.8
1028	1028	sp|P51149|RAB7A_HUMAN.TLDSWRDEFLIQASPR.+3	645.33	15.88	sp|P51149|RAB7A_HUMAN	TRUE	18190.7	18883.4	8724.64	15250.1	17103.3	13054.2	17453.3	15019.2	12715.7	17551.5	20793.5	15126.6
1029	1029	sp|P51149|RAB7A_HUMAN.EAINVEQAFQTIAR.+3	530.614	17.21	sp|P51149|RAB7A_HUMAN	TRUE	28897.7	29361.8	28890.7	26602	28731.1	23468.4	26647.6	27114	27815.7	28974.4	31293.6	27223.1
1030	1030	sp|O76003|GLRX3_HUMAN.GELVGGLDIVK.+2	550.322	14	sp|O76003|GLRX3_HUMAN	TRUE	47237.9	47949.7	44036.5	46447.1	36594.9	42159.1	45767.8	38415.7	39817.2	50922.2	41424.2	45570.7
1031	1031	sp|P51149|RAB7A_HUMAN.VIILGDSGVGK.+2	529.316	11.32	sp|P51149|RAB7A_HUMAN	TRUE	76529.5	76100.8	77297.9	89019.9	78750.3	73642.4	86411.5	77419.7	73121.7	75756.1	88139.8	82140.1
1032	1032	sp|O76003|GLRX3_HUMAN.ELPQVSFVK.+2	523.798	12.97	sp|O76003|GLRX3_HUMAN	TRUE	34818.9	25313.5	38269.5	9902.56	40566.3	17229	31584.3	38839.3	34199.8	40043.2	29533.7	42294.3
1033	1033	sp|P51149|RAB7A_HUMAN.NNIPYFETSAK.+2	642.317	11.23	sp|P51149|RAB7A_HUMAN	TRUE	46319.7	48560.4	43954.7	42901.7	41788.2	42124	38549.8	44303	40483.3	46065.5	46235.1	50408
1034	1034	sp|O76003|GLRX3_HUMAN.ENGELLPILR.+2	577.332	15.76	sp|O76003|GLRX3_HUMAN	TRUE	34552.1	32921.3	28867	29155.7	28259.1	29217.2	28840	26798.9	31914.3	29093.4	24394	26651.8
1035	1035	sp|Q99623|PHB2_HUMAN.IVQAEGEAEAAK.+2	608.314	5.48	sp|Q99623|PHB2_HUMAN	TRUE	23888.6	26420.4	24089.5	23557.6	23248.3	24235.8	24832.8	22616.5	20768.6	26691.3	25862.5	26314.9
1036	1036	sp|Q99623|PHB2_HUMAN.IYLTADNLVLNLQDESFTR.+3	742.386	19.72	sp|Q99623|PHB2_HUMAN	TRUE	22000.7	3443.76	24378.3	20773.1	20481.2	22863.8	32023.8	28719.4	26016.4	23092.6	24339.4	20689.9
1037	1037	sp|Q99623|PHB2_HUMAN.VLPSIVNEVLK.+2	605.874	17.14	sp|Q99623|PHB2_HUMAN	TRUE	174295	170802	175046	168109	150993	165724	128880	118537	125382	153948	144340	155613
1038	1038	sp|Q99623|PHB2_HUMAN.IPWFQYPIIYDIR.+3	575.312	21.83	sp|Q99623|PHB2_HUMAN	TRUE	36555.2	36257	29191.1	32933.2	28408.3	25629.6	15349.8	16359.9	14699.6	19066.1	13129.7	15038.1
1039	1039	sp|Q99623|PHB2_HUMAN.LLLGAGAVAYGVR.+2	630.377	14.57	sp|Q99623|PHB2_HUMAN	TRUE	18854	21855.8	16531.3	14197	14755.1	15654.7	19801.9	19091.9	20950.5	2756.8	17011.3	18982.3
1040	1040	sp|Q99623|PHB2_HUMAN.EYTAAVEAK.+2	491.248	5.47	sp|Q99623|PHB2_HUMAN	TRUE	17129.9	7456.72	17276.3	16026.1	18113.7	14852.7	8331.9	15074.5	13864.6	16008.3	15196	17856.7
1041	1041	sp|P35221|CTNA1_HUMAN.AEVQNLGGELVVSGVDSAMSLIQAAK.+3	862.786	25.55	sp|P35221|CTNA1_HUMAN	TRUE	458.881	1565.47	651.361	708.91	1597.13	3478.2	2667.56	1811.98	483.521	5184.82	6944.83	2847.82
1042	1042	sp|P62241|RS8_HUMAN.ISSLLEEQFQQGK.+2	753.894	12.76	sp|P62241|RS8_HUMAN	TRUE	58883.9	58953.5	55112.9	56739.2	57368.5	58092.9	49105.8	54222.7	49471.5	65118.5	66727.7	63593.6
1043	1043	sp|P05387|RLA2_HUMAN.ILDSVGIEADDDR.+2	709.344	11.09	sp|P05387|RLA2_HUMAN	TRUE	64040.6	59694.5	56766.7	56085.8	55623.4	58243.7	37380.9	39537.2	36171.7	35174.2	34250.7	31970.2
1044	1044	sp|P35221|CTNA1_HUMAN.VLTDAVDDITSIDDFLAVSENHILEDVNK.+3	1067.53	22.3	sp|P35221|CTNA1_HUMAN	TRUE	722.651	715.779	1942.44	4901.96	561.419	5889.96	3967.55	2737.91	3991.64	7675.35	7441.67	7333.11
1045	1045	sp|P05387|RLA2_HUMAN.LASVPAGGAVAVSAAPGSAAPAAGSAPAAAEEK.+4	694.364	11.83	sp|P05387|RLA2_HUMAN	TRUE	74450.8	80714.4	72683.1	76888.4	75898	73550.3	79404.4	72982.3	73685.6	72735.8	72687.4	76578.7
1046	1046	sp|P62241|RS8_HUMAN.LTPEEEEILNK.+2	657.843	10.68	sp|P62241|RS8_HUMAN	TRUE	114947	123822	115711	131112	129362	125004	106847	105482	105987	145924	148929	133987
1047	1047	sp|P05387|RLA2_HUMAN.ILDSVGIEADDDRLNK.+3	591.639	11.28	sp|P05387|RLA2_HUMAN	TRUE	119149	113663	108673	118879	120229	115229	126440	123513	123377	148416	149763	150582
1048	1048	sp|P62241|RS8_HUMAN.IIDVVYNASNNELVR.+3	573.641	14.11	sp|P62241|RS8_HUMAN	TRUE	26296.2	41049.7	22934.7	22280.8	33907.8	25042.7	49535.8	54463.5	48792.5	7270.81	36533.7	38774.9
1049	1049	sp|P62241|RS8_HUMAN.ADGYVLEGK.+2	476.243	7.37	sp|P62241|RS8_HUMAN	TRUE	46705.3	55326.1	53648.5	55081.3	55634.7	53440.5	52284	54477.3	52857.7	75167.3	63907.1	69469.4
1050	1050	sp|P05387|RLA2_HUMAN.YVASYLLAALGGNSSPSAK.+3	623.663	18.18	sp|P05387|RLA2_HUMAN	TRUE	149026	144798	150573	159575	162780	149566	170977	170939	167938	157976	160899	162266
1051	1051	sp|P62241|RS8_HUMAN.QWYESHYALPLGR.+3	540.604	13.62	sp|P62241|RS8_HUMAN	TRUE	28824.8	34863.9	17747	37716.5	34540.4	36824.2	25111.8	29375.2	19451.1	34913.9	36806.3	38047.5
1052	1052	sp|P62241|RS8_HUMAN.ELEFYLR.+2	485.256	14.09	sp|P62241|RS8_HUMAN	TRUE	133409	133411	133831	124843	124694	117282	106066	102918	95654	122950	131792	120821
1053	1053	sp|P35221|CTNA1_HUMAN.AVMDHVSDSFLETNVPLLVLIEAAK.+3	904.482	22.82	sp|P35221|CTNA1_HUMAN	TRUE	627.839	670.026	743.638	2017.06	1667.21	2098.45	200.085	342.132	309.29	373.895	1811.7	1588.54
1054	1054	sp|P46940|IQGA1_HUMAN.TVLELMNPEAQLPQVYPFAADLYQK.+3	960.161	22.19	sp|P46940|IQGA1_HUMAN	TRUE	2300.35	1530.84	483.902	7884.3	1544.03	1830.01	1114.1	1082.3	7687.62	12971.7	11277.6	9982.12
1055	1055	sp|P49588|SYAC_HUMAN.EIADLGEALATAVIPQWQK.+3	685.037	21.52	sp|P49588|SYAC_HUMAN	TRUE	16769	16568.8	16154	29049.2	27535	24109.8	17375.7	17221	15875.2	33659.1	35433.2	37895.8
1056	1056	sp|Q92973|TNPO1_HUMAN.TLLENTAITIGR.+2	651.375	13.79	sp|Q92973|TNPO1_HUMAN	TRUE	17428.5	22453.4	22410.8	23569	20964.2	22636.4	21393	15958.5	18312.7	26760.7	28596.5	25585.7
1057	1057	sp|P49588|SYAC_HUMAN.MALELLTQEFGIPIER.+3	620.669	20.41	sp|P49588|SYAC_HUMAN	TRUE	6440.49	2241.87	10327.7	20416.7	24367.2	20578.5	9557.66	12965.7	2080.98	24658.8	19696.6	24304.4
1058	1058	sp|P46940|IQGA1_HUMAN.VNTFSALANIDLALEQGDALALFR.+3	854.79	25.97	sp|P46940|IQGA1_HUMAN	TRUE	8284.92	5013.91	7405.15	10557.7	7737.59	7088.01	5283.61	421.972	3923.9	825.708	1029.83	4572.64
1059	1059	sp|P49588|SYAC_HUMAN.TIPGDTAWLLYDTYGFPVDLTGLIAEEK.+3	1033.53	25.86	sp|P49588|SYAC_HUMAN	TRUE	8179.19	5407.32	3686.17	8706.77	10718.9	8615.3	7348.24	575.392	5301.5	8286.19	4851.2	4880.14
1060	1060	sp|P46940|IQGA1_HUMAN.LEGVLAEVAQHYQDTLIR.+3	685.701	17.95	sp|P46940|IQGA1_HUMAN	TRUE	2963.53	1449.2	7898.99	14229.2	12629.6	13497.6	10025.4	9382.06	10519.3	13988.5	15693.1	13413
1061	1061	sp|P49588|SYAC_HUMAN.DIINEEEVQFLK.+2	738.883	14.55	sp|P49588|SYAC_HUMAN	TRUE	3657.72	2613.59	5351.58	7251.55	40147	42859	9657.73	28641.5	616.305	38392.7	3976.62	4577.25
1062	1062	sp|P49588|SYAC_HUMAN.TITVALADGGRPDNTGR.+3	571.967	8.09	sp|P49588|SYAC_HUMAN	TRUE	1014.3	5544.63	27657.5	43683.4	35405.8	41367.8	29599	26484.7	1307.33	35708.4	47752.7	5773.75
1063	1063	sp|P49588|SYAC_HUMAN.FIDFFK.+2	408.718	15.93	sp|P49588|SYAC_HUMAN	TRUE	19126.6	2447.41	17210.6	27894.7	30761.2	29210.2	20454.1	18109.1	19421.3	30383.1	33481.5	30913.9
1064	1064	sp|Q92973|TNPO1_HUMAN.SLSGLILK.+2	415.771	13.01	sp|Q92973|TNPO1_HUMAN	TRUE	22366.3	20431	24425.5	22251.3	6722.03	20240.4	2944.67	17112.3	16947.1	13538	23892.4	23736.6
1065	1065	sp|P24752|THIL_HUMAN.IVAFADAAVEPIDFPIAPVYAASMVLK.+3	940.175	25.54	sp|P24752|THIL_HUMAN	TRUE	21527.2	18558.2	20610.4	21097	21060.2	21719.5	17918.1	18702.4	19330.8	35806.3	31685.9	31050.4
1066	1066	sp|P27348|1433T_HUMAN.AVTEQGAELSNEER.+2	766.863	7.4	sp|P27348|1433T_HUMAN	TRUE	39134.4	36303	15199.6	52947.2	22106.5	54441.1	15535.5	35212.8	35706.1	75949.8	32224.4	29878.3
1067	1067	sp|P24752|THIL_HUMAN.FGNEVIPVTVTVK.+2	701.901	14.41	sp|P24752|THIL_HUMAN	TRUE	36086.5	32377.8	34222.2	1687.21	30706.8	27954.9	26846.7	26067.8	27156	32894.2	31721.9	32941.6
1068	1068	sp|P27348|1433T_HUMAN.YLIANATNPESK.+2	660.843	9.59	sp|P27348|1433T_HUMAN	TRUE	39646.1	45182.4	36426	55281	54442.5	52529.8	27529	31762.9	32629.6	44589.9	53015.1	46863.7
1069	1069	sp|P24752|THIL_HUMAN.TPIGSFLGSLSLLPATK.+3	567.998	22.04	sp|P24752|THIL_HUMAN	TRUE	26169.6	30417.9	27405.3	25786.4	24960	27122.7	15260.8	16896.8	17477.2	23294.2	24238.3	25261.3
1070	1070	sp|P27348|1433T_HUMAN.TAFDEAIAELDTLNEDSYK.+3	715.667	19.9	sp|P27348|1433T_HUMAN	TRUE	74598.1	76710.2	80017	99528	49383.4	47617.2	63351.9	62083.8	67506.6	73969.4	70538.3	73196
1071	1071	sp|P27348|1433T_HUMAN.EKVESELR.+2	495.267	4.27	sp|P27348|1433T_HUMAN	TRUE	8289.66	9420.33	12386.3	11000	6406.92	1115.22	8085.47	8743.89	11702.6	12759.5	11002	10409.5
1072	1072	sp|P32119|PRDX2_HUMAN.TDEGIAYR.+2	462.725	5.91	sp|P32119|PRDX2_HUMAN	TRUE	39155.7	38841.6	40346.9	44365.4	48317.1	43351.7	34624.5	31677.6	28980	41413.2	42980.6	1174.03
1073	1073	sp|P32119|PRDX2_HUMAN.KEGGLGPLNIPLLADVTR.+3	621.695	19.6	sp|P32119|PRDX2_HUMAN	TRUE	55758.3	47394.5	52334.4	88725.9	88478.4	84823	52910.9	51418.7	57986.6	115239	109930	111292
1074	1074	sp|P32119|PRDX2_HUMAN.ATAVVDGAFK.+2	489.766	9.33	sp|P32119|PRDX2_HUMAN	TRUE	61417	58302.9	60278	87334.3	70237.6	66748.2	49499.9	52016.2	53057.1	69625.3	77487.1	68818.2
1075	1075	sp|P32119|PRDX2_HUMAN.GLFIIDGK.+2	431.755	14.33	sp|P32119|PRDX2_HUMAN	TRUE	80207.3	66855.6	76195.4	113513	108541	105462	63284.1	65458.1	62862.9	123779	116232	113089
1076	1076	sp|P32119|PRDX2_HUMAN.EGGLGPLNIPLLADVTR.+3	578.996	21.83	sp|P32119|PRDX2_HUMAN	TRUE	43598.6	43346.5	42692.7	65801.5	66464.3	62008.8	35367.4	32991	31007.7	61446.4	62492.6	59112.9
1077	1077	sp|P32119|PRDX2_HUMAN.LSEDYGVLK.+2	512.271	10.1	sp|P32119|PRDX2_HUMAN	TRUE	42948.1	40330.6	45838.1	51932.6	51715.7	45397.8	35172.7	41457	38070.8	53675.5	57272	53762.2
1078	1078	sp|P42704|LPPRC_HUMAN.GPTEAVGYFLYNLIDSMSDSEVQAK.+3	912.102	25.51	sp|P42704|LPPRC_HUMAN	TRUE	1449.01	3878.51	811.793	4954.9	908.343	1191.08	2739.37	2906.88	2880.4	324.294	4643.35	4082.44
1079	1079	sp|Q71DI3|H32_HUMAN.STELLIR.+2	416.25	9.9	sp|Q71DI3|H32_HUMAN	TRUE	1.39731e+06	1.32429e+06	1.32767e+06	1.31016e+06	1.29848e+06	1.32565e+06	1.13237e+06	1.16432e+06	1.14241e+06	1.7966e+06	1.80089e+06	1.76941e+06
1080	1080	sp|Q71DI3|H32_HUMAN.EIAQDFK.+2	425.719	6.76	sp|Q71DI3|H32_HUMAN	TRUE	590985	615519	545430	566283	557407	551284	619590	560847	561327	807511	798245	744072
1081	1081	sp|P42704|LPPRC_HUMAN.DLLQIIFSFSK.+2	655.871	25.76	sp|P42704|LPPRC_HUMAN	TRUE	5499.15	4572.01	398.934	5640.3	3028.89	464.75	1881.66	3369.23	3181.27	4304.32	2337.6	2152.62
1082	1082	sp|P42704|LPPRC_HUMAN.EQNIVFNAETYSNLIK.+3	628.323	17.87	sp|P42704|LPPRC_HUMAN	TRUE	13371	7460.04	8638.21	2391.2	5723.31	5213.53	549.309	7194.96	9466.64	2091.55	3530.33	7825.59
1083	1083	sp|P42704|LPPRC_HUMAN.TVQLTSSELESTLETLK.+3	627.002	17.88	sp|P42704|LPPRC_HUMAN	TRUE	14494.6	19811.7	15790.3	10797.6	15502.5	10253	18553.8	17269.9	16295.9	21101.7	9752.98	15281.5
1084	1084	sp|P42704|LPPRC_HUMAN.VIEPQYFGLAYLFR.+3	572.643	22.32	sp|P42704|LPPRC_HUMAN	TRUE	13123.9	811.949	6572	13196.4	11066.1	7298.81	7787.35	4112.16	905.765	4294.09	4856.36	710.435
1085	1085	sp|P47756-2|CAPZB_HUMAN.SVQTFADK.+2	448.23	5.52	sp|P47756-2|CAPZB_HUMAN	TRUE	25727	28629.3	22458.8	5232.58	31624.4	27976.5	25255.1	21338.7	22397.4	29035.8	41473.2	29793
1086	1086	sp|P05023|AT1A1_HUMAN.LNIPVSQVNPR.+2	618.857	11.23	sp|P05023|AT1A1_HUMAN	TRUE	26123.7	31055.9	29290.1	4066.56	9809.72	35693.5	26074.5	24172.9	26485.8	38391.7	38453.9	31630.3
1087	1087	sp|P62753|RS6_HUMAN.DIPGLTDTTVPR.+2	642.843	12.75	sp|P62753|RS6_HUMAN	TRUE	82446.1	85477.4	82767.7	82019	86078	84735.1	85241.6	73861.7	80952.1	90190	91089.4	84712.1
1088	1088	sp|P31948-2|STIP1_HUMAN.LAYINPDLALEEK.+2	744.901	14.91	sp|P31948-2|STIP1_HUMAN	TRUE	57213.1	57211.6	58417.4	62632.1	58838.5	59834.2	51259.9	51281	53373.9	72827.2	68811.2	66572.9
1089	1089	sp|P62753|RS6_HUMAN.NKEEAAEYAK.+3	384.856	3.01	sp|P62753|RS6_HUMAN	TRUE	23636	27247.5	24748.7	23402.2	23905.3	25699	23069.5	21832.9	22276.2	32742.9	31875.9	28396.3
1090	1090	sp|P31948-2|STIP1_HUMAN.LMDVGLIAIR.+2	550.828	16.76	sp|P31948-2|STIP1_HUMAN	TRUE	28514.5	25868.3	23005.9	42224.1	37902.5	34969.8	29373.3	30547.8	27276.4	49473.6	47328.8	47553.8
1091	1091	sp|P31948-2|STIP1_HUMAN.LLEFQLALK.+2	537.832	17.14	sp|P31948-2|STIP1_HUMAN	TRUE	35784.4	34326.5	38849.2	43707	41977.4	44008.2	30442.1	33654	33084.1	33766.3	32251	34258.8
1092	1092	sp|P62753|RS6_HUMAN.MATEVAADALGEEWK.+3	540.924	14.34	sp|P62753|RS6_HUMAN	TRUE	22934.1	12117.1	22637.4	28198.7	22821.6	20731.4	19323.2	1151.29	25979.5	40441.2	44088.5	42470.5
1093	1093	sp|P31948-2|STIP1_HUMAN.TLLSDPTYR.+2	533.282	10.07	sp|P31948-2|STIP1_HUMAN	TRUE	57842.9	59379.2	54398	57849.5	53437.6	53258.9	47862.9	48169.7	51359.6	68159.5	65645.7	62563
1094	1094	sp|P62753|RS6_HUMAN.LIEVDDER.+2	494.751	7.95	sp|P62753|RS6_HUMAN	TRUE	130120	133747	130617	133431	133295	133933	130975	116831	119902	178849	180808	163195
1095	1095	sp|Q5VYK3|ECM29_HUMAN.LIPALLESLSVLEPQVLNYLSLR.+3	860.839	28.94	sp|Q5VYK3|ECM29_HUMAN	TRUE	3822.02	486.686	2412.61	5262.57	507.697	942.646	1552.42	2216.05	1062.82	3037.72	2675.31	1502.23
1096	1096	sp|Q5VYK3|ECM29_HUMAN.VNDVVPWVLDVILNK.+3	574.998	23.91	sp|Q5VYK3|ECM29_HUMAN	TRUE	533.45	1597.59	2718.13	2340.5	2442.79	1681.85	1311.18	2093.94	1678.06	885.862	2901.56	1172.66
1097	1097	sp|P21980|TGM2_HUMAN.YLLNLNLEPFSEK.+2	790.422	19.18	sp|P21980|TGM2_HUMAN	TRUE	46819.4	45692.4	51150.5	36361.2	31910.3	32630.3	47466.4	46302.4	45535.4	41035.8	41274.1	38543.8
1098	1098	sp|O43852|CALU_HUMAN.DWILPSDYDHAEAEAR.+3	629.955	13.8	sp|O43852|CALU_HUMAN	TRUE	33165.4	30577.8	31024.4	44339.4	37032.2	37353	22961.9	23701.4	22455.5	26984.1	27436.9	26860.2
1099	1099	sp|O43852|CALU_HUMAN.EEIVDKYDLFVGSQATDFGEALVR.+3	901.117	19.02	sp|O43852|CALU_HUMAN	TRUE	22295.3	16179.2	13283.8	21526.5	21849	17275.6	18880.1	18970.1	17122.3	20973.1	16986.8	18224.1
1100	1100	sp|P21980|TGM2_HUMAN.ALLVEPVINSYLLAER.+3	600.68	19.88	sp|P21980|TGM2_HUMAN	TRUE	29148.1	27399.9	30291.7	19649.8	18537.4	21547.3	27189.4	27596.5	27647.9	28912.9	30967	26831.2
1101	1101	sp|P21980|TGM2_HUMAN.TVEIPDPVEAGEEVK.+2	806.409	13.63	sp|P21980|TGM2_HUMAN	TRUE	77766	73049.4	72620.4	45765.1	49556.5	50004.1	76615.3	77880.5	77347.7	64835.5	63523.6	58985.8
1102	1102	sp|P21980|TGM2_HUMAN.YPEGSSEER.+2	527.228	5.41	sp|P21980|TGM2_HUMAN	TRUE	2995.32	10253.4	9730.5	8854.55	7624.54	6600.13	11959.9	11897.6	12694.4	10015.8	9908.93	7908.46
1103	1103	sp|P21980|TGM2_HUMAN.DLYLENPEIK.+2	617.322	12.65	sp|P21980|TGM2_HUMAN	TRUE	50076.3	59021.1	52188.5	35768.9	42606	40743.2	56029.8	57372.2	51979.1	52345	48604.3	52854.4
1104	1104	sp|Q13011|ECH1_HUMAN.SPVAVQSTK.+2	458.759	3.71	sp|Q13011|ECH1_HUMAN	TRUE	803.363	17327.8	14082.9	18378.7	17519.8	18920.8	14816.5	13642.9	13529	21801.7	21604.5	21401
1105	1105	sp|O43852|CALU_HUMAN.TFDQLTPEESK.+2	647.812	9.62	sp|O43852|CALU_HUMAN	TRUE	32612.3	26179.6	23369.9	33373.6	33178.9	27685.4	20995.5	25354.4	23870.6	7755.08	23617.7	26352.2
1106	1106	sp|P50454|SERPH_HUMAN.DQAVENILVSPVVVASSLGLVSLGGK.+3	851.149	25.88	sp|P50454|SERPH_HUMAN	TRUE	29092.5	33443.8	30247.5	38170.7	33661.9	37535.3	26885.8	25211.9	22377.1	46472.3	45728	42505.4
1107	1107	sp|P50454|SERPH_HUMAN.AVLSAEQLRDEEVHAGLGELLR.+4	602.075	16.18	sp|P50454|SERPH_HUMAN	TRUE	6294.76	4590.71	9153.52	8788.08	12584.7	5821.77	4282.52	10534.7	6511.6	14740	19240.9	13198.4
1108	1108	sp|P50454|SERPH_HUMAN.DTQSGSLLFIGR.+2	647.343	15.02	sp|P50454|SERPH_HUMAN	TRUE	15396	15585.4	10113.5	19805.4	2223.59	21634.8	13452.2	8475.7	1350.63	22113.6	13890	21559.4
1109	1109	sp|P50454|SERPH_HUMAN.LYGPSSVSFADDFVR.+2	830.404	16.56	sp|P50454|SERPH_HUMAN	TRUE	23865.8	23788.2	26537.9	27410.4	16719.4	27139.7	16224.6	15495.4	16525.5	27930.8	29810	31771.1
1110	1110	sp|P50454|SERPH_HUMAN.AVAISLPK.+2	399.758	9.38	sp|P50454|SERPH_HUMAN	TRUE	48861.5	15500.7	20855.2	17516.1	37265.5	37231.5	54960.6	53967.2	4865.93	45550.9	53139.7	52781.1
1111	1111	sp|P62277|RS13_HUMAN.KGLTPSQIGVILR.+3	461.289	13.45	sp|P62277|RS13_HUMAN	TRUE	16224.7	14933.2	14564.6	21094.9	20083.6	23587.4	21601	22966.1	24263.6	54731.4	53151.5	48735.9
1112	1112	sp|P62277|RS13_HUMAN.GLAPDLPEDLYHLIK.+3	565.31	19.17	sp|P62277|RS13_HUMAN	TRUE	149275	151059	149895	152116	150030	149571	134582	132449	135614	164343	162813	163886
1113	1113	sp|P62277|RS13_HUMAN.GLSQSALPYR.+2	546.296	9.91	sp|P62277|RS13_HUMAN	TRUE	92451.9	97983.3	83573.3	92327.9	92466.7	86275.4	65673	60762.7	72040.1	100628	102659	88657.3
1114	1114	sp|P62277|RS13_HUMAN.GLTPSQIGVILR.+2	627.382	15.62	sp|P62277|RS13_HUMAN	TRUE	105302	115495	105253	110916	113329	113579	87558.2	91289.4	83428.9	76431.7	72798	75006.4
1115	1115	sp|P62277|RS13_HUMAN.LILIESR.+2	422.269	11.14	sp|P62277|RS13_HUMAN	TRUE	167559	158165	152077	200758	182411	169366	173042	174159	175697	210342	214368	202699
1116	1116	sp|P62277|RS13_HUMAN.LTSDDVK.+2	389.203	3.34	sp|P62277|RS13_HUMAN	TRUE	57670	58109.7	51742.5	52570.6	50736.1	50525.5	58388.2	52963.6	50295.5	60152.9	61148.9	58569.8
1117	1117	sp|P62841|RS15_HUMAN.DMIILPEMVGSMVGVYNGK.+3	685.01	20.59	sp|P62841|RS15_HUMAN	TRUE	2272.72	1701.26	898.489	3036.37	2586.25	2416.83	612.434	1792.69	2588.24	11272.7	7968.82	12241.7
1118	1118	sp|O60684|IMA7_HUMAN.IVQVALNGLENILR.+2	776.465	19.59	sp|O60684|IMA7_HUMAN	TRUE	15379.2	13643.9	16565.5	19656.5	16654.5	17039.6	21252.8	19387	19078.4	21331.8	27544.9	26434.7
1119	1119	sp|P62841|RS15_HUMAN.GVDLDQLLDMSYEQLMQLYSAR.+3	863.417	26.8	sp|P62841|RS15_HUMAN	TRUE	2437.48	3410.83	1630.62	7393.88	7778.12	4283.83	4584.77	4156.74	5038.21	7118.96	5513.89	5115.07
1120	1120	sp|Q14978|NOLC1_HUMAN.ATGATQQDANASSLLDIYSFWLK.+3	834.083	23.24	sp|Q14978|NOLC1_HUMAN	TRUE	7341.74	346.818	8256.32	785.259	7864.24	5961.03	9251.9	568.327	5558.84	6942.81	3870.12	2404.37
1121	1121	sp|Q14978|NOLC1_HUMAN.VVPSDLYPLVLGFLR.+3	563.331	24.6	sp|Q14978|NOLC1_HUMAN	TRUE	39567.5	43860.4	42331.7	29954.4	31885.4	30613.9	15598.6	18199.7	17883.6	28400.2	24815.7	26971.6
1122	1122	sp|Q14978|NOLC1_HUMAN.VADNSFDAK.+2	483.73	4.96	sp|Q14978|NOLC1_HUMAN	TRUE	17062	19483.7	18496.2	14724.5	12934	12596.3	12569.6	13877.1	15234.5	15198.6	17381.4	14715.3
1123	1123	sp|Q14978|NOLC1_HUMAN.DNQLSEVANK.+2	559.278	6.76	sp|Q14978|NOLC1_HUMAN	TRUE	24576.5	27678.2	26458.1	19640	21371.4	19570	21891.4	17794.5	18340.3	21906.7	26057.2	19336.2
1124	1124	sp|Q14978|NOLC1_HUMAN.SLGTQPPK.+2	414.235	4.31	sp|Q14978|NOLC1_HUMAN	TRUE	21330.6	11277.6	10807.2	12172.6	11561.2	7922.67	12576.7	6983.44	7717.07	14480.7	8827.5	3807.76
1125	1125	sp|P62314|SMD1_HUMAN.YFILPDSLPLDTLLVDVEPK.+3	763.087	25.75	sp|P62314|SMD1_HUMAN	TRUE	69254.8	72170.7	72005.8	73193.4	73541.6	68526.4	48286.4	45201.5	47086.9	75581.4	76622.1	76087.2
1126	1126	sp|P62314|SMD1_HUMAN.NREPVQLETLSIR.+3	518.958	12.06	sp|P62314|SMD1_HUMAN	TRUE	42684.7	35835.4	37957.7	50139.5	48344.7	51714.3	40089.6	43133.2	44860.6	47865.2	47574.7	49935.7
1127	1127	sp|P62979|RS27A_HUMAN.TITLEVEPSDTIENVK.+2	894.467	14.24	sp|P62979|RS27A_HUMAN	TRUE	651298	621402	652413	477367	479876	460967	479053	481778	462917	540965	521556	557472
1128	1128	sp|P40925-3|MDHC_HUMAN.VLVTGAAGQIAYSLLYSIGNGSVFGK.+3	862.471	24.68	sp|P40925-3|MDHC_HUMAN	TRUE	5598.18	5979.57	5421.78	7173.77	7368.9	6587.45	2543.14	4852.41	5227.82	7833.36	7119.4	975.243
1129	1129	sp|P62979|RS27A_HUMAN.IQDKEGIPPDQQR.+3	508.599	5.22	sp|P62979|RS27A_HUMAN	TRUE	55186.7	75857.8	80807.3	3822.95	56218	42180	53092.6	48256.6	58114.6	51423.1	87280.3	5891.01
1130	1130	sp|Q14533|KRT81_HUMAN.LTAEVENAK.+2	487.761	5.75	sp|Q14533|KRT81_HUMAN	TRUE	161909	23639.3	164245	139143	138064	146034	129265	28208.2	27237.5	17068.4	18621	157961
1131	1131	sp|P62979|RS27A_HUMAN.TLSDYNIQK.+2	541.28	8.38	sp|P62979|RS27A_HUMAN	TRUE	457372	492278	430490	374625	357078	342411	340179	325149	319608	427070	425677	367282
1132	1132	sp|Q14533|KRT81_HUMAN.LLEGEEQR.+2	487.251	5.16	sp|Q14533|KRT81_HUMAN	TRUE	29648.8	30222.9	30669.1	11668.4	5443.76	12551.7	29306.1	27565.5	22294	20331.3	1042.24	7849.34
1133	1133	sp|Q14533|KRT81_HUMAN.LGLDIEIATYR.+2	632.351	15.78	sp|Q14533|KRT81_HUMAN	TRUE	189171	170801	140783	323766	267647	244397	224845	225061	221690	316118	289003	277867
1134	1134	sp|Q14533|KRT81_HUMAN.AQYDDIVTR.+2	540.77	9.24	sp|Q14533|KRT81_HUMAN	TRUE	29173.6	22364.4	23534.7	8816.65	1091.9	1820.92	24104.2	22627.4	23403.5	8314.84	9265.23	13200.9
1135	1135	sp|P40925-3|MDHC_HUMAN.FVEGLPINDFSR.+2	697.359	15.6	sp|P40925-3|MDHC_HUMAN	TRUE	60227.1	65740.4	62419.6	84605.8	84162.8	85110.2	59835.5	56667.4	59958.5	96570.9	94785.3	96783.2
1136	1136	sp|Q02878|RL6_HUMAN.ASITPGTILIILTGR.+3	509.315	23.33	sp|Q02878|RL6_HUMAN	TRUE	15789.6	11848.8	9233.75	14221	12756.6	9796.43	16021.3	13268.4	10131.5	9875.32	6369.41	5593.05
1137	1137	sp|Q02878|RL6_HUMAN.VLATVTKPVGGDK.+3	428.922	7	sp|Q02878|RL6_HUMAN	TRUE	70517.8	73559.6	62343.7	71308.2	70159.3	71250.3	76250.4	70643.5	72314.4	80704.3	87021.8	82968.1
1138	1138	sp|P11940|PABP1_HUMAN.GFGFVSFER.+2	523.259	15.3	sp|P11940|PABP1_HUMAN	TRUE	55721.3	56683.1	41335.6	51732.3	50636.9	45691.1	48480.4	47293.3	44776.5	48457.3	40867.2	39510
1139	1139	sp|Q02878|RL6_HUMAN.QLASGLLLVTGPLVLNR.+3	588.696	20.67	sp|Q02878|RL6_HUMAN	TRUE	50257.6	47695.9	38982.4	54161.8	45896	47129.7	76745.7	71140.6	75291.7	39601.9	38762.1	36466.1
1140	1140	sp|Q02878|RL6_HUMAN.AVDSQILPK.+2	485.782	9.54	sp|Q02878|RL6_HUMAN	TRUE	81426	100978	95178.8	95488.4	86364.1	86628	92292.4	79783.1	85872.9	104302	99009.9	101674
1141	1141	sp|P11940|PABP1_HUMAN.NLDDGIDDER.+2	581.255	7.7	sp|P11940|PABP1_HUMAN	TRUE	21556	22841.8	15021.9	20778.2	17758.3	28414.4	19029.3	10734	18188	16523.8	18635.5	18911.9
1142	1142	sp|Q02878|RL6_HUMAN.SVFALTNGIYPHK.+3	482.93	13.93	sp|Q02878|RL6_HUMAN	TRUE	37792.9	36913.3	40072	44075.4	40001.6	43294.6	35594.2	35774.3	42179.6	51704.9	44167.4	49828.4
1143	1143	sp|P11940|PABP1_HUMAN.FGPALSVK.+2	409.742	10.44	sp|P11940|PABP1_HUMAN	TRUE	74844.8	74448.8	71992.6	83564.2	78515.8	82882	68224.5	65025.8	64293.7	84498.1	86924.5	94343.5
1144	1144	sp|Q02878|RL6_HUMAN.HQEGEIFDTEKEK.+4	398.192	6.55	sp|Q02878|RL6_HUMAN	TRUE	820.112	7778.27	6388.57	3619.26	7849.65	8365.74	11138.8	10511.5	12426.8	12237.1	11690.3	9494.24
1145	1145	sp|O00429|DNM1L_HUMAN.LQDVFNTVGADIIQLPQIVVVGTQSSGK.+3	976.201	23.81	sp|O00429|DNM1L_HUMAN	TRUE	8619.71	7858.73	9163.58	1008.52	8532.15	8582.21	7959.31	8225.71	7473.92	11268.4	10276.5	11567.6
1146	1146	sp|Q9UL46|PSME2_HUMAN.IIYLNQLLQEDSLNVADLTSLR.+3	844.462	23.36	sp|Q9UL46|PSME2_HUMAN	TRUE	29751.5	31807.3	30109.7	37343.6	35830.9	35642.9	27230.1	28189.2	24236.3	43244.7	44343.5	42464.5
1147	1147	sp|Q02543|RL18A_HUMAN.IFAPNHVVAK.+3	365.882	8.18	sp|Q02543|RL18A_HUMAN	TRUE	33193.3	33552.1	32837.2	38964.6	35898	33195.4	36045.5	34943.9	35821.4	42910.2	38447.6	36597.7
1148	1148	sp|O00429|DNM1L_HUMAN.TLESVDPLGGLNTIDILTAIR.+3	737.746	23.49	sp|O00429|DNM1L_HUMAN	TRUE	10905	10810.9	11108.9	8594.42	13524.4	10909.2	6963.19	9289.31	9643.09	12611.8	16355	15439
1149	1149	sp|Q9UL46|PSME2_HUMAN.QNLFQEAEEFLYR.+3	562.942	22.36	sp|Q9UL46|PSME2_HUMAN	TRUE	14567.8	15086.5	12953.1	20333.2	15686.4	15800.5	10495.5	7344.83	6185.14	12594.7	12297.7	13079.3
1150	1150	sp|Q02543|RL18A_HUMAN.NFGIWLR.+2	453.253	15.75	sp|Q02543|RL18A_HUMAN	TRUE	40537.5	32406.5	29127.1	37011.9	27556.6	31429.1	36592.5	38001.3	36645.8	22250.4	24643.4	22887.8
1151	1151	sp|Q9UL46|PSME2_HUMAN.VLSLLALVKPEVWTLK.+3	603.713	21.67	sp|Q9UL46|PSME2_HUMAN	TRUE	1373	1399.62	242.251	8468.29	6600.51	6436.4	2627.05	1042.67	2386.07	6519.13	4066.19	5080.16
1152	1152	sp|Q9UL46|PSME2_HUMAN.DEAAYGELR.+2	512.241	6.94	sp|Q9UL46|PSME2_HUMAN	TRUE	3099.93	25472.5	25716.3	29817.6	25201.9	36139.9	5333.79	14256.5	2764.68	25514.2	21460.8	948.16
1153	1153	sp|Q9UL46|PSME2_HUMAN.IEDGNDFGVAIQEK.+2	767.873	13.43	sp|Q9UL46|PSME2_HUMAN	TRUE	17083.2	6126.5	713.791	9525.02	8049.92	1775.11	4371.57	389.818	5506.62	419.218	9165.13	8859.86
1154	1154	sp|P18206|VINC_HUMAN.AIPDLTAPVAAVQAAVSNLVR.+3	692.732	25.29	sp|P18206|VINC_HUMAN	TRUE	40239.7	39941.5	38088.1	30475	31344.3	31514.4	31062.2	31150.4	31631.9	48617.9	49893.7	42753.9
1155	1155	sp|P18206|VINC_HUMAN.GILSGTSDLLLTFDEAEVR.+3	679.356	21.32	sp|P18206|VINC_HUMAN	TRUE	10139.4	1480.55	1637.41	933.566	9585.83	9802.22	12126	12807.1	12532.5	11550.2	923.291	1794.35
1156	1156	sp|Q14980|NUMA1_HUMAN.QQLSSLITDLQSSISNLSQAK.+3	754.404	21.54	sp|Q14980|NUMA1_HUMAN	TRUE	4282.74	13596.1	10860	17179.9	10450	15604.2	6032.2	1366.12	7825.64	7334.47	8722.47	6062.67
1157	1157	sp|Q14980|NUMA1_HUMAN.VEFATLQEALAHALTEK.+3	624.335	19.97	sp|Q14980|NUMA1_HUMAN	TRUE	6008.75	2327.37	3905.72	8456.5	6227.28	9017.39	1731.34	946.439	3659.25	10367	9732.86	8972.9
1158	1158	sp|Q5T4S7-3|UBR4_HUMAN.LEQVSSDEGIGTLAENLLEALR.+3	786.411	25.03	sp|Q5T4S7-3|UBR4_HUMAN	TRUE	9623.12	15425.7	9828	10260	11569.4	10849.5	1291.94	5772.71	10254	8553.36	12443.6	12213.9
1159	1159	sp|Q5T4S7-3|UBR4_HUMAN.NLLPATLQLIDTYASFTR.+3	679.705	23.48	sp|Q5T4S7-3|UBR4_HUMAN	TRUE	3104.24	3946.45	1454.05	4729.16	3197.59	1067.12	524.446	1478.26	1491.86	1784.78	2869.82	4710.77
1160	1160	sp|P06396|GELS_HUMAN.AQPVQVAEGSEPDGFWEALGGK.+3	758.034	17.4	sp|P06396|GELS_HUMAN	TRUE	6924.83	1061.18	8174.66	15320.6	1210.29	13028.6	7776.93	10218.8	9189.19	20816.2	17178.3	15480.4
1161	1161	sp|P06396|GELS_HUMAN.AGALNSNDAFVLK.+2	660.351	12.45	sp|P06396|GELS_HUMAN	TRUE	11620.8	27693.7	4585.26	27895.8	25325.6	13943.5	3513.94	14768.1	794.278	26196.5	22073.8	18757.5
1162	1162	sp|P31949|S10AB_HUMAN.TEFLSFMNTELAAFTK.+3	617.306	22.61	sp|P31949|S10AB_HUMAN	TRUE	8605.88	10647.1	7124.65	17529	15870.4	12274.8	12434.9	11541	10238.9	22703.5	17471.7	17081.1
1163	1163	sp|P31949|S10AB_HUMAN.ISSPTETER.+2	510.254	4.68	sp|P31949|S10AB_HUMAN	TRUE	121176	127689	107865	143894	133797	130487	116734	111288	109438	161721	157866	148791
1164	1164	sp|P31949|S10AB_HUMAN.DPGVLDR.+2	386.203	6.09	sp|P31949|S10AB_HUMAN	TRUE	125909	128797	117683	136488	130213	132563	116938	114460	115887	153706	138598	141953
1165	1165	sp|P31949|S10AB_HUMAN.DGYNYTLSK.+2	530.751	9.04	sp|P31949|S10AB_HUMAN	TRUE	55355	58026	50255.9	61901.5	55656.4	66032.3	43280	35554.4	34826.7	47660.4	54413.4	44581.5
1166	1166	sp|Q96P70|IPO9_HUMAN.IAAQDLLLAVATDFQNESAAALAAAATR.+4	697.373	27.56	sp|Q96P70|IPO9_HUMAN	TRUE	3977.01	2661.05	207.32	4075.83	4898.27	3204.72	2753.02	2914.02	2852.19	6634.93	3601.81	4240
1167	1167	sp|Q96P70|IPO9_HUMAN.EALVDTLTGILSPVQEVR.+3	647.361	18.8	sp|Q96P70|IPO9_HUMAN	TRUE	12377.8	12280.8	13934.7	20886.7	25486.6	26829.9	18404.8	19303.2	20448.3	27603.3	34382.7	26377.2
1168	1168	sp|Q8IY81|SPB1_HUMAN.GSFAGIEDDADEALEISQAQLLFENR.+3	946.786	21.68	sp|Q8IY81|SPB1_HUMAN	TRUE	10751.4	9538.05	9698.18	699.085	7890.59	1918.63	11470.8	11015.1	8103.18	9810.78	8902.53	592.964
1169	1169	sp|Q8IY81|SPB1_HUMAN.DYQPLLWIFQQLFR.+3	623.002	30.1	sp|Q8IY81|SPB1_HUMAN	TRUE	8624.17	8070.37	4510.59	4388.93	3631.4	1842.74	3870.57	2541.01	189.886	1962.28	796.134	165.173
1170	1170	sp|Q8IY81|SPB1_HUMAN.ILDPEGLALGAVIASSK.+3	551.986	19.1	sp|Q8IY81|SPB1_HUMAN	TRUE	26843	26672.7	26168.7	23724.7	22768.4	23734.9	21906.5	23440.5	24368	23660.5	24325.8	25279.7
1171	1171	sp|Q8IY81|SPB1_HUMAN.TSVTDFLR.+2	469.751	13.42	sp|Q8IY81|SPB1_HUMAN	TRUE	36725.6	36540.8	34500.3	25709.9	29963.8	30498.5	27696.2	27072.4	30637.1	31973.9	29141.6	32050
1172	1172	sp|Q8IY81|SPB1_HUMAN.AANPVDFLSK.+2	531.285	13.02	sp|Q8IY81|SPB1_HUMAN	TRUE	32148.3	29476.6	30647	32906.7	21816	23135.7	22066.7	25701	23393.9	37167	30545.7	30336.4
1173	1173	sp|P07814|SYEP_HUMAN.LTVAENEAETK.+2	602.806	6.29	sp|P07814|SYEP_HUMAN	TRUE	14981.7	1441.34	14945.4	13758.9	13595.1	16383.6	17197.7	12309.1	12935.5	18733.3	20135.3	15244.3
1174	1174	sp|P07814|SYEP_HUMAN.VAVQGDVVR.+2	471.772	6.83	sp|P07814|SYEP_HUMAN	TRUE	37709.2	53383.5	3978.52	50489.2	3590.41	45187.6	45715.2	5676.28	37142.8	56125.5	12852.4	57130.2
1175	1175	sp|Q8WUM4|PDC6I_HUMAN.NLATAYDNFVELVANLK.+3	632.335	24.63	sp|Q8WUM4|PDC6I_HUMAN	TRUE	6644.98	4627.58	318.669	9100.47	10190.1	6883.25	5682.66	3716.67	4594.17	6412.69	4488.34	5520.13
1176	1176	sp|P07814|SYEP_HUMAN.THVADFAPEVAWVTR.+3	566.958	15.46	sp|P07814|SYEP_HUMAN	TRUE	44882	44241.7	40119.9	55935.7	47217.1	53654.4	43425.4	41750.7	42753.3	63398.3	63801.3	70707.9
1177	1177	sp|P07814|SYEP_HUMAN.DQVDIAVQELLQLK.+3	537.97	21.77	sp|P07814|SYEP_HUMAN	TRUE	1104.86	2895.83	22190	7472.89	12448.8	9828.05	18211.4	8738.9	16881.2	7129.57	16946.2	6685.76
1178	1178	sp|Q8WUM4|PDC6I_HUMAN.FYNELTEILVR.+2	698.877	17.32	sp|Q8WUM4|PDC6I_HUMAN	TRUE	6185.63	6640.91	7071.79	8837.83	9739.91	865.482	6269.62	6497.23	6209.97	11787.8	9652.96	7771.26
1179	1179	sp|P17655|CAN2_HUMAN.LFAQLAGEDAEISAFELQTILR.+3	812.432	23.79	sp|P17655|CAN2_HUMAN	TRUE	4794.81	6345.09	774.27	7660.7	7352.02	4005.6	6845.25	7273.48	6218.04	8697.33	7434.81	1081.4
1180	1180	sp|P17655|CAN2_HUMAN.FADDQLIIDFDNFVR.+3	609.969	22.43	sp|P17655|CAN2_HUMAN	TRUE	10117.6	11985.3	9215.12	13097.8	8710.67	11345.8	11548.6	7793.74	8954.7	3037.52	8494.62	9271.83
1181	1181	sp|P17655|CAN2_HUMAN.SDTFINLR.+2	483.256	11.81	sp|P17655|CAN2_HUMAN	TRUE	27470.3	36797	33226.1	30194.8	26298.3	32936.5	31426.9	30569.9	29148.7	26508.6	29391.7	25098.5
1182	1182	sp|P22392-2|NDKB_HUMAN.DRPFFPGLVK.+3	392.557	13.64	sp|P22392-2|NDKB_HUMAN	TRUE	183755	179071	171941	171485	175066	172864	151948	151251	149907	194416	189655	191781
1183	1183	sp|P22392-2|NDKB_HUMAN.EISLWFKPEELVDYK.+3	632.664	18.81	sp|P22392-2|NDKB_HUMAN	TRUE	37800.1	36567.8	32249.3	36738.7	35684.3	33837.8	30110.1	34165.5	33244.7	33851.7	32545.7	29765.8
1184	1184	sp|P17096|HMGA1_HUMAN.KQPPVSPGTALVGSQK.+3	531.97	9.22	sp|P17096|HMGA1_HUMAN	TRUE	69288.3	70078.7	68316	75926.5	77091.1	81421.5	65006.1	58281.9	63385.2	67980.3	68252.5	67223.2
1185	1185	sp|P17096|HMGA1_HUMAN.EPSEVPTPK.+2	492.256	6.16	sp|P17096|HMGA1_HUMAN	TRUE	161316	153300	147960	178478	167186	167505	122464	118726	121638	182765	177716	169807
1186	1186	sp|P17096|HMGA1_HUMAN.KTTTTPGR.+2	431.243	2.02	sp|P17096|HMGA1_HUMAN	TRUE	10129.6	21791.3	15157.5	4552	13409	7749.98	6955.29	9543.36	23420.6	11807.3	14517.6	51371.3
1187	1187	sp|P04792|HSPB1_HUMAN.LATQSNEITIPVTFESR.+3	636.002	16.9	sp|P04792|HSPB1_HUMAN	TRUE	2947.09	5901.66	26192.7	9581.8	41288.9	8790.99	17388	6959.6	2722.37	34213.8	44259.4	24810
1188	1188	sp|P04792|HSPB1_HUMAN.DGVVEITGK.+2	459.25	9.09	sp|P04792|HSPB1_HUMAN	TRUE	23953.6	15386.4	3675.61	27975.3	17929.3	16929.4	20025.9	35574.8	15592.6	6332.29	46748.9	43129
1189	1189	sp|P04792|HSPB1_HUMAN.GPSWDPFR.+2	481.23	13.98	sp|P04792|HSPB1_HUMAN	TRUE	30874.8	31892.2	31711.6	40171.8	41751.6	41551.9	23031.5	19904.1	18631	28207.4	28863.3	32897.2
1190	1190	sp|P04792|HSPB1_HUMAN.QLSSGVSEIR.+2	538.291	8.13	sp|P04792|HSPB1_HUMAN	TRUE	3566.86	11197.3	12232.5	18569.3	7733.38	3185.17	1953.04	9242.88	9687.1	23556.8	27980.2	26575.8
1191	1191	sp|P04792|HSPB1_HUMAN.LFDQAFGLPR.+2	582.314	15.64	sp|P04792|HSPB1_HUMAN	TRUE	35706.1	2219.32	32998.7	40140.4	59854.3	58731.6	30663.4	21361.4	24383.8	56845.6	52879.1	67502.7
1192	1192	sp|P61981|1433G_HUMAN.ATVVESSEK.+2	475.245	3.25	sp|P61981|1433G_HUMAN	TRUE	24089.7	25117.4	23222.1	30803.6	26757.1	23573.7	22466	24391.4	3610.73	32928.5	31805.5	36562.3
1193	1193	sp|P61981|1433G_HUMAN.TAFDDAIAELDTLNEDSYK.+3	710.995	19.9	sp|P61981|1433G_HUMAN	TRUE	51810.2	51342.1	54859.4	60270.1	66229.3	64599.3	44117.9	44851.3	47339.6	46223.1	49791.2	42681
1194	1194	sp|P61981|1433G_HUMAN.YLAEVATGEK.+2	540.782	8.27	sp|P61981|1433G_HUMAN	TRUE	28747.7	29280.9	24259.6	50694	49214.2	46633	29727.7	6319.08	29791.1	51392.8	54413.2	50692.6
1195	1195	sp|P62266|RS23_HUMAN.VANVSLLALYK.+2	595.861	15.68	sp|P62266|RS23_HUMAN	TRUE	37536.2	35980.1	33375.8	37707	39518.4	38295.4	54250.1	52016.3	51476.4	34956.5	33677.9	32980.6
1196	1196	sp|P62906|RL10A_HUMAN.AVDIPHMDIEALK.+3	484.59	14.84	sp|P62906|RL10A_HUMAN	TRUE	8686.16	8126.11	8435.57	14197.7	11286.4	9684.45	12053.8	9972.01	7341.78	21090.1	22062.4	14516.1
1197	1197	sp|P62906|RL10A_HUMAN.ILGPGLNK.+2	406.255	8.75	sp|P62906|RL10A_HUMAN	TRUE	128385	128734	116448	120614	118439	115384	93924.1	95210.1	92232.7	133849	140177	115742
1198	1198	sp|Q92688|AN32B_HUMAN.DISTLEPLK.+2	508.287	12.27	sp|Q92688|AN32B_HUMAN	TRUE	81258.3	80941.4	72983.3	87362.9	85787.8	83629.8	51987.6	52374.2	55218.2	71240.9	68459.9	66882.4
1199	1199	sp|Q92688|AN32B_HUMAN.DISTLEPLKK.+3	381.892	10.24	sp|Q92688|AN32B_HUMAN	TRUE	23106.9	27468.1	19074.4	24627.5	29821.9	26053.3	19650.9	19719.7	24527.6	22067.4	20589.8	20518.6
1200	1200	sp|P62906|RL10A_HUMAN.DTLYEAVR.+2	483.748	9.55	sp|P62906|RL10A_HUMAN	TRUE	82783	88373.5	80908.2	84799.9	84036.1	79703.2	78355.9	74961.9	73147.8	89336.6	89545.4	86690.8
1201	1201	sp|P25398|RS12_HUMAN.TALIHDGLAR.+3	356.205	8.86	sp|P25398|RS12_HUMAN	TRUE	109111	97553.2	75257.4	112817	103990	94668	95594	93057.3	88187.2	127100	125795	116914
1202	1202	sp|P25398|RS12_HUMAN.DVIEEYFK.+2	521.758	14.25	sp|P25398|RS12_HUMAN	TRUE	144096	146020	146032	128170	127003	133134	114192	117337	115090	147596	139215	148192
1203	1203	sp|Q15185|TEBP_HUMAN.LNWLSVDFNNWK.+2	768.386	19.57	sp|Q15185|TEBP_HUMAN	TRUE	62759.5	53346.6	36688.5	64649.3	59805.9	49161	59390	52753.6	50495.8	30681.1	25735.2	24453.9
1204	1204	sp|Q15758|AAAT_HUMAN.SELPLDPLPVPTEEGNPLLK.+3	720.06	19.6	sp|Q15758|AAAT_HUMAN	TRUE	15821.6	3369.99	19849.6	24978.7	20156.9	24254.7	16879.9	13836.2	12430.5	22256.2	22368.6	25755.3
1205	1205	sp|Q15758|AAAT_HUMAN.NIFPSNLVSAAFR.+2	718.388	18.77	sp|Q15758|AAAT_HUMAN	TRUE	35854	31143.8	42268.8	66132.9	39934.2	12377.9	29662.5	23140.1	27442.8	59548.3	59682.5	44375.5
1206	1206	sp|Q15758|AAAT_HUMAN.EVLDSFLDLAR.+2	639.341	18.7	sp|Q15758|AAAT_HUMAN	TRUE	44565.6	44638.5	43094.6	47930.7	42296	43461.5	31612.5	36514.2	30490	33324.6	30606.4	33954.4
1207	1207	sp|Q15758|AAAT_HUMAN.GPAGDATVASEK.+2	551.772	4.26	sp|Q15758|AAAT_HUMAN	TRUE	15141.7	16324.5	13793.6	17232.6	13985.6	19792.6	12971.6	13590.3	11580.8	16565.4	17881.2	18881
1208	1208	sp|Q15758|AAAT_HUMAN.STEPELIQVK.+2	572.316	10.67	sp|Q15758|AAAT_HUMAN	TRUE	18727.5	20095.5	19665.5	24267	24065.1	23015.4	17162.4	13186.2	15828.2	24623.1	24401.5	24696.2
1209	1209	sp|Q99714|HCD2_HUMAN.LVGQGASAVLLDLPNSGGEAQAK.+3	732.394	15.64	sp|Q99714|HCD2_HUMAN	TRUE	32169.2	36205	35513.9	32352.1	32974	34232.3	33003.5	30467.2	30139.2	35946.1	34536.6	36775.9
1210	1210	sp|Q99714|HCD2_HUMAN.GLVAVITGGASGLGLATAER.+3	605.011	18.3	sp|Q99714|HCD2_HUMAN	TRUE	19384.7	10819.3	18692.6	16299.1	25559.5	16124.5	23234.9	13435.3	999.305	16657.2	15962.1	6982.99
1211	1211	sp|P61088|UBE2N_HUMAN.TVLLSIQALLSAPNPDDPLANDVAEQWK.+4	755.4	23.92	sp|P61088|UBE2N_HUMAN	TRUE	41676.7	47062.2	1648.66	1659.85	47406.4	1014.47	32626	22942.9	23331.8	40916.5	33260.3	30365.7
1212	1212	sp|P61088|UBE2N_HUMAN.YFHVVIAGPQDSPFEGGTFK.+3	732.697	16.26	sp|P61088|UBE2N_HUMAN	TRUE	39521.3	37886.7	31032.1	55082.7	50427.3	52636.5	39509.4	34645	42692	46324.3	50723	52142.8
1213	1213	sp|P61088|UBE2N_HUMAN.LLAEPVPGIK.+2	518.824	12.06	sp|P61088|UBE2N_HUMAN	TRUE	86071.1	88876.8	79155.5	100829	96212.4	103188	72419.5	72903.9	68020.7	110515	120632	110476
1214	1214	sp|P61088|UBE2N_HUMAN.LELFLPEEYPMAAPK.+2	874.452	19.16	sp|P61088|UBE2N_HUMAN	TRUE	22083.7	3336.66	799.27	7629.35	22417.4	7774.67	16351.1	14042.2	9706.61	17625.1	18470.7	18795.1
1215	1215	sp|P61088|UBE2N_HUMAN.TNEAQAIETAR.+2	602.302	6.86	sp|P61088|UBE2N_HUMAN	TRUE	33525.6	28177.6	27022.7	35292.5	37981.4	32964.4	29623.8	32403	25720.3	42665.6	44226.1	39450.4
1216	1216	sp|P10599|THIO_HUMAN.TAFQEALDAAGDK.+2	668.823	12.12	sp|P10599|THIO_HUMAN	TRUE	165846	181512	164234	209632	207866	206059	144313	141932	140595	153420	146853	140560
1217	1217	sp|P55209|NP1L1_HUMAN.TVSNDSFFNFFAPPEVPESGDLDDDAEAILAADFEIGHFLR.+4	1129.53	27.41	sp|P55209|NP1L1_HUMAN	TRUE	7616.26	6223.46	5310.23	6269.16	459.115	770.245	8971.98	8872.49	399.125	6198.33	3466.03	1955.21
1218	1218	sp|P55209|NP1L1_HUMAN.VLEFHFEPNEYFTNEVLTK.+3	786.055	18.36	sp|P55209|NP1L1_HUMAN	TRUE	32999	34728.9	34530.8	25605.4	30329.9	27100	19771.4	15861.9	18231.5	8669.13	16127.2	8943.01
1219	1219	sp|P10599|THIO_HUMAN.LEATINELV.+2	501.279	15.95	sp|P10599|THIO_HUMAN	TRUE	68839.4	68069.9	66141.4	75778	71425.8	76264.5	59528.1	54487.8	53116.8	73011.1	71411.1	75279.4
1220	1220	sp|P55209|NP1L1_HUMAN.QLTVQMMQNPQILAALQER.+3	738.057	15.99	sp|P55209|NP1L1_HUMAN	TRUE	696.314	5696.93	1287.85	515.4	695.842	1058.45	11968.3	5903.97	1266.78	22516.1	625.604	5809.53
1221	1221	sp|P10599|THIO_HUMAN.VGEFSGANK.+2	454.727	4.62	sp|P10599|THIO_HUMAN	TRUE	135328	132522	118332	147680	146060	147605	133003	137859	138756	183031	164924	167867
1222	1222	sp|P55209|NP1L1_HUMAN.GIPEFWLTVFK.+2	668.869	22.48	sp|P55209|NP1L1_HUMAN	TRUE	76461.3	64502	56484.1	63337.4	55635.5	46182.9	36621	31352.6	31615.6	39474	32302.5	33602.5
1223	1223	sp|P10599|THIO_HUMAN.EKLEATINELV.+2	629.848	15.11	sp|P10599|THIO_HUMAN	TRUE	50262.7	47817.1	58962.1	58499.8	61672.6	59517.8	60267.8	62446.5	61706.7	70014	73696.4	75110.5
1224	1224	sp|P55209|NP1L1_HUMAN.LDGLVETPTGYIESLPR.+3	620.663	17.22	sp|P55209|NP1L1_HUMAN	TRUE	32555.3	30793.5	33354.1	19322.2	24252.4	23971.6	31884.7	27471.6	28314	24978.7	29299.4	25420.7
1225	1225	sp|P55209|NP1L1_HUMAN.YAVLYQPLFDK.+2	678.864	16.09	sp|P55209|NP1L1_HUMAN	TRUE	62680.6	52170.1	54885.2	42865.6	52706.3	48160.2	45077.9	44950.8	47391.4	31270.3	25321.8	25203.9
1226	1226	sp|P54727|RD23B_HUMAN.QIIQQNPSLLPALLQQIGR.+3	710.751	21.01	sp|P54727|RD23B_HUMAN	TRUE	48314.8	54886.5	49665.4	52108.9	55351.3	55507.9	49490.1	45261.7	44982.2	43631.7	41033.7	44109.2
1227	1227	sp|P54727|RD23B_HUMAN.ALGFPEGLVIQAY.+2	689.374	20.94	sp|P54727|RD23B_HUMAN	TRUE	14888	7381.74	12341.8	14490.9	6167.6	17510.1	11032.2	7062.12	8654.79	1094.6	902.802	830.187
1228	1228	sp|P54727|RD23B_HUMAN.ASFNNPDR.+2	460.715	4.34	sp|P54727|RD23B_HUMAN	TRUE	13029.1	2887.67	5090.15	12013.6	1420.21	10493.6	11490.7	10982	13537.4	13982.6	14309.7	13322.8
1229	1229	sp|Q16881|TRXR1_HUMAN.ALEGTLSELAAETDLPVVFVK.+3	734.735	22.92	sp|Q16881|TRXR1_HUMAN	TRUE	1761.22	2814.86	14528.2	2817.41	4507.86	1489.84	4022.68	3688.93	1251.57	1147.02	2847.34	2884.61
1230	1230	sp|P54727|RD23B_HUMAN.IDIDPEETVK.+2	579.798	10.73	sp|P54727|RD23B_HUMAN	TRUE	32530.6	33106.4	31794.2	40006.9	34885.9	37634.4	26169.9	27183.8	27068.9	42109.4	38646.7	35446.1
1231	1231	sp|P49915|GUAA_HUMAN.DEPDWESLIFLAR.+2	795.894	21.96	sp|P49915|GUAA_HUMAN	TRUE	10442.1	4236.39	9214.25	12243.1	12913	2048.23	12793.2	9631.84	8969.76	340.272	6562.66	6221.93
1232	1232	sp|P30044|PRDX5_HUMAN.ETDLLLDDSLVSIFGNR.+3	636.33	22.19	sp|P30044|PRDX5_HUMAN	TRUE	19245.3	15806.6	15268.5	30332.3	28064	24736.6	16768.6	14797.5	14889.8	22469.3	20765.2	20368.7
1233	1233	sp|P49915|GUAA_HUMAN.ELFVQSEIFPLETPAFAIK.+3	727.061	22.33	sp|P49915|GUAA_HUMAN	TRUE	22178.6	21421.2	24094.8	20422.9	19884.2	20045.9	18634.6	16222.1	18794.1	20988.8	25400.8	22810.8
1234	1234	sp|P30044|PRDX5_HUMAN.LLADPTGAFGK.+2	545.301	12.1	sp|P30044|PRDX5_HUMAN	TRUE	62859.5	50404.5	51678.7	85986.3	77784.8	77656.1	47367.3	42660.4	47677.5	88773.8	77502.5	84582.5
1235	1235	sp|P49915|GUAA_HUMAN.AIIISGGPNSVYAEDAPWFDPAIFTIGK.+3	983.839	23.34	sp|P49915|GUAA_HUMAN	TRUE	5087.64	4744.17	548.371	7275.78	6071.42	4760.3	3116.75	1974.67	209.341	3046.22	743.455	8539.81
1236	1236	sp|P30044|PRDX5_HUMAN.VGDAIPAVEVFEGEPGNK.+3	609.976	15.81	sp|P30044|PRDX5_HUMAN	TRUE	13956.3	15888.8	16748.8	26501.2	26367.1	26708.3	14882.2	9528.85	1804.86	23975.8	30115.5	25834.7
1237	1237	sp|P30044|PRDX5_HUMAN.THLPGFVEQAEALK.+3	513.944	13.42	sp|P30044|PRDX5_HUMAN	TRUE	37628.8	33674	29415.3	59114.2	60406.2	58535.9	35984.1	25361.3	31374.1	57490.3	56316.8	56924.6
1238	1238	sp|P49915|GUAA_HUMAN.EPPTDVTPTFLTTGVLSTLR.+3	715.719	20.91	sp|P49915|GUAA_HUMAN	TRUE	6836.47	2073.55	20204.3	17928.6	18028.5	20835	19925.2	14555.2	9239.11	15899.3	11159.3	65788.7
1239	1239	sp|P30044|PRDX5_HUMAN.VNLAELFK.+2	467.274	16.48	sp|P30044|PRDX5_HUMAN	TRUE	46475.5	46729.2	44658.8	68957.4	69807.3	71526.7	34129.7	34993	37859.9	60054.5	66152.2	67138.8
1240	1240	sp|P49915|GUAA_HUMAN.ELGLPEELVSR.+2	621.341	14.78	sp|P49915|GUAA_HUMAN	TRUE	36034.3	43753.5	13190.1	45597.6	46973.4	45838.6	36998.9	38007.4	40571.8	58271.2	54306.7	48773.8
1241	1241	sp|P45880|VDAC2_HUMAN.YQLDPTASISAK.+2	647.338	11.02	sp|P45880|VDAC2_HUMAN	TRUE	61430.8	61313	59090.9	53631	50701.7	45395.3	48541.9	51852.1	49271.4	52658.4	52847.7	49720.3
1242	1242	sp|P45880|VDAC2_HUMAN.LTLSALVDGK.+2	508.803	14.4	sp|P45880|VDAC2_HUMAN	TRUE	68964	72086.4	90303.9	66389.4	58926.7	80680.3	60527.4	56913.4	59675.2	57843	65511.8	63764.1
1243	1243	sp|P45880|VDAC2_HUMAN.NNFAVGYR.+2	470.735	9.07	sp|P45880|VDAC2_HUMAN	TRUE	45647.9	50599.4	43732.2	39573.4	34383	40046.2	33018.9	33477.5	39096.9	30435.6	30771.3	31811
1244	1244	sp|P45880|VDAC2_HUMAN.GFGFGLVK.+2	412.737	14.41	sp|P45880|VDAC2_HUMAN	TRUE	54450.1	58485.6	50985.5	48756.9	46576.6	50897.1	37312.2	41904.4	37030.8	49969.8	49586.5	46846.7
1245	1245	sp|P28066|PSA5_HUMAN.GVNTFSPEGR.+2	532.262	7.45	sp|P28066|PSA5_HUMAN	TRUE	24675.8	26529.2	24194.5	19852.5	20644.9	23901.7	21796.2	17054.1	16412.1	25032.7	26836.7	26705.7
1246	1246	sp|P46783|RS10_HUMAN.SAVPPGADK.+2	421.224	3.23	sp|P46783|RS10_HUMAN	TRUE	23347.1	28603	28245.2	44099.3	26598.4	28400.8	30202	32151.4	28341.1	27575.2	5887.21	51360.8
1247	1247	sp|P28066|PSA5_HUMAN.LFQVEYAIEAIK.+2	712.395	17.98	sp|P28066|PSA5_HUMAN	TRUE	24994.2	25538	24200	25380	25995.8	25550.8	23474.3	25652	23871.3	26668.3	25044.2	22800
1248	1248	sp|P46783|RS10_HUMAN.DYLHLPPEIVPATLR.+3	578.658	17.71	sp|P46783|RS10_HUMAN	TRUE	130134	129756	112619	140591	136671	138853	94737.3	80660.1	94489.1	129685	112557	129594
1249	1249	sp|P28066|PSA5_HUMAN.EELEEVIKDI.+2	608.819	16.73	sp|P28066|PSA5_HUMAN	TRUE	26092.9	31443.5	21763.9	2225.08	50501.2	32251.1	26582.4	21859	24347.3	32712.8	22869.4	23622.6
1250	1250	sp|P46783|RS10_HUMAN.IAIYELLFK.+2	555.334	20.27	sp|P46783|RS10_HUMAN	TRUE	63244.6	58121.3	46422.1	73578.5	64462.2	54988.1	42936.6	40027.9	35264.8	49398.8	39923.6	40839.9
1251	1251	sp|P09661|RU2A_HUMAN.IPVIENLGATLDQFDAIDFSDNEIR.+3	935.803	23.19	sp|P09661|RU2A_HUMAN	TRUE	27926.9	27357.9	25828.8	28972.7	27726	23385	24238.9	21920.4	22891.8	31846.8	24254	28190.8
1252	1252	sp|P09661|RU2A_HUMAN.LTAELIEQAAQYTNAVR.+3	631.002	15.76	sp|P09661|RU2A_HUMAN	TRUE	3739.76	1460.27	25210	22750.7	22904.2	3700.84	15202.8	23338.5	23397.9	5822.29	26047.1	29544.8
1253	1253	sp|P09661|RU2A_HUMAN.SLTYLSILR.+2	533.319	16.46	sp|P09661|RU2A_HUMAN	TRUE	46851.8	39805.3	34834.3	39202.1	36090.8	35586.9	23457.4	21523.3	22926.7	32612.7	32536.6	35243.1
1254	1254	sp|P09661|RU2A_HUMAN.TFNPGAGLPTDK.+2	609.312	10.49	sp|P09661|RU2A_HUMAN	TRUE	26865.9	27846.7	21003.7	25454	24241.8	4151.13	19790.5	17453.9	1936.94	14016.9	12589.5	14213.7
1255	1255	sp|P09661|RU2A_HUMAN.TLLVNNNR.+2	472.27	5.82	sp|P09661|RU2A_HUMAN	TRUE	5620.05	7549.06	39151.1	40638.5	10661.7	35266.8	33945.4	35496	39910.4	50836.6	25520.1	46685.9
1256	1256	sp|P09661|RU2A_HUMAN.GLLQSGQIPGR.+2	563.322	10.57	sp|P09661|RU2A_HUMAN	TRUE	18409.4	18923.6	28485	25062.3	28610.5	31083	27366.4	17675.9	4111.32	33382.8	31359.4	22500.6
1257	1257	sp|P51665|PSMD7_HUMAN.TNDQMVVVYLASLIR.+3	574.647	22.42	sp|P51665|PSMD7_HUMAN	TRUE	752.438	1251.68	501.1	741.26	6519.56	7480.3	989.97	480.168	1001.81	643.604	954.518	7183.85
1258	1258	sp|P51665|PSMD7_HUMAN.DTTVGTLSQR.+2	539.28	6.74	sp|P51665|PSMD7_HUMAN	TRUE	25961.4	25403.3	17333.5	28581.2	25588.5	26886.2	21925.7	25497.7	22650.5	26000.4	22276.2	19299.9
1259	1259	sp|P32969|RL9_HUMAN.DELILEGNDIELVSNSAALIQQATTVK.+3	962.177	22.76	sp|P32969|RL9_HUMAN	TRUE	22788.3	24130.7	23054.3	25729.8	24216.5	23248.1	27063.1	27692.1	27322.3	20362.8	20820.9	2126.18
1260	1260	sp|P32969|RL9_HUMAN.TILSNQTVDIPENVDITLK.+3	705.051	16.99	sp|P32969|RL9_HUMAN	TRUE	115141	110377	116982	104467	108561	105073	103158	100945	97536.4	119977	119551	126823
1261	1261	sp|P32969|RL9_HUMAN.DFNHINVELSLLGK.+3	533.623	16.99	sp|P32969|RL9_HUMAN	TRUE	37708.4	43618.2	42820	44707.6	44087.9	44354.8	49330.3	49316.2	51157.5	46321	45868.7	47739.4
1262	1262	sp|P32969|RL9_HUMAN.FLDGIYVSEK.+2	585.806	13.27	sp|P32969|RL9_HUMAN	TRUE	85861.7	74465	67670.6	69293.4	66943.2	68727.5	69213.8	77010.8	58876.1	87031.9	69679.2	72453.2
1263	1263	sp|P32969|RL9_HUMAN.KFLDGIYVSEK.+3	433.571	11.65	sp|P32969|RL9_HUMAN	TRUE	31998.3	50813.7	18909.8	21368.4	35802.4	44495.4	37487.9	46109.1	38845.8	44444.5	41990.4	35720.2
1264	1264	sp|Q16543|CDC37_HUMAN.LQAEAQQLR.+2	528.793	6.37	sp|Q16543|CDC37_HUMAN	TRUE	38827.1	38277	31618.9	30799.6	38463.1	40365.3	32971.8	31308.3	32724.8	36363.3	36725.9	37230.6
1265	1265	sp|Q16543|CDC37_HUMAN.LGPGGLDPVEVYESLPEELQK.+3	757.058	19.95	sp|Q16543|CDC37_HUMAN	TRUE	43672.5	46283.4	49949.3	47842	46064.5	41293.2	47180.8	43698.8	48102.6	45501.9	52430.3	50650.3
1266	1266	sp|Q16543|CDC37_HUMAN.TEEDSEEVR.+2	547.236	3.18	sp|Q16543|CDC37_HUMAN	TRUE	13229.5	12187	10996	14875.8	13459.2	11540.4	7106.82	8475.8	9998.71	5567.31	10112.6	8276.15
1267	1267	sp|P13489|RINI_HUMAN.VNPALAELNLR.+2	605.351	13.73	sp|P13489|RINI_HUMAN	TRUE	25691	22463	25608.1	32754	28134.3	29159	19610.7	26995.8	20002.7	32118.7	31122.9	39692.7
1268	1268	sp|O95573|ACSL3_HUMAN.LSPEPWTPETGLVTDAFK.+3	663.339	18.34	sp|O95573|ACSL3_HUMAN	TRUE	5340.42	18799.1	4173.6	13539.4	15000.7	991.834	15429.5	16382.5	5914.24	17800.9	18924.4	16889.8
1269	1269	sp|P62917|RL8_HUMAN.AVVGVVAGGGR.+2	471.28	7.32	sp|P62917|RL8_HUMAN	TRUE	149766	150069	135454	141067	135450	134296	139324	144935	143626	167651	172912	166763
1270	1270	sp|P62917|RL8_HUMAN.ASGNYATVISHNPETK.+3	563.613	9.15	sp|P62917|RL8_HUMAN	TRUE	25688.8	23796.6	25367.6	27313.3	21928.1	27026.1	22654.1	20831.4	20405.4	22035.4	21393.1	23817.2
1271	1271	sp|P62917|RL8_HUMAN.AVDFAER.+2	404.203	6.6	sp|P62917|RL8_HUMAN	TRUE	87682.2	95762.1	81816.5	84090.4	71284.1	73179.5	100116	99532.8	89772.8	96050.1	100476	98400.9
1272	1272	sp|P62917|RL8_HUMAN.DIIHDPGR.+2	461.741	6.22	sp|P62917|RL8_HUMAN	TRUE	24071.4	22880.4	21519.6	21534.7	22687.8	21769	22672.7	22166.1	21313	9540.34	23478.6	23538.7
1273	1273	sp|Q13724|MOGS_HUMAN.LGPLLDILADSR.+2	641.872	17.55	sp|Q13724|MOGS_HUMAN	TRUE	2370.83	4929.24	13081.1	18894.5	16184.6	12162	12353.9	3654.33	10339.3	15633.2	14122.5	18095.1
1274	1274	sp|Q15056|IF4H_HUMAN.ELPTEPPYTAYVGNLPFNTVQGDIDAIFK.+3	1070.54	24.54	sp|Q15056|IF4H_HUMAN	TRUE	25402.8	21741.4	24799.3	18956.4	21758.9	19750.5	21855.4	23865.5	19647.2	27108.5	30134.1	24889.4
1275	1275	sp|Q15056|IF4H_HUMAN.TVATPLNQVANPNSAIFGGAR.+3	700.039	15.63	sp|Q15056|IF4H_HUMAN	TRUE	26610.2	18718.5	26686.1	24029.2	16623.3	19360.8	32026.5	25301.3	18248.5	22585.6	26693.3	22322.5
1276	1276	sp|Q15056|IF4H_HUMAN.EALTYDGALLGDR.+2	697.351	13.18	sp|Q15056|IF4H_HUMAN	TRUE	41813.8	42308.9	41034.3	43344.7	43992.3	38334.8	35764.3	37434.1	36342.2	28501.7	28907.8	29538.7
1277	1277	sp|Q15056|IF4H_HUMAN.VDIAEGR.+2	380.203	4.99	sp|Q15056|IF4H_HUMAN	TRUE	41774.7	45525	41826.9	45285.1	37931.2	39649.6	51814.2	46160.9	46889.2	64202.4	48339.4	52043.3
1278	1278	sp|Q9H9B4|SFXN1_HUMAN.SGDAPLTVNELGTAYVSATTGAVATALGLNALTK.+3	1083.24	24.26	sp|Q9H9B4|SFXN1_HUMAN	TRUE	1251.04	12921.6	9243.4	10882	8347.01	10288.1	8397.67	7658.84	3963.27	12014.8	13474	12137.3
1279	1279	sp|P49321|NASP_HUMAN.HLVMGDIPAAVNAFQEAASLLGK.+3	784.751	23.76	sp|P49321|NASP_HUMAN	TRUE	960.685	4231.24	3109.03	11404.4	10024.2	1795.14	2243.06	5369.5	927.299	18586.5	15188.5	14541.1
1280	1280	sp|Q5JWF2|GNAS1_HUMAN.EAIETIVAAMSNLVPPVELANPENQFR.+4	738.884	25.62	sp|Q5JWF2|GNAS1_HUMAN	TRUE	5543.36	7328.19	5543.27	10727.3	9344.26	7907.2	9023.53	5867.23	7459.6	15799.8	16306	16711.1
1281	1281	sp|P30048|PRDX3_HUMAN.DYGVLLEGSGLALR.+2	731.899	17.45	sp|P30048|PRDX3_HUMAN	TRUE	103201	103472	99070.8	100774	95938.3	96131.4	87062	80095.1	80930.5	111293	105256	100766
1282	1282	sp|P30048|PRDX3_HUMAN.GLFIIDPNGVIK.+2	643.379	18.1	sp|P30048|PRDX3_HUMAN	TRUE	107278	105693	108751	101642	103099	106714	83540.9	92352.8	92477	104506	112157	105013
1283	1283	sp|P49321|NASP_HUMAN.SGNVAELALK.+2	501.285	10.26	sp|P49321|NASP_HUMAN	TRUE	22780.7	22185.5	21532.3	25315.3	27168.8	24949.6	20318.7	20791.1	19418.3	25626.5	26933.3	29639.7
1284	1284	sp|P30048|PRDX3_HUMAN.DLSLDDFK.+2	476.735	14.79	sp|P30048|PRDX3_HUMAN	TRUE	4800.79	62148.8	63423.9	7749.4	16373.5	65010.4	49977.3	57988.8	50738.2	5279.91	63980.5	63912
1285	1285	sp|P49321|NASP_HUMAN.SIEVIENR.+2	480.261	8.51	sp|P49321|NASP_HUMAN	TRUE	27431.3	27856	25768.8	32482.9	33732.8	29057.1	38225.1	37544.7	38780.7	58845.4	60415.3	60302.5
1286	1286	sp|P30048|PRDX3_HUMAN.HLSVNDLPVGR.+3	402.891	10.4	sp|P30048|PRDX3_HUMAN	TRUE	95968.7	96856.4	95655.6	98026.3	105964	105000	76871.7	86783.1	90370.5	111585	101075	108053
1287	1287	sp|P49321|NASP_HUMAN.SLQENEEEEIGNLELAWDMLDLAK.+3	930.444	24.63	sp|P49321|NASP_HUMAN	TRUE	3893.91	5327.28	935.355	3611.28	8608.88	4880.18	684.668	4234.14	5546.13	6878.61	535.603	5747.13
1288	1288	sp|P30048|PRDX3_HUMAN.GTAVVNGEFK.+2	511.269	7.87	sp|P30048|PRDX3_HUMAN	TRUE	28461.5	22826.9	23258.3	26072.5	18453.5	25838.5	21639.9	20154	18787.2	25953.8	22676.7	6994
1289	1289	sp|P84098|RL19_HUMAN.VWLDPNETNEIANANSR.+3	648.313	13.08	sp|P84098|RL19_HUMAN	TRUE	25517.6	37605.1	31224.8	29291.9	37226.6	31848.6	34472.4	31318.5	30347.4	34538.4	35589.4	31318.2
1290	1290	sp|P84098|RL19_HUMAN.LLADQAEAR.+2	493.767	6.11	sp|P84098|RL19_HUMAN	TRUE	125485	122349	109870	116465	126929	102395	104330	99306.8	118823	139188	149358	144892
1291	1291	sp|P84098|RL19_HUMAN.LASSVLR.+2	373.232	6.79	sp|P84098|RL19_HUMAN	TRUE	99862.2	117206	97825.2	114149	106075	91597.8	98632.1	102709	97331.7	111023	109880	107874
1292	1292	sp|Q13838-2|DX39B_HUMAN.VAVFFGGLSIK.+2	569.337	17.63	sp|Q13838-2|DX39B_HUMAN	TRUE	9333.19	1027.31	4544.76	13215.4	10445.1	1139.18	12559.6	14112.9	11262.4	10824.3	11890.8	10344.9
1293	1293	sp|Q13838-2|DX39B_HUMAN.FEVNISELPDEIDISSYIEQTR.+3	866.425	21.5	sp|Q13838-2|DX39B_HUMAN	TRUE	29063	28642.3	20443.1	29925.9	25697.2	33219.2	24341.4	27585.2	24969.8	12912.1	14094.4	14076.7
1294	1294	sp|Q02790|FKBP4_HUMAN.FEIGEGENLDLPYGLER.+3	650.986	16.34	sp|Q02790|FKBP4_HUMAN	TRUE	2354.65	25682.3	35425.2	23274.8	39963	34743.8	26759.5	3610.86	27724.2	46661	36926.1	32885.5
1295	1295	sp|Q9UMS4|PRP19_HUMAN.ATVLTTER.+2	445.751	5.67	sp|Q9UMS4|PRP19_HUMAN	TRUE	48551.3	56053.1	50147.3	48072.9	45874.9	49570.7	56020.8	47937.6	45810.6	59474.2	60175.4	50799.6
1296	1296	sp|Q9UMS4|PRP19_HUMAN.VTSVVFHPSQDLVFSASPDATIR.+3	825.096	16.06	sp|Q9UMS4|PRP19_HUMAN	TRUE	33209.5	41643.8	27746.2	36152.5	32393.9	2420.9	19054.3	2867.37	12146.1	8450.74	8568.5	2769.35
1297	1297	sp|Q9UMS4|PRP19_HUMAN.TVPEELVKPEELSK.+3	533.294	11.25	sp|Q9UMS4|PRP19_HUMAN	TRUE	49907.2	46197.2	6536.8	42232.6	42707.5	45031.5	45551.1	43499.2	46543.5	53382.3	51433.7	51482.1
1298	1298	sp|Q9UMS4|PRP19_HUMAN.NVVVFDK.+2	410.732	8.22	sp|Q9UMS4|PRP19_HUMAN	TRUE	3688.85	22859.3	33169.8	19425.1	20922.9	22242.3	4080.37	7553.15	25264.9	22799.6	23960.5	26373.2
1299	1299	sp|P62495|ERF1_HUMAN.LVDISYGGENGFNQAIELSTEVLSNVK.+3	966.157	23.83	sp|P62495|ERF1_HUMAN	TRUE	11236	16656	13810.4	14054.1	14687	13021.4	15096.7	15803.8	14833.1	17190.9	20341.3	16718.9
1300	1300	sp|Q14152|EIF3A_HUMAN.FNVLQYVVPEVK.+2	717.903	19.3	sp|Q14152|EIF3A_HUMAN	TRUE	18405.7	24001.1	14852.7	1804.61	10557	12795	9653.48	11133	16998.2	17217.9	5218.46	20636.4
1301	1301	sp|Q14152|EIF3A_HUMAN.LLQQVSQIYQSIEFSR.+3	647.014	18.47	sp|Q14152|EIF3A_HUMAN	TRUE	11825.6	10196.9	14174.9	12821.7	12520.5	14567	12410.6	15550.1	16023.6	14582.9	16432.6	18972.1
1302	1302	sp|P67936|TPM4_HUMAN.LVILEGELER.+2	585.84	13.93	sp|P67936|TPM4_HUMAN	TRUE	68485.7	59256.3	47197.4	52410.8	54013.4	56609.8	62372.4	50570.7	54636.8	41692.2	31899.4	43852.6
1303	1303	sp|Q14152|EIF3A_HUMAN.LLLTPWVK.+2	485.31	16.68	sp|Q14152|EIF3A_HUMAN	TRUE	25564.5	25081.4	20640.4	20369.3	20775.9	19446.3	3769.88	2248.26	13961.5	25299.6	24776	21370.7
1304	1304	sp|P67936|TPM4_HUMAN.TIDDLEEK.+2	481.738	6.67	sp|P67936|TPM4_HUMAN	TRUE	45510.3	45849.8	8741.29	30151	31256.1	37181.5	45469.1	39843.6	39519.1	30580	39448.9	31610.5
1305	1305	sp|Q14152|EIF3A_HUMAN.LTSLVPFVDAFQLER.+3	578.986	21.66	sp|Q14152|EIF3A_HUMAN	TRUE	14086.1	14982.8	15660.2	9682.51	14696	9522.12	10498.6	11965.4	12592.1	13964.3	12742.9	16548.1
1306	1306	sp|P67936|TPM4_HUMAN.AEGDVAALNR.+2	508.262	6.53	sp|P67936|TPM4_HUMAN	TRUE	30813	36522.7	29050.8	30555.4	23838.6	25808.8	28908.8	25241.1	25868.9	19000.2	1492.32	19107
1307	1307	sp|P62495|ERF1_HUMAN.LSVLGAITSVQQR.+2	686.401	15.66	sp|P62495|ERF1_HUMAN	TRUE	20715.2	31198.2	15690.9	939.27	14470.6	23283.3	22616.7	17030	14055.8	19976.3	19170.6	17260.5
1308	1308	sp|Q14152|EIF3A_HUMAN.DLYNWLEVEFNPLK.+2	890.451	23.61	sp|Q14152|EIF3A_HUMAN	TRUE	750.568	8030.75	7486.21	10043.6	7922.54	661.517	7060.83	1239.22	4628.43	7267.67	5094.39	5131.74
1309	1309	sp|Q9Y4L1|HYOU1_HUMAN.LIPEMDQIFTEVEMTTLEK.+3	756.378	22.18	sp|Q9Y4L1|HYOU1_HUMAN	TRUE	1175.78	2106.05	2542.63	7314.35	2147.76	788.691	554.465	3094.32	1774.82	7242.32	5362.25	7617.21
1310	1310	sp|Q9Y4L1|HYOU1_HUMAN.VESVFETLVEDSAEEESTLTK.+3	781.376	21.2	sp|Q9Y4L1|HYOU1_HUMAN	TRUE	16400.9	15928.7	17395.7	17868.7	20515.9	20498	15704	13846.7	14360	12321.1	14691.6	15025.4
1311	1311	sp|Q9Y4L1|HYOU1_HUMAN.VLQLINDNTATALSYGVFR.+3	699.044	18.6	sp|Q9Y4L1|HYOU1_HUMAN	TRUE	6217.88	17316.5	17507.9	18343.2	21888.7	16521.5	11929.9	17927.7	11915	22192.4	25376.9	20438.4
1312	1312	sp|Q9Y4L1|HYOU1_HUMAN.AHFNLDESGVLSLDR.+3	558.281	14.36	sp|Q9Y4L1|HYOU1_HUMAN	TRUE	17144.2	11318.5	11772.2	16686.1	13239.3	12346.3	8590.62	13450.6	11878.4	8440.58	2038.27	7648.42
1313	1313	sp|Q9Y4L1|HYOU1_HUMAN.DAVVYPILVEFTR.+3	507.949	20.86	sp|Q9Y4L1|HYOU1_HUMAN	TRUE	11237.9	14906.4	14994.2	14185.1	14395.9	16776.2	9972.6	10704.2	11661	14514.1	17054.3	16405.6
1314	1314	sp|Q9Y3F4|STRAP_HUMAN.AATAAADFTAK.+2	519.267	6.9	sp|Q9Y3F4|STRAP_HUMAN	TRUE	18004.6	16200.8	20255.7	15268.6	14156.1	13044.1	11898.9	17130.9	17030.2	14724.8	13986.1	14797.5
1315	1315	sp|P27695|APEX1_HUMAN.QGFGELLQAVPLADSFR.+3	616.66	21.27	sp|P27695|APEX1_HUMAN	TRUE	41690.9	38357.2	43481	40344	39008.4	40717.6	35374.5	35387.1	32962.1	45117.5	44096.5	45906.7
1316	1316	sp|P61619|S61A1_HUMAN.FSGNLLVSLLGTWSDTSSGGPAR.+3	774.729	22.88	sp|P61619|S61A1_HUMAN	TRUE	1644.83	8372.6	3220.85	6455.93	3480.48	314.97	6760.8	1393.55	1949.7	6508.59	4624.97	1239.26
1317	1317	sp|P61619|S61A1_HUMAN.FLEVIKPF.+2	496.794	17.15	sp|P61619|S61A1_HUMAN	TRUE	26341.4	26777.5	27380.5	30752.5	31649	28924.8	17793.4	17952.6	17240.8	13060.9	14426.3	17157.9
1318	1318	sp|P27695|APEX1_HUMAN.NAGFTPQER.+2	510.249	5.56	sp|P27695|APEX1_HUMAN	TRUE	18521.5	10592.9	16601.5	16086.4	16822	20526	15799.2	19010.5	17839.8	26667.6	22504	21392.2
1319	1319	sp|P61619|S61A1_HUMAN.IIEVGDTPK.+2	486.274	8.93	sp|P61619|S61A1_HUMAN	TRUE	16346.1	3260.18	17923.6	2251.76	4020.31	21055.7	22924.7	20290.2	27605.2	32960.7	31200.4	24634
1320	1320	sp|P60953|CDC42_HUMAN.NVFDEAILAALEPPEPK.+3	618.328	21.47	sp|P60953|CDC42_HUMAN	TRUE	37769.8	20410.2	39463.5	39738.4	25486	37734.6	37692.3	38056.9	37959.6	46931	59249.3	48432.3
1321	1321	sp|P60953|CDC42_HUMAN.TPFLLVGTQIDLR.+2	736.927	18.66	sp|P60953|CDC42_HUMAN	TRUE	21817.8	14982.5	3992.64	24558.2	22732.1	20598.4	21582.7	22084.2	21695	19021.6	794.89	16857.1
1322	1322	sp|P39687|AN32A_HUMAN.LEGLTDEFEELEFLSTINVGLTSIANLPK.+3	1064.89	27.98	sp|P39687|AN32A_HUMAN	TRUE	14899.9	8984.08	11648.5	15699.2	13516.6	13714.7	10826.9	10081.5	10001.9	8459.96	6149	4634.57
1323	1323	sp|P05556|ITB1_HUMAN.LSENNIQTIFAVTEEFQPVYK.+3	824.088	21.15	sp|P05556|ITB1_HUMAN	TRUE	1785.07	6063.89	7076.12	1061.97	4326.83	10351.3	10957.4	9550.39	11748.8	11526	11676.1	11126.1
1324	1324	sp|Q6NUK1|SCMC1_HUMAN.DYFLFNPVTDIEEIIR.+3	662.007	26.19	sp|Q6NUK1|SCMC1_HUMAN	TRUE	8054.87	6934.05	5278.01	6808.71	7033.57	5883.15	4912.29	4655.25	4393.08	6436.22	6203.76	4963.76
1325	1325	sp|P62280|RS11_HUMAN.EAIEGTYIDKK.+3	422.891	7.34	sp|P62280|RS11_HUMAN	TRUE	21788.2	22477.4	19718.3	16968.5	24990.2	25036.3	27237.5	24490.5	20372.3	33857.9	32694.1	27089.1
1326	1326	sp|P05556|ITB1_HUMAN.LKPEDITQIQPQQLVLR.+3	673.725	15.88	sp|P05556|ITB1_HUMAN	TRUE	30196.8	27783.9	30407.9	38148.8	37141.7	38012.3	29161.7	28786.2	31569.2	44394.4	43622.3	45282.6
1327	1327	sp|Q6NUK1|SCMC1_HUMAN.GYVPNLLGIIPY.+2	659.874	23.93	sp|Q6NUK1|SCMC1_HUMAN	TRUE	27950.9	29631.7	30303.8	23540.7	23620.5	25768.5	9306.31	9374.83	8876.29	14531.6	15383.5	14977.7
1328	1328	sp|P39687|AN32A_HUMAN.VSGGLEVLAEK.+2	551.311	11.26	sp|P39687|AN32A_HUMAN	TRUE	55941	58394.8	55817	61125	56367.2	61575.3	55800.6	49707.5	59842.9	57901.8	61292.2	58460.9
1329	1329	sp|P62280|RS11_HUMAN.ILSGVVTK.+2	408.763	7.08	sp|P62280|RS11_HUMAN	TRUE	16363.9	33766.6	36401.1	39540.7	29096.3	33179.3	60215.6	58108.2	55163	47136.6	43261.8	39508.7
1330	1330	sp|Q6NUK1|SCMC1_HUMAN.AGIDLAVYELLK.+2	652.877	19.62	sp|Q6NUK1|SCMC1_HUMAN	TRUE	10893.4	6054.68	13627.6	10983	10425.9	13376.2	2405.76	3834.43	6776.62	5958.79	3051.39	448.422
1331	1331	sp|P62280|RS11_HUMAN.VLLGETGK.+2	408.745	6.78	sp|P62280|RS11_HUMAN	TRUE	144755	142545	139569	135012	140995	136069	118985	129984	125168	151945	153511	140550
1332	1332	sp|Q6NUK1|SCMC1_HUMAN.YETLFQALDR.+2	628.319	15.79	sp|Q6NUK1|SCMC1_HUMAN	TRUE	6252.91	2756.04	14244.7	2664.28	3389.43	15444.4	2224.81	18162.6	4045.51	23451.7	14512.8	20764.2
1333	1333	sp|P39687|AN32A_HUMAN.DLSTIEPLK.+2	508.287	12.27	sp|P39687|AN32A_HUMAN	TRUE	92766.7	91720.1	81719.4	96186.2	95012.2	95176.4	61895.7	63224.2	64361.1	83904.6	80061.1	75952.7
1334	1334	sp|P05556|ITB1_HUMAN.IGFGSFVEK.+2	492.264	13.31	sp|P05556|ITB1_HUMAN	TRUE	27679.3	30405.4	27451.6	24634.8	26033.9	30396	17974	22579.4	22826.6	21176	26837.8	24625
1335	1335	sp|Q6NUK1|SCMC1_HUMAN.EGIPGLYR.+2	452.748	10.72	sp|Q6NUK1|SCMC1_HUMAN	TRUE	38727.3	39725	13936.6	34833.9	59641.3	36458.5	19559.2	34818.3	25016.4	26112.6	30602	27202.5
1336	1336	sp|P00505|AATM_HUMAN.IAAAILNTPDLR.+2	634.372	13.83	sp|P00505|AATM_HUMAN	TRUE	70339.8	60985	63996.1	55785.6	55928.9	56115.3	48767.8	42706	42456.7	50587.8	49078.3	52336.5
1337	1337	sp|P00505|AATM_HUMAN.ISVAGVTSSNVGYLAH.+2	787.912	13.61	sp|P00505|AATM_HUMAN	TRUE	20387.3	21003.7	18452.8	17773.1	19934.3	21954.4	21639.8	19903.5	19792.7	16859.9	12917.4	19099.7
1338	1338	sp|P07602|SAP_HUMAN.EIVDSYLPVILDIIK.+3	577.338	24.79	sp|P07602|SAP_HUMAN	TRUE	47532.4	46797.7	44855.6	70804.9	76077.6	69315.7	28007.9	30626.7	28996.7	59065.3	64571	58992.5
1339	1339	sp|P42766|RL35_HUMAN.VLTVINQTQK.+2	572.34	9.25	sp|P42766|RL35_HUMAN	TRUE	42295.7	46462.2	47292.9	45696.3	41079	45915.6	52131.2	52240	54417.4	41311	37145.1	40174.9
1340	1340	sp|P07602|SAP_HUMAN.QEILAALEK.+2	507.795	12.53	sp|P07602|SAP_HUMAN	TRUE	31592.7	34643.8	30921.7	85827.3	60087.9	61308.2	32787.7	42387.8	39584.7	65931.8	51310.6	50058.9
1341	1341	sp|P07602|SAP_HUMAN.EILDAFDK.+2	475.745	12.44	sp|P07602|SAP_HUMAN	TRUE	56600.7	52579.1	53725.9	81821.6	70164.9	85248.2	45960.1	43524.6	47968.6	64589.1	64365.6	68891.1
1342	1342	sp|P60866-2|RS20_HUMAN.TPVEPEVAIHR.+3	416.563	9.28	sp|P60866-2|RS20_HUMAN	TRUE	67691.2	64441.4	61290.3	66113.7	59419.6	59011.8	54906.5	48565.4	51488.5	59599.2	57917.5	53232.9
1343	1343	sp|P62826|RAN_HUMAN.NLQYYDISAK.+2	607.806	10.63	sp|P62826|RAN_HUMAN	TRUE	24123.6	42928.2	44097.7	43946.7	43021.7	44204.9	43534.5	42012.9	27985.7	51799.1	51729	26266.5
1344	1344	sp|Q99584|S10AD_HUMAN.ELVTQQLPHLLK.+3	473.617	14.04	sp|Q99584|S10AD_HUMAN	TRUE	27221.9	26106.4	26289.6	67343.2	61524.3	64442.3	23574.9	23683.7	23196.2	72213.8	75538.7	73110.3
1345	1345	sp|Q12874|SF3A3_HUMAN.DQNELFGK.+2	475.733	21.06	sp|Q12874|SF3A3_HUMAN	TRUE	28739	26731.8	27675.6	27090.3	26331	28503.7	21779	19426.5	18802.7	30363.3	31662.2	31887.9
1346	1346	sp|Q99584|S10AD_HUMAN.SLDVNQDSELK.+2	624.309	9.25	sp|Q99584|S10AD_HUMAN	TRUE	28728.9	31793.3	27823.8	52666.9	3561.69	52333.8	25180.3	1759.64	28930	57879.6	44416.9	47764.8
1347	1347	sp|Q12874|SF3A3_HUMAN.LDYITYLSIFDQLFDIPK.+3	735.389	28.14	sp|Q12874|SF3A3_HUMAN	TRUE	4145.39	4323.08	3006.68	1284.38	955.747	330.895	1718.34	1022.56	2201.19	863.592	1009.98	276.886
1348	1348	sp|Q99584|S10AD_HUMAN.DSLSVNEFK.+2	519.759	10.6	sp|Q99584|S10AD_HUMAN	TRUE	30277.9	14933.4	10603.5	49942.9	41707.8	50917.2	21768.5	26308.3	27312.1	58386.8	58626	54082
1349	1349	sp|P62826|RAN_HUMAN.LVLVGDGGTGK.+2	508.293	9.55	sp|P62826|RAN_HUMAN	TRUE	167724	166492	148946	170861	180802	170379	157075	152514	169360	191491	194208	198720
1350	1350	sp|P62826|RAN_HUMAN.FNVWDTAGQEK.+2	647.807	11.79	sp|P62826|RAN_HUMAN	TRUE	104529	88693.7	90429.7	96970.9	87963	85666	77934.5	67466.2	79759.2	99630.2	110561	101363
1351	1351	sp|Q12874|SF3A3_HUMAN.SALLALGLK.+2	443.292	14.68	sp|Q12874|SF3A3_HUMAN	TRUE	35433.8	28959.9	30034.2	36819.4	37126.6	35925.6	27414.9	25015	23806.1	36562.6	33488	27955.7
1352	1352	sp|Q01105-4|SET_HUMAN.IDFYFDENPYFENK.+3	614.274	17.62	sp|Q01105-4|SET_HUMAN	TRUE	23876.3	21641.6	23537.7	24085.9	17520.2	25757.9	25039	22275.9	22998	29326.1	26397.6	25784.7
1353	1353	sp|Q01105-4|SET_HUMAN.VEVTEFEDIK.+2	604.806	12.41	sp|Q01105-4|SET_HUMAN	TRUE	105200	103496	91272.3	121085	120309	109869	87686.4	100634	107514	136226	143721	126103
1354	1354	sp|Q01105-4|SET_HUMAN.LNEQASEEILK.+2	637.335	9.97	sp|Q01105-4|SET_HUMAN	TRUE	54540.8	63678.5	57953.4	67133.8	64113.5	64744	42594.6	40376.4	43463.9	30158.8	33014.8	31262.8
1355	1355	sp|Q01105-4|SET_HUMAN.EFHLNESGDPSSK.+3	482.888	7.51	sp|Q01105-4|SET_HUMAN	TRUE	30529.6	36056.6	32770.2	43824.8	37141.1	39924.2	34965	37858.5	38108	51672.5	47190	43699.1
1356	1356	sp|Q01105-4|SET_HUMAN.IPNFWVTTFVNHPQVSALLGEEDEEALHYLTR.+4	932.22	22.31	sp|Q01105-4|SET_HUMAN	TRUE	625.151	335.889	1595.07	3127.08	4100.37	919.428	1246.28	444.168	1362.8	617.342	1380.69	590.8
1357	1357	sp|P46781|RS9_HUMAN.LDYILGLK.+2	467.784	14.84	sp|P46781|RS9_HUMAN	TRUE	71282.9	74511.7	69966.5	77085.9	77192.7	76324	68351.2	64854.6	64411.6	67474.1	70084.1	66848.4
1358	1358	sp|P46781|RS9_HUMAN.LFEGNALLR.+2	516.795	13.14	sp|P46781|RS9_HUMAN	TRUE	149482	148972	146168	143342	142379	141157	131177	129811	126246	154048	148507	150141
1359	1359	sp|P46781|RS9_HUMAN.KGQGGAGAGDDEEED.+2	717.784	2.52	sp|P46781|RS9_HUMAN	TRUE	9850.53	10566	11295.2	8714.32	8422.38	9974.11	9023.53	8764.35	9404.5	13569.8	12726.4	12952.9
1360	1360	sp|P46781|RS9_HUMAN.QVVNIPSFIVR.+2	636.377	16.69	sp|P46781|RS9_HUMAN	TRUE	45687	49536.7	49325.5	51865	54211.1	48530.6	53966.1	56812.8	57072.1	42886.6	42833.3	42484
1361	1361	sp|P46781|RS9_HUMAN.IGVLDEGK.+2	415.735	8.37	sp|P46781|RS9_HUMAN	TRUE	71416.2	59703.5	58382.7	72533.2	56641.6	65541.3	73701	75031.7	79855.7	91448.5	92228.2	80429.9
1362	1362	sp|P46781|RS9_HUMAN.IEDFLER.+2	461.238	11.23	sp|P46781|RS9_HUMAN	TRUE	79427	86755.2	84090.2	82784.4	60541.6	79639.3	89376.8	88532.3	80671.4	72925	86893.2	90248.8
1363	1363	sp|P52565|GDIR1_HUMAN.SIQEIQELDKDDESLR.+3	639.985	12.17	sp|P52565|GDIR1_HUMAN	TRUE	1418.84	8229.36	4781.73	15980	9930.11	9256.74	2588.01	6902.38	5675.15	3304.98	13716.6	17872.5
1364	1364	sp|Q07666|KHDR1_HUMAN.DSLDPSFTHAMQLLTAEIEK.+3	749.372	22.19	sp|Q07666|KHDR1_HUMAN	TRUE	22520.2	25292.6	24020.5	31916.4	33006.5	33362.2	22470.4	22133.9	21595.9	32587.3	32789.6	34527.7
1365	1365	sp|Q07666|KHDR1_HUMAN.ILGPQGNTIK.+2	520.809	8.71	sp|Q07666|KHDR1_HUMAN	TRUE	28246.3	24680.8	13228.2	22248.2	6692.14	17632.3	35400.8	36983.4	33496.1	58147.3	54976.6	52602.6
1366	1366	sp|Q07666|KHDR1_HUMAN.KDDEENYLDLFSHK.+4	438.957	13.74	sp|Q07666|KHDR1_HUMAN	TRUE	10569	13292	713.245	14346.9	14209.5	12551.8	16990.5	14370.6	15199.3	27791.3	14823.2	13612.4
1367	1367	sp|Q07666|KHDR1_HUMAN.ASPATQPPPLLPPSATGPDATVGGPAPTPLLPPSATASVK.+4	932.504	17.73	sp|Q07666|KHDR1_HUMAN	TRUE	30092.1	24908.4	28599.7	21046.9	36549	37346.6	29202.4	557.908	26679.2	34774.9	28365.7	35692.5
1368	1368	sp|Q07666|KHDR1_HUMAN.LQEETGAK.+2	438.227	2.69	sp|Q07666|KHDR1_HUMAN	TRUE	14804.7	8789.55	29035.9	31653.5	22422.6	4142.24	23308.2	18898.9	20141.3	31045.1	25832.1	31947.5
1369	1369	sp|P36871|PGM1_HUMAN.INQDPQVMLAPLISIALK.+3	655.38	22.3	sp|P36871|PGM1_HUMAN	TRUE	387.193	964.591	483.161	4940.33	4533.92	4284.24	2135.13	2410.57	2647.48	8846.21	9480.14	266.057
1370	1370	sp|P36871|PGM1_HUMAN.SIFDFSALK.+2	514.277	17.3	sp|P36871|PGM1_HUMAN	TRUE	20656.2	2113.09	16666.4	25707.5	26039.1	6635.51	15863.6	17073.3	19710.9	20940.2	31641.8	26588.6
1371	1371	sp|P48047|ATPO_HUMAN.FSPLTTNLINLLAENGR.+3	625.011	21.65	sp|P48047|ATPO_HUMAN	TRUE	19535	13686	24057.6	24201.9	22071.7	18478.3	16501.6	16531.8	16782.8	25545.2	22448.9	23109.2
1372	1372	sp|P48047|ATPO_HUMAN.LVRPPVQVYGIEGR.+3	528.307	12.08	sp|P48047|ATPO_HUMAN	TRUE	33626.8	35972.8	30797.3	40811.5	36734.6	35375.8	30458.5	29312.5	27282.9	36945.5	40574.3	39361.7
1373	1373	sp|P47897|SYQ_HUMAN.LFTLTALR.+2	467.79	15.34	sp|P47897|SYQ_HUMAN	TRUE	26201.9	24330.4	26616.2	31314.6	26340.4	27575.9	18483.2	15237.6	15687	32914.3	26833.3	28120.7
1374	1374	sp|P47897|SYQ_HUMAN.ATGILLYGLASR.+2	617.861	15.79	sp|P47897|SYQ_HUMAN	TRUE	17094.4	26585	24253	4871.19	21386.9	20118.8	10891.1	15645.1	35463.9	19291.7	26767.4	24915.4
1375	1375	sp|P22087|FBRL_HUMAN.VSISEGDDKIEYR.+3	504.251	9.52	sp|P22087|FBRL_HUMAN	TRUE	16685.7	20706.7	22131.9	21449.6	21732.1	20391.7	19184.9	17807.8	19085.3	21421.6	26798.7	17899.6
1376	1376	sp|P22087|FBRL_HUMAN.DHAVVVGVYRPPPK.+4	384.219	10.08	sp|P22087|FBRL_HUMAN	TRUE	4547.17	29807.8	2521.17	39365.9	23897.9	27306.7	27484.7	32733	30769.9	26031.8	24487.4	27681.7
1377	1377	sp|P22087|FBRL_HUMAN.TNIIPVIEDAR.+2	620.848	14.1	sp|P22087|FBRL_HUMAN	TRUE	96330.7	98587.3	102669	95334.6	90659.9	92939.6	50482	74664.4	57401.8	96457.2	72252.1	78704.8
1378	1378	sp|P22087|FBRL_HUMAN.NLVPGESVYGEK.+2	646.33	9.46	sp|P22087|FBRL_HUMAN	TRUE	7232.43	1658.87	66048.4	3459.51	5756	64598.9	56695.5	52744	55225.3	70199.1	70435.3	66279.1
1379	1379	sp|P83731|RL24_HUMAN.AITGASLADIMAK.+2	631.345	14.93	sp|P83731|RL24_HUMAN	TRUE	18620.4	8081.15	17458.7	27326.9	2483.99	23563.2	17824.7	19700.5	19504.5	49714.5	51360.6	47382.4
1380	1380	sp|P83731|RL24_HUMAN.QINWTVLYR.+2	596.827	15.53	sp|P83731|RL24_HUMAN	TRUE	69214.3	64122.9	57171.2	72203.9	62202.1	60461	53552.2	50568.1	49600.9	57662.6	57259	60116.3
1381	1381	sp|P83731|RL24_HUMAN.VFQFLNAK.+2	483.774	13.29	sp|P83731|RL24_HUMAN	TRUE	104158	102377	100109	94073.9	92661.6	89834.7	81904.2	90016.4	87539.8	89535.6	92833.7	98290.3
1382	1382	sp|P83731|RL24_HUMAN.GQSEEIQK.+2	459.73	2.8	sp|P83731|RL24_HUMAN	TRUE	11500.5	11272	11052.2	8344.87	3645.62	12126.7	15343	14267.4	11861	14105.5	13320.9	13285.8
1383	1383	sp|Q13126|MTAP_HUMAN.SLLLTTIPQIGSTEWSETLHNLK.+3	861.134	21.07	sp|Q13126|MTAP_HUMAN	TRUE	28546.2	25665.1	27578.4	44182	39720.8	40541.1	21278.5	21187.5	23407.9	46661.2	45416.1	43885.5
1384	1384	sp|Q13126|MTAP_HUMAN.EEIQPGDIVIIDQFIDR.+3	667.349	20.95	sp|Q13126|MTAP_HUMAN	TRUE	15278.5	14330.3	12275.8	26409.3	26792.8	19171.6	16532.2	15085.2	14182.9	15780.3	16888.3	14964.1
1385	1385	sp|Q13126|MTAP_HUMAN.NMAQFSVLLPR.+2	638.347	16.68	sp|Q13126|MTAP_HUMAN	TRUE	5557.89	929.48	2482.1	1288.37	6278.63	797.533	5242.86	6599.08	11345.5	21860.8	17613	15552.8
1386	1386	sp|Q13126|MTAP_HUMAN.YVDTPFGKPSDALILGK.+3	607.665	13.72	sp|Q13126|MTAP_HUMAN	TRUE	1086.57	10780.1	1147.92	21019.2	867.358	22241.8	5735.43	12111.8	17414.9	31476.8	34075.9	35301.7
1387	1387	sp|Q13126|MTAP_HUMAN.IGIIGGTGLDDPEILEGR.+2	912.989	17.62	sp|Q13126|MTAP_HUMAN	TRUE	28487.3	26247.5	23523.4	31489.5	35282.2	37374.3	24354	25811.8	23539.1	49142	45550.5	37915.4
1388	1388	sp|P39023|RL3_HUMAN.NNASTDYDLSDK.+2	671.792	6.66	sp|P39023|RL3_HUMAN	TRUE	29255.5	30086.5	31818.8	29046.9	29496.8	29811.2	34824.5	31266.8	27967	33336.7	40075.9	35475.9
1389	1389	sp|P39023|RL3_HUMAN.SINPLGGFVHYGEVTNDFVMLK.+3	813.079	21.74	sp|P39023|RL3_HUMAN	TRUE	412.759	925.181	945.822	6664.16	5102.15	5703.43	7210.79	8100.5	6588.7	8380.98	731.578	3198.96
1390	1390	sp|P39023|RL3_HUMAN.IGQGYLIK.+2	446.269	9.97	sp|P39023|RL3_HUMAN	TRUE	60425.9	62840.7	70740.4	54486.8	56819.5	56710.4	55907.5	63054.2	53916.8	62509.9	64343.7	60315.4
1391	1391	sp|Q16555|DPYL2_HUMAN.ILDLGITGPEGHVLSRPEEVEAEAVNR.+4	725.883	15.35	sp|Q16555|DPYL2_HUMAN	TRUE	6414.36	11289.9	7407.21	11366.6	8542.57	10908	4388.66	6584.65	2589.18	16999.7	14974.1	17024
1392	1392	sp|P39023|RL3_HUMAN.FIDTTSK.+2	406.213	4.9	sp|P39023|RL3_HUMAN	TRUE	77954.8	74637.1	74885.7	69171.4	74698.7	63870.2	54665.9	93025.8	2943.14	72868.1	11471.2	71717.3
1393	1393	sp|Q16555|DPYL2_HUMAN.SSAEVIAQAR.+2	516.278	7.82	sp|Q16555|DPYL2_HUMAN	TRUE	47847.6	9915.94	6577.36	11921.2	11210.4	12837.8	6759.63	12481.1	10933.5	17525.1	20553	17725
1394	1394	sp|P39023|RL3_HUMAN.LEQQVPVNQVFGQDEMIDVIGVTK.+3	896.13	19.4	sp|P39023|RL3_HUMAN	TRUE	1529.17	1787.63	5332.94	10604.2	2487.14	946.58	7622.62	2424.11	2050.34	12518.2	9177.21	9897.23
1395	1395	sp|Q16555|DPYL2_HUMAN.QIGENLIVPGGVK.+2	662.385	14.35	sp|Q16555|DPYL2_HUMAN	TRUE	1157.03	2554.02	2432.89	3524.28	1517.03	5667.67	4230.25	2409.28	2373.68	3721.97	3519.01	5415.31
1396	1396	sp|P39023|RL3_HUMAN.VAFSVAR.+2	375.219	9.02	sp|P39023|RL3_HUMAN	TRUE	106432	107298	98137.1	112977	102124	106774	90453.4	84153.5	87295.9	117225	129734	97218.8
1397	1397	sp|P60660-2|MYL6_HUMAN.VLDFEHFLPMLQTVAK.+3	630.006	21.67	sp|P60660-2|MYL6_HUMAN	TRUE	11330.2	14232.2	1242.52	987.109	20844.2	22248.8	11718.3	12690.6	14933.3	31525.9	36510.3	37057.1
1398	1398	sp|P60660-2|MYL6_HUMAN.EAFQLFDR.+2	513.256	15.03	sp|P60660-2|MYL6_HUMAN	TRUE	5202.63	61877.6	61376.4	64390.9	72307.9	70827	48941.3	55827.9	51350.8	69477.6	69121.3	71905.5
1399	1399	sp|P60660-2|MYL6_HUMAN.ALGQNPTNAEVLK.+2	677.87	9.69	sp|P60660-2|MYL6_HUMAN	TRUE	46038.2	43887.3	43105	40986.7	43485.7	44255.6	41311.6	35535.8	36537.7	48076	44413.1	41554.3
1400	1400	sp|P60660-2|MYL6_HUMAN.HVLVTLGEK.+2	498.298	7.97	sp|P60660-2|MYL6_HUMAN	TRUE	1620.62	6688.03	12365.4	16891.9	4127.03	11627.8	18388.8	10089.7	5524.95	16294.6	25273.1	21427.5
1401	1401	sp|P62851|RS25_HUMAN.GGDAPAAGEDA.+2	465.694	3.99	sp|P62851|RS25_HUMAN	TRUE	9795.62	12499.2	11036.9	8078.01	8410.68	8142.9	9771.56	8905.51	9113.72	13838.6	11647.3	15030.5
1402	1402	sp|O95336|6PGL_HUMAN.LPIPESQVITINPELPVEEAAEDYAK.+3	955.83	20.12	sp|O95336|6PGL_HUMAN	TRUE	15440.6	20727.5	13940.5	24426.1	13834.7	25099.7	15323.2	11267.4	13354.1	23335.8	23317.7	20961.1
1403	1403	sp|P62851|RS25_HUMAN.DKLNNLVLFDK.+3	440.25	13.72	sp|P62851|RS25_HUMAN	TRUE	87188.5	84966.2	88506.4	87119.7	78422.6	79666.9	86178.1	81223.7	84154.3	111096	115473	108067
1404	1404	sp|O95336|6PGL_HUMAN.VTLTLPVLNAAR.+2	634.39	16.85	sp|O95336|6PGL_HUMAN	TRUE	28063.4	14413.5	26234.5	35652.6	32116.1	34523.7	15940.9	19078.8	20084.4	35476.6	37018.6	38435.2
1405	1405	sp|P62851|RS25_HUMAN.LITPAVVSER.+2	542.822	10.87	sp|P62851|RS25_HUMAN	TRUE	183710	181637	173129	167932	165050	167642	160495	161398	164060	205945	217997	214819
1406	1406	sp|P62851|RS25_HUMAN.AALQELLSK.+2	486.79	12.71	sp|P62851|RS25_HUMAN	TRUE	107514	113136	104613	99247	95261.2	93085	92116.6	92550.3	91145.5	114170	116209	108557
1407	1407	sp|P62851|RS25_HUMAN.LNNLVLFDK.+2	538.311	14.2	sp|P62851|RS25_HUMAN	TRUE	64717.7	62692.7	67191.6	60289	57800.7	52826.3	49845.6	51904.8	52849.3	59309	64620	63720
1408	1408	sp|P62316|SMD2_HUMAN.REEEEFNTGPLSVLTQSVK.+3	721.702	16.78	sp|P62316|SMD2_HUMAN	TRUE	36246.5	37944.4	35353.1	42694.7	42662.2	41321.6	34107.2	32411.3	31731	45461.2	49532.9	53658.3
1409	1409	sp|P62316|SMD2_HUMAN.EEEEFNTGPLSVLTQSVK.+3	669.669	17.72	sp|P62316|SMD2_HUMAN	TRUE	1933.78	31161.6	30086.2	3774.95	32086.1	33333.6	812.629	33921.9	34290	36714.2	33992.8	3174.9
1410	1410	sp|P62316|SMD2_HUMAN.GDSVIVVLR.+2	479.29	12.34	sp|P62316|SMD2_HUMAN	TRUE	56105.4	56168.8	43269.9	58907.7	62502.1	58800.9	59698.3	58192.3	57973.2	55390.1	55755.4	56387
1411	1411	sp|P62316|SMD2_HUMAN.NPLIAGK.+2	356.721	5.82	sp|P62316|SMD2_HUMAN	TRUE	35470.1	31813.5	30454	33058.1	26878.5	28687.1	30307.7	28078	23281.3	41698.8	35857.6	34217.2
1412	1412	sp|Q15366-5|PCBP2_HUMAN.IANPVEGSTDR.+2	579.791	7.06	sp|Q15366-5|PCBP2_HUMAN	TRUE	47827.5	44986.2	40582.8	40552	42283.7	44624.1	39186	33437.3	33317.6	45316.4	51850.3	45083
1413	1413	sp|Q15366-5|PCBP2_HUMAN.IITLAGPTNAIFK.+2	679.906	16.52	sp|Q15366-5|PCBP2_HUMAN	TRUE	113349	110182	116350	178973	115347	117589	77995.1	76079.6	74180.9	112811	128668	128694
1414	1414	sp|Q15366-5|PCBP2_HUMAN.QVTITGSAASISLAQYLINVR.+3	735.746	20.68	sp|Q15366-5|PCBP2_HUMAN	TRUE	13949.2	15598.3	7926.33	16178.2	16877.9	16474.7	13591.8	10950.3	13903	16366.5	14587	9162.08
1415	1415	sp|P13667|PDIA4_HUMAN.IDATSASVLASR.+2	595.822	10.01	sp|P13667|PDIA4_HUMAN	TRUE	37088.4	29463.9	36677.5	45286.7	36733.4	38643.4	20850	27998	31598.1	39217.8	42981.6	38037.2
1416	1416	sp|P50914|RL14_HUMAN.GTAAAAAAAAAAK.+2	508.28	5.91	sp|P50914|RL14_HUMAN	TRUE	61837.1	59976.3	57187.1	58420.7	57813	58439.9	59400.6	54145.5	54229.2	70142.6	69383.1	68433.8
1417	1417	sp|P13667|PDIA4_HUMAN.FDVSGYPTIK.+2	563.793	12.14	sp|P13667|PDIA4_HUMAN	TRUE	26923.2	18058.8	18634.5	24386.5	20978.1	25989.1	20415.1	20681.5	21102.6	24914.5	29351	41523
1418	1418	sp|P50914|RL14_HUMAN.LVAIVDVIDQNR.+2	677.888	16.05	sp|P50914|RL14_HUMAN	TRUE	106085	97894.4	84995.7	108594	104986	88571.5	112072	111221	112736	105612	98420.3	93622.5
1419	1419	sp|P13667|PDIA4_HUMAN.EVSQPDWTPPPEVTLVLTK.+3	712.712	18.53	sp|P13667|PDIA4_HUMAN	TRUE	18267.7	19316.2	18269.5	22321.3	21070.1	21895.4	2724.54	17704.7	19342.8	22071.9	21715.7	24878.2
1420	1420	sp|P50914|RL14_HUMAN.VAYVSFGPHAGK.+3	411.552	9.68	sp|P50914|RL14_HUMAN	TRUE	26501.3	26881.4	29260.7	30854.4	29876.8	31379.9	29807.9	29274.4	30516.9	34597.4	29659	32144
1421	1421	sp|P13667|PDIA4_HUMAN.VEGFPTIYFAPSGDK.+2	814.404	16.34	sp|P13667|PDIA4_HUMAN	TRUE	12612.7	19179.2	18309.8	18087.6	19688	20807.2	13307	14745.9	14257.7	14790.2	19358.4	1095.74
1422	1422	sp|O94826|TOM70_HUMAN.AVELNPK.+2	385.724	5.33	sp|O94826|TOM70_HUMAN	TRUE	20902.9	21705.4	18591.1	17947.8	19199	13210.8	21996.2	16058.4	14734.1	21580.8	20181.9	21137.7
1423	1423	sp|P13667|PDIA4_HUMAN.FDVSGYPTLK.+2	563.793	10.44	sp|P13667|PDIA4_HUMAN	TRUE	1782.84	34615.8	22033.6	24634.6	22747.2	29800.2	26330.6	25770.5	26675.1	33910.5	35461.3	45039.9
1424	1424	sp|Q03135|CAV1_HUMAN.YVDSEGHLYTVPIR.+3	550.283	11.31	sp|Q03135|CAV1_HUMAN	TRUE	56910.8	63925.2	57062.6	34349.9	35405.9	2860.92	41867.4	39492.7	38238.8	34366.8	41290.8	30616.8
1425	1425	sp|Q03135|CAV1_HUMAN.IDFEDVIAEPEGTHSFDGIWK.+3	802.381	19.02	sp|Q03135|CAV1_HUMAN	TRUE	25608.6	23665.8	23255.2	14029.4	14733.7	14560	18448	17979.4	17360.9	841.964	7099.25	7044.54
1426	1426	sp|P56537|IF6_HUMAN.TSIEDQDELSSLLQVPLVAGTVNR.+3	862.12	21.3	sp|P56537|IF6_HUMAN	TRUE	113801	106389	119279	89615	92675.4	91052.2	108456	104869	108752	111461	127361	121688
1427	1427	sp|P56537|IF6_HUMAN.DSLIDSLT.+2	432.221	15.57	sp|P56537|IF6_HUMAN	TRUE	22240.1	2578.2	15112.5	5091.45	17538.9	21691.6	17858.8	15431.6	17267.8	24354	21519.3	20504.4
1428	1428	sp|P56537|IF6_HUMAN.NSLPDTVQIR.+2	571.812	10.43	sp|P56537|IF6_HUMAN	TRUE	85647.5	81103.7	81581.7	76787	76259	82567.6	75881.7	70999.1	69326	84907.6	88368.6	87540.6
1429	1429	sp|Q13148|TADBP_HUMAN.TSDLIVLGLPWK.+2	671.393	19.77	sp|Q13148|TADBP_HUMAN	TRUE	17045.9	15720.7	13301.7	20473.2	19975.8	18877.2	15269.8	13356	12285.1	19555.1	17441.2	17353.4
1430	1430	sp|Q13148|TADBP_HUMAN.QSQDEPLR.+2	486.741	4.04	sp|Q13148|TADBP_HUMAN	TRUE	9515.51	7622.7	4941.56	1733.42	8613.21	253.956	1242.72	8465.79	6124.39	10812.4	8053.5	9402.29
1431	1431	sp|P33991|MCM4_HUMAN.ALADDDFLTVTGK.+2	683.348	14.25	sp|P33991|MCM4_HUMAN	TRUE	13054.6	15199	11498.2	17096.8	3630.79	12642.4	915.093	12700.4	8650.84	10267.2	15565.1	10662.2
1432	1432	sp|P33991|MCM4_HUMAN.SQLLQYVYNLVPR.+3	531.631	20.96	sp|P33991|MCM4_HUMAN	TRUE	10092.2	6273	10858	12430.1	13087.5	9139.87	6545.07	6041.19	8294.41	10151.6	12718.3	7386.78
1433	1433	sp|Q9Y266|NUDC_HUMAN.LVSSDPEINTK.+2	601.817	7.46	sp|Q9Y266|NUDC_HUMAN	TRUE	38914.8	37737.3	35041.3	41816.4	38596	40922.4	34145.9	33842.7	30200.8	46094.1	48743.5	43845
1434	1434	sp|P16070|CD44_HUMAN.YGFIEGHVVIPR.+3	462.923	13.27	sp|P16070|CD44_HUMAN	TRUE	43330.1	43837.3	22399	47256.6	43504.7	37000	35329.6	34508.1	21795.5	43725.1	45560.6	45948.3
1435	1435	sp|P12081|SYHC_HUMAN.HGAEVIDTPVFELK.+3	518.944	14.51	sp|P12081|SYHC_HUMAN	TRUE	24930.9	28540.8	28003.8	26030	25276.6	25935.7	28070.1	26567	27636.5	29055.2	34853.4	34798.8
1436	1436	sp|P12081|SYHC_HUMAN.LVSELWDAGIK.+2	615.84	15.14	sp|P12081|SYHC_HUMAN	TRUE	59475.3	18247	3382.49	53677.5	60001.4	56673.9	49162	45897.7	52313.9	58671.4	49243.3	54641.5
1437	1437	sp|Q9Y266|NUDC_HUMAN.LSDLDSETR.+2	518.251	5.96	sp|Q9Y266|NUDC_HUMAN	TRUE	24259.1	22706.1	24087.3	24731.2	25363	21057.1	21827.7	21522	21167.1	28084.4	29089.6	28475.1
1438	1438	sp|Q9Y266|NUDC_HUMAN.ELTDEEAER.+2	546.246	4.9	sp|Q9Y266|NUDC_HUMAN	TRUE	22827.2	22007.7	15119.2	22517.2	15277.7	17340.6	22485.2	15662.1	19275.1	18542.5	16800	17493
1439	1439	sp|Q9Y266|NUDC_HUMAN.LQLEIDQK.+2	493.779	9.41	sp|Q9Y266|NUDC_HUMAN	TRUE	19121.4	32208.4	14732.4	27965.9	5850.17	29809.4	25316.6	20751.1	15264.2	15649.4	22935.1	16345.3
1440	1440	sp|P12081|SYHC_HUMAN.IFSIVEQR.+2	496.282	11.63	sp|P12081|SYHC_HUMAN	TRUE	26115.6	23071	14997.9	18077.9	24570.5	21342.5	18829	15829.4	13145.4	27428.4	28063.5	28836.5
1441	1441	sp|Q10713|MPPA_HUMAN.GLDTVVALLADVVLQPR.+3	593.684	28.19	sp|Q10713|MPPA_HUMAN	TRUE	6220.36	6742.09	4340.43	5178.12	4996.91	247.336	4422.66	2733.23	3340.14	3278.76	3496.91	2350.99
1442	1442	sp|P99999|CYC_HUMAN.ADLIAYLK.+2	453.768	14.52	sp|P99999|CYC_HUMAN	TRUE	66996.3	74584.7	68305.7	69725	60798.1	61797.1	47502.1	45434.7	46141.9	67654	60695.3	60792.3
1443	1443	sp|P99999|CYC_HUMAN.TGPNLHGLFGR.+3	390.212	12.11	sp|P99999|CYC_HUMAN	TRUE	62035.3	55210.5	42773.7	60635.7	47417.2	51356	49243.1	51179.7	50678.1	60622.3	45992.9	66421.1
1444	1444	sp|P99999|CYC_HUMAN.MIFVGIK.+2	404.243	13.41	sp|P99999|CYC_HUMAN	TRUE	34598.4	35362.9	35506.6	37505.9	35257.5	34036.1	28732.5	27666.5	32617.2	39498.2	34284.7	38594.9
1445	1445	sp|P01011|AACT_HUMAN.DYNLNDILLQLGIEEAFTSK.+3	766.062	22.79	sp|P01011|AACT_HUMAN	TRUE	1837.14	696.312	521.417	7889.71	339.633	364.052	9826.38	10947.2	7739.82	592.329	4740.47	1096.34
1446	1446	sp|P01011|AACT_HUMAN.DLDSQTMMVLVNYIFFK.+3	688.678	25.9	sp|P01011|AACT_HUMAN	TRUE	1082.89	857.536	673.297	630.907	341.098	636.716	6924.68	5447.26	918.719	248.623	1297.53	359.576
1447	1447	sp|P68036|UB2L3_HUMAN.TDQVIQSLIALVNDPQPEHPLR.+3	828.447	20.79	sp|P68036|UB2L3_HUMAN	TRUE	8166.83	10206.4	12933.9	14862.8	13683.1	10486.7	12735	12908.8	13255.6	14789.1	16462.3	13866.8
1448	1448	sp|P68036|UB2L3_HUMAN.ADLAEEYSK.+2	513.243	6.89	sp|P68036|UB2L3_HUMAN	TRUE	22157.5	9876.38	15342	5545.35	14601.9	13469.5	11603.3	12203.1	7928.92	14102.9	15147.9	19832.4
1449	1449	sp|P31942|HNRH3_HUMAN.ATENDIANFFSPLNPIR.+2	959.986	20.05	sp|P31942|HNRH3_HUMAN	TRUE	19702.8	19949.3	21423.3	22467.8	20039.4	20117.8	15268.2	13232	14720.9	22224.2	22556.7	22189.6
1450	1450	sp|P19105|ML12A_HUMAN.FTDEEVDELYR.+2	708.32	12.22	sp|P19105|ML12A_HUMAN	TRUE	36211.6	37245.4	35902.4	39030.7	37164.6	37153	27474.5	30371.5	29845.5	35937.4	35183	38468.9
1451	1451	sp|P31942|HNRH3_HUMAN.STGEAFVQFASK.+2	636.317	11.86	sp|P31942|HNRH3_HUMAN	TRUE	18495.1	10009	14254.2	19117.5	16152	19722.7	13708	913.124	12500	17058.8	22669.4	14615.4
1452	1452	sp|P19105|ML12A_HUMAN.GNFNYIEFTR.+2	630.804	13.83	sp|P19105|ML12A_HUMAN	TRUE	66219.8	61800.6	57203.3	63777.1	64972.4	70289.6	45958.6	47006.7	42534.4	52398	57553	51381
1453	1453	sp|P27708|PYR1_HUMAN.LALGIPLPELR.+2	596.377	18.1	sp|P27708|PYR1_HUMAN	TRUE	1429.16	33891.8	33388.8	10236.2	2441.04	9277.19	28442	23796.5	3123.7	7254.5	37831.2	36211.8
1454	1454	sp|P27708|PYR1_HUMAN.MALLATVLGR.+2	522.815	17.3	sp|P27708|PYR1_HUMAN	TRUE	7350.04	6693.59	10374.4	12874.7	13288.3	13281.5	1759.24	8349.7	9524.13	14397.3	14830.8	16161.1
1455	1455	sp|P27708|PYR1_HUMAN.LSLDDLLQR.+2	536.803	18.39	sp|P27708|PYR1_HUMAN	TRUE	16016.8	32718.3	30859.4	30543	7249.04	29835.2	20513.3	23478.6	23829.1	30089.1	27730	34145.8
1456	1456	sp|Q9Y3E0|GOT1B_HUMAN.VPVLGSLLNLPGIR.+2	724.453	21.16	sp|Q9Y3E0|GOT1B_HUMAN	TRUE	9801.8	8047.94	9551.76	15783	14268.3	14274.4	5009.44	5149.11	3052.14	492.862	9035.19	9013.03
1457	1457	sp|P04844|RPN2_HUMAN.SIVEEIEDLVAR.+2	686.87	21.7	sp|P04844|RPN2_HUMAN	TRUE	21122.4	24686.2	21768.2	19985	23585.2	23391.3	21953.1	23072.3	23371.8	20526.1	17972.9	18718.3
1458	1458	sp|Q99613|EIF3C_HUMAN.ELLGQGLLLR.+2	556.345	16.41	sp|Q99613|EIF3C_HUMAN	TRUE	30550.1	27143.4	26650.1	23773.5	23005.1	24248.7	21315	24907.2	23219.8	22795.6	21756.5	24342.1
1459	1459	sp|P04844|RPN2_HUMAN.NPILWNVADVVIK.+2	740.93	19.61	sp|P04844|RPN2_HUMAN	TRUE	14358	12464.6	8173.71	21988.9	14651.2	9677.32	3526.82	14449.4	1098.2	886.201	9188.27	20123.8
1460	1460	sp|Q99613|EIF3C_HUMAN.FEELTNLIR.+2	567.811	15.14	sp|Q99613|EIF3C_HUMAN	TRUE	36001.9	36165.1	33361.9	27456.8	23998.5	30300	27309.9	30243.5	2854.15	30678	34231.5	33533.2
1461	1461	sp|P04844|RPN2_HUMAN.EETVLATVQALQTASHLSQQADLR.+3	870.456	18.49	sp|P04844|RPN2_HUMAN	TRUE	11480.7	10921.6	2308.77	14211.6	2582.45	650.593	11360.4	10962.8	11127.4	1568.22	11812.5	11435.6
1462	1462	sp|Q92888|ARHG1_HUMAN.ILSDLLPF.+2	459.271	22.07	sp|Q92888|ARHG1_HUMAN	TRUE	12016.7	12716.3	14142.7	18219	21141.8	17062.8	834.41	12194.5	11181.1	20688.6	21059.1	21719.9
1463	1463	sp|O00231|PSD11_HUMAN.LYDNLLEQNLIR.+2	752.412	16.62	sp|O00231|PSD11_HUMAN	TRUE	17283.1	16703.2	22621.7	18416.6	18036.9	19617	18901.9	17276.7	16475.4	21321.5	18733.8	24347.8
1464	1464	sp|O00231|PSD11_HUMAN.EASIDILHSIVK.+3	442.254	15.21	sp|O00231|PSD11_HUMAN	TRUE	20362.6	21711.4	17423.6	19039.9	16723.6	17039.4	16166.9	18559.5	16472.7	23174.5	20603.6	21051.3
1465	1465	sp|O00231|PSD11_HUMAN.LVSLYFDTK.+2	543.298	13.91	sp|O00231|PSD11_HUMAN	TRUE	23826.5	27407.9	36774.4	30037.2	23336.9	27008.1	22160.3	25504	29027.4	30275.7	25932.6	26369.9
1466	1466	sp|Q92888|ARHG1_HUMAN.QESGYLIEEIGDVLLAR.+3	635.67	23.57	sp|Q92888|ARHG1_HUMAN	TRUE	2693.1	2656.99	4414.35	5470.73	5680.57	4068.27	2064.82	1365.85	4374.46	1623.04	4108.45	2468.75
1467	1467	sp|P00387-3|NB5R3_HUMAN.GPSGLLVYQGK.+2	559.814	10.81	sp|P00387-3|NB5R3_HUMAN	TRUE	11989.1	10067	11499.8	9665.32	10762.6	9534.98	9074.93	8041.38	6173.78	9693.32	7677.69	10045.8
1468	1468	sp|P00387-3|NB5R3_HUMAN.DILLRPELEELR.+3	499.288	15.56	sp|P00387-3|NB5R3_HUMAN	TRUE	48266	45561.9	45251.3	52442.4	51975.1	51396.5	37242.3	41696	38937.6	44857.5	51353.5	54734.8
1469	1469	sp|P00387-3|NB5R3_HUMAN.STPAITLESPDIK.+2	686.372	12.56	sp|P00387-3|NB5R3_HUMAN	TRUE	26403.7	19189.7	21329	23746.9	21793.2	23641.2	13980.5	13623.4	16344.5	22282.3	22050.9	19583.1
1470	1470	sp|P62750|RL23A_HUMAN.LAPDYDALDVANK.+2	702.854	12.08	sp|P62750|RL23A_HUMAN	TRUE	61320.8	62859.1	54229.8	60095.1	66675.2	66380.3	56363.2	54169.7	57525.7	70939.7	73469.7	77582.3
1471	1471	sp|P62750|RL23A_HUMAN.LYDIDVAK.+2	468.755	10.51	sp|P62750|RL23A_HUMAN	TRUE	81194.3	66999.6	73988.8	67945.3	68665.5	68106.6	59564.3	64195.1	56518.5	63141.6	67351.2	59792.6
1472	1472	sp|P62750|RL23A_HUMAN.EAPAPPK.+2	355.198	3.39	sp|P62750|RL23A_HUMAN	TRUE	58149.7	15064.3	62011	54822.2	53297.9	53066.4	64243.2	61704.8	59054.7	71448.3	76234.4	70050.3
1473	1473	sp|Q15046-2|SYK_HUMAN.YLDLILNDFVR.+2	690.88	20.3	sp|Q15046-2|SYK_HUMAN	TRUE	32610.1	24249.9	22169.2	35282.1	33003.6	25199.5	28061.4	22828.8	24201.4	31507.7	27308.1	23014.4
1474	1474	sp|P09012|SNRPA_HUMAN.EVSSATNALR.+2	524.275	6.16	sp|P09012|SNRPA_HUMAN	TRUE	29236.8	16645.2	14279.1	22773	17362.1	19818.6	19620.9	17050.3	4766.43	22033.5	25085.2	23482.4
1475	1475	sp|Q15046-2|SYK_HUMAN.FHVDISLTDFIQK.+3	521.612	16.93	sp|Q15046-2|SYK_HUMAN	TRUE	2467.24	26454.4	4104.82	24918.8	29000.8	23369.6	8907.75	612.758	18893.7	29489.2	5637.27	18995.7
1476	1476	sp|Q15046-2|SYK_HUMAN.LIFYDLR.+2	470.269	15.04	sp|Q15046-2|SYK_HUMAN	TRUE	44422	37274.2	36271.9	47671.3	32763	30388.6	29295.6	29296.3	25771.7	35640.9	31566.6	32062.3
1477	1477	sp|Q15046-2|SYK_HUMAN.MLVVGGIDR.+2	480.271	11.38	sp|Q15046-2|SYK_HUMAN	TRUE	33568.2	35856.3	15519	32958.2	32813.5	24451.1	25289.6	22547.6	27412.9	42160.9	48460.6	45011.3
1478	1478	sp|Q01813|PFKAP_HUMAN.EWSGLLEELAR.+2	651.838	18.36	sp|Q01813|PFKAP_HUMAN	TRUE	26721.2	28172.6	15105	27055.5	29118.2	26384.2	29452	22049.9	30255.5	30368.7	33094.4	32187.1
1479	1479	sp|Q8NBS9|TXND5_HUMAN.TLAPTWEELSK.+2	637.835	13.34	sp|Q8NBS9|TXND5_HUMAN	TRUE	33295.6	35266.7	27315	33383.4	33431.4	29113	18892.4	23373	19371.6	31716.8	27297.8	34294.2
1480	1480	sp|Q8NBS9|TXND5_HUMAN.GYPTLLLFR.+2	540.316	18.08	sp|Q8NBS9|TXND5_HUMAN	TRUE	34484.8	35163.2	34028.3	33240.9	36604.2	31154.7	22120.5	21246.5	24309.4	27588.6	29631	26259.5
1481	1481	sp|P62879|GBB2_HUMAN.LIIWDSYTTNK.+2	677.356	14.4	sp|P62879|GBB2_HUMAN	TRUE	20736.8	1721.59	12487.8	28374.8	24619.5	10958.4	25132.5	3551.67	22680.3	26255.3	19146.7	22049.1
1482	1482	sp|P62879|GBB2_HUMAN.LLVSASQDGK.+2	509.282	6.81	sp|P62879|GBB2_HUMAN	TRUE	36096.8	3721.85	32800.3	39464.2	36247.5	36734.9	35877	38466.3	25510	37747.4	40774.8	34854.9
1483	1483	sp|O43809|CPSF5_HUMAN.LVAAPLFELYDNAPGYGPIISSLPQLLSR.+4	779.427	26.26	sp|O43809|CPSF5_HUMAN	TRUE	21491	21880.5	24362.9	22465.4	21443.7	23106.8	12287.9	13187.9	12778.1	19919.3	21230.8	20354.6
1484	1484	sp|P62888|RL30_HUMAN.SLESINSR.+2	453.238	5.69	sp|P62888|RL30_HUMAN	TRUE	34025.2	28574.2	36816.2	30204.4	25148.6	32132.4	46242.4	41364.5	36541.7	39598.3	33283.1	33748.8
1485	1485	sp|O43809|CPSF5_HUMAN.ALFAVPK.+2	373.234	11.71	sp|O43809|CPSF5_HUMAN	TRUE	19974.8	17738	17725.1	22481.8	21832.2	21884.3	26187.8	22379.5	23929.4	33094.3	37041.8	32829.4
1486	1486	sp|O43809|CPSF5_HUMAN.LFLVQLQEK.+2	559.334	14.98	sp|O43809|CPSF5_HUMAN	TRUE	26550	28560.9	30722.3	33515.9	25639.7	13196	20589.8	26754.6	23755.3	38551.2	25198.6	38169.2
1487	1487	sp|P62244|RS15A_HUMAN.ILGFFF.+2	372.21	23.97	sp|P62244|RS15A_HUMAN	TRUE	32022.2	30341.7	25501.4	27943.8	25772.9	26326.9	14760.2	14788.1	14681.8	23520.5	19356.1	20947.9
1488	1488	sp|P62244|RS15A_HUMAN.WQNNLLPSR.+2	564.302	11.42	sp|P62244|RS15A_HUMAN	TRUE	43905.4	51871.9	43137.1	48158	48405.6	43801.2	37135.2	33256.7	36453.8	48102.9	46961.7	42824.1
1489	1489	sp|P62244|RS15A_HUMAN.IVVNLTGR.+2	436.272	10.19	sp|P62244|RS15A_HUMAN	TRUE	84834.1	84714.4	81997.5	77117	82119.7	78530.1	86102.2	82601.6	85020.7	98793.7	92211.1	93795.9
1490	1490	sp|P62244|RS15A_HUMAN.SINNAEK.+2	388.201	1.9	sp|P62244|RS15A_HUMAN	TRUE	1655.62	6237.74	6017.11	13646.9	5624.14	6057.21	7565.57	4777.11	8106.32	5847.07	6432.99	9681.51
1491	1491	sp|O14818|PSA7_HUMAN.AITVFSPDGHLFQVEYAQEAVK.+3	817.085	17.49	sp|O14818|PSA7_HUMAN	TRUE	29844.3	12410.6	11230	29500.5	27601.7	10028.1	13752.3	14220.5	786.161	20766.9	29934.8	12727.4
1492	1492	sp|O75694|NU155_HUMAN.LLEVYDQLFK.+2	634.35	17.59	sp|O75694|NU155_HUMAN	TRUE	13600.5	15466.5	12504.4	14837.4	3549.35	1135.3	9276.3	10015.1	10373.7	13201.1	14102.7	12748.7
1493	1493	sp|P04632|CPNS1_HUMAN.ILGGVISAISEAAAQYNPEPPPPR.+4	612.579	20.06	sp|P04632|CPNS1_HUMAN	TRUE	22388.1	22391.6	16750	20412.7	19014.9	17569.5	16909.6	11095.3	10251	8330.23	12647.5	29024
1494	1494	sp|O14818|PSA7_HUMAN.ALLEVVQSGGK.+2	550.819	10.4	sp|O14818|PSA7_HUMAN	TRUE	15507.3	7845.31	3548.37	60982.5	54200.5	6182.49	59618.2	66681.8	53520.5	77213.5	66485.1	49439.1
1495	1495	sp|P04632|CPNS1_HUMAN.LGFEEFK.+2	435.224	11.79	sp|P04632|CPNS1_HUMAN	TRUE	2216.76	48495.5	48118	48917.7	52283	55486.8	40456.1	4960.13	2547.29	53615.2	52597.6	53195.6
1496	1496	sp|O14818|PSA7_HUMAN.ILNPEEIEK.+2	542.798	10.34	sp|O14818|PSA7_HUMAN	TRUE	50644.7	46675.5	42532.4	42543.1	45185.3	51018	40064.7	39956.7	41491.4	41668.3	48177.8	52838.5
1497	1497	sp|P14174|MIF_HUMAN.PMFIVNTNVPR.+2	644.347	13.75	sp|P14174|MIF_HUMAN	TRUE	57484.8	58109.7	59675.7	114795	118442	122536	63205.2	60961.6	62169.2	147154	149307	152853
1498	1498	sp|P27635|RL10_HUMAN.VHIGQVIMSIR.+3	418.245	13.22	sp|P27635|RL10_HUMAN	TRUE	13335.1	11854.7	8825.47	20851.4	21104.2	17797.8	19398.8	19294.5	1611.75	22737.3	22952.3	44230.2
1499	1499	sp|P27635|RL10_HUMAN.GAFGKPQGTVAR.+3	396.888	5.48	sp|P27635|RL10_HUMAN	TRUE	29566.2	12314.8	29271.8	32891.5	34263.3	29539	37718.5	35738	36689.3	39053.8	39983.8	42646.2
1500	1500	sp|P42167|LAP2B_HUMAN.QEDKDDLDVTELTNEDLLDQLVK.+3	896.775	19.33	sp|P42167|LAP2B_HUMAN	TRUE	15260.4	16486.1	14980	18624.5	20150.9	18021.6	14455	15623.4	13722.8	22453.1	23061.1	20423.6
1501	1501	sp|P14174|MIF_HUMAN.IGGAQNR.+2	358.196	2.24	sp|P14174|MIF_HUMAN	TRUE	19290.4	22308.7	16600.1	1077.14	19363.6	23721.1	18917	18084.1	17272.2	29798.1	28634.8	27174.1
1502	1502	sp|P42167|LAP2B_HUMAN.YGVNPGPIVGTTR.+2	665.859	10.68	sp|P42167|LAP2B_HUMAN	TRUE	41183	42546.2	34968.8	52712.5	48865.4	46013.6	31596.5	30715.2	29503.7	49501.5	50921.4	52321
1503	1503	sp|P42167|LAP2B_HUMAN.PEFLEDPSVLTK.+2	687.861	14.5	sp|P42167|LAP2B_HUMAN	TRUE	16457.4	13603.2	18254.8	21450.4	20279.8	20766.3	15165.4	15863.1	8752.77	38340.3	25403	24739.2
1504	1504	sp|O00303|EIF3F_HUMAN.IQDALSTVLQYAEDVLSGK.+3	684.028	28.33	sp|O00303|EIF3F_HUMAN	TRUE	33712.3	30667.4	27632.4	27803.1	33036.7	28569	19770.7	24361.8	21979.7	32379.5	28130.5	29886.6
1505	1505	sp|O00303|EIF3F_HUMAN.LHPVILASIVDSYER.+3	571.317	16.76	sp|O00303|EIF3F_HUMAN	TRUE	16071.7	17720.8	16579.4	19865	16085.4	18870.8	19766.2	18911.4	16534.1	901.023	14729.6	1022.39
1506	1506	sp|O00303|EIF3F_HUMAN.VSADNTVGR.+2	459.736	3.6	sp|O00303|EIF3F_HUMAN	TRUE	16506.4	18138.8	15978.6	13575.1	13821.9	9024.68	14832.2	15318.6	13550.3	17498.1	18206.5	14908.7
1507	1507	sp|O00303|EIF3F_HUMAN.VIGTLLGTVDK.+2	558.337	13.22	sp|O00303|EIF3F_HUMAN	TRUE	50295.7	60608.5	48005	45123.6	52757.1	49139.4	33708.5	36860.9	34785.6	42894.6	55624.7	45519.1
1508	1508	sp|P22102|PUR2_HUMAN.GVEITGFPEAQALGLEVFHAGTALK.+3	852.455	21.3	sp|P22102|PUR2_HUMAN	TRUE	32756.1	48821.8	46824.9	38473.4	4085.2	41796	42020.1	45560.6	38701.4	53832.2	1160.88	46511.7
1509	1509	sp|P22102|PUR2_HUMAN.VDLGGFAGLFDLK.+2	676.366	18.99	sp|P22102|PUR2_HUMAN	TRUE	2780.08	14263.7	15130.1	18557.1	11926.3	18805.5	14144.9	10874.9	14096.2	20145.1	18029.8	19762.6
1510	1510	sp|P22102|PUR2_HUMAN.LGVDLDAQTWR.+2	637.33	14.08	sp|P22102|PUR2_HUMAN	TRUE	17059.7	18762.5	9602.61	1296.92	19201.4	28548.5	18120.4	14200.6	13107.5	3258.06	24709.6	28560.9
1511	1511	sp|Q15459|SF3A1_HUMAN.EPPPEFEFIADPPSISAFDLDVVK.+3	887.111	22.88	sp|Q15459|SF3A1_HUMAN	TRUE	28233.2	26039	27983.7	26943.1	24132.1	26982.8	20695.7	22421.3	22044.6	31793.8	31507.2	33938.1
1512	1512	sp|Q15459|SF3A1_HUMAN.LNGQVLVFTLPLTDQVSVIK.+3	728.76	21.66	sp|Q15459|SF3A1_HUMAN	TRUE	6408.33	8049.25	6940.77	2902.15	7715.74	5459.23	7418.55	8075.45	6687.85	8708.93	8060.12	7903.57
1513	1513	sp|Q8WYA6-4|CTBL1_HUMAN.ELLGELDGIDVLLQQLSVFK.+3	743.751	28.26	sp|Q8WYA6-4|CTBL1_HUMAN	TRUE	2885.2	903.655	2364.49	3426.95	655.563	262.245	1365.26	348.961	235.186	360.62	526.03	608.287
1514	1514	sp|O00148|DX39A_HUMAN.ILVATNLFGR.+2	552.332	15.65	sp|O00148|DX39A_HUMAN	TRUE	87776.5	87763.2	80269.5	99001.8	100818	96546.3	68243.2	71611.2	73960.4	95068.1	97689.5	91985.9
1515	1515	sp|O00148|DX39A_HUMAN.DFLLKPELLR.+3	415.252	16.12	sp|O00148|DX39A_HUMAN	TRUE	99079	96197.4	92140.1	121157	113632	117939	81917.7	75231.1	81560.3	120749	115665	116757
1516	1516	sp|Q8WYA6-4|CTBL1_HUMAN.FVDILGLR.+2	466.782	16.7	sp|Q8WYA6-4|CTBL1_HUMAN	TRUE	18985.5	23235.4	20959.5	19039.7	20431.2	3764.12	12008.3	15030.8	11182.3	22216	20890	21109
1517	1517	sp|O00148|DX39A_HUMAN.GSYVSIHSSGFR.+3	432.883	10.11	sp|O00148|DX39A_HUMAN	TRUE	4155.08	1461.79	13349.3	1935.11	17699.4	15193.6	16433.5	2641.62	17507.2	12353.6	16496.9	11682.8
1518	1518	sp|Q8WYA6-4|CTBL1_HUMAN.ILGLLENF.+2	459.768	21.07	sp|Q8WYA6-4|CTBL1_HUMAN	TRUE	5060.79	1057.93	3392.24	1257.15	3823.83	4598	2751.01	2626.71	489.193	1323.35	4922.26	223.781
1519	1519	sp|O00148|DX39A_HUMAN.GLAITFVSDENDAK.+2	740.37	13.74	sp|O00148|DX39A_HUMAN	TRUE	34195.6	31327.9	28746.2	39295.5	36612.9	33854.1	38354.9	40552.1	41334.4	43720.9	42187.2	42878.9
1520	1520	sp|O00148|DX39A_HUMAN.FEVNVAELPEEIDISTYIEQSR.+3	861.094	21.46	sp|O00148|DX39A_HUMAN	TRUE	25887.4	25630	17916.8	7034.65	23494.3	30410.6	24097.9	25803.9	25506.2	27848.7	3568.41	12393.5
1521	1521	sp|P54577|SYYC_HUMAN.APWELLELR.+2	563.816	18.01	sp|P54577|SYYC_HUMAN	TRUE	12743.3	14973.9	6496.75	17978.9	20962.5	19117.1	5219.08	2377.28	7702.27	18939.4	20247	16992.5
1522	1522	sp|P54577|SYYC_HUMAN.TVVSGLVQFVPK.+2	637.379	16.58	sp|P54577|SYYC_HUMAN	TRUE	21793.5	24813.6	24104.7	35924.9	31945.4	33472	20925.9	25353.3	18637	33467.9	35773	35935.3
1523	1523	sp|P54577|SYYC_HUMAN.IDVGEAEPR.+2	493.251	7.49	sp|P54577|SYYC_HUMAN	TRUE	16263	23875.4	15276.8	30886.8	21255.6	21953.6	15877	20036.3	16361.3	30818.1	32717.8	36702.1
1524	1524	sp|P54577|SYYC_HUMAN.VSYYENVIK.+2	557.793	9.02	sp|P54577|SYYC_HUMAN	TRUE	1304.96	17258.3	17192.8	19975.1	19697.3	18825.2	520.953	11149.6	9550.22	20850.4	22366.5	17513.7
1525	1525	sp|P54577|SYYC_HUMAN.VDAQFGGIDQR.+2	603.299	9.63	sp|P54577|SYYC_HUMAN	TRUE	23605.1	14212	11408.9	18197.8	12899.9	25688.6	17202.3	13400	15358.7	23392.7	27426.7	20023.1
1526	1526	sp|P54577|SYYC_HUMAN.SEFVILR.+2	432.253	12.71	sp|P54577|SYYC_HUMAN	TRUE	27280.7	7433.64	24861.5	35469.2	27756.3	35695.5	21234.4	23039.1	23226.5	34602.4	21481.5	23353.2
1527	1527	sp|P61289|PSME3_HUMAN.ITSEAEDLVANFFPK.+3	560.954	20.04	sp|P61289|PSME3_HUMAN	TRUE	39608	34889.7	40144.8	29550.8	35499.7	36465.9	33390.4	14409.8	27355.6	34960.2	32022.6	31395.8
1528	1528	sp|P04181|OAT_HUMAN.GLLNAIVIK.+2	470.813	15.79	sp|P04181|OAT_HUMAN	TRUE	19117.7	19919.4	18247.9	13791.8	14087.1	13758.5	12171.4	13089.9	13871.3	16283.5	16751.2	16393.7
1529	1529	sp|P61289|PSME3_HUMAN.SNQQLVDIIEK.+2	643.851	12.79	sp|P61289|PSME3_HUMAN	TRUE	14563.9	14714.3	22620.3	15314.3	12574.9	14475.1	16241.7	14758.2	15435.5	16263.2	16457.3	16289.4
1530	1530	sp|P04181|OAT_HUMAN.GIYLWDVEGR.+2	604.309	15.85	sp|P04181|OAT_HUMAN	TRUE	37500	34396.9	28167.1	27752.4	23811.3	26674.8	30878	32209.6	28319.3	26718.2	31767.3	27235
1531	1531	sp|P61289|PSME3_HUMAN.TVESEAASYLDQISR.+3	556.941	16.26	sp|P61289|PSME3_HUMAN	TRUE	33942.2	37715.5	32984.7	26471.2	28214.8	25768.6	26216.2	25943.6	26687	27208.9	27688	27283.9
1532	1532	sp|P61289|PSME3_HUMAN.LIISELR.+2	422.269	11.14	sp|P61289|PSME3_HUMAN	TRUE	164962	154009	155256	189366	183290	165650	167756	170270	178855	204212	212528	207503
1533	1533	sp|P04181|OAT_HUMAN.TVQGPPTSDDIFER.+2	781.378	11.86	sp|P04181|OAT_HUMAN	TRUE	11992.1	4627.19	12262.9	7344.76	9004.82	3668.21	9765.33	10528.6	11937	10054.5	696.149	536.992
1534	1534	sp|P61353|RL27_HUMAN.YSVDIPLDK.+2	525.279	12.31	sp|P61353|RL27_HUMAN	TRUE	164873	167156	157817	154319	155841	142905	141073	130925	137261	170037	173328	170963
1535	1535	sp|P05455|LA_HUMAN.LTTDFNVIVEALSK.+2	775.427	20.6	sp|P05455|LA_HUMAN	TRUE	5359.36	4801.48	664.409	1737.01	3124.66	3430.49	6036.77	682.284	1738.68	6430.87	725.92	5701.22
1536	1536	sp|P61353|RL27_HUMAN.VVLVLAGR.+2	413.779	11.32	sp|P61353|RL27_HUMAN	TRUE	125182	122662	103989	143532	135421	136766	155465	152426	160024	164588	158501	78015
1537	1537	sp|P62191|PRS4_HUMAN.TMLELLNQLDGFDSR.+3	584.626	18.43	sp|P62191|PRS4_HUMAN	TRUE	7691.41	6589.13	3180.52	9320.33	10359.7	8962.24	11338.8	7589.78	3583.66	9373.56	12454.2	1836.49
1538	1538	sp|P62191|PRS4_HUMAN.VAEEHAPSIVFIDEIDAIGTK.+3	752.058	18.5	sp|P62191|PRS4_HUMAN	TRUE	12651.1	1087.44	1814.14	10148.6	9839.48	10166.3	14135.3	17466.3	13799.6	16255.6	5137.84	10951.1
1539	1539	sp|P62191|PRS4_HUMAN.GVILYGPPGTGK.+2	579.83	12.9	sp|P62191|PRS4_HUMAN	TRUE	56610.9	67189.5	57532.2	31080.2	63105.8	65672.3	51137.5	28994.4	22405.8	66465.2	31840	66481.3
1540	1540	sp|P43686|PRS6B_HUMAN.IQSIPLVIGQFLEAVDQNTAIVGSTTGSNYYVR.+4	889.219	27.69	sp|P43686|PRS6B_HUMAN	TRUE	9260.89	8089.05	9313.12	9433.08	8729.73	8595.13	6061.88	7005.67	668.679	9881.85	5977.77	6842.8
1541	1541	sp|P43686|PRS6B_HUMAN.ENAPAIIFIDEIDAIATK.+3	648.682	21.91	sp|P43686|PRS6B_HUMAN	TRUE	1866.96	2184.23	8879.99	757.925	2099.35	5249.42	6077.84	9330.8	7595.01	1803.61	9072.49	4592.69
1542	1542	sp|P43686|PRS6B_HUMAN.VVGSEFVQK.+2	496.774	7.32	sp|P43686|PRS6B_HUMAN	TRUE	26682.1	26276.2	21351.4	3576.63	15652	12254	8661.07	11910.8	8470.07	40075.4	16006.1	10910.7
1543	1543	sp|Q8N684-3|CPSF7_HUMAN.AVSGASAGDYSDAIETLLTAIAVIK.+3	812.767	27.38	sp|Q8N684-3|CPSF7_HUMAN	TRUE	5498.59	5806.44	3321.44	7164.35	2110.84	5450.2	3973.91	4666.61	4617.85	6466.63	211.022	4018.86
1544	1544	sp|P26373|RL13_HUMAN.STESLQANVQR.+2	616.815	6.41	sp|P26373|RL13_HUMAN	TRUE	49683.9	54496.5	52221.4	51453.5	44656.5	49769	53941.9	48987.1	50151.5	60738	58226.6	54076.4
1545	1545	sp|Q14258|TRI25_HUMAN.FDTIYQILLK.+2	627.361	19.32	sp|Q14258|TRI25_HUMAN	TRUE	10677	12900.1	1351.45	12633.9	12778.6	13774.7	10011.1	8819.33	9481.56	12512.5	12666.7	10952.7
1546	1546	sp|Q14258|TRI25_HUMAN.LPTFGAPEQLVDLK.+2	764.424	17.35	sp|Q14258|TRI25_HUMAN	TRUE	6535.53	4059.74	10532.4	9064.2	3994.22	8723.49	4675.2	1130.93	5632.79	3194.91	4640.63	8139.71
1547	1547	sp|P26373|RL13_HUMAN.VATWFNQPAR.+2	595.309	11.43	sp|P26373|RL13_HUMAN	TRUE	76654.8	84114	69901.1	75754.7	69211.8	69238.4	53913.3	55040.4	55676.1	70457.8	79217.3	73264.1
1548	1548	sp|P26373|RL13_HUMAN.PASGPIRPIVR.+3	388.24	8.08	sp|P26373|RL13_HUMAN	TRUE	54475.7	57327.5	49185.9	54221.4	56026.5	54906.7	52604.5	46164.2	30349.9	62328.5	69347.9	60612.6
1549	1549	sp|P26373|RL13_HUMAN.GFSLEELR.+2	475.751	13.45	sp|P26373|RL13_HUMAN	TRUE	70042.2	64035	63040.8	57952.6	53543.2	56567.8	84426.5	76799.8	76572.4	52049.1	55221.5	48796.5
1550	1550	sp|P26373|RL13_HUMAN.EAAEQDVEK.+2	509.738	3.15	sp|P26373|RL13_HUMAN	TRUE	24066.2	25914	25221	26414.4	24205.4	25580.8	23600.4	23602.7	23920.8	25813.3	23886.8	21298.7
1551	1551	sp|O75533|SF3B1_HUMAN.EFGAGPLFNQILPLLMSPTLEDQER.+3	939.149	24.26	sp|O75533|SF3B1_HUMAN	TRUE	2242.54	8430.97	8513.91	13009.7	13440.9	12732.7	9749.01	682.167	9558.22	21072.8	19232.6	19051
1552	1552	sp|Q9BTE3|MCMBP_HUMAN.VNDILELYGILSVDPVLSILNNDER.+3	938.503	25.32	sp|Q9BTE3|MCMBP_HUMAN	TRUE	4007.55	1034.91	788.824	175.505	1819.04	525.735	2831.29	1220.85	897.311	440.052	1956.75	3247.28
1553	1553	sp|O75533|SF3B1_HUMAN.ILVVIEPLLIDEDYYAR.+3	678.71	22.13	sp|O75533|SF3B1_HUMAN	TRUE	10355.1	6843.98	5874.5	9882.36	354.887	7095.18	4744.65	776.818	2963.41	3634.84	6215.07	3964.37
1554	1554	sp|O75533|SF3B1_HUMAN.TEILPPFFK.+2	546.31	17.29	sp|O75533|SF3B1_HUMAN	TRUE	35183.7	32696.5	44287	48068.9	43731.9	33852.1	33630.2	28959.2	30334.4	38460.7	38615.6	43943.4
1555	1555	sp|O75533|SF3B1_HUMAN.GLAAFLK.+2	360.226	12.99	sp|O75533|SF3B1_HUMAN	TRUE	13774.9	99889.5	90553.5	95385.8	91618.1	12938	68452.6	68539.5	69059.8	107614	106643	102840
1556	1556	sp|Q9HB71|CYBP_HUMAN.KAELLDNEKPAAVVAPITTGYTVK.+4	632.855	13.44	sp|Q9HB71|CYBP_HUMAN	TRUE	17406.3	16079	14208	17828.4	20822.2	13256.6	17177.6	18359.2	17090.9	28753.4	27226.3	26273.4
1557	1557	sp|Q9HB71|CYBP_HUMAN.SFDLLVK.+2	411.242	13.49	sp|Q9HB71|CYBP_HUMAN	TRUE	45556.7	46465.2	36766.2	43372.9	41230.7	39901.7	27469.4	31084.6	33250.9	43565	41417.8	44407
1558	1558	sp|Q9H3U1|UN45A_HUMAN.VLISNLLDLLTEVGVSGQGR.+3	695.063	26.04	sp|Q9H3U1|UN45A_HUMAN	TRUE	2142.43	948.024	859.616	2290.54	1230.41	1120.19	257.784	1831.5	2398.42	2488.2	259.205	1111.67
1559	1559	sp|P09496|CLCA_HUMAN.AAEEAFVNDIDESSPGTEWER.+3	784.68	14.98	sp|P09496|CLCA_HUMAN	TRUE	21018.4	19201.8	21458	26674.8	25325.5	23570.9	24654.1	20217.4	23291.4	25084.2	25755.5	26521
1560	1560	sp|P23526|SAHH_HUMAN.YPQLLPGIR.+2	528.814	14.64	sp|P23526|SAHH_HUMAN	TRUE	23214.7	25523.1	22912.9	3956.07	21506.7	14271.2	19143.7	22501.2	9603.65	24365.1	26847.1	17177.2
1561	1561	sp|P09496|CLCA_HUMAN.LEALDANSR.+2	494.757	6.69	sp|P09496|CLCA_HUMAN	TRUE	55107	47503.8	63346.5	50616.8	48203.4	57633.3	43404.7	44257.2	42406.3	62806.9	59768.4	52094.1
1562	1562	sp|P09496|CLCA_HUMAN.LQSEPESIR.+2	529.778	5.08	sp|P09496|CLCA_HUMAN	TRUE	2188.13	35257.1	29969.8	34255.1	42696.7	43943.3	25237.9	26729.5	25290.2	34976.7	33876.3	26359.7
1563	1563	sp|P23526|SAHH_HUMAN.VADIGLAAWGR.+2	564.812	14.26	sp|P23526|SAHH_HUMAN	TRUE	38504.7	46258.1	28559.5	39922.4	33084.8	38933.6	38355.3	39416	41382.6	43614.1	48365.2	51294.4
1564	1564	sp|P09496|CLCA_HUMAN.SVLISLK.+2	380.252	11.51	sp|P09496|CLCA_HUMAN	TRUE	41005.4	41544.6	41594.5	58108.8	61107	54163.2	49290	42314.2	3324.44	68611.7	51180.5	49596.6
1565	1565	sp|P09496|CLCA_HUMAN.LQSEPESIRK.+3	396.219	3.25	sp|P09496|CLCA_HUMAN	TRUE	1326.46	4143.66	4761.53	3834.42	2888.13	2454.37	3229.83	3645.06	1894.88	8594.31	6699.76	6986.15
1566	1566	sp|P62081|RS7_HUMAN.TLTAVHDAILEDLVFPSEIVGK.+3	789.765	21.13	sp|P62081|RS7_HUMAN	TRUE	173668	167549	169475	178925	182836	175896	155767	151329	158378	178030	189182	184997
1567	1567	sp|P62081|RS7_HUMAN.DVNFEFPEFQL.+2	692.825	22.76	sp|P62081|RS7_HUMAN	TRUE	86502.7	80221.1	82067.6	82020.9	78780.7	76011.7	67170.7	64717.6	63472.9	83287.8	88425.6	87440.8
1568	1568	sp|P62081|RS7_HUMAN.AIIIFVPVPQLK.+2	669.431	20.23	sp|P62081|RS7_HUMAN	TRUE	53941	52619.7	47128.6	74250.5	66954.3	63239.8	81575.3	66982.5	70373.3	42731.2	43164.3	40917.9
1569	1569	sp|P62081|RS7_HUMAN.ELNITAAK.+2	430.248	7.57	sp|P62081|RS7_HUMAN	TRUE	46293.1	39007.8	42171.1	46725.1	41578.5	37822.3	50956.5	54634.5	54612.4	54975.4	50210.9	51401.8
1570	1570	sp|P62081|RS7_HUMAN.VETFSGVYK.+2	515.266	9.66	sp|P62081|RS7_HUMAN	TRUE	61850.9	62944.1	65265	51666.2	56972.8	61405.1	57826.5	47776.4	54396.9	54301.1	54157.4	57679.7
1571	1571	sp|O14579|COPE_HUMAN.MQDLDEDATLTQLATAWVSLATGGEK.+3	922.116	24.35	sp|O14579|COPE_HUMAN	TRUE	5054.05	384.199	3056.78	3885.99	807.083	5237.29	3555.54	542.658	3554.27	7584.92	9728.71	8088.49
1572	1572	sp|Q86V81|THOC4_HUMAN.QQLSAEELDAQLDAYNAR.+3	678.996	14.24	sp|Q86V81|THOC4_HUMAN	TRUE	40447.5	48968.2	37368	45706.4	55839.8	49695.1	39491.1	39508.5	41411	45306.9	54895.2	56188.2
1573	1573	sp|P08134|RHOC_HUMAN.DQFPEVYVPTVFENYIADIEVDGK.+3	929.785	24.62	sp|P08134|RHOC_HUMAN	TRUE	7305.78	6427.18	3845.15	10053.6	784.653	7445.57	2103.24	7999.74	6809.86	8515.63	8236.1	843.017
1574	1574	sp|Q86V81|THOC4_HUMAN.LLVSNLDFGVSDADIQELFAEFGTLK.+3	947.823	26.89	sp|Q86V81|THOC4_HUMAN	TRUE	17801.3	7976.15	403.905	20331.1	17571.5	13031.2	15429.7	14275.3	12517.4	8679.36	8003.47	6150.15
1575	1575	sp|O14579|COPE_HUMAN.LVLQYAPSA.+2	481.271	13.23	sp|O14579|COPE_HUMAN	TRUE	21840.4	9422.22	4761.12	21365.9	17792.2	1187.65	21108.6	18830.5	15068.9	20814.5	25219.8	3698.88
1576	1576	sp|O14579|COPE_HUMAN.FGVVLDEIKPSSAPELQAVR.+3	719.063	16	sp|O14579|COPE_HUMAN	TRUE	15549.1	11022.7	11291.7	13389.5	12236.7	2209.95	11696.7	8563.42	1006.4	11421.2	13376.6	11617.3
1577	1577	sp|Q86V81|THOC4_HUMAN.QLPDKWQHDLFDSGFGGGAGVETGGK.+4	676.575	14.99	sp|Q86V81|THOC4_HUMAN	TRUE	13399.8	5941.73	13727.6	4968.47	13648.9	6940.51	14229.1	15845.4	15076.8	32062.2	24507.9	27272.1
1578	1578	sp|Q86V81|THOC4_HUMAN.SLGTADVHFER.+3	411.207	9.57	sp|Q86V81|THOC4_HUMAN	TRUE	32665.8	11294.2	37232.4	37545.1	37140.7	35842.1	32575.8	30333.2	29146.2	33282.7	30759.7	29497.7
1579	1579	sp|Q96FQ6|S10AG_HUMAN.LIHEQEQQSSS.+2	643.305	3.63	sp|Q96FQ6|S10AG_HUMAN	TRUE	8362.08	7153.83	7466.22	9870.94	8822.67	8837.52	6928.23	7328.11	7198.18	9435.79	10111.5	11115.3
1580	1580	sp|P17980|PRS6A_HUMAN.QTYFLPVIGLVDAEK.+2	846.964	21.02	sp|P17980|PRS6A_HUMAN	TRUE	20500.9	22022.4	18920.4	20981.3	18925.3	19243.7	18796.2	15975.1	18733	22443.5	22989.9	22904.1
1581	1581	sp|P17980|PRS6A_HUMAN.VDILDPALLR.+2	562.837	16.92	sp|P17980|PRS6A_HUMAN	TRUE	56080	47611.7	57618.3	56595.2	58117.2	61878.3	52172.6	42701.6	52555.1	62852.4	64900.6	66703.9
1582	1582	sp|Q96FQ6|S10AG_HUMAN.ISFDEYWTLIGGITGPIAK.+3	694.37	23.42	sp|Q96FQ6|S10AG_HUMAN	TRUE	24818.7	25307.4	18227.1	28070.3	27817.7	23275.8	21968.6	17179.4	16666.7	22001.1	12261.3	12344.2
1583	1583	sp|P17980|PRS6A_HUMAN.TLPYLVSNVIELLDVDPNDQEEDGANIDLDSQR.+4	925.702	25.12	sp|P17980|PRS6A_HUMAN	TRUE	514.873	351.969	5681.26	6335.03	2654.59	1698.73	7149.95	5918.47	5233.45	10074.1	790.409	9533.16
1584	1584	sp|Q9Y2X3|NOP58_HUMAN.FQDTAEALAAFTALMEGK.+3	638.649	23.11	sp|Q9Y2X3|NOP58_HUMAN	TRUE	7124.15	8791.67	10500.1	13228.6	13436.8	11987.3	9060.28	7984.33	9347.88	12037.1	15200.7	12291.6
1585	1585	sp|P06454|PTMA_HUMAN.EVVEEAENGR.+2	566.268	4.98	sp|P06454|PTMA_HUMAN	TRUE	77691.2	75917.3	69040.4	81765.2	79742	86655.4	96046.8	84594.1	83402.8	58309.5	72676	56480
1586	1586	sp|P06454|PTMA_HUMAN.AAEDDEDDDVDTKK.+3	522.553	3.29	sp|P06454|PTMA_HUMAN	TRUE	39697.8	44982.5	39889.2	47736.9	48936.7	47542.6	47421.9	43693.3	46440.7	57347	56896.9	52155
1587	1587	sp|P40429|RL13A_HUMAN.YQAVTATLEEK.+2	626.825	9.64	sp|P40429|RL13A_HUMAN	TRUE	57741.4	54930.6	53967.3	61564	60591.7	59680.8	68502.9	63174.6	64819.8	68768.5	65734.5	60534
1588	1588	sp|P06454|PTMA_HUMAN.AAEDDEDDDVDTK.+2	719.279	3.94	sp|P06454|PTMA_HUMAN	TRUE	9073.09	9611.72	8603.31	10807.1	12564.1	11262.6	10273.4	11429.5	11388.1	12563.7	13353.8	13098.9
1589	1589	sp|P40429|RL13A_HUMAN.MVVPAALK.+2	414.754	10.58	sp|P40429|RL13A_HUMAN	TRUE	32727	31148.4	29966.1	32360.5	33336.8	34069	30846.1	27981.8	28707.3	58543.1	60215.6	63163.2
1590	1590	sp|P11586|C1TC_HUMAN.MFGIPVVVAVNAFK.+2	746.423	21.31	sp|P11586|C1TC_HUMAN	TRUE	4909.12	4665.71	5853.76	10154.9	3193.86	11059.7	6943.1	5889.58	279.518	18855.2	19691	20884.4
1591	1591	sp|P11586|C1TC_HUMAN.TPVPSDIDISR.+2	600.317	10.61	sp|P11586|C1TC_HUMAN	TRUE	16555.3	16050.2	17574	23274.9	22025.8	30356.8	14947.1	18924.2	15178.5	24145.5	21781.4	18686.9
1592	1592	sp|P18621-3|RL17_HUMAN.YSLDPENPTK.+2	582.283	9.64	sp|P18621-3|RL17_HUMAN	TRUE	89898	84202.6	74505.1	68708.9	77969.6	69444.5	76360.6	77920.7	78705.2	88675.9	80697.1	80996.1
1593	1593	sp|P18621-3|RL17_HUMAN.GLDVDSLVIEHIQVNK.+3	593.66	16.31	sp|P18621-3|RL17_HUMAN	TRUE	44161.2	41791.7	36592.9	50272.4	43672.8	40878.5	65023.4	56881.9	59891.6	51658.6	49957.7	45618.3
1594	1594	sp|P18621-3|RL17_HUMAN.SAEFLLHMLK.+3	396.886	15.75	sp|P18621-3|RL17_HUMAN	TRUE	9059.35	7380.11	8097.82	10290.7	8691.81	10335	6733.96	5137.75	5142.71	10471.5	9078.6	9039.28
1595	1595	sp|P18621-3|RL17_HUMAN.NAESNAELK.+2	488.241	3.56	sp|P18621-3|RL17_HUMAN	TRUE	40878.2	40833.9	36501.4	33109	34511	26878.9	42041.6	37391.7	41171.6	45767.6	43412.5	42454.8
1596	1596	sp|P18621-3|RL17_HUMAN.ETAQAIK.+2	380.714	2.87	sp|P18621-3|RL17_HUMAN	TRUE	14295.1	12787.8	12754.8	12730.3	12664.9	11047.5	11324.7	13002	13874.5	16313.7	14169.1	16631
1597	1597	sp|P27816-6|MAP4_HUMAN.DFIATLEAEAFDDVVGETVGK.+3	742.699	25.29	sp|P27816-6|MAP4_HUMAN	TRUE	6499.19	5634.66	6109.52	8921.58	7002.14	6579.4	4827.68	6087.46	5302.93	7188.22	7135.61	7630.83
1598	1598	sp|P16615|AT2A2_HUMAN.DIVPGDIVEIAVGDKVPADIR.+3	731.071	19.32	sp|P16615|AT2A2_HUMAN	TRUE	12191.9	3279.66	13090	2304.07	13352.7	11563	13684.5	13408.4	3355.67	12889.3	3937.36	12772.2
1599	1599	sp|P27816-6|MAP4_HUMAN.TDYIPLLDVDEK.+2	710.864	16.81	sp|P27816-6|MAP4_HUMAN	TRUE	26535.3	26737.3	26666.1	32956.4	35101.8	30573.2	33059	28581.6	33683.5	1708.72	45683.3	46631.6
1600	1600	sp|Q6PI48|SYDM_HUMAN.IIDISDVFR.+2	539.301	17.28	sp|Q6PI48|SYDM_HUMAN	TRUE	57348.4	53254.6	57125	50790.7	48937.5	49247.7	43990.9	42934.7	36919.4	63863.6	55900.8	60959.6
1601	1601	sp|P16615|AT2A2_HUMAN.EFDELNPSAQR.+2	653.307	9.85	sp|P16615|AT2A2_HUMAN	TRUE	19977.4	21221.5	1660.41	24995.7	22776.7	20839.4	19355.4	10837.7	18403.2	26052.1	23600.8	24003.4
1602	1602	sp|P27816-6|MAP4_HUMAN.ALPLEAEVAPVK.+2	618.864	13.24	sp|P27816-6|MAP4_HUMAN	TRUE	26138	31565.6	22407.4	32014.4	28499	33885.3	19842.4	19258.5	18507.7	23168.6	21823.1	22364.8
1603	1603	sp|P27816-6|MAP4_HUMAN.VGSLDNVGHLPAGGAVK.+3	530.958	9.83	sp|P27816-6|MAP4_HUMAN	TRUE	6448.52	19435.1	1823.15	16396	16962.7	634.527	17117.6	16335	20733.4	21665.3	2668.64	23628.1
1604	1604	sp|Q16576|RBBP7_HUMAN.TVALWDLR.+2	487.277	15.17	sp|Q16576|RBBP7_HUMAN	TRUE	117280	107429	89032.7	105531	104935	101455	88561.1	87115	89401.7	112786	112896	110480
1605	1605	sp|Q16576|RBBP7_HUMAN.TPSSDVLVFDYTK.+2	736.369	14.45	sp|Q16576|RBBP7_HUMAN	TRUE	28831.6	25244	23906.3	30918.8	19025.8	28441.4	16567	17152.4	20629.5	30317.5	22931.1	28800.5
1606	1606	sp|Q16576|RBBP7_HUMAN.VINEEYK.+2	447.732	5.52	sp|Q16576|RBBP7_HUMAN	TRUE	13002.9	30593.6	26961.8	27879.2	36473.9	33386.5	27653	24049.7	31016	33853.8	30870.1	32623.5
1607	1607	sp|P08240|SRPR_HUMAN.LITVNTPDLVLFVGEALVGNEAVDQLVK.+3	989.553	28.1	sp|P08240|SRPR_HUMAN	TRUE	13468.3	11009.4	571.11	12857.8	11509.8	10219.8	8477.74	9692.53	7420.94	11254.5	8786.75	5358.83
1608	1608	sp|Q16795|NDUA9_HUMAN.LPHLPGLEDLGIQATPLELK.+3	718.744	19.9	sp|Q16795|NDUA9_HUMAN	TRUE	10559.7	12735.5	11828	14971.4	14176.4	14137	6775.65	8277.07	10088.9	21239.4	18928.8	17736.9
1609	1609	sp|P08240|SRPR_HUMAN.TEIQQQSALSLLNGTFDFQNDFLR.+3	929.131	22.98	sp|P08240|SRPR_HUMAN	TRUE	10122.6	7514.37	1831.8	3408.69	6092.65	1128.77	6846.15	9385.32	6203.79	7892.14	1560.77	5502.52
1610	1610	sp|P36543|VATE1_HUMAN.ARDDLITDLLNEAK.+3	529.618	17.22	sp|P36543|VATE1_HUMAN	TRUE	1565.93	3545.35	16277.3	14339.6	12795.6	12001.7	715.827	16179.9	12290.5	16380.7	16049.5	16939
1611	1611	sp|P36543|VATE1_HUMAN.YQVLLDGLVLQGLYQLLEPR.+3	777.442	25.4	sp|P36543|VATE1_HUMAN	TRUE	574.901	853.71	1432.02	628.642	979.625	2211.2	2511.32	536.08	448.256	308.437	587.37	3065.23
1612	1612	sp|Q00325-2|MPCP_HUMAN.IQTQPGYANTLR.+2	681.362	9.33	sp|Q00325-2|MPCP_HUMAN	TRUE	71548.3	63037.3	65703.4	78583.6	77128.9	80575.2	60686.3	53745.7	51246.1	84954.5	79816.5	84010.3
1613	1613	sp|Q00325-2|MPCP_HUMAN.GVAPLWMR.+2	465.255	14.4	sp|Q00325-2|MPCP_HUMAN	TRUE	13623.6	8228.51	2821.06	2103.41	26637.8	33679.4	1096.63	12861.5	23202	51474.1	60043.3	54880.3
1614	1614	sp|Q00325-2|MPCP_HUMAN.TVEALYK.+2	412.232	7.25	sp|Q00325-2|MPCP_HUMAN	TRUE	26663.8	30302.5	27637.5	30439.1	32683.2	32246.9	26697	25928.8	25213.5	35639.2	33000.1	34202.2
1615	1615	sp|P62910|RL32_HUMAN.AAQLAIR.+2	371.732	6.68	sp|P62910|RL32_HUMAN	TRUE	74886.6	81724.5	62173.8	66309.6	68029.1	66478.1	69131.4	67550.2	68283	77217.1	84876	75641.1
1616	1616	sp|P62910|RL32_HUMAN.VTNPNAR.+2	386.209	2.39	sp|P62910|RL32_HUMAN	TRUE	12925	16328.9	14405.5	20650.5	13008.3	22189.2	15376.8	13523.9	14438.4	25377.6	17861.8	17696.4
1617	1617	sp|Q08J23|NSUN2_HUMAN.EDPFVFIPEDDPLFPPIEK.+3	748.709	22.52	sp|Q08J23|NSUN2_HUMAN	TRUE	16951.1	22070	23172.1	17716.2	17249.6	15548.2	17817.8	18510.4	17240.9	19790.2	17344.4	20004.7
1618	1618	sp|P07339|CATD_HUMAN.LVDQNIFSFYLSR.+2	801.42	19.42	sp|P07339|CATD_HUMAN	TRUE	43762.5	49130	45461.9	36934.4	38081.2	33164.4	39936.9	34154.9	32922.5	37599.9	28727.1	29049.2
1619	1619	sp|P07339|CATD_HUMAN.VSTLPAITLK.+2	521.829	13.32	sp|P07339|CATD_HUMAN	TRUE	34073.9	31640.6	30855.9	36727.6	37116.4	36894	29026.3	24241.8	23692.4	36614.3	39105.1	40488.5
1620	1620	sp|P30086|PEBP1_HUMAN.LYTLVLTDPDAPSR.+2	780.917	14.87	sp|P30086|PEBP1_HUMAN	TRUE	24742.2	24133.6	20043.1	35040.5	35045.7	32281.4	23056.1	22463.7	23657	38651.9	17156.2	29878.2
1621	1621	sp|P11166|GTR1_HUMAN.TFDEIASGFR.+2	571.778	12.94	sp|P11166|GTR1_HUMAN	TRUE	66840.7	67789.8	59887.4	42499	50833.1	43027.1	47662.6	49152.3	44020.7	43733.3	58400.5	45798.7
1622	1622	sp|P11166|GTR1_HUMAN.VTILELFR.+2	495.803	19.08	sp|P11166|GTR1_HUMAN	TRUE	47842	43973	40420.2	42189.4	41252.5	37765.5	26611.9	27016.1	26294.9	26357.6	22773	28301
1623	1623	sp|P30086|PEBP1_HUMAN.VLTPTQVK.+2	443.274	6.91	sp|P30086|PEBP1_HUMAN	TRUE	27107.9	26385.3	26541.7	35914.1	33275	28667.5	30106.8	22748	22530.5	34839.6	35140.2	30976.4
1624	1624	sp|Q9H299|SH3L3_HUMAN.VYSTSVTGSR.+2	528.77	5.39	sp|Q9H299|SH3L3_HUMAN	TRUE	65492.5	64027.7	60090.4	97083.4	95529.6	88666.5	77616.3	79534.2	77968.7	117398	115164	112658
1625	1625	sp|Q9H299|SH3L3_HUMAN.SQQSEVTR.+2	467.733	2.49	sp|Q9H299|SH3L3_HUMAN	TRUE	13841.4	15372.9	11678	19319.7	15574	17587.7	18363.3	15662.2	13445.4	22953.8	21734.1	21713.1
1626	1626	sp|Q9H299|SH3L3_HUMAN.IQYQLVDISQDNALRDEMR.+3	769.718	14.87	sp|Q9H299|SH3L3_HUMAN	TRUE	3069.77	7277.76	1709.18	5796.62	4504.52	1721.07	1927.52	4186.28	3300.42	5787.1	2675.61	4664.66
1627	1627	sp|Q15286|RAB35_HUMAN.LLIIGDSGVGK.+2	536.324	13.58	sp|Q15286|RAB35_HUMAN	TRUE	109237	107242	102003	110871	105584	110373	107569	111379	109357	107691	110320	105830
1628	1628	sp|O95373|IPO7_HUMAN.AFAVGVQQVLLK.+2	636.887	16.52	sp|O95373|IPO7_HUMAN	TRUE	1378.92	1966.72	927.053	1330.84	33288.6	32597.7	30518	27483.4	1027.11	24575.9	886.385	25963.9
1629	1629	sp|O95373|IPO7_HUMAN.EYNEFAEVFLK.+2	694.84	15.92	sp|O95373|IPO7_HUMAN	TRUE	6499.88	12649.5	5114.76	4784.82	7040.54	12844.8	10879.5	13456.2	14141.2	12686.4	11103	13456.7
1630	1630	sp|O95373|IPO7_HUMAN.AIFQTIQNR.+2	545.804	10.33	sp|O95373|IPO7_HUMAN	TRUE	27686.9	22942.9	26561.1	29738.8	27855.2	24977.3	9978.19	22327.2	9134.95	31976.3	23277.3	25868.4
1631	1631	sp|P04899-4|GNAI2_HUMAN.LLLLGAGESGK.+2	529.316	12.63	sp|P04899-4|GNAI2_HUMAN	TRUE	43730.5	41125.4	42918.9	55156.5	43083.1	51535.6	43214.3	43055.9	42254.1	65024	62473.5	57537.4
1632	1632	sp|Q6NZI2|PTRF_HUMAN.SDQVNGVLVLSLLDK.+2	800.451	20.26	sp|Q6NZI2|PTRF_HUMAN	TRUE	3162.23	10316.1	530.982	2187.35	7154.6	6939.76	16045.3	15477.8	17070.1	7079.72	8138.29	6912.08
1633	1633	sp|Q6NZI2|PTRF_HUMAN.IIGAVDQIQLTQAQLEER.+3	675.704	15.33	sp|Q6NZI2|PTRF_HUMAN	TRUE	31805.7	40430.3	31266.1	32550	31014.1	3478.59	48169.1	48017.9	35199	38850.4	31772.4	42646.4
1634	1634	sp|P35637|FUS_HUMAN.GEATVSFDDPPSAK.+2	710.833	9.73	sp|P35637|FUS_HUMAN	TRUE	28021.6	26937.6	29315.5	34788.7	31695.5	31587.1	23607.5	17554.1	22711.8	25907.4	27219.4	30491.7
1635	1635	sp|O76021|RL1D1_HUMAN.SAALPIFSSFVSNWDEATKR.+3	742.711	21.27	sp|O76021|RL1D1_HUMAN	TRUE	13537.1	12122.1	11737.6	1644.08	3747.98	9548.23	12922.4	14998.7	12677.8	21148.7	21234.5	22739.4
1636	1636	sp|P35637|FUS_HUMAN.AAIDWFDGK.+2	511.751	14.05	sp|P35637|FUS_HUMAN	TRUE	111043	116215	110812	110182	117492	121283	83141.6	85422.7	89218.2	109919	114906	110858
1637	1637	sp|O76021|RL1D1_HUMAN.SAALPIFSSFVSNWDEATK.+3	690.678	22.56	sp|O76021|RL1D1_HUMAN	TRUE	23388.8	23337.1	25831.6	18100.9	19996.3	18717.3	13498.4	14936.2	15660	8763.32	11739.6	11798.4
1638	1638	sp|O76021|RL1D1_HUMAN.LLSSFDFFLTDAR.+2	766.393	20.62	sp|O76021|RL1D1_HUMAN	TRUE	25213.4	25080.4	7848.29	20347.6	19460.8	9444.6	28971.4	24333.5	20395.1	10194.1	14739	1643.95
1639	1639	sp|O76021|RL1D1_HUMAN.TVSQIISLQTLK.+2	665.901	15.01	sp|O76021|RL1D1_HUMAN	TRUE	33273.3	37359.7	36947.2	36976.3	32743.7	36245.8	31096.4	32557	32286	32613.1	30304.4	29842.7
1640	1640	sp|P35637|FUS_HUMAN.EFSGNPIK.+2	446.232	7.53	sp|P35637|FUS_HUMAN	TRUE	78931.2	79247.5	71300.3	75069	66000.7	71854.3	62761.6	67285.4	66680.2	72779.9	77370.9	68950.1
1641	1641	sp|O76021|RL1D1_HUMAN.LLPSLIGR.+2	434.784	13.32	sp|O76021|RL1D1_HUMAN	TRUE	162651	154830	154488	158095	143742	148714	109688	103498	102742	135501	133412	135798
1642	1642	sp|P35637|FUS_HUMAN.LKGEATVSFDDPPSAK.+3	554.618	9.59	sp|P35637|FUS_HUMAN	TRUE	32475	38061.3	31862.8	44577.1	33272.8	42566.3	44222.2	50050	47055.7	47122	45921.2	39726.9
1643	1643	sp|O76021|RL1D1_HUMAN.SPNPSTPR.+2	428.22	3.12	sp|O76021|RL1D1_HUMAN	TRUE	9898.41	12053.6	15532.8	9900.35	15230.6	12378.8	15460.5	13406.1	12807.9	15940.3	19467.3	13897.9
1644	1644	sp|Q09028|RBBP4_HUMAN.IGEEQSPEDAEDGPPELLFIHGGHTAK.+4	719.095	15.75	sp|Q09028|RBBP4_HUMAN	TRUE	1386.08	15684.2	12725	18963.1	13826.9	11965	17938	751.209	11997.1	22074.4	19736.5	19603.5
1645	1645	sp|Q09028|RBBP4_HUMAN.LNVWDLSK.+2	487.769	14.04	sp|Q09028|RBBP4_HUMAN	TRUE	49290.3	36203.3	8179.22	44689.9	41158.2	31825	48641.4	47092.9	48065.5	3103.9	54799.8	56347.8
1646	1646	sp|Q09028|RBBP4_HUMAN.INHEGEVNR.+3	356.512	2.62	sp|Q09028|RBBP4_HUMAN	TRUE	16310.3	17151.9	12242.5	10634	8472.77	7223.6	16562.6	15670.8	12397.3	10656.2	12012.2	13327
1647	1647	sp|Q9P2J5|SYLC_HUMAN.LALADAGDTVEDANFVEAMADAGILR.+3	883.434	20.64	sp|Q9P2J5|SYLC_HUMAN	TRUE	3506.04	772.793	7128.17	10240.4	6656.15	3267.17	2073.98	4754.88	479.343	13813.1	12783.6	11576.2
1648	1648	sp|P31930|QCR1_HUMAN.ADLTEYLSTHYK.+3	480.905	12.85	sp|P31930|QCR1_HUMAN	TRUE	13137.6	9855.83	8118	12851.8	9657.3	7136.83	3404.89	9159.78	21956.8	30077.7	20138.4	1177.22
1649	1649	sp|Q9P2J5|SYLC_HUMAN.FSEAEHWLDYFPPLAIQDLK.+3	807.071	21.87	sp|Q9P2J5|SYLC_HUMAN	TRUE	12575.1	11799.2	9814.29	18802.7	17941.5	16007.1	10368.4	8386.68	10130.8	12672	12496.3	11306.2
1650	1650	sp|P31930|QCR1_HUMAN.TATFAQALQFVPETQVSLLDNGLR.+3	873.797	21.99	sp|P31930|QCR1_HUMAN	TRUE	39922.2	43762.6	40931.6	40863.1	28283.8	32920.8	37861	33046.8	37230.5	44141.5	46371.2	51893.7
1651	1651	sp|Q16891|MIC60_HUMAN.ELDSITPEVLPGWK.+2	792.419	17.2	sp|Q16891|MIC60_HUMAN	TRUE	26640.2	31146.8	27713.1	30490.6	29391.4	32639.3	21921.3	25445	22579.7	31212.5	33929.1	30082.5
1652	1652	sp|Q9P2J5|SYLC_HUMAN.VDIGDTIIYLVH.+2	679.372	19.92	sp|Q9P2J5|SYLC_HUMAN	TRUE	7133.91	1440.4	3542.95	9529.83	8500.75	10614.6	8150.28	8395.24	8057.73	10461.4	663.707	4970.26
1653	1653	sp|Q16891|MIC60_HUMAN.LFEMVLGPAAYNVPLPK.+3	620.343	20.14	sp|Q16891|MIC60_HUMAN	TRUE	10247.4	780.796	1315.37	6929.78	8933.3	9200.97	11234.7	6730.89	8892.12	17141.6	19377.5	15151.1
1654	1654	sp|Q9P2J5|SYLC_HUMAN.VFASELNAGIIK.+2	631.361	13.98	sp|Q9P2J5|SYLC_HUMAN	TRUE	13709.7	2129.5	3908.36	17466.5	16367.6	13339.2	9868.45	921.146	12731.3	18847	15508.5	19602.7
1655	1655	sp|Q9P2J5|SYLC_HUMAN.EVWDYVFFK.+2	616.803	18.78	sp|Q9P2J5|SYLC_HUMAN	TRUE	15046	19080	14254.2	20434.2	18212.7	20114.3	11313.2	15343.3	8053.29	11445.4	11612.2	9151.61
1656	1656	sp|Q16891|MIC60_HUMAN.SEFEQNLSEK.+2	605.783	7.83	sp|Q16891|MIC60_HUMAN	TRUE	19351	18387.3	18202.2	33162.2	22785.3	12641.9	5833.95	21905.2	20865.6	38611.8	18792.8	30078.9
1657	1657	sp|P48681|NEST_HUMAN.LGSLLPVLSPTSLPSPLPATLETPVPAFLK.+3	1019.26	25.48	sp|P48681|NEST_HUMAN	TRUE	3747.3	1031.29	315.736	936.036	193.198	852.978	2921.83	332.308	2705.39	625.991	432.945	366.94
1658	1658	sp|O75390|CISY_HUMAN.GGEEPLPEGLFWLLVTGHIPTEEQVSWLSK.+3	1116.91	26.51	sp|O75390|CISY_HUMAN	TRUE	5495.81	765.046	1448.2	4749.3	3697.02	3302.37	2502.59	726.824	953.92	502.878	306.373	636.675
1659	1659	sp|P48681|NEST_HUMAN.SLEGNLETFLFPGTENQELVSSLQENLESLTALEK.+4	970.74	27.13	sp|P48681|NEST_HUMAN	TRUE	2148.21	5453.21	1420.93	2571.52	485.046	1421.67	2054.38	1441.94	901.882	4432.98	1233.76	1449.72
1660	1660	sp|Q9H2U2|IPYR2_HUMAN.ILGILALIDEGETDWK.+3	595.993	23.62	sp|Q9H2U2|IPYR2_HUMAN	TRUE	2318.92	3124.85	1324.14	3278.53	3104	1980.34	1686.77	1418.76	334.19	3169.58	1599.69	3591.66
1661	1661	sp|O75390|CISY_HUMAN.DILADLIPK.+2	499.3	18.58	sp|O75390|CISY_HUMAN	TRUE	77573.9	75462.8	76460.2	70925.9	69438.9	72189	56594.9	57886.6	57459	63895.4	64468.5	65287.4
1662	1662	sp|P48681|NEST_HUMAN.SLETEILESLK.+2	631.348	18.67	sp|P48681|NEST_HUMAN	TRUE	15342.6	1498.47	17948.3	8028.57	15288.3	12591.3	11112.6	8692.65	8372.93	16384	739.996	14340.9
1663	1663	sp|O75390|CISY_HUMAN.AYAQGISR.+2	433.23	5.23	sp|O75390|CISY_HUMAN	TRUE	28462.4	25208.2	24525.9	21860.4	5922.59	20508.5	24333.5	15723.6	20470.3	31607.2	23928.8	22222.7
1664	1664	sp|Q15050|RRS1_HUMAN.ELELQFDLGNLLASDR.+3	611.651	19.61	sp|Q15050|RRS1_HUMAN	TRUE	14990.6	10504.5	9783.48	10360.9	11325.9	9770.4	11475.5	8045.38	9202.86	3810.42	10799.6	9450.72
1665	1665	sp|Q9H2U2|IPYR2_HUMAN.AFALEVIK.+2	445.771	13.9	sp|Q9H2U2|IPYR2_HUMAN	TRUE	15598.1	4947.36	14121.1	4390.48	16632	19059.6	3107.22	14064.4	3232.64	1063.79	21614.2	17840.3
1666	1666	sp|Q15050|RRS1_HUMAN.VEEAIVAR.+2	443.753	6.48	sp|Q15050|RRS1_HUMAN	TRUE	21336.1	19410	16804.2	17754.9	22275.1	20825.4	16562.2	22206	16399.5	20307.3	19700	24787.8
1667	1667	sp|O75390|CISY_HUMAN.IVPNVLLEQGK.+2	605.364	12.71	sp|O75390|CISY_HUMAN	TRUE	72298.9	74540.3	72823.2	68900.2	64546.5	68341	63045.8	60708.2	61084.5	91373.5	87363.3	95288.3
1668	1668	sp|Q15050|RRS1_HUMAN.DNTQLLINQLWQLPTER.+3	694.704	21.35	sp|Q15050|RRS1_HUMAN	TRUE	37636.9	2475.18	35530.5	28963.4	34820.5	31308.6	28987.4	29597.1	26911.2	38536.4	36115	25521.3
1669	1669	sp|O75390|CISY_HUMAN.ALGFPLERPK.+3	376.557	11.47	sp|O75390|CISY_HUMAN	TRUE	35926.3	24302.5	28492.4	33518.2	32848.9	37198.4	27848.7	23617.9	25995.2	39253.6	44140.6	9976.56
1670	1670	sp|Q15050|RRS1_HUMAN.FQPLFGDFAAEK.+2	685.343	16.61	sp|Q15050|RRS1_HUMAN	TRUE	37618.7	35837.8	37235	38449	34926.8	37479.4	29715.7	28949.2	25057.5	1821.56	31394.3	34854.8
1671	1671	sp|P05386|RLA1_HUMAN.AAGVNVEPFWPGLFAK.+3	568.303	20.1	sp|P05386|RLA1_HUMAN	TRUE	180159	181499	190692	165846	171171	170972	143859	137833	145740	161821	166548	161555
1672	1672	sp|Q9Y4R8|TELO2_HUMAN.VLQAVVDSLQGGLDSSVSFVSQVLGK.+3	878.145	23.78	sp|Q9Y4R8|TELO2_HUMAN	TRUE	1560.81	2501.85	1269.19	1186.25	478.842	3156.01	909.276	692.736	1932.15	1179	1019.94	2952.49
1673	1673	sp|P37837|TALDO_HUMAN.AAQASDLEK.+2	466.738	3.71	sp|P37837|TALDO_HUMAN	TRUE	14870.9	1326.96	9375.54	14415	936.414	13337.2	5623.45	12009.8	13613	21658.1	16895.6	22404.1
1674	1674	sp|P37837|TALDO_HUMAN.LLGELLQDNAK.+2	607.343	13.33	sp|P37837|TALDO_HUMAN	TRUE	30106.4	30730.3	30893.5	29204.9	29945.8	29541.4	22032.1	22312.4	22351	33263.4	34858.8	36688.5
1675	1675	sp|P37837|TALDO_HUMAN.LVPVLSAK.+2	413.774	9.83	sp|P37837|TALDO_HUMAN	TRUE	2474.21	60788.4	61248	70368.3	65215.3	70515.8	55291.7	54331.8	53783.2	76925.2	81209.7	81239.3
1676	1676	sp|Q9BTT0|AN32E_HUMAN.KLELSDNIISGGLEVLAEK.+3	676.712	19.09	sp|Q9BTT0|AN32E_HUMAN	TRUE	84164.9	79747.2	84754.1	105049	111921	107484	91530.6	93673.7	93758.4	122472	130151	108862
1677	1677	sp|P55084|ECHB_HUMAN.LAAAFAVSR.+2	453.264	10.05	sp|P55084|ECHB_HUMAN	TRUE	23896.5	26847.9	16819.1	21963.7	21923.9	17042.1	20029.8	21872.2	25281.4	23084.3	26833.7	33391.1
1678	1678	sp|P63173|RL38_HUMAN.QSLPPGLAVK.+2	505.306	10.34	sp|P63173|RL38_HUMAN	TRUE	40332.7	52509.1	35152.4	49537.4	61945.1	46627.3	54916.4	45449.3	51950.6	43453.7	56661.4	68768.5
1679	1679	sp|P55084|ECHB_HUMAN.TPFLLSGTSYK.+2	607.327	13.47	sp|P55084|ECHB_HUMAN	TRUE	28118.9	30405.3	29241.8	31481.7	30460	31034.9	5191.18	3257.69	9231.08	31457.3	38511.4	30878.5
1680	1680	sp|P55084|ECHB_HUMAN.NVVVVDGVR.+2	478.78	9.36	sp|P55084|ECHB_HUMAN	TRUE	32383.8	41351.9	42058.9	41539.6	30548.2	30845.6	36677.1	32757.8	28518.4	34648	46789.7	45603.5
1681	1681	sp|P60903|S10AA_HUMAN.EFPGFLENQKDPLAVDK.+3	649.667	15.43	sp|P60903|S10AA_HUMAN	TRUE	89792.4	81882.6	80209.8	62537.6	59812.8	3103.53	93659.6	79592	85060.6	241.718	4702.62	92203.1
1682	1682	sp|O15371-2|EIF3D_HUMAN.DSSVEVR.+2	396.198	3.69	sp|O15371-2|EIF3D_HUMAN	TRUE	25246.2	9981.4	25777.4	171054	175088	166872	34247.6	18267.3	27810	33628.4	9773.42	146730
1683	1683	sp|O15371-2|EIF3D_HUMAN.LGDDIDLIVR.+2	564.817	14.58	sp|O15371-2|EIF3D_HUMAN	TRUE	27982.7	27253.9	31478.3	30102.5	29212.5	31366.5	27581.8	26664.2	30650.3	37646	39182.7	33687.7
1684	1684	sp|P60903|S10AA_HUMAN.EFPGFLENQK.+2	604.801	13.36	sp|P60903|S10AA_HUMAN	TRUE	91639.1	85923.4	82071.3	61441.7	44695.8	53174.6	35983.4	32372.3	36720	18701.2	22670.3	17829
1685	1685	sp|O15144|ARPC2_HUMAN.VYGSFLVNPESGYNVSLLYDLENLPASK.+3	1030.19	22.94	sp|O15144|ARPC2_HUMAN	TRUE	8849.11	8613.28	7776.73	9533.46	7958.37	2023.75	8027.92	7028.56	7785.99	7703.73	8079.28	1644.94
1686	1686	sp|O15144|ARPC2_HUMAN.DTDAAVGDNIGYITFVLFPR.+3	728.704	23.52	sp|O15144|ARPC2_HUMAN	TRUE	2393.2	5270.66	942.24	2853.58	1519.96	3157.61	6516.98	4083.57	4044.09	5400.8	5611.47	764.627
1687	1687	sp|Q7KZF4|SND1_HUMAN.VADISGDTQK.+2	517.262	4.34	sp|Q7KZF4|SND1_HUMAN	TRUE	26433.7	17743.6	18812.7	26643.3	23170.8	19394.2	20124.9	19225.4	16416.6	27727.9	25099.4	22842.6
1688	1688	sp|Q7KZF4|SND1_HUMAN.ALLLPDYYLVTVMLSGIK.+3	670.385	26.25	sp|Q7KZF4|SND1_HUMAN	TRUE	588.384	307.516	375.893	2265.77	398.685	1870.44	435.245	906.18	232.642	1675.48	1631.77	677.388
1689	1689	sp|Q9NZL4-3|HPBP1_HUMAN.EPELGLEELLR.+2	649.354	18.04	sp|Q9NZL4-3|HPBP1_HUMAN	TRUE	16149.3	2342.22	15241	19764.3	17226.9	3573.97	12108	1736.09	2762.76	15194.1	3935.9	15755.9
1690	1690	sp|P12270|TPR_HUMAN.GQNLLLTNLQTIQGILER.+3	675.388	23.83	sp|P12270|TPR_HUMAN	TRUE	9122.68	13429.4	11280.2	12408.3	11787.4	12531.6	573.769	4191.29	5726.45	11131.4	12353.9	11200.8
1691	1691	sp|Q04760|LGUL_HUMAN.GLAFIQDPDGYWIEILNPNK.+3	768.395	22.46	sp|Q04760|LGUL_HUMAN	TRUE	11024.7	10364	7432.48	13734.7	14382.1	1278.14	8872.45	3087.7	6094.1	11927	9604.35	7353.03
1692	1692	sp|P12270|TPR_HUMAN.KLELDILPLQEANAELSEK.+3	718.395	18.06	sp|P12270|TPR_HUMAN	TRUE	8235.34	13126.6	11197.8	3203.32	14571.4	11631.6	11820.8	3591.49	13852.6	7725.47	19121.7	15833.5
1693	1693	sp|Q04760|LGUL_HUMAN.DFLLQQTMLR.+2	632.84	17.4	sp|Q04760|LGUL_HUMAN	TRUE	24879.4	22548.2	22773.2	22285.9	9411.15	2180.05	14515.1	20697.5	21051.9	27975.8	32213	29852.4
1694	1694	sp|Q04760|LGUL_HUMAN.IAWALSR.+2	408.74	11.58	sp|Q04760|LGUL_HUMAN	TRUE	52385.5	89344.7	38334.2	57519.1	108749	94941.7	31571.6	31797.8	35517.1	68770	43722.3	68925.1
1695	1695	sp|Q9Y2B0|CNPY2_HUMAN.ALVDELEWEIAQVDPK.+3	618.988	20.97	sp|Q9Y2B0|CNPY2_HUMAN	TRUE	22264	22003.9	21061.3	28003.6	29691.6	27387.3	19608	17030.4	20689	24388.9	25199.5	20679.4
1696	1696	sp|O00567|NOP56_HUMAN.YPASTVQILGAEK.+2	688.875	12.66	sp|O00567|NOP56_HUMAN	TRUE	3252.12	5698.66	1293.33	875.163	1688.48	306.18	6037.97	8553.68	765.622	5584.73	8434.76	2286.43
1697	1697	sp|Q14137|BOP1_HUMAN.DLGVLDVIFHPTQPWVFSSGADGTVR.+3	938.48	24.76	sp|Q14137|BOP1_HUMAN	TRUE	463.629	1597.96	5700.24	6126.84	5264.16	4516.58	1763.38	2613.98	4929.18	4835.51	655.963	3487.34
1698	1698	sp|P30084|ECHM_HUMAN.AQFAQPEILIGTIPGAGGTQR.+3	709.052	17.18	sp|P30084|ECHM_HUMAN	TRUE	38111.5	36936.2	31701.8	46671.5	36547.2	39463.9	39234.5	33978.7	4467.06	42789.5	32377	43415.3
1699	1699	sp|O00567|NOP56_HUMAN.LSFYETGEIPR.+2	656.333	13.33	sp|O00567|NOP56_HUMAN	TRUE	17384.9	15577.9	18931.6	22756.6	19865.3	25471	15052.9	11534.4	12959.4	16987.7	17842.6	20250.1
1700	1700	sp|O00567|NOP56_HUMAN.MSQVAPSLSALIGEAVGAR.+3	619.668	18.76	sp|O00567|NOP56_HUMAN	TRUE	10093	3795.28	1224.24	7829.31	6510.35	4984.91	6753.82	5820.82	4704.58	13760.9	12202.5	6950.01
1701	1701	sp|O75347|TBCA_HUMAN.QAEILQESR.+2	537.283	6.88	sp|O75347|TBCA_HUMAN	TRUE	31024.1	31001.6	30080	34275.8	27324.6	35660.4	31957.4	30776.7	30917.7	34553.6	35687.2	31376.4
1702	1702	sp|Q8TAQ2|SMRC2_HUMAN.SQSGNPVMSTVAFLASVVDPR.+3	721.369	26.74	sp|Q8TAQ2|SMRC2_HUMAN	TRUE	5705.45	532.26	213.976	1963.99	7955.97	8634.95	2039.15	6206.96	2012.62	12827.5	339.784	1989.74
1703	1703	sp|P00491|PNPH_HUMAN.LEQFVSILMASIPLPDK.+3	634.353	22.21	sp|P00491|PNPH_HUMAN	TRUE	710.926	1012	196.188	2183.78	2901.99	998.709	917.862	5091.63	3237.44	1533.49	535.506	927.808
1704	1704	sp|O75347|TBCA_HUMAN.ILENEKDLEEAEEYK.+3	617.967	10.64	sp|O75347|TBCA_HUMAN	TRUE	10428.9	13340.2	12589.9	5736.36	2331.01	18069.3	12092.8	11935.2	13117.9	1766.38	1708.6	1613.66
1705	1705	sp|O75347|TBCA_HUMAN.LVLDSVK.+2	387.242	9.45	sp|O75347|TBCA_HUMAN	TRUE	107978	121189	121089	107893	117585	74331.7	106443	104220	105923	118044	119211	91592
1706	1706	sp|P33316|DUT_HUMAN.GNVGVVLFNFGK.+2	625.848	17.26	sp|P33316|DUT_HUMAN	TRUE	19026.8	26684	19641.1	6196.36	33041.1	29072.6	24350	24686.2	19007.1	27412.4	21392.9	7056.75
1707	1707	sp|P33316|DUT_HUMAN.HFIDVGAGVIDEDYR.+3	569.278	13.8	sp|P33316|DUT_HUMAN	TRUE	28701.8	26906.2	18704.6	32095.9	32395	28768.5	37995.3	36019.2	35806.4	36304.4	35490.5	37711.2
1708	1708	sp|P33316|DUT_HUMAN.IFYPEIEEVQALDDTER.+3	689.669	17.27	sp|P33316|DUT_HUMAN	TRUE	26640.7	28594.8	29488.4	28390.8	31053.8	34167.6	28705.1	32254	31108.1	35446.2	38638.1	36908.9
1709	1709	sp|P26368|U2AF2_HUMAN.LGGLTQAPGNPVLAVQINQDK.+3	711.727	15.15	sp|P26368|U2AF2_HUMAN	TRUE	33751.9	30963.4	34184.9	36518.4	35498.5	37281.1	28830.5	29951.7	29259.3	32290.8	30150.8	32743
1710	1710	sp|P26368|U2AF2_HUMAN.ELLTSFGPLK.+2	552.819	15.52	sp|P26368|U2AF2_HUMAN	TRUE	60309.2	57371.9	56525.1	61761.5	59788.2	62390.8	49997.1	46295.2	45305.6	61849.4	57774.4	57428.4
1711	1711	sp|P26368|U2AF2_HUMAN.NFAFLEFR.+2	522.269	17.62	sp|P26368|U2AF2_HUMAN	TRUE	27004.5	27716.1	24910.4	40342.4	30809.8	28766.8	16722.4	14489.1	12250.1	15704.5	11655.3	18504
1712	1712	sp|Q9Y617|SERC_HUMAN.DDLLGFALR.+2	510.28	17.5	sp|Q9Y617|SERC_HUMAN	TRUE	30166.4	30228.9	27550.3	49321.2	46073.4	43899.9	20849.3	23988.2	22890.9	47689.1	45408.4	44192.3
1713	1713	sp|Q9Y617|SERC_HUMAN.FGVIFAGAQK.+2	519.293	12.92	sp|Q9Y617|SERC_HUMAN	TRUE	16094.7	39667.1	15179.9	24620.1	24372.8	17145.9	2279.17	5065.33	6585.28	5410.94	29837.4	32963.2
1714	1714	sp|P52815|RM12_HUMAN.IQQLVQDIASLTLLEISDLNELLK.+3	903.848	31.26	sp|P52815|RM12_HUMAN	TRUE	16886.6	286.659	8512.82	15529	15942.2	10634.4	8987.57	6398.41	5183.97	7243.61	4520.53	4556.81
1715	1715	sp|P61009|SPCS3_HUMAN.NVEDFTGPR.+2	517.749	6.99	sp|P61009|SPCS3_HUMAN	TRUE	2949.78	15663.1	12057.5	1555.74	4596.63	23518.5	11591.9	21086.7	8666.45	15910.5	15410.8	16875.1
1716	1716	sp|P52815|RM12_HUMAN.PAAAAQEAVEEDIPIAK.+2	861.949	15.74	sp|P52815|RM12_HUMAN	TRUE	26575.5	26557.9	23779	2338.92	24997.4	26057.9	18393.2	19499.1	20888.3	24046.4	21928	22856.9
1717	1717	sp|P61009|SPCS3_HUMAN.NNALNQVVLWDK.+2	707.378	12.86	sp|P61009|SPCS3_HUMAN	TRUE	2918.45	13023.1	1711.65	4773.57	8977.77	8758.65	6515.71	7924.58	682.852	10004.9	9617.55	9072.62
1718	1718	sp|P52815|RM12_HUMAN.NYIQGINLVQAK.+2	680.883	13.3	sp|P52815|RM12_HUMAN	TRUE	34573.3	36379.6	32890.9	30915.5	32741.5	34332.5	27985.9	25660.3	27203.1	34055.1	35068.3	37499.2
1719	1719	sp|Q9H223|EHD4_HUMAN.SISVIDSPGILSGEK.+2	751.409	14.51	sp|Q9H223|EHD4_HUMAN	TRUE	22891	16415.7	1831.21	21639.3	20450.2	25621.4	22080.8	17882.7	21250.7	22909.4	25342.7	24981.4
1720	1720	sp|Q10567-4|AP1B1_HUMAN.LAPPLVTLLSAEPELQYVALR.+3	765.11	24.64	sp|Q10567-4|AP1B1_HUMAN	TRUE	13587.7	14917.7	17535.8	15574.5	18587.3	18272.7	8962.51	8150.49	6542.78	18667	16194.3	7462.3
1721	1721	sp|P52907|CAZA1_HUMAN.FITHAPPGEFNEVFNDVR.+3	697.01	15.94	sp|P52907|CAZA1_HUMAN	TRUE	34085.8	29670.5	24773.6	34630.4	33233.7	37213.3	26504.4	23597.2	20856.6	32886.1	36602.8	39088.1
1722	1722	sp|P52907|CAZA1_HUMAN.LLLNNDNLLR.+2	599.351	14.33	sp|P52907|CAZA1_HUMAN	TRUE	48364.4	43614.4	45630.2	55396.2	52549.4	51299.1	35678.4	38016	40713.3	60381.2	52855.5	60035.4
1723	1723	sp|Q6P2Q9|PRP8_HUMAN.SQEPLPDDDEEFELPEFVEPFLK.+3	917.097	22.95	sp|Q6P2Q9|PRP8_HUMAN	TRUE	13890	13057.3	976.111	11625.4	12015	11748	676.19	12066.4	10595.4	15152.2	17337	16393.3
1724	1724	sp|Q6P2Q9|PRP8_HUMAN.TEDPDLPAFYFDPLINPISHR.+3	819.741	20.82	sp|Q6P2Q9|PRP8_HUMAN	TRUE	16562.7	12335.3	466.645	1395.85	12903.6	13804.6	14445	14154.7	11583.3	17992.9	19486.1	18959.4
1725	1725	sp|Q6P2Q9|PRP8_HUMAN.DTPLYTDNTANGIALLWAPR.+3	734.711	19.28	sp|Q6P2Q9|PRP8_HUMAN	TRUE	1709.06	10115	9495.32	8952.28	8121.15	8526.56	9086.96	9318.93	2801.58	4434.02	1390.05	7722.95
1726	1726	sp|P07741|APT_HUMAN.LAPVPFFSLLQYE.+2	762.411	25.99	sp|P07741|APT_HUMAN	TRUE	408.268	6605.64	7353.35	6307.14	5672.25	416.477	11111.4	7935.61	9538.92	24234.6	22049.5	20295.3
1727	1727	sp|P00403|COX2_HUMAN.IFEMGPVFTL.+2	577.302	22.2	sp|P00403|COX2_HUMAN	TRUE	3393.52	2700.11	4764.87	8599.05	890.935	6676.14	3605.17	4312.62	6062.43	11769.7	10427.5	12110.3
1728	1728	sp|P07741|APT_HUMAN.SFPDFPTPGVVFR.+2	733.377	18.47	sp|P07741|APT_HUMAN	TRUE	43426.9	37398.4	45594.7	49740.6	42835.6	41983.1	40689	37512.9	35200.1	51536.9	40656.7	46310.6
1729	1729	sp|P00403|COX2_HUMAN.MMITSQDVLHSWAVPTLGLK.+3	743.059	20.44	sp|P00403|COX2_HUMAN	TRUE	1551.24	2613.67	717.822	822.98	8707.07	8358.71	5282.81	739.353	4383.27	14997.9	791.33	13144.5
1730	1730	sp|P00403|COX2_HUMAN.TDAIPGR.+2	365.198	4.59	sp|P00403|COX2_HUMAN	TRUE	44019.9	48612.7	37962.9	52410.5	48071.3	49986.8	42859.1	31684.6	41504.3	58723.4	52047.4	56960.1
1731	1731	sp|P00403|COX2_HUMAN.VVLPIEAPIR.+2	553.85	15.06	sp|P00403|COX2_HUMAN	TRUE	82863	90539.4	83953.3	117000	112886	116678	63387.6	62930.8	66556.6	125480	127039	125894
1732	1732	sp|P00403|COX2_HUMAN.LLDVDNR.+2	422.73	7.57	sp|P00403|COX2_HUMAN	TRUE	54763	37232.1	37486.8	62057.8	67641.8	66801.1	42956.2	36422.8	35095.5	90079.7	73728.7	77323.6
1733	1733	sp|Q96S52-2|PIGS_HUMAN.SVENLATATTTLTSLAQLLGK.+3	711.399	23.51	sp|Q96S52-2|PIGS_HUMAN	TRUE	5897.49	4508.82	4663.28	5792.52	8443.96	5243.35	660.818	3727.23	3902.83	8043.08	8339.17	5856.49
1734	1734	sp|Q96TA1|NIBL1_HUMAN.EQMDNAVYTFETLLHQELGK.+3	789.383	20.72	sp|Q96TA1|NIBL1_HUMAN	TRUE	1357.16	1355.27	2259.04	1358.72	1244.15	1244.38	1210.91	4740.27	1571.41	1073.63	5227.34	4703.91
1735	1735	sp|Q15393|SF3B3_HUMAN.FLAVGLVDNTVR.+2	652.372	15.3	sp|Q15393|SF3B3_HUMAN	TRUE	32026	5444.19	29432	36015.6	29371.8	32593.9	35408.6	4223.19	30848.5	34518.9	29604.6	30303.9
1736	1736	sp|P49207|RL34_HUMAN.LSYNTASNK.+2	499.251	4.48	sp|P49207|RL34_HUMAN	TRUE	24164.1	26621.8	20254.9	23622.4	1770.36	23544.5	24428.9	26005.2	26431.5	26993.7	26778.6	25220.8
1737	1737	sp|Q96TA1|NIBL1_HUMAN.ILTSVDQYLELIGNSLPGTTAK.+3	778.425	22.31	sp|Q96TA1|NIBL1_HUMAN	TRUE	26746.7	28548.8	26848.2	29762.9	32555.4	31141.9	22494.8	22773.9	27082.4	41353.9	42819.9	39415.9
1738	1738	sp|Q15393|SF3B3_HUMAN.LGAVFNQVAFPLQYTPR.+3	641.016	18.78	sp|Q15393|SF3B3_HUMAN	TRUE	20993.8	18487.4	20063.3	19834.1	20636.6	23481.9	18220.4	17121.9	13440.1	18533.9	19675.5	20296.2
1739	1739	sp|Q6UVK1|CSPG4_HUMAN.GSLLLGGLDAEASR.+2	679.867	15.49	sp|Q6UVK1|CSPG4_HUMAN	TRUE	12350.8	11865.4	15822.6	23998.3	24462.6	24839	11195.8	11305.5	13901.5	24747.5	24321.6	13719.3
1740	1740	sp|P49207|RL34_HUMAN.AFLIEEQK.+2	489.269	9.49	sp|P49207|RL34_HUMAN	TRUE	7751.58	3237.34	61480.6	53285.4	60056.3	26623.4	74164.4	74388.7	74037.1	57935.2	53385.8	50433.2
1741	1741	sp|Q96TA1|NIBL1_HUMAN.EALLQISIPFLLK.+2	742.958	23.35	sp|Q96TA1|NIBL1_HUMAN	TRUE	8109.61	8754.97	9385.25	687.228	11588.6	13480.9	8691.24	7986.22	7127.7	15505.6	18351	15984.9
1742	1742	sp|P49207|RL34_HUMAN.IVYLYTK.+2	450.265	10.05	sp|P49207|RL34_HUMAN	TRUE	120242	126873	121664	117707	122449	118277	104967	99830.8	106777	134105	139641	129997
1743	1743	sp|Q96TA1|NIBL1_HUMAN.FQELIFEDFAR.+2	707.854	16.21	sp|Q96TA1|NIBL1_HUMAN	TRUE	1846.7	16525.4	1035.5	23430.6	21186.8	23476.6	15526.3	20622.9	15610.4	21767.1	18129.5	21209
1744	1744	sp|Q15393|SF3B3_HUMAN.IVPGQFLAVDPK.+2	642.371	14.58	sp|Q15393|SF3B3_HUMAN	TRUE	25195.2	28703.3	23301.3	27560.6	26588.3	27300.8	3084.17	19627.1	6553.34	26959	27182.7	30590.8
1745	1745	sp|Q96TA1|NIBL1_HUMAN.HEIEGTGLPQAQLLWR.+3	616.664	15.22	sp|Q96TA1|NIBL1_HUMAN	TRUE	21017.2	5158.03	21741.1	27460.5	32780.5	23137.8	19139.5	3777.1	26971.6	25528.9	30876.3	8821.81
1746	1746	sp|P61086|UBE2K_HUMAN.VDLVDENFTELR.+2	725.365	15.27	sp|P61086|UBE2K_HUMAN	TRUE	19794.6	19758.8	23878.1	22240.4	25262	21427.7	14782.1	18777.3	18132.8	18597.5	20412.7	13036.4
1747	1747	sp|P0CW22|RS17L_HUMAN.DNYVPEVSALDQEIIEVDPDTK.+3	830.403	18.9	sp|P0CW22|RS17L_HUMAN	TRUE	39161.9	35624.1	41138.6	37118	41059.1	36957.4	46343.8	51645.1	43918.4	41485.1	47043.6	47927.7
1748	1748	sp|P0CW22|RS17L_HUMAN.LLDFGSLSNLQVTQPTVGMNFK.+3	803.754	18.99	sp|P0CW22|RS17L_HUMAN	TRUE	2194.75	20721.8	22652.6	20996.4	26934.2	24957.5	876.705	27372.9	24744.3	51412.8	54564	57566
1749	1749	sp|P46779|RL28_HUMAN.QTYSTEPNNLK.+2	647.817	6.39	sp|P46779|RL28_HUMAN	TRUE	12368.9	11968.2	14510.1	11740.9	10762.7	12415.1	15292.1	15273.5	12668.6	12885.7	13168.9	12848.9
1750	1750	sp|Q8NFJ5|RAI3_HUMAN.TNVNVFSELSAPR.+2	717.373	14.83	sp|Q8NFJ5|RAI3_HUMAN	TRUE	90442	32929.2	87725.4	19205.4	96409.2	107169	18915	10707	20931.6	5292.34	1518.3	2689.87
1751	1751	sp|P46776|RL27A_HUMAN.LWTLVSEQTR.+2	616.835	13.35	sp|P46776|RL27A_HUMAN	TRUE	111216	111099	106472	109025	98737	102757	88342.5	91239.9	92625.7	106416	107154	52308.1
1752	1752	sp|P46779|RL28_HUMAN.TVGVEPAADGK.+2	522.272	5.31	sp|P46779|RL28_HUMAN	TRUE	71054.5	70996.3	69295.7	61662.5	67105	58090.9	73178.3	65299.6	69332.6	83334	75892.5	78326.6
1753	1753	sp|P46776|RL27A_HUMAN.TGAAPIIDVVR.+2	556.327	12.71	sp|P46776|RL27A_HUMAN	TRUE	186466	179562	172791	167949	155399	162000	139771	143956	144707	183274	185843	181232
1754	1754	sp|P46779|RL28_HUMAN.GVVVVIK.+2	357.25	10.84	sp|P46779|RL28_HUMAN	TRUE	5996.78	52412.8	49293	57986.6	63691.4	58477.1	64520.2	68202.5	64414.8	63199.9	57721.5	58212.6
1755	1755	sp|P46779|RL28_HUMAN.ATLSSIR.+2	374.222	6.16	sp|P46779|RL28_HUMAN	TRUE	76203.6	85926.2	72039	87733.4	76905.6	70513.1	82494	82674.6	81395.1	96374.2	101676	96367.5
1756	1756	sp|Q04637|IF4G1_HUMAN.GVIDLIFEK.+2	517.3	17.91	sp|Q04637|IF4G1_HUMAN	TRUE	23193.8	21900.3	20689.9	22955.4	18792.1	19796	14085.9	9488.39	15547.9	18751.5	10150	13037.1
1757	1757	sp|P60900|PSA6_HUMAN.ILTEAEIDAHLVALAERD.+3	660.353	17.34	sp|P60900|PSA6_HUMAN	TRUE	14950.7	5937.27	11520.3	13639.7	12366.7	13172	11481.1	14107.7	11746.7	13828.2	11872.2	12663.9
1758	1758	sp|P60900|PSA6_HUMAN.LLDSSTVTHLFK.+3	454.254	14.5	sp|P60900|PSA6_HUMAN	TRUE	21725.6	25601.7	24584.5	21004.8	24563.4	23209.7	22064.4	20804.4	24068	28495.2	26815.8	28912.6
1759	1759	sp|P60900|PSA6_HUMAN.GSSAGFDR.+2	398.683	3.4	sp|P60900|PSA6_HUMAN	TRUE	13273.9	11647.7	13320	14303.8	3160.47	25263.7	15310.1	4923	1927.92	19201.2	8531.92	914.435
1760	1760	sp|Q9BVP2|GNL3_HUMAN.QITIIDSPSFIVSPLNSSSALALR.+3	843.802	21.28	sp|Q9BVP2|GNL3_HUMAN	TRUE	30686.4	29471.8	30866.9	22066.1	22676.7	22367	24420.8	20382.9	25741.7	29315.2	26166.6	26911.9
1761	1761	sp|P36551|HEM6_HUMAN.EAEILEVLR.+2	536.306	15.6	sp|P36551|HEM6_HUMAN	TRUE	30822.9	30978.2	32343.2	2884.03	22735.5	25085.1	21394.5	26286.6	21983.8	1224.73	3204.25	32391.7
1762	1762	sp|Q9BVP2|GNL3_HUMAN.ENLESWLNYLK.+2	704.859	19.63	sp|Q9BVP2|GNL3_HUMAN	TRUE	13978.6	19976.8	20106.3	13687.1	13522.5	13508.8	17142.1	8065.68	13692.4	10844.2	16667	13998.4
1763	1763	sp|P36551|HEM6_HUMAN.FGLFTPGSR.+2	491.261	13.35	sp|P36551|HEM6_HUMAN	TRUE	10757.5	12793.3	12903.2	5045.66	21954.6	11219.6	9050.9	20584.2	1988.68	22649.3	11503.8	6467.01
1764	1764	sp|Q9NQG5|RPR1B_HUMAN.SHIQSLPDLSLLPNVTGGLAPLPSAGDLFSTD.+3	1078.23	23.99	sp|Q9NQG5|RPR1B_HUMAN	TRUE	8981.18	6705.1	10267.5	9338.53	10924.1	9541.01	7068.3	7111.18	6950.94	10632.6	10927.7	9699.27
1765	1765	sp|P56192|SYMC_HUMAN.ITQDIFQQLLK.+2	673.888	18.2	sp|P56192|SYMC_HUMAN	TRUE	10485.8	4564.38	13107.1	7174.7	894.253	14385.5	11918.7	8649.6	6911.28	8739.76	8871.38	10402.2
1766	1766	sp|P56192|SYMC_HUMAN.GFVLQDTVEQLR.+2	702.878	15.66	sp|P56192|SYMC_HUMAN	TRUE	19869.7	27086.9	26190.4	26755.5	20891.4	33435	23158.3	3322.41	32218.5	27644.9	23510.9	28757.6
1767	1767	sp|P49720|PSB3_HUMAN.LYIGLAGLATDVQTVAQR.+3	630.355	19.39	sp|P49720|PSB3_HUMAN	TRUE	21902.2	13941.8	19696.6	22191.5	23527.9	21979.2	21446	22904.7	25710.2	2157.86	22091.6	19361
1768	1768	sp|P62995|TRA2B_HUMAN.VDFSITK.+2	405.224	10.04	sp|P62995|TRA2B_HUMAN	TRUE	37411	36424.3	34821.7	38117	34898.8	37584.5	25988.3	20730.3	25759.5	28234.7	27118.5	26209.4
1769	1769	sp|Q08945|SSRP1_HUMAN.FYVPPTQEDGVDPVEAFAQNVLSK.+3	884.106	21.26	sp|Q08945|SSRP1_HUMAN	TRUE	23468.9	1379.59	25732.7	684.147	27648.1	3883.24	23933.8	22917.4	22431.4	26105	24752.5	26510.1
1770	1770	sp|Q08945|SSRP1_HUMAN.ASSGLLYPLER.+2	603.33	13.74	sp|Q08945|SSRP1_HUMAN	TRUE	21205.2	20556.9	28658.8	22779.3	22298.6	19002.7	22662.5	20085.5	18530.4	24954.3	23018.1	20682.6
1771	1771	sp|Q08945|SSRP1_HUMAN.IPYTTVLR.+2	481.787	11.2	sp|Q08945|SSRP1_HUMAN	TRUE	14246.3	21728.3	22801.2	23658	2362.82	20406.3	13307.9	18535.2	21505.3	21320.4	22042.7	756.792
1772	1772	sp|P62861|RS30_HUMAN.FVNVVPTFGK.+2	554.313	14.29	sp|P62861|RS30_HUMAN	TRUE	183805	178488	178415	184493	181383	169865	152251	149989	160380	188435	195614	198729
1773	1773	sp|Q9P287|BCCIP_HUMAN.FLNDTTKPVGLLLSER.+3	601.672	15.43	sp|Q9P287|BCCIP_HUMAN	TRUE	19577.1	16775.7	12309	13355.4	19804.9	21006.9	13449.4	11852.3	18075.4	4708.7	17134.2	25791.1
1774	1774	sp|Q8WXF1|PSPC1_HUMAN.NLSPVVSNELLEQAFSQFGPVEK.+3	844.771	21.95	sp|Q8WXF1|PSPC1_HUMAN	TRUE	12006.9	11041.9	2889.76	1508.85	10477	9741.71	939.532	4292.54	14181.2	9933.32	1223.43	20523.1
1775	1775	sp|Q14764|MVP_HUMAN.STLITDGSTPINLFNTAFGLLGMGPEGQPLGR.+3	1092.23	27.1	sp|Q14764|MVP_HUMAN	TRUE	614.7	732.883	1079.85	337.69	247.761	225.424	589.619	1135.49	423.357	414.497	1660.08	1792.71
1776	1776	sp|Q14764|MVP_HUMAN.DITPLQVVLPNTALHLK.+3	624.703	18.57	sp|Q14764|MVP_HUMAN	TRUE	7732.13	6879.05	7999.2	7160.89	6734.7	7131.72	7239.21	7724.28	7805.18	7498.62	10263.7	8996.81
1777	1777	sp|Q14764|MVP_HUMAN.VEVVEER.+2	430.23	4.87	sp|Q14764|MVP_HUMAN	TRUE	16350.8	21139.6	24534.1	5403.38	16156.9	10739.2	16090.1	6560.24	20478.9	31036.7	28866.3	13244.2
1778	1778	sp|P29317|EPHA2_HUMAN.DGEFSVLQLVGMLR.+2	782.414	23.12	sp|P29317|EPHA2_HUMAN	TRUE	18573.1	326.981	261.868	3627.53	389.107	580.9	443.267	2086.42	1026.26	2523.11	1558.31	3214.89
1779	1779	sp|P29317|EPHA2_HUMAN.IAYSLLGLK.+2	489.305	15.07	sp|P29317|EPHA2_HUMAN	TRUE	26088.4	31051.8	27345.8	31948	27820	27380.8	18071	16967.6	19533.8	30415.5	30170.8	32682.2
1780	1780	sp|P29317|EPHA2_HUMAN.FADIVSILDK.+2	560.816	17.37	sp|P29317|EPHA2_HUMAN	TRUE	52160.2	52183.7	55787.9	55352.5	50142.9	51495.5	44928.3	46600.9	43063.2	56098.9	55851.1	61337.3
1781	1781	sp|P54709|AT1B3_HUMAN.SDPTSYAGYIEDLKK.+3	562.946	13.21	sp|P54709|AT1B3_HUMAN	TRUE	24035.2	27407.8	19708.5	23177.1	3534.51	22619	14213.8	15768.8	16444.2	22234.2	25826.1	20242.9
1782	1782	sp|P07996|TSP1_HUMAN.FVFGTTPEDILR.+2	697.869	17.47	sp|P07996|TSP1_HUMAN	TRUE	34761.4	35561.8	35396.7	43824.6	41684.6	45448.2	25235.8	28600.2	25064.1	49955.1	51693.1	49957.4
1783	1783	sp|P54709|AT1B3_HUMAN.LFIYNPTTGEFLGR.+2	814.428	17.68	sp|P54709|AT1B3_HUMAN	TRUE	26184.8	30183.7	25447.3	26188.1	28629.8	25876	16062.1	11532.7	14006.7	23101.7	20719.9	22777.2
1784	1784	sp|P07996|TSP1_HUMAN.GFLLLASLR.+2	495.311	16.52	sp|P07996|TSP1_HUMAN	TRUE	4259.14	1486.46	5252.06	11775.5	10483.4	10661.2	8143.97	4175.87	10188.4	9648.27	7124.71	2331.92
1785	1785	sp|P23193|TCEA1_HUMAN.TGDDYIAIGADEEELGSQIEEAIYQEIR.+3	1043.16	23.79	sp|P23193|TCEA1_HUMAN	TRUE	1819.37	1012.01	4963.87	5536.36	5121.17	773.105	4762.41	1609.61	3800.92	553.42	5360.91	949.525
1786	1786	sp|P23193|TCEA1_HUMAN.NAAGALDLLK.+2	493.288	13.21	sp|P23193|TCEA1_HUMAN	TRUE	19270.5	11729.9	13815.1	17033.7	2873.37	14253.5	7416.56	8847.02	10050.6	13437.4	14926.3	15389.3
1787	1787	sp|Q12904-2|AIMP1_HUMAN.GAEADQIIEYLK.+2	675.351	15.65	sp|Q12904-2|AIMP1_HUMAN	TRUE	11186.5	5449.08	13789.9	13318.6	1636.67	11633.6	10451.8	6194.34	8911.28	3535.42	19744.5	12914.5
1788	1788	sp|Q9UBQ5|EIF3K_HUMAN.WLLAEMLGDLSDSQLK.+3	606.982	23.47	sp|Q9UBQ5|EIF3K_HUMAN	TRUE	8289.13	9435.07	8272.7	10295.8	7943.7	7726.08	926.979	2552.52	4288.04	6518.35	3208.71	803.162
1789	1789	sp|Q9UBQ5|EIF3K_HUMAN.YNPENLATLER.+2	660.333	11.57	sp|Q9UBQ5|EIF3K_HUMAN	TRUE	25863.2	25519	25699.3	20826.6	18887.8	19086.9	20896.1	21192.3	22667.4	18470.1	21622.6	7284.61
1790	1790	sp|Q9UBQ5|EIF3K_HUMAN.ENAYDLEANLAVLK.+2	781.907	16.39	sp|Q9UBQ5|EIF3K_HUMAN	TRUE	12935.7	11989.6	15630.2	8943.34	8325.09	8867.38	9743.13	12944.5	11529	13848.2	11953.2	12916.3
1791	1791	sp|P78417|GSTO1_HUMAN.VPSLVGSFIR.+2	537.819	15.98	sp|P78417|GSTO1_HUMAN	TRUE	50731.1	50916.6	43136.3	61106.4	55282.9	72603.4	37152.5	34432.5	41314.4	54167.3	58055.4	49312
1792	1792	sp|P78417|GSTO1_HUMAN.MILELFSK.+2	490.778	16.98	sp|P78417|GSTO1_HUMAN	TRUE	26538.9	28660	23652.7	35549.1	34437.5	35047.4	21275.9	23269.7	21402.8	47250.2	43994.2	43546.1
1793	1793	sp|P78417|GSTO1_HUMAN.GSAPPGPVPEGSIR.+2	660.849	9.4	sp|P78417|GSTO1_HUMAN	TRUE	25754	26328.4	19118.7	34517.3	30556.9	30644.1	24461	23536.2	27854.8	37162	36338.9	35624.6
1794	1794	sp|P49589|SYCC_HUMAN.SYISFDILR.+2	557.301	17.18	sp|P49589|SYCC_HUMAN	TRUE	9807.13	9991.2	6535.09	12938.9	2929.42	6844.25	8127.44	7620.91	6584.51	13467.5	10954.7	14132.4
1795	1795	sp|P78417|GSTO1_HUMAN.EDPTVSALLTSEK.+2	695.359	13.16	sp|P78417|GSTO1_HUMAN	TRUE	22853.9	24283.5	24191.9	27021	28912.5	26240.5	17630.1	18323	6097.25	15466.8	14095.3	15906.7
1796	1796	sp|P78417|GSTO1_HUMAN.LLPDDPYEK.+2	545.277	10.04	sp|P78417|GSTO1_HUMAN	TRUE	41426.1	36332.1	37873.9	49713.4	46154.1	42755	35503.4	38171	41421.1	52999.8	52540.3	53863.6
1797	1797	sp|O43169|CYB5B_HUMAN.FLNEHPGGEEVLLEQAGVDASESFEDVGHSSDAR.+4	907.667	15.39	sp|O43169|CYB5B_HUMAN	TRUE	4327.33	12607	12803.8	1822.86	1441.37	15999.4	13915.6	512.216	12562.2	20560.3	20006.5	17298.9
1798	1798	sp|Q13428-3|TCOF_HUMAN.VLTELLEQER.+2	615.341	13.01	sp|Q13428-3|TCOF_HUMAN	TRUE	40848.4	35207.1	34258	9732.84	5607.82	31893.9	28318.2	30401.8	8816.43	9258.56	33570.6	33744.7
1799	1799	sp|Q14019|COTL1_HUMAN.FALITWIGENVSGLQR.+3	601.997	21.8	sp|Q14019|COTL1_HUMAN	TRUE	16166.7	13255.8	10836.6	20889.3	20726.9	10381.1	13977.6	12932.4	10628.6	1019.01	15558.6	12947.7
1800	1800	sp|Q14019|COTL1_HUMAN.DDGSAVIWVTFK.+2	669.341	17.24	sp|Q14019|COTL1_HUMAN	TRUE	14219.5	16951.4	16383.7	28380.6	24546.5	25159.6	21999.4	22775.7	21503.2	21121	19131.8	4859.24
1801	1801	sp|Q13428-3|TCOF_HUMAN.AGPVAVQVK.+2	434.766	7.16	sp|Q13428-3|TCOF_HUMAN	TRUE	3290.09	10829.5	17970.1	3148.21	6392	3554.72	3384.92	451.975	11871.8	7389.28	5356.12	20995.2
1802	1802	sp|Q14019|COTL1_HUMAN.LFAFVR.+2	376.726	13.52	sp|Q14019|COTL1_HUMAN	TRUE	83698.7	74836.2	71514.8	70107.2	67084.8	70370.4	44510.8	44321.3	37322.5	80088.5	77919.6	74646.4
1803	1803	sp|Q14019|COTL1_HUMAN.EVVQNFAK.+2	467.753	7.2	sp|Q14019|COTL1_HUMAN	TRUE	65848.8	50039.1	66775.4	75663.9	67775.4	68928.9	69035.2	62496.3	53738.6	90586.3	82795.1	79179.7
1804	1804	sp|Q14019|COTL1_HUMAN.ELEEDFIK.+2	511.756	11.58	sp|Q14019|COTL1_HUMAN	TRUE	29984.2	30550.9	32101.1	23276.9	26705	30117.6	18369.5	23733.5	22964.5	23367.3	28675.8	30593.8
1805	1805	sp|Q13428-3|TCOF_HUMAN.VGPATPSAQVGK.+2	556.309	6.08	sp|Q13428-3|TCOF_HUMAN	TRUE	948.977	11053.8	10197.4	4937.2	13053.1	13067.4	10699	12395	11114.3	10236.5	10686.4	11546.5
1806	1806	sp|P25787|PSA2_HUMAN.YNEDLELEDAIHTAILTLK.+3	734.383	21.86	sp|P25787|PSA2_HUMAN	TRUE	11647.7	11945.2	476.39	14694.2	9685.31	10432.9	12838.4	12822.5	9877.55	12765.5	13920.2	10338.9
1807	1807	sp|Q13283|G3BP1_HUMAN.LPNFGFVVFDDSEPVQK.+3	646.66	19.46	sp|Q13283|G3BP1_HUMAN	TRUE	43109.6	40097.1	40660.1	48382.7	43988.1	43379.2	51290.8	47702.9	41787.1	43858.4	42107.3	32793.5
1808	1808	sp|P25787|PSA2_HUMAN.LAQQYYLVYQEPIPTAQLVQR.+3	841.12	17.41	sp|P25787|PSA2_HUMAN	TRUE	28561.8	30738.8	30533.8	29227.9	29355.6	27264.7	27108.8	31638.5	26995	27803.4	29427.3	30278.2
1809	1809	sp|Q13283|G3BP1_HUMAN.DFFQSYGNVVELR.+2	787.386	17.26	sp|Q13283|G3BP1_HUMAN	TRUE	36018.4	32300.7	33433.2	29234	32327.1	32277.2	35383.7	26261	34201.1	17839.5	20998	16111.2
1810	1810	sp|P25787|PSA2_HUMAN.GYSFSLTTFSPSGK.+2	739.862	15.69	sp|P25787|PSA2_HUMAN	TRUE	20224.8	18805.4	18007.5	21551	21478.8	20724.8	23643.1	24139.5	25832.6	20419.2	24511.3	24018.2
1811	1811	sp|P25787|PSA2_HUMAN.LVQIEYALAAVAGGAPSVGIK.+3	676.389	20.55	sp|P25787|PSA2_HUMAN	TRUE	37991.9	31420.8	34609.7	31370.4	35754.9	37512.9	39746.6	35951.1	43564.4	37720	35555.3	35850.5
1812	1812	sp|Q13283|G3BP1_HUMAN.EAGEQGDIEPR.+2	600.778	5.18	sp|Q13283|G3BP1_HUMAN	TRUE	16027.8	17412.2	13327.1	16307.6	14308	12177	15578.9	14842.3	13223.6	19290.6	17467.9	17526
1813	1813	sp|Q13283|G3BP1_HUMAN.FYVHNDIFR.+3	404.205	11.93	sp|Q13283|G3BP1_HUMAN	TRUE	88623.9	96118.2	95854.7	91632	81608.8	88614.6	55633.3	13132.8	70282.3	82108.2	94156.3	87660
1814	1814	sp|P30040|ERP29_HUMAN.SLNILTAFQK.+2	567.83	16.74	sp|P30040|ERP29_HUMAN	TRUE	39457.5	39296.7	36344.4	35039.3	33788.6	35258.3	28124.5	24070.6	23871.1	41789.8	39329.6	41479.6
1815	1815	sp|P30040|ERP29_HUMAN.QGQDNLSSVK.+2	538.273	2.62	sp|P30040|ERP29_HUMAN	TRUE	287.282	1801.02	6712.83	7833.83	7796.17	1003.8	10626.2	3002.69	1965.57	9650.99	10164.5	747.985
1816	1816	sp|P30040|ERP29_HUMAN.ESYPVFYLFR.+2	660.835	19.58	sp|P30040|ERP29_HUMAN	TRUE	35281.3	32786.5	34118.9	26655.9	29526.7	27818.8	7947.74	21432.7	20789	24160	25868.7	29706.4
1817	1817	sp|P30040|ERP29_HUMAN.GALPLDTVTFYK.+2	662.861	16.03	sp|P30040|ERP29_HUMAN	TRUE	53705.6	59353	51531.7	52132.9	54782	57244.3	45076.6	41074	47359.3	58744.2	59805.7	66442.4
1818	1818	sp|P00441|SODC_HUMAN.GDGPVQGIINFEQK.+2	751.386	14.32	sp|P00441|SODC_HUMAN	TRUE	33145.8	815.193	3202.28	42830.8	35016.2	35573.9	20765	25485.7	30514.2	32510	38129.5	45940.7
1819	1819	sp|P33993|MCM7_HUMAN.SLEQNIQLPAALLSR.+3	551.649	17.7	sp|P33993|MCM7_HUMAN	TRUE	14638.2	15340.1	15030.3	19054.2	12245.4	18169.6	6858.83	10917	12375.5	19009.3	18831.6	24970.7
1820	1820	sp|P33993|MCM7_HUMAN.IAQPGDHVSVTGIFLPILR.+3	678.39	19.53	sp|P33993|MCM7_HUMAN	TRUE	4245.97	2097.89	5836.05	6912.09	8206.32	7448.59	4954.21	4066.1	3622.47	6957.53	1494.57	4628.34
1821	1821	sp|Q92843-2|B2CL2_HUMAN.TSLALDESLFR.+2	626.333	15.79	sp|Q92843-2|B2CL2_HUMAN	TRUE	22583.5	23917.9	11286.6	26616.8	29827.5	29418.1	18742.2	21858.8	22495	30854.1	30870.9	27723.9
1822	1822	sp|P36776|LONM_HUMAN.GYQGDPSSALLELLDPEQNANFLDHYLDVPVDLSK.+4	968.977	22.7	sp|P36776|LONM_HUMAN	TRUE	1360.38	7379.18	722.159	9746.01	12081.2	507.065	5402.44	478.509	1458.28	14625.2	1383.27	9104.33
1823	1823	sp|P36776|LONM_HUMAN.NYLDWLTSIPWGK.+2	796.909	24.06	sp|P36776|LONM_HUMAN	TRUE	731.436	607.614	1018.43	6471.41	5888.84	5768.33	1230.3	1400.13	4839.58	335.333	608.354	7280.96
1824	1824	sp|P36776|LONM_HUMAN.LSSDVLTLLIK.+2	601.374	19.16	sp|P36776|LONM_HUMAN	TRUE	38484.1	40888.1	36857.3	45907.7	49086.9	47468.5	32336	29247.2	30118	50068.4	48265.4	46331.6
1825	1825	sp|P36776|LONM_HUMAN.TIPDVFPHLPLIAITR.+3	601.689	20.55	sp|P36776|LONM_HUMAN	TRUE	22797.1	20810.2	21673.4	20858.4	29661.1	26877	15771.3	14061.8	12683	24478.3	24133.4	26355.6
1826	1826	sp|P36776|LONM_HUMAN.IVSGEAESVEVTPENLQDFVGKPVFTVER.+3	1059.21	18.37	sp|P36776|LONM_HUMAN	TRUE	3621.32	4254.23	4217.95	474.111	4263.86	2317.17	626.932	3896.83	1011.67	6711.25	6743.26	6694.45
1827	1827	sp|Q9H3K6|BOLA2_HUMAN.TLTPDQWAR.+2	544.28	10.35	sp|Q9H3K6|BOLA2_HUMAN	TRUE	53889.7	55848.8	28159.3	49980.8	48519.6	44267.3	44392.1	51431.8	47455	49702.5	53669.1	43293.3
1828	1828	sp|P01130|LDLR_HUMAN.VFWTDIINEAIFSANR.+3	632.66	21.19	sp|P01130|LDLR_HUMAN	TRUE	2803.86	835.471	3398.55	5527.75	7810.85	4428.59	4305.96	930.402	3439.53	3332.36	2920.73	960.283
1829	1829	sp|Q8NCW5|NNRE_HUMAN.LFGYEPTIYYPK.+2	745.882	16.17	sp|Q8NCW5|NNRE_HUMAN	TRUE	22534	21443.8	1095.22	3021.02	27504.7	23966.9	17930.3	16553.1	19016.8	33246.7	28631.8	23135
1830	1830	sp|P61313|RL15_HUMAN.SLQSVAEER.+2	509.762	7.05	sp|P61313|RL15_HUMAN	TRUE	75913	77940.2	76777.1	67478.5	69677.5	67252.5	87052.8	83491	84422.9	91858.1	86245.6	87552.4
1831	1831	sp|P61313|RL15_HUMAN.VLNSYWVGEDSTYK.+2	830.896	12.82	sp|P61313|RL15_HUMAN	TRUE	32141.8	31113.4	26856.8	18854.3	22277.7	23488.5	40197.2	36937.2	36789.9	28757.4	26063.8	23560.4
1832	1832	sp|P61313|RL15_HUMAN.YIQELWR.+2	504.269	12.49	sp|P61313|RL15_HUMAN	TRUE	109116	109254	92901.7	93892	88586	88740.3	69848.4	77301.7	85816.5	99904.7	99728.1	23198.2
1833	1833	sp|P61313|RL15_HUMAN.QGYVIYR.+2	449.743	7	sp|P61313|RL15_HUMAN	TRUE	3510.91	18683	17882.7	16899.3	18040.3	27521.7	16885.9	16835.5	13595.6	21482.3	12532.7	13582.7
1834	1834	sp|P17174|AATC_HUMAN.APPSVFAEVPQAQPVLVFK.+3	675.379	18.76	sp|P17174|AATC_HUMAN	TRUE	13835.7	13434	9354.5	15072.8	17369	15423.6	8485.65	13338.3	11999.6	17023.1	20107.9	19567.2
1835	1835	sp|Q14444|CAPR1_HUMAN.QGLNGVPILSEEELSLLDEFYK.+3	831.764	23.86	sp|Q14444|CAPR1_HUMAN	TRUE	12909	9578.02	8032.46	7551.43	6579.53	6786.38	9811.41	13780.2	9895.63	10444.8	12534	7446.44
1836	1836	sp|P62269|RS18_HUMAN.YSQVLANGLDNK.+2	661.341	9.83	sp|P62269|RS18_HUMAN	TRUE	34934.6	34968	34807.1	39166.3	37544	42215.5	41472.1	44893	40533.1	48110.3	44602.1	44053.4
1837	1837	sp|P63208|SKP1_HUMAN.TDDIPVWDQEFLK.+2	803.393	17.42	sp|P63208|SKP1_HUMAN	TRUE	50006.4	7485.06	39751.6	34539.3	38193.8	42081.4	37798.4	38540.8	5253.58	13655.9	32011	964.303
1838	1838	sp|P62269|RS18_HUMAN.RAGELTEDEVER.+3	468.564	6.28	sp|P62269|RS18_HUMAN	TRUE	34686.1	27756.4	29446.7	2715.06	44764.7	39046.6	40116.4	38809.4	39278.7	53533.3	51852.9	40594.2
1839	1839	sp|P63208|SKP1_HUMAN.VDQGTLFELILAANYLDIK.+3	712.724	25.55	sp|P63208|SKP1_HUMAN	TRUE	9714.91	13578.6	10956.2	4618.42	10428.9	660.489	12617.8	8932.01	7452.44	7669.4	3339.45	3201.84
1840	1840	sp|Q14444|CAPR1_HUMAN.TVLELQYVLDK.+2	660.874	16.59	sp|Q14444|CAPR1_HUMAN	TRUE	39015.7	33412.2	33300.6	21944	27947.1	9233.7	33225.6	27159.5	30332.8	24283.2	7440.91	22680.7
1841	1841	sp|P62269|RS18_HUMAN.IPDWFLNR.+2	530.782	15.92	sp|P62269|RS18_HUMAN	TRUE	298881	288520	267887	278234	265550	266991	223570	214144	217347	294700	292143	281686
1842	1842	sp|Q14444|CAPR1_HUMAN.LNQDQLDAVSK.+2	615.82	9.06	sp|Q14444|CAPR1_HUMAN	TRUE	14839.3	9725.71	11449.1	8406.21	12093.5	7379.88	11833.6	6935.28	12563.7	11057	8501.43	12976.4
1843	1843	sp|Q9Y678|COPG1_HUMAN.ALNAGYILNGLTVSIPGLER.+3	691.056	19.52	sp|Q9Y678|COPG1_HUMAN	TRUE	8208.55	9543.24	5872.03	12058.9	3442.84	2177.14	11491.7	12851.3	12112.1	10821.1	10588.1	17062.8
1844	1844	sp|Q9Y678|COPG1_HUMAN.SLEELPVDIILASVG.+2	777.935	23.54	sp|Q9Y678|COPG1_HUMAN	TRUE	914.695	6096.11	4209.23	7372.17	8354.96	4497.64	6057.87	3290.59	4034.62	6871.95	6859.82	433.641
1845	1845	sp|Q9GZL7|WDR12_HUMAN.YAVDDVPFSIPAASEIADLSNIINK.+3	888.125	24	sp|Q9GZL7|WDR12_HUMAN	TRUE	14725.3	13606	16217.9	10438.9	9490.3	3255.38	5685.98	2086.98	11703.3	14328.4	9434.45	14088.1
1846	1846	sp|P20618|PSB1_HUMAN.GAVYSFDPVGSYQR.+2	773.37	13.2	sp|P20618|PSB1_HUMAN	TRUE	25878	34448.1	30107.9	27451.8	27098.4	27584.3	29004.2	27974	30139	24847.8	32907.8	28473
1847	1847	sp|P20618|PSB1_HUMAN.FFPYYVYNIIGGLDEEGK.+3	708.682	22.61	sp|P20618|PSB1_HUMAN	TRUE	12216	12032.2	9145.88	14395.1	11304.7	2201.58	11576.6	10940.5	10625.7	12699	10661.1	9356.31
1848	1848	sp|P20618|PSB1_HUMAN.DVYTGDALR.+2	505.251	9.23	sp|P20618|PSB1_HUMAN	TRUE	33975.4	30085.7	37448.7	37488.9	38024.4	32112	32678.1	30941.8	28922.8	26929.3	31279	24079.4
1849	1849	sp|P20618|PSB1_HUMAN.DVFISAAER.+2	504.261	10.35	sp|P20618|PSB1_HUMAN	TRUE	36112.3	41687.9	40986.2	37247.6	45419.1	43007	39302.5	35802.2	35112.4	38421	44546.7	46372.4
1850	1850	sp|P37235|HPCL1_HUMAN.IYANFFPYGDASK.+2	746.859	15.23	sp|P37235|HPCL1_HUMAN	TRUE	16697.3	16331.9	13092.4	16184.7	15449.6	13911.2	13940.6	13448.6	8627.93	18663.1	13129.5	17286.4
1851	1851	sp|P37235|HPCL1_HUMAN.LSLEEFIR.+2	503.782	16.79	sp|P37235|HPCL1_HUMAN	TRUE	49452.1	49366.6	49254.8	50133.8	49196.7	50485.4	35197.8	34378.2	34363.1	55167.4	46788.7	49956.7
1852	1852	sp|Q99598|TSNAX_HUMAN.VTPVDYLLGVADLTGELMR.+3	688.034	24.61	sp|Q99598|TSNAX_HUMAN	TRUE	1801.62	299.572	366.094	2380.17	1888.72	2760.82	308.937	681.377	1136.09	3890.78	2906.3	1649.94
1853	1853	sp|Q13242|SRSF9_HUMAN.SHEGETSYIR.+3	393.519	5.02	sp|Q13242|SRSF9_HUMAN	TRUE	18650.8	18856.8	17145.7	22331.6	25749.5	23965.8	20682.4	20588.4	18513.9	24265.2	24796.6	26434.2
1854	1854	sp|P30520|PURA2_HUMAN.VGIGAFPTEQDNEIGELLQTR.+3	763.057	18.97	sp|P30520|PURA2_HUMAN	TRUE	12061.4	11879.1	12347	3635.7	12213.2	1369.82	13707.3	2959.03	11772.5	20331	18192.6	17401.1
1855	1855	sp|Q13404-1|UB2V1_HUMAN.WTGMIIGPPR.+2	564.305	14.17	sp|Q13404-1|UB2V1_HUMAN	TRUE	14205.7	14578.1	15780.8	19394.1	17356.9	10827.4	8128.6	7598.24	7513.05	24217.1	25667.7	24015.9
1856	1856	sp|Q7L1Q6-3|BZW1_HUMAN.LLLFLK.+2	373.762	16.03	sp|Q7L1Q6-3|BZW1_HUMAN	TRUE	838.396	100176	9967.89	137572	157110	124801	6316.1	9707.89	7104.67	2772.22	6452.98	8677.23
1857	1857	sp|P09622|DLDH_HUMAN.NLGLEELGIELDPR.+2	784.42	18.52	sp|P09622|DLDH_HUMAN	TRUE	18398.1	17608.3	17670.9	18527.9	15572.4	17818	16596.7	17755.6	12589.7	20872.6	15304.7	22075.7
1858	1858	sp|P61163|ACTZ_HUMAN.TLFSNIVLSGGSTLFK.+2	842.469	20.82	sp|P61163|ACTZ_HUMAN	TRUE	9679.27	10641.1	8342.21	9358.9	9388.82	9825.14	2121.84	7746.4	1564.81	9294.82	10373.6	9532.35
1859	1859	sp|O94925-3|GLSK_HUMAN.QGLLPSLEDLLFYTIAEGQEK.+3	788.749	26.93	sp|O94925-3|GLSK_HUMAN	TRUE	14439.7	12670	10751.6	7659.65	9386.29	734.854	7864.95	6550.26	6147.48	3068.24	642.878	3228.08
1860	1860	sp|Q71UI9|H2AV_HUMAN.VGATAAVYSAAILEYLTAEVLELAGNASK.+4	724.639	31.27	sp|Q71UI9|H2AV_HUMAN	TRUE	7356.52	6674.88	3529.34	7714.55	6346.69	6609.28	3366.56	4116.61	2589.06	3893.22	504.78	1929.28
1861	1861	sp|Q71UI9|H2AV_HUMAN.GDEELDSLIK.+2	559.782	12.67	sp|Q71UI9|H2AV_HUMAN	TRUE	150347	153704	144225	151274	146279	152003	118210	118094	117477	161461	172176	160802
1862	1862	sp|P61163|ACTZ_HUMAN.DQLQTFSEEHPVLLTEAPLNPR.+3	845.434	16.45	sp|P61163|ACTZ_HUMAN	TRUE	24077.4	17193.8	24049	25381.3	1011.28	25430.5	23641.3	21761.1	22103.4	28583.5	32905.1	29915.7
1863	1863	sp|O94925-3|GLSK_HUMAN.HSFGPLDYESLQQELALK.+3	692.353	17.65	sp|O94925-3|GLSK_HUMAN	TRUE	17362.7	18808.8	19052.4	10586.7	10780.8	5429.71	14269	18087.1	15556.5	4696.29	10597.1	12388.6
1864	1864	sp|P31040|SDHA_HUMAN.LGANSLLDLVVFGR.+2	737.425	22.47	sp|P31040|SDHA_HUMAN	TRUE	7157.31	6676.41	6470.92	1303.04	8589.17	6896.67	6681.56	4526.39	1703.97	8102.87	9408.51	7657.93
1865	1865	sp|O43242|PSMD3_HUMAN.HDADGQATLLNLLLR.+3	550.637	19.42	sp|O43242|PSMD3_HUMAN	TRUE	12767.6	17416.8	14819.6	15669	17828	18044.5	15798.9	10147.4	15828.7	17004.9	18179.3	17349.4
1866	1866	sp|O43242|PSMD3_HUMAN.LQLDSPEDAEFIVAK.+2	837.933	15.5	sp|O43242|PSMD3_HUMAN	TRUE	16002.8	11169.4	13581.6	13211.7	16995.5	14751.4	14268.6	11977.1	18000.2	15916.4	16880.1	17029.7
1867	1867	sp|O43242|PSMD3_HUMAN.EQQDLEFAK.+2	554.269	6.94	sp|O43242|PSMD3_HUMAN	TRUE	874.453	12672.9	1584.02	1275.36	8645.91	4795.36	11763.4	686.186	5039.68	9463.98	772.206	9063.75
1868	1868	sp|Q5JTH9|RRP12_HUMAN.SWLLPVIR.+2	492.305	18.09	sp|Q5JTH9|RRP12_HUMAN	TRUE	30423.7	40752.8	28548.1	32112.2	33112.3	29221.8	18924.8	21404	18177.2	33847.5	30038	25680.8
1869	1869	sp|Q5JTH9|RRP12_HUMAN.LQWDLGLGHLPR.+3	468.93	16.31	sp|Q5JTH9|RRP12_HUMAN	TRUE	9154.36	10641.4	9863.31	10369.1	9356.27	10231.3	7606.03	5807.99	7014.31	10015.7	8684.63	12528.6
1870	1870	sp|Q5JTH9|RRP12_HUMAN.LGFFTTYFLPLANTLK.+2	923.511	24.35	sp|Q5JTH9|RRP12_HUMAN	TRUE	5327.26	2217.47	5380.59	4861.68	6116.51	5001.53	508.694	420.758	647.49	680.954	4817.48	5268.95
1871	1871	sp|Q8IZL8|PELP1_HUMAN.LLLLESVSGLLQPR.+3	513.315	21.76	sp|Q8IZL8|PELP1_HUMAN	TRUE	6296.03	4979.89	4696.25	7670.29	5333.72	5521.63	5201.39	4452.34	3851.7	5723.84	5825.47	376.805
1872	1872	sp|P33176|KINH_HUMAN.SLSALGNVISALAEGSTYVPYR.+3	756.734	23.14	sp|P33176|KINH_HUMAN	TRUE	9848.82	10961.6	11932.3	822.133	12791.8	10936.7	6340.71	6361.7	976.992	15641.4	13186.1	14945
1873	1873	sp|P33176|KINH_HUMAN.ISFLENNLEQLTK.+2	774.917	17.6	sp|P33176|KINH_HUMAN	TRUE	1613.66	2398.86	661.557	1715.39	579.629	1830.78	1170.73	8697.12	7469.01	8899.78	7825.58	272.428
1874	1874	sp|P33176|KINH_HUMAN.ALESALK.+2	366.219	6.4	sp|P33176|KINH_HUMAN	TRUE	96399.3	92080.2	91307	73162.6	69634.1	66594.6	17238.7	86402.9	81566.7	6824.59	82893.9	79264.2
1875	1875	sp|P61077-2|UB2D3_HUMAN.SQWSPALTISK.+2	609.33	13.7	sp|P61077-2|UB2D3_HUMAN	TRUE	12507.3	12593	13079	21865.1	10208.8	1916.97	3206.31	10316.2	31052	82380.4	11308.8	31144
1876	1876	sp|Q9UBE0|SAE1_HUMAN.NDVLDSLGISPDLLPEDFVR.+3	738.715	22.62	sp|Q9UBE0|SAE1_HUMAN	TRUE	28666	28356.5	29613.8	33585.8	30185.4	33596.8	24442.2	27467	29950.9	47744.4	46278.7	40664.9
1877	1877	sp|Q9NQC3|RTN4_HUMAN.GPLPAAPPVAPER.+2	636.359	10.97	sp|Q9NQC3|RTN4_HUMAN	TRUE	86115.7	81511.5	78886.4	103150	99106.7	94973.1	66208.6	59033	67988.2	100932	94487.3	89730.4
1878	1878	sp|Q9UBE0|SAE1_HUMAN.VLLVGLK.+2	371.265	12.47	sp|Q9UBE0|SAE1_HUMAN	TRUE	27040.9	24799.7	24715.7	35360.1	34258.6	27590.6	23480.4	16975.2	33151.8	39513.8	36707.4	36514.9
1879	1879	sp|Q9H0S4|DDX47_HUMAN.TGAFALPILNALLETPQR.+3	642.367	24.71	sp|Q9H0S4|DDX47_HUMAN	TRUE	16569.1	16936.3	18203.9	10038.5	6784.99	1699.14	12074.2	9814.48	7924.39	7598.9	12267.2	12884.3
1880	1880	sp|Q9H0S4|DDX47_HUMAN.LFALVLTPTR.+2	565.85	14	sp|Q9H0S4|DDX47_HUMAN	TRUE	2068.1	18363.8	2455.08	11957.8	2105.22	7394.2	7460.35	10806.4	918.726	1920.33	7717.8	12350.2
1881	1881	sp|Q15404|RSU1_HUMAN.NLEVLNFFNNQIEELPTQISSLQK.+3	940.159	23.57	sp|Q15404|RSU1_HUMAN	TRUE	7453.37	7362.36	350.896	8236.02	9177.12	8067.9	6233.23	6215.39	6070.54	10673.8	11433.6	10328.2
1882	1882	sp|Q01130|SRSF2_HUMAN.VGDVYIPR.+2	459.756	9.93	sp|Q01130|SRSF2_HUMAN	TRUE	70954.6	66853	62540.7	77102.2	74922.3	81036.1	67717.1	69565.2	72485.4	88581.5	98633.4	85096.7
1883	1883	sp|Q01130|SRSF2_HUMAN.YGGGGYGR.+2	393.68	3.51	sp|Q01130|SRSF2_HUMAN	TRUE	23804.4	20818.9	20959.3	22603.4	18862.8	23324.8	17332.7	22389.3	20523.3	23091.6	25179	19644.3
1884	1884	sp|Q01130|SRSF2_HUMAN.VDNLTYR.+2	440.73	6.24	sp|Q01130|SRSF2_HUMAN	TRUE	42073.1	44740.5	13236.5	46974.2	37918.9	45357.1	38417.2	40645.4	37473.9	49166.4	54070.8	55801.5
1885	1885	sp|Q01130|SRSF2_HUMAN.TSPDTLR.+2	395.209	3.99	sp|Q01130|SRSF2_HUMAN	TRUE	31887.2	24215.5	30671.6	31377.4	37447	30352.2	27735.9	25819.6	3735.05	37738	35417.8	33125.6
1886	1886	sp|Q6YN16-2|HSDL2_HUMAN.LLGTIYTAAEEIEAVGGK.+3	612.331	19.22	sp|Q6YN16-2|HSDL2_HUMAN	TRUE	10821.7	11105.3	8854.48	11823.4	6428.61	5394.58	8639.8	11153.6	9992.29	11266.9	11112.9	12943.4
1887	1887	sp|Q13155|AIMP2_HUMAN.FLFSLFGQK.+2	543.803	19.27	sp|Q13155|AIMP2_HUMAN	TRUE	26918.6	23604.5	19274.1	25974.3	21929.3	25372	14537	15869.8	16285.4	22957.8	24218.4	17414.3
1888	1888	sp|P41091|IF2G_HUMAN.EQYEQILAFVQGTVAEGAPIIPISAQLK.+3	1005.21	24.67	sp|P41091|IF2G_HUMAN	TRUE	12388.9	11877.5	11529.1	10096.8	11128.8	9494.03	9971.69	9168.68	753.577	11143.3	10211.5	11985.4
1889	1889	sp|P41091|IF2G_HUMAN.IVSLFAEHNDLQYAAPGGLIGVGTK.+3	857.459	17.76	sp|P41091|IF2G_HUMAN	TRUE	32781.3	28315.3	29096.1	28407.2	25223.9	30203.6	28148	27719.5	25711.5	29436.4	30956.9	33253.6
1890	1890	sp|P41091|IF2G_HUMAN.QDLTTLDVTK.+2	567.306	10.07	sp|P41091|IF2G_HUMAN	TRUE	3391.24	16134.7	14164	19623.5	19526.1	16827.1	11378.9	924.835	17589.9	5068.57	14235.6	16908.8
1891	1891	sp|P05783|K1C18_HUMAN.AQYDELAR.+2	483.238	7.09	sp|P05783|K1C18_HUMAN	TRUE	31502.7	25741.5	18740	18380	8345.42	9909.7	8615.06	4176.66	23034.2	6171.22	6811.96	12136.6
1892	1892	sp|P62333|PRS10_HUMAN.ALQSVGQIVGEVLK.+2	720.925	18.78	sp|P62333|PRS10_HUMAN	TRUE	15193.8	13289.6	16257.5	17291.3	16013.4	17083	14238.7	10469.6	13427.1	19095.6	17854.4	15911
1893	1893	sp|P62333|PRS10_HUMAN.VALDMTTLTIMR.+2	682.867	19.04	sp|P62333|PRS10_HUMAN	TRUE	3424.11	2309.06	2071.31	4217.39	2615.66	1448.51	3756.55	1083.04	3711.75	4294.59	2947.53	743.065
1894	1894	sp|O00154|BACH_HUMAN.VLEVPPVVYSR.+2	629.364	13.95	sp|O00154|BACH_HUMAN	TRUE	48400.2	57273.4	48268.7	81544.6	77716.6	80353.9	42150.5	39161.2	40409.1	110944	99093.3	101198
1895	1895	sp|O00154|BACH_HUMAN.ATLWYVPLSLK.+2	645.876	18.94	sp|O00154|BACH_HUMAN	TRUE	40581.4	41384.4	42766.8	68459.3	67565.7	72541.5	31350	32490.2	32315.1	74687.9	70564.4	69767
1896	1896	sp|O00154|BACH_HUMAN.QEQEEEGR.+2	502.718	2.09	sp|O00154|BACH_HUMAN	TRUE	2594.73	3967.51	2321.84	6527.96	2354.19	2668.22	2521.45	1745.23	1963.09	3599.39	4623.22	4154.02
1897	1897	sp|Q9Y2W1|TR150_HUMAN.WEGLVYAPPGK.+2	608.822	12.87	sp|Q9Y2W1|TR150_HUMAN	TRUE	18753.2	17414.9	18237.4	1382.81	15895.6	21134.4	14315.9	13421.9	18437.4	15635.3	7874.78	6517.27
1898	1898	sp|Q9Y2W1|TR150_HUMAN.EAQVNVR.+2	408.222	4.31	sp|Q9Y2W1|TR150_HUMAN	TRUE	4034.5	5394.58	9208.87	10154.1	7881.8	6819.52	9943.93	1705.64	9339.21	8125.06	10384.6	9072.1
1899	1899	sp|P61081|UBC12_HUMAN.DINELNLPK.+2	528.29	11.83	sp|P61081|UBC12_HUMAN	TRUE	20652.8	19196.4	596.922	18953.5	17832.1	19876.7	16243.5	19957	15426.2	22029.6	21235.4	26260.8
1900	1900	sp|P61081|UBC12_HUMAN.FVFSFK.+2	387.713	14.63	sp|P61081|UBC12_HUMAN	TRUE	28350.1	30006.3	27303.8	33149.1	29845.3	31319.7	17703.7	17741.4	19973.4	33046.8	28618.2	30913.6
1901	1901	sp|P61081|UBC12_HUMAN.LFEQNVQR.+2	517.275	7.45	sp|P61081|UBC12_HUMAN	TRUE	24616.8	25907.5	21686.6	28516.5	24123.2	22983.3	24440.3	19264.5	2563.26	35397.2	31095	2437.07
1902	1902	sp|P61081|UBC12_HUMAN.GGYIGSTYFER.+2	625.296	11.81	sp|P61081|UBC12_HUMAN	TRUE	36150.6	38185.6	37488.5	43457.8	42776.1	39748.5	33024.3	21320.7	29017.9	9718.65	42557.9	6914.28
1903	1903	sp|Q86U86-2|PB1_HUMAN.EILEQLLEAIVVATNPSGR.+3	684.716	27.9	sp|Q86U86-2|PB1_HUMAN	TRUE	2648.26	1611.13	1046.66	1147.79	3242.47	829.304	1142.68	758.811	1481.83	771.525	1692.46	633.317
1904	1904	sp|P50995|ANX11_HUMAN.TPVLFDIYEIK.+2	669.371	20.41	sp|P50995|ANX11_HUMAN	TRUE	1237.25	9863.25	8626.99	11903.9	16105.5	14520.4	8767.03	1119.88	8785.37	11237.2	2071.49	2031.77
1905	1905	sp|P30085|KCY_HUMAN.IVPVEITISLLK.+2	662.926	19.99	sp|P30085|KCY_HUMAN	TRUE	25996.6	24682.3	24254.5	34561.1	34234.4	31652.6	20224.4	18640.5	14193	31751.5	27278.8	30394.5
1906	1906	sp|P50995|ANX11_HUMAN.GTITDAPGFDPLR.+2	680.349	13.92	sp|P50995|ANX11_HUMAN	TRUE	18149.6	21976.6	23444.4	22648	31576.2	33346.5	14107.2	16446.3	21682.8	25683.4	28819.4	28979.5
1907	1907	sp|P30085|KCY_HUMAN.SVDEVFDEVVQIFDK.+3	590.293	24.35	sp|P30085|KCY_HUMAN	TRUE	2914.61	4172.69	3757.8	4832.72	5760.29	4937.96	1493.72	2725.55	2923.77	2893.5	1968.79	2552.87
1908	1908	sp|P30085|KCY_HUMAN.FLIDGFPR.+2	482.766	15.7	sp|P30085|KCY_HUMAN	TRUE	43710.8	9060.94	37981.4	48600.7	43589.2	2574.56	20887.5	20727.1	24652.2	51660.5	49542.1	15915.9
1909	1909	sp|Q9NVP1|DDX18_HUMAN.QIFNVNNLNLPQVALSFGFK.+3	755.079	23.41	sp|Q9NVP1|DDX18_HUMAN	TRUE	14779.8	14317.3	11196.6	13432.7	11321.9	12502.6	10766	8011.68	10378.4	7970.93	10069.8	10343.8
1910	1910	sp|Q9NVP1|DDX18_HUMAN.TLAFLIPAVELIVK.+2	763.981	24.78	sp|Q9NVP1|DDX18_HUMAN	TRUE	18084.3	18631.6	14520.3	15740.6	16911.6	7718.98	7976.81	7489.3	5826.66	10936.4	10472.5	11563
1911	1911	sp|Q9NVP1|DDX18_HUMAN.ILDVGFEEELK.+2	646.343	15.18	sp|Q9NVP1|DDX18_HUMAN	TRUE	25742.5	27718.5	20424.1	21225.5	20507.3	19132.3	17729	21278.6	18622.8	9626.84	5142.61	8576.5
1912	1912	sp|Q96RP9|EFGM_HUMAN.GVQPLLDAVLEYLPNPSEVQNYAILNK.+3	999.869	24.89	sp|Q96RP9|EFGM_HUMAN	TRUE	1213.36	393.468	553.434	1432.4	4606.32	5863.93	1962.57	2329.45	784.123	2291.32	3093.34	548.782
1913	1913	sp|Q14157|UBP2L_HUMAN.FPLDYYSIPFPTPTTPLTGR.+3	761.728	21.2	sp|Q14157|UBP2L_HUMAN	TRUE	22611.9	20590.7	25774.9	18054.1	17821.9	18784.5	20867.2	19816.6	20217.3	19525.4	27059.7	19897.4
1914	1914	sp|O75821|EIF3G_HUMAN.VTNLSEDTR.+2	517.759	4.96	sp|O75821|EIF3G_HUMAN	TRUE	21024.1	19908.8	19268.1	16736.5	9283.85	11922.6	18791.8	17921.9	20837	19599.6	20328.4	16510
1915	1915	sp|O75821|EIF3G_HUMAN.ELAEQLGLSTGEK.+2	687.859	11.54	sp|O75821|EIF3G_HUMAN	TRUE	20109.7	14649.2	7099.98	7180.14	567.957	16482.6	14712.3	17858.7	18051.4	18304.7	18487.8	17300.6
1916	1916	sp|Q14157|UBP2L_HUMAN.IFTASNVSSVPLPAENVTITAGQR.+3	824.775	15.57	sp|Q14157|UBP2L_HUMAN	TRUE	3743.95	5885.63	5558.55	1421.38	8096.71	5386.26	5316.14	5254.5	6184.11	4875.55	5729.26	6754.19
1917	1917	sp|Q14157|UBP2L_HUMAN.IDLAVLLGK.+2	471.305	17.81	sp|Q14157|UBP2L_HUMAN	TRUE	38527	37223.6	34841	32118.9	29851.1	30572.7	28922.9	28090	31848.4	34051.8	37107.4	32389.7
1918	1918	sp|P83881|RL36A_HUMAN.DSLYAQGK.+2	441.222	4.63	sp|P83881|RL36A_HUMAN	TRUE	30321.1	2215.09	25702.9	27451.4	25878.2	24289.5	26687.8	20377.7	25483.3	22825.6	21894.6	21808.4
1919	1919	sp|O14924-4|RGS12_HUMAN.SSVPPSK.+2	351.195	4.78	sp|O14924-4|RGS12_HUMAN	TRUE	457189	454233	424039	568278	522132	488550	410515	375652	365790	626774	611579	604622
1920	1920	sp|P02652|APOA2_HUMAN.AGTELVNFLSYFVELGTQPATQ.+3	795.737	27.3	sp|P02652|APOA2_HUMAN	TRUE	441.511	520.612	191.992	281.732	611.212	406.325	559.936	219.885	2880.14	1680.77	412.869	363.093
1921	1921	sp|P02652|APOA2_HUMAN.AGTELVNFLSYFVELGTQPAT.+3	753.051	26.37	sp|P02652|APOA2_HUMAN	TRUE	1593.47	541.246	381.1	2569.74	2475.35	1996.76	1313.69	432.607	2652.39	458.054	1089.66	524.361
1922	1922	sp|Q9UKM9|RALY_HUMAN.LSPVPVPR.+2	432.769	7.6	sp|Q9UKM9|RALY_HUMAN	TRUE	1217.74	21237	16200	30513.8	25458.4	26800.5	15827.7	13810.6	15031.8	32817.4	26384.6	30614.9
1923	1923	sp|Q16629|SRSF7_HUMAN.VYVGNLGTGAGK.+2	568.309	9.28	sp|Q16629|SRSF7_HUMAN	TRUE	31142.8	34643.1	28358	29634.8	33625.1	30802.7	33349.6	30417.4	30427.7	29719.5	29676	23194.7
1924	1924	sp|Q9H0U4|RAB1B_HUMAN.EFADSLGIPFLETSAK.+2	862.941	19.79	sp|Q9H0U4|RAB1B_HUMAN	TRUE	109152	97743.1	115201	101160	109209	109083	97258.6	84995.9	91123.9	126892	127721	127756
1925	1925	sp|Q92979|NEP1_HUMAN.VGTSFSIPVVSDVR.+2	731.899	16.08	sp|Q92979|NEP1_HUMAN	TRUE	25642.1	28025.9	26411.2	1695.97	19053.1	15138.1	25943	18774.4	21873.4	22587.6	24509.4	23391.5
1926	1926	sp|Q9H0U4|RAB1B_HUMAN.NATNVEQAFMTMAAEIK.+3	623.634	21.73	sp|Q9H0U4|RAB1B_HUMAN	TRUE	499.807	2814.41	1762.15	8950.17	2576.53	2882.88	4001.35	5784.25	751.596	10046.1	9748.91	7096.45
1927	1927	sp|Q16629|SRSF7_HUMAN.NPPGFAFVEFEDPRDAEDAVR.+3	793.373	17.54	sp|Q16629|SRSF7_HUMAN	TRUE	3800.03	2491.91	5426.94	9077.02	6010.43	1412.92	11733.2	14240.9	13043.1	20568.1	19097.8	19829.3
1928	1928	sp|Q9H0U4|RAB1B_HUMAN.LLLIGDSGVGK.+2	536.324	13.58	sp|Q9H0U4|RAB1B_HUMAN	TRUE	100421	92398.2	91923.4	99945	90001.2	94478.2	93375.7	97904.4	93933.3	93950.2	96476.4	89622.4
1929	1929	sp|Q16629|SRSF7_HUMAN.AFSYYGPLR.+2	537.274	12.36	sp|Q16629|SRSF7_HUMAN	TRUE	57760.1	56797.5	57648.7	65433.1	64791.5	60532.6	43896.1	44192.2	46992.7	73925.5	66422.3	59789.6
1930	1930	sp|Q3ZCQ8-2|TIM50_HUMAN.VLLDLSAFLK.+2	559.845	20.93	sp|Q3ZCQ8-2|TIM50_HUMAN	TRUE	33939	37603	36738.4	26368.8	24473.6	28171.6	25807.4	25165.1	27396.7	26002.7	26878.1	27684.2
1931	1931	sp|Q14651|PLSI_HUMAN.SISTSLPVLDLIDAIAPNAVR.+3	722.411	25.93	sp|Q14651|PLSI_HUMAN	TRUE	4105.22	5830.98	4945.88	610.831	4140.14	6350.94	2877.84	2798.22	1806.72	7146.8	6568.35	7076.26
1932	1932	sp|Q3ZCQ8-2|TIM50_HUMAN.IPDEFDNDPILVQQLR.+3	637.999	16.85	sp|Q3ZCQ8-2|TIM50_HUMAN	TRUE	12952.8	12736.6	14152.9	10576.8	12519.4	10376.2	8856.9	11899.8	11076.9	11051.9	11669	10621
1933	1933	sp|Q3ZCQ8-2|TIM50_HUMAN.GGGALQGPR.+2	406.722	7.66	sp|Q3ZCQ8-2|TIM50_HUMAN	TRUE	131176	142169	128584	145614	140362	137400	133753	125022	125524	172695	174578	167044
1934	1934	sp|Q13509|TBB3_HUMAN.YLTVATVFR.+2	535.306	14.96	sp|Q13509|TBB3_HUMAN	TRUE	59874.7	57482.6	60383.1	70137.6	66849.1	68762.1	44778.6	47484.2	48600.8	72596.3	77021.8	67564.5
1935	1935	sp|Q13509|TBB3_HUMAN.LATPTYGDLNHLVSATMSGVTTSLR.+3	869.115	19.56	sp|Q13509|TBB3_HUMAN	TRUE	7931.9	2164.89	7099.83	2794.28	1731.44	11928.2	1780.93	4982.2	902.119	14695.2	15747.8	17567.2
1936	1936	sp|Q13509|TBB3_HUMAN.ISVYYNEASSHK.+3	466.561	7.68	sp|Q13509|TBB3_HUMAN	TRUE	7616.77	5343.66	5000.2	10581.3	9023.28	7565.69	4465.11	4795.67	4295.3	7356.36	11365.4	7118.98
1937	1937	sp|Q13509|TBB3_HUMAN.MSSTFIGNSTAIQELFK.+3	625.317	17.67	sp|Q13509|TBB3_HUMAN	TRUE	11396.7	15922.3	4899.11	15905.4	17606.7	14423.1	7202.08	1185.69	8780.49	9752.82	12357.4	10046.8
1938	1938	sp|Q5SSJ5|HP1B3_HUMAN.LEDVLPLAFTR.+2	637.361	15.66	sp|Q5SSJ5|HP1B3_HUMAN	TRUE	7531.47	32300.2	30753	56440.6	55296.2	58808.4	19519.1	16310.4	1044.27	54007.9	54974.4	52330.2
1939	1939	sp|Q5SSJ5|HP1B3_HUMAN.ALPLIVGAQLIHADK.+3	520.315	16.67	sp|Q5SSJ5|HP1B3_HUMAN	TRUE	5302.74	4281.15	7714.36	8338.82	8415.6	8828.59	4408.06	4905.82	3716.65	9958.35	8549.18	8965.76
1940	1940	sp|Q5SSJ5|HP1B3_HUMAN.SSAVDPEPQVK.+2	578.796	6.41	sp|Q5SSJ5|HP1B3_HUMAN	TRUE	9511.59	9658.19	991.469	16017.2	18122.3	13632.4	6191.09	777.389	8123.52	18054.5	18154.6	17545.9
1941	1941	sp|P08579|RU2B_HUMAN.TVEQTATTTNK.+2	597.304	3.31	sp|P08579|RU2B_HUMAN	TRUE	7405.02	8143.46	7669.36	8582.54	8935.89	7387.75	7511.67	7477.85	8390.23	10470.1	9603.88	9768.76
1942	1942	sp|P08579|RU2B_HUMAN.TDSDIISK.+2	439.727	5.5	sp|P08579|RU2B_HUMAN	TRUE	11634.6	7152.29	20761	20603.9	5049.87	19177.2	17049.8	14045.1	14788.4	17313.1	16834.3	19364.6
1943	1943	sp|P08579|RU2B_HUMAN.GQAFVIFK.+2	455.263	13.69	sp|P08579|RU2B_HUMAN	TRUE	40475.1	45276	36650.8	39292.6	43289.9	40261.6	29564.7	28335.2	31902	43384.6	42917.1	43852.8
1944	1944	sp|P08579|RU2B_HUMAN.DALQGFK.+2	389.708	9.01	sp|P08579|RU2B_HUMAN	TRUE	38983.4	45031.5	37340.8	50938.5	41226.2	46331.7	32961.4	43361.7	26749.6	39178.2	37065.9	35585.3
1945	1945	sp|P39656|OST48_HUMAN.TLVLLDNLNVR.+2	635.38	16.73	sp|P39656|OST48_HUMAN	TRUE	57150.9	55671	62998.7	52858.7	46543.6	49077.8	46263.2	43222.6	42559.7	53598.4	52577.8	48893.1
1946	1946	sp|P46777|RL5_HUMAN.GAVDGGLSIPHSTK.+3	446.905	9.45	sp|P46777|RL5_HUMAN	TRUE	70949.7	65990.5	65602.6	57377.7	62253	66101.2	65275.7	62042.1	65945.2	54879.3	61031.7	60273
1947	1947	sp|P35998|PRS7_HUMAN.IINADSEDPK.+2	551.275	5.44	sp|P35998|PRS7_HUMAN	TRUE	9510.79	9649.35	10715.9	7307.78	3493.77	8679.73	8977.08	2818.96	9801.99	9262.16	11906.7	9205.73
1948	1948	sp|P46777|RL5_HUMAN.ENPVYEK.+2	439.716	4.23	sp|P46777|RL5_HUMAN	TRUE	33193.4	28339.1	27002.6	29560.4	26763.3	24341.7	29113.5	29850.6	26490.3	36828.2	38459	34245.2
1949	1949	sp|P39656|OST48_HUMAN.GFELTFK.+2	421.226	13.61	sp|P39656|OST48_HUMAN	TRUE	27063.3	30275.6	26774.5	57267	25543.7	27998.6	19265.9	21977.4	19129.3	26462.9	25922.3	62105.1
1950	1950	sp|P35998|PRS7_HUMAN.QVEDDIQQLLK.+2	664.856	13.93	sp|P35998|PRS7_HUMAN	TRUE	2741.42	925.087	3552.68	1332.13	1826.01	12136.6	2459.41	1178.3	1699.27	3824.43	1473.42	6121.51
1951	1951	sp|P35998|PRS7_HUMAN.FVNLGIEPPK.+2	557.319	12.65	sp|P35998|PRS7_HUMAN	TRUE	4177.34	22876.4	11615.6	15898.9	17945.3	16555.4	13748.8	4518.39	13290.7	17197.1	11457.6	11328.9
1952	1952	sp|Q96B26|EXOS8_HUMAN.SGPPGEEAQVASQFIADVIENSQIIQK.+3	952.486	24.48	sp|Q96B26|EXOS8_HUMAN	TRUE	9689.7	6032.99	1224.19	5707.95	2164.17	5417.29	1359.03	4728.06	1677.81	2624.73	5916.83	7078.74
1953	1953	sp|P35268|RL22_HUMAN.AGNLGGGVVTIER.+2	621.844	10.54	sp|P35268|RL22_HUMAN	TRUE	67273.4	67374.1	66301.5	64977.8	59348.1	62439.7	67630	64285.4	64255	60764	62905.7	62243.8
1954	1954	sp|P35268|RL22_HUMAN.ITVTSEVPFSK.+2	604.332	12.12	sp|P35268|RL22_HUMAN	TRUE	67290.3	63636.6	55988.9	56627.3	56597.2	57123.9	60322.2	56900.3	59191.1	54005.8	54950.3	51465.1
1955	1955	sp|P18085|ARF4_HUMAN.DAVLLLFANK.+2	552.327	17.75	sp|P18085|ARF4_HUMAN	TRUE	24194.7	22751.2	19701.8	31381.6	30546.7	24285.6	36275	32253.7	31512.7	20214.2	21633.9	20511.8
1956	1956	sp|Q9P0L0-2|VAPA_HUMAN.HEQILVLDPPTDLK.+3	539.966	14.17	sp|Q9P0L0-2|VAPA_HUMAN	TRUE	61440.6	63531.6	67005.3	63180	59525.8	49535.3	57800.6	54900.1	58590.1	67031.5	65435.9	67511.9
1957	1957	sp|O15355|PPM1G_HUMAN.ALEDAFLAIDAK.+2	638.843	17.67	sp|O15355|PPM1G_HUMAN	TRUE	7261.45	1710.41	18568.4	25420.7	18894.4	21900.4	21865.7	22048.3	26389.1	23364.6	20100.8	25107.2
1958	1958	sp|Q9P0L0-2|VAPA_HUMAN.GPFTDVVTTNLK.+2	646.348	13.66	sp|Q9P0L0-2|VAPA_HUMAN	TRUE	22611.6	16517.4	25090.5	22915.5	26369	10250.3	13065.9	12871.4	10548.8	15669.7	16374.5	10520.4
1959	1959	sp|O15355|PPM1G_HUMAN.QLIVANAGDSR.+2	572.309	8.09	sp|O15355|PPM1G_HUMAN	TRUE	17804.4	12338.4	11697.3	17585.2	4602.43	3030.21	1100.08	9112.86	13454.8	2982.45	15339.4	6436.27
1960	1960	sp|Q15388|TOM20_HUMAN.IVSAQSLAEDDVE.+2	688.333	12.16	sp|Q15388|TOM20_HUMAN	TRUE	17970.8	17977	16116.2	13699.4	17303.4	13290.6	16530.7	15275.2	12594.7	11931.7	15529.8	15202.4
1961	1961	sp|Q9NQ88|TIGAR_HUMAN.SLFDYFLTDLK.+2	681.353	22.27	sp|Q9NQ88|TIGAR_HUMAN	TRUE	9077.67	484.549	6685.53	6023.44	5680.37	1776.01	1757.8	824.118	4273.71	726.344	1328.58	1385.72
1962	1962	sp|Q9Y224|CN166_HUMAN.HILGFDTGDAVLNEAAQILR.+3	718.383	21.58	sp|Q9Y224|CN166_HUMAN	TRUE	54764.4	53272.7	57709.3	62142.8	59431.7	56833.6	42583.4	43233.4	43234.3	57171.4	56200.9	52918
1963	1963	sp|Q9Y224|CN166_HUMAN.QEAIDWLLGLAVR.+2	742.417	22.6	sp|Q9Y224|CN166_HUMAN	TRUE	3509.28	2392.47	238.638	1029.4	3424.09	2848.41	493.84	2014.24	2031.63	257.391	532.902	695.842
1964	1964	sp|Q9Y224|CN166_HUMAN.NFIVWLEDQK.+2	646.338	17.92	sp|Q9Y224|CN166_HUMAN	TRUE	9615.73	3064.43	6038.99	3610.83	9362.61	17335.4	6985.05	4744.64	4176.22	6287.22	12680.7	4580.9
1965	1965	sp|P11388-3|TOP2A_HUMAN.EDLATFIEELEAVEAK.+3	602.972	23.33	sp|P11388-3|TOP2A_HUMAN	TRUE	7655.72	5838.92	6090.61	3297.71	1140.41	2449.93	3089.51	4014.13	3843.91	2564.2	1925.84	1421.37
1966	1966	sp|P09543|CN37_HUMAN.DFLPLYFGWFLTK.+2	823.934	26.15	sp|P09543|CN37_HUMAN	TRUE	5331.21	2333.26	963.129	7272.33	6112.16	5383.88	1247.11	1171.84	2906.6	4480.55	4561.34	286.895
1967	1967	sp|P11388-3|TOP2A_HUMAN.FLEEFITPIVK.+2	668.382	18.57	sp|P11388-3|TOP2A_HUMAN	TRUE	20070.5	20247.7	19895	2470.68	2971.3	1559.27	12562.1	12496.2	12656.9	7976.88	10072.5	10492.6
1968	1968	sp|P62847-4|RS24_HUMAN.TTGFGMIYDSLDYAK.+2	841.393	17.51	sp|P62847-4|RS24_HUMAN	TRUE	11688.5	914.043	1465.54	27737	11387.1	13254.7	14781.7	11590.2	13055.8	19987.8	16803.8	19560.9
1969	1969	sp|P62847-4|RS24_HUMAN.TTPDVIFVFGFR.+2	699.875	20.54	sp|P62847-4|RS24_HUMAN	TRUE	21290.4	20723.7	2651.23	22087	17690.4	8122.62	25177.7	20830.7	20293.2	18689.8	13127.1	12039.5
1970	1970	sp|P62847-4|RS24_HUMAN.QMVIDVLHPGK.+3	412.897	12.45	sp|P62847-4|RS24_HUMAN	TRUE	15768.5	2134.83	14777.4	2786.29	18978.6	2023.99	2718.39	3626.25	4556.76	25700.6	2650.43	24492.6
1971	1971	sp|P51659|DHB4_HUMAN.LGLLGLANSLAIEGR.+2	748.943	19.57	sp|P51659|DHB4_HUMAN	TRUE	8273.72	1263.12	2805	2088.12	20803.3	16661	10213.6	10718.7	14475.8	12442.4	15348.5	3021.1
1972	1972	sp|Q9Y376|CAB39_HUMAN.DVAQIFNNILR.+2	651.862	19.97	sp|Q9Y376|CAB39_HUMAN	TRUE	6609.07	6664	5192.21	9772.73	10380	10748.8	6493.74	6759.11	5305.23	6006.98	11697.9	11974.6
1973	1973	sp|Q06210|GFPT1_HUMAN.QVLEELTELPVMVELASDFLDR.+3	849.44	29.06	sp|Q06210|GFPT1_HUMAN	TRUE	1126.87	815.263	3426.78	977.537	647.622	3298.56	2181.53	477.416	669.461	1471.52	1052.77	678.773
1974	1974	sp|Q96A72|MGN2_HUMAN.IIDDSEITKEDDALWPPPDR.+3	775.713	14.24	sp|Q96A72|MGN2_HUMAN	TRUE	1228.89	5010.42	2761.46	1512.89	6844.29	6059.49	4968.82	1612.75	1015.04	6602.52	8677.26	5261.64
1975	1975	sp|Q96A72|MGN2_HUMAN.VFYYLVQDLK.+2	644.353	16.48	sp|Q96A72|MGN2_HUMAN	TRUE	32829.6	20742.3	30975.8	35067.6	32823.8	28809.4	17593	10922.6	13650.1	23411.3	26359.4	26562
1976	1976	sp|Q9BXP5-5|SRRT_HUMAN.EFLLSLDDSVDETEAVKR.+3	689.348	13.66	sp|Q9BXP5-5|SRRT_HUMAN	TRUE	2738.7	3292.81	3676.81	637.233	1599.36	11677.2	1288.56	4602.79	4674.58	1952.67	7995.96	6972.4
1977	1977	sp|Q14498|RBM39_HUMAN.DLEEFFSTVGK.+2	636.311	17.83	sp|Q14498|RBM39_HUMAN	TRUE	28783.6	25077.1	27336.2	28568.4	21104.6	31448.8	19967.2	27019.3	19868.4	27495.9	31364.4	34917.5
1978	1978	sp|Q07065|CKAP4_HUMAN.TAVDSLVAYSVK.+2	626.843	12.93	sp|Q07065|CKAP4_HUMAN	TRUE	10227.7	13153.4	2332.58	13708.7	19235.4	16393.3	9865.29	3159.21	3041.12	26125.7	17867.7	24306.1
1979	1979	sp|P48444|COPD_HUMAN.NSNILEDLETLR.+2	708.87	18.43	sp|P48444|COPD_HUMAN	TRUE	14250.7	11468.1	12713.5	16374.2	14181.7	16325.9	11574	10588	8843.4	19581.8	1252.35	18860.4
1980	1980	sp|Q9Y696|CLIC4_HUMAN.GVVFSVTTVDLK.+2	632.861	13.04	sp|Q9Y696|CLIC4_HUMAN	TRUE	2687.15	6631.64	12601	22949.7	25706.7	22820.2	10900.5	8667.97	10197.7	18506.1	12450.3	1340.15
1981	1981	sp|Q9Y696|CLIC4_HUMAN.YLTNAYSR.+2	494.248	6.88	sp|Q9Y696|CLIC4_HUMAN	TRUE	13008.1	3832.84	3455.57	3744.52	20817.4	4597.19	13470.9	15164	2275.88	36316.2	34136.1	32555.9
1982	1982	sp|Q9Y696|CLIC4_HUMAN.NSRPEANEALER.+3	462.564	4.99	sp|Q9Y696|CLIC4_HUMAN	TRUE	10228	6053.16	12792.1	20264.1	14969.3	18182.4	7490.87	13997	6782.26	20689.5	27066.5	14979.6
1983	1983	sp|P48444|COPD_HUMAN.SFPVNSDVGVLK.+2	631.343	12.84	sp|P48444|COPD_HUMAN	TRUE	27166.1	21491.6	20971	23383.7	23203.2	22931.8	17910.8	13202.6	20616.1	30542.9	33666.4	34391.9
1984	1984	sp|Q07065|CKAP4_HUMAN.QTESLESLLSK.+2	617.83	14.03	sp|Q07065|CKAP4_HUMAN	TRUE	8156.17	7772.32	10068.7	8258.47	7506.56	9233.75	953.953	9480.63	8524.47	4322.82	9111.83	1714.41
1985	1985	sp|Q9BVC6|TM109_HUMAN.EAPVDVLTQIGR.+2	649.359	13.61	sp|Q9BVC6|TM109_HUMAN	TRUE	4135.05	44195.1	26639.7	43650.3	37115.8	40003.2	28562.2	29329	27339.6	46716.6	44741.1	43373
1986	1986	sp|P25786|PSA1_HUMAN.DLEFTIYDDDDVSPFLEGLEERPQR.+3	1000.14	20.64	sp|P25786|PSA1_HUMAN	TRUE	9294.53	7688.26	7338.76	8518.86	9361.12	7878.93	8402.98	9120.22	8193.41	7808.16	6280.53	5442.4
1987	1987	sp|P25786|PSA1_HUMAN.ETLPAEQDLTTK.+2	673.346	9.92	sp|P25786|PSA1_HUMAN	TRUE	36157	33662.1	28856.1	37802.9	27037.1	27728.1	27116.9	31431.8	25830.5	1041.44	30705.8	31127.8
1988	1988	sp|P25786|PSA1_HUMAN.LVSLIGSK.+2	408.763	10.4	sp|P25786|PSA1_HUMAN	TRUE	85268.1	95381.5	93767.9	106614	88482.2	101859	79520.9	90700.9	78568.2	92223.8	98706.9	99752.9
1989	1989	sp|P46087|NOP2_HUMAN.IQDIVGILR.+2	513.819	14.8	sp|P46087|NOP2_HUMAN	TRUE	39757.6	33188.6	38328.2	34372.4	31033.6	33004.7	28120	24001.1	28233.7	33865.1	33155.5	37396.2
1990	1990	sp|Q9BZZ5|API5_HUMAN.GTLGGLFSQILQGEDIVR.+3	635.014	22.47	sp|Q9BZZ5|API5_HUMAN	TRUE	25193.6	22093.3	23318.4	20273.2	24573.1	20696.6	15705.3	15050.8	16513.2	20081.7	22181.6	21059.6
1991	1991	sp|O75251-2|NDUS7_HUMAN.LDDLVNWAR.+2	551.288	13.04	sp|O75251-2|NDUS7_HUMAN	TRUE	6073.03	21961.5	12420.2	35329.6	36051.4	26155.4	11197.4	15843.8	16392.2	24843.7	30911.5	38194.1
1992	1992	sp|P13645|K1C10_HUMAN.NQILNLTTDNANILLQIDNAR.+3	789.759	19.54	sp|P13645|K1C10_HUMAN	TRUE	8065.8	10390.2	9800.54	11903.3	12903.4	9297.77	3696.36	3650.66	7236.17	13216.2	14677	14775.2
1993	1993	sp|Q9UBI6|GBG12_HUMAN.SDPLLIGIPTSENPFK.+2	864.464	18.67	sp|Q9UBI6|GBG12_HUMAN	TRUE	47979.6	51644.9	45821	55107.2	58597.8	56956.5	40349.5	43831.3	40064.4	65066.9	63263.2	64300.3
1994	1994	sp|P13645|K1C10_HUMAN.VLDELTLTK.+2	516.303	11.98	sp|P13645|K1C10_HUMAN	TRUE	26906.3	28098.8	2803.48	8102.68	24537	29123.8	3093.74	12276.5	4227.61	34804.5	33837.9	35959.5
1995	1995	sp|P63010|AP2B1_HUMAN.LAPPLVTLLSGEPEVQYVALR.+3	755.767	24.47	sp|P63010|AP2B1_HUMAN	TRUE	596.233	752.972	16488.6	1556	14704.2	18628.8	14011.3	6026.22	1393.79	13291.9	17071.9	21170.4
1996	1996	sp|Q01082|SPTB2_HUMAN.DASVAEAWLLGQEPYLSSR.+3	698.016	16.36	sp|Q01082|SPTB2_HUMAN	TRUE	5797.63	6485.88	1902.42	6848.32	3485.88	6507.96	11816.5	11274.8	11581.4	14044.2	9190.21	12033.9
1997	1997	sp|P63010|AP2B1_HUMAN.APEVSQYIYQVYDSILK.+3	672.682	22.37	sp|P63010|AP2B1_HUMAN	TRUE	11019.3	14723.3	13574.9	17715	13814.3	14779.2	7868.7	731.286	761.618	7270.84	9713.57	9698.43
1998	1998	sp|Q01082|SPTB2_HUMAN.DGLNEAWADLLELIDTR.+3	648.662	26.92	sp|Q01082|SPTB2_HUMAN	TRUE	4102.53	2904.25	2547.47	3712.94	3368.34	3116.52	1890.69	2108.52	1903.88	992.379	1689.04	138.55
1999	1999	sp|P28070|PSB4_HUMAN.QPVLSQTEAR.+2	564.804	6.27	sp|P28070|PSB4_HUMAN	TRUE	21118.1	17751.2	18679.9	20103.9	16096.8	19862.2	17588.1	16823.5	4464.34	20781.7	18907.9	19754.9
[truncated: 780 more rows]

## Sheet: Lisati Verona_3G8_1_2ug_090 (2
Header	--------------------------------------------------------
Search title
Timestamp	2018-12-20T13:37:16Z
User	marcello
Email	marcello.manfredi@uniupo.it
Report URI	http://reworking/mascot/cgi/master_results.pl?file=../data/20181220/F011474.dat
Peak list data path	Lisati Verona_3G8_1_2ug_09082017_LIB2.mgf
Peak list format	Mascot generic
Search type	MIS
Mascot version	2.5.1
Database	uniprot-humanreviewed
Fasta file	uniprot-humanreviewed_110316.fasta
Total sequences	42131
Total residues	24258383
Sequences after taxonomy filter	42131
Number of queries	12960
Target false discovery rate	0.99
Decoy	--------------------------------------------------------
Number of matches above identity threshold in search of real database	3227
Number of matches above identity threshold in search of decoy database	30
Number of matches above homology threshold in search of real database	3950
Number of matches above homology threshold in search of decoy database	39
Fixed modifications	--------------------------------------------------------
Identifier	Name	Delta	Neutral loss
1	Carbamidomethyl (C)	57.0215
Variable modifications	--------------------------------------------------------
Identifier	Name	Delta	Neutral loss(es)
1	Oxidation (M)	15.9949	0	63.9983
Search Parameters	--------------------------------------------------------
Taxonomy filter	All entries
Enzyme	Trypsin
Maximum Missed Cleavages	2
Fixed modifications	Carbamidomethyl (C)
Quantitation method	None
Variable modifications	Oxidation (M)
Peptide Mass Tolerance	50
Peptide Mass Tolerance Units	ppm
Fragment Mass Tolerance	0.1
Fragment Mass Tolerance Units	Da
Mass values	Monoisotopic
Instrument type	ESI-QUAD-TOF
Isotope error mode	0
Decoy database also searched	1
Format parameters	--------------------------------------------------------
Significance threshold	0.008201
Max. number of hits	0
Use MudPIT protein scoring	1
Ions score cut-off	0
Include same-set proteins	0
Include sub-set proteins	0
Include unassigned	0
Require bold red	0
Use homology threshold	1
Group protein families	1
Re-score using Percolator	0
Show duplicate peptides	0
Protein hits	--------------------------------------------------------
prot_hit_num	prot_family_member	prot_acc	prot_desc	prot_score	prot_mass	prot_matches	prot_matches_sig	prot_sequences	prot_sequences_sig	prot_cover	pep_query	pep_rank	pep_isbold	pep_isunique	pep_exp_mz	pep_exp_mr	pep_exp_z	pep_calc_mr	pep_delta	pep_miss	pep_score	pep_homol	pep_ident	pep_expect	pep_res_before	pep_seq	pep_res_after	pep_var_mod	pep_var_mod_pos	pep_summed_mod_pos	pep_local_mod_pos	pep_scan_title
1	1	sp|P08670|VIME_HUMAN	sp|P08670|VIME_HUMAN Vimentin OS=Homo sapiens GN=VIM PE=1 SV=4	3490	53676	120	106	38	36	74.9	1231	1	1	1	351.202	700.389	2	700.387	0.0027	0	58.84		32	2.1e-05	R	SSVPGVR	L					Locus:1.1.1.234.14 File:~Lisati Verona_348_1_2ug_09082017_LIB2.wiff~
1	1	sp|P08670|VIME_HUMAN	sp|P08670|VIME_HUMAN Vimentin OS=Homo sapiens GN=VIM PE=1 SV=4	3490	53676	120	106	38	36	74.9	2757	1	1	1	435.721	869.428	2	869.428	-0.0004	0	43.51		37	0.0019	R	FANYIDK	V					Locus:1.1.1.294.19 File:~Lisati Verona_348_1_2ug_09082017_LIB2.wiff~
1	1	sp|P08670|VIME_HUMAN	sp|P08670|VIME_HUMAN Vimentin OS=Homo sapiens GN=VIM PE=1 SV=4	3490	53676	120	106	38	36	74.9	2781	1	1	1	436.71	871.406	2	871.404	0.0025	0	57.03	30	35	2e-05	R	SVSSSSYR	R					Locus:1.1.1.210.34 File:~Lisati Verona_348_1_2ug_09082017_LIB2.wiff~
1	1	sp|P08670|VIME_HUMAN	sp|P08670|VIME_HUMAN Vimentin OS=Homo sapiens GN=VIM PE=1 SV=4	3490	53676	120	106	38	36	74.9	3078	1	1	1	453.221	904.427	2	904.425	0.0021	0	66.05		39	2e-05	K	GTNESLER	Q					Locus:1.1.1.215.34 File:~Lisati Verona_348_1_2ug_09082017_LIB2.wiff~
1	1	sp|P08670|VIME_HUMAN	sp|P08670|VIME_HUMAN Vimentin OS=Homo sapiens GN=VIM PE=1 SV=4	3490	53676	120	106	38	36	74.9	3093	1	1	0	453.738	905.462	2	905.461	0.0009	0	33.8		41	0.044	R	FLEQQNK	I					Locus:1.1.1.236.29 File:~Lisati Verona_348_1_2ug_09082017_LIB2.wiff~
1	1	sp|P08670|VIME_HUMAN	sp|P08670|VIME_HUMAN Vimentin OS=Homo sapiens GN=VIM PE=1 SV=4	3490	53676	120	106	38	36	74.9	3145	1	1	1	456.704	911.394	2	911.399	-0.004	0	46.4		34	0.00053	K	QESTEYR	R					Locus:1.1.1.204.34 File:~Lisati Verona_348_1_2ug_09082017_LIB2.wiff~
1	1	sp|P08670|VIME_HUMAN	sp|P08670|VIME_HUMAN Vimentin OS=Homo sapiens GN=VIM PE=1 SV=4	3490	53676	120	106	38	36	74.9	3166	1	1	1	457.732	913.45	2	913.451	-0.0005	0	48.14	32	42	0.00021	R	SYVTTSTR	T					Locus:1.1.1.234.30 File:~Lisati Verona_348_1_2ug_09082017_LIB2.wiff~
1	1	sp|P08670|VIME_HUMAN	sp|P08670|VIME_HUMAN Vimentin OS=Homo sapiens GN=VIM PE=1 SV=4	3490	53676	120	106	38	36	74.9	3355	1	1	1	466.739	931.463	2	931.461	0.0019	0	69.48		44	2.4e-05	K	LLEGEESR	I					Locus:1.1.1.237.30 File:~Lisati Verona_348_1_2ug_09082017_LIB2.wiff~
1	1	sp|P08670|VIME_HUMAN	sp|P08670|VIME_HUMAN Vimentin OS=Homo sapiens GN=VIM PE=1 SV=4	3490	53676	120	106	38	36	74.9	4250	1	1	1	512.26	1022.5	2	1022.5	0.0013	0	58.23		40	0.00013	R	QQYESVAAK	N					Locus:1.1.1.230.35 File:~Lisati Verona_348_1_2ug_09082017_LIB2.wiff~
1	1	sp|P08670|VIME_HUMAN	sp|P08670|VIME_HUMAN Vimentin OS=Homo sapiens GN=VIM PE=1 SV=4	3490	53676	120	106	38	36	74.9	4313	6	1	1	515.264	1028.51	2	1028.54	-0.0237	1	3.17	36	39	20	R	NNDALRQAK	Q					Locus:1.1.1.304.28 File:~Lisati Verona_348_1_2ug_09082017_LIB2.wiff~
1	1	sp|P08670|VIME_HUMAN	sp|P08670|VIME_HUMAN Vimentin OS=Homo sapiens GN=VIM PE=1 SV=4	3490	53676	120	106	38	36	74.9	4625	1	1	1	530.769	1059.52	2	1059.52	0.0035	0	63.07		41	5.5e-05	R	QVDQLTNDK	A					Locus:1.1.1.233.36 File:~Lisati Verona_348_1_2ug_09082017_LIB2.wiff~
1	1	sp|P08670|VIME_HUMAN	sp|P08670|VIME_HUMAN Vimentin OS=Homo sapiens GN=VIM PE=1 SV=4	3490	53676	120	106	38	36	74.9	4626	1	1	1	530.769	1059.52	2	1059.56	-0.0315	1	53.43		41	0.00051	R	KLLEGEESR	I					Locus:1.1.1.229.36 File:~Lisati Verona_348_1_2ug_09082017_LIB2.wiff~
1	1	sp|P08670|VIME_HUMAN	sp|P08670|VIME_HUMAN Vimentin OS=Homo sapiens GN=VIM PE=1 SV=4	3490	53676	120	106	38	36	74.9	4889	1	1	1	544.769	1087.52	2	1087.53	-0.0018	0	87.23		40	1.7e-07	R	QDVDNASLAR	L					Locus:1.1.1.247.33 File:~Lisati Verona_348_1_2ug_09082017_LIB2.wiff~
1	1	sp|P08670|VIME_HUMAN	sp|P08670|VIME_HUMAN Vimentin OS=Homo sapiens GN=VIM PE=1 SV=4	3490	53676	120	106	38	36	74.9	4937	1	1	1	547.267	1092.52	2	1092.52	-0.0008	0	77.72		39	1.3e-06	K	FADLSEAANR	N					Locus:1.1.1.298.27 File:~Lisati Verona_348_1_2ug_09082017_LIB2.wiff~
1	1	sp|P08670|VIME_HUMAN	sp|P08670|VIME_HUMAN Vimentin OS=Homo sapiens GN=VIM PE=1 SV=4	3490	53676	120	106	38	36	74.9	5135	1	1	1	558.287	1114.56	2	1114.56	-0.0026	0	70.99		40	7.3e-06	K	VELQELNDR	F					Locus:1.1.1.301.31 File:~Lisati Verona_348_1_2ug_09082017_LIB2.wiff~
1	1	sp|P08670|VIME_HUMAN	sp|P08670|VIME_HUMAN Vimentin OS=Homo sapiens GN=VIM PE=1 SV=4	3490	53676	120	106	38	36	74.9	5160	1	1	1	559.777	1117.54	2	1117.54	-0.0034	0	44.35	34	40	0.00078	R	LQDEIQNMK	E					Locus:1.1.1.294.33 File:~Lisati Verona_348_1_2ug_09082017_LIB2.wiff~
1	1	sp|P08670|VIME_HUMAN	sp|P08670|VIME_HUMAN Vimentin OS=Homo sapiens GN=VIM PE=1 SV=4	3490	53676	120	106	38	36	74.9	5205	1	1	1	561.294	1120.57	2	1120.58	-0.0031	0	52.19	31	41	6.6e-05	R	EYQDLLNVK	M					Locus:1.1.1.335.21 File:~Lisati Verona_348_1_2ug_09082017_LIB2.wiff~
1	1	sp|P08670|VIME_HUMAN	sp|P08670|VIME_HUMAN Vimentin OS=Homo sapiens GN=VIM PE=1 SV=4	3490	53676	120	106	38	36	74.9	5207	1	1	1	374.533	1120.58	3	1120.58	-0.0006	0	17.2	30	41	0.18	R	EYQDLLNVK	M					Locus:1.1.1.336.3 File:~Lisati Verona_348_1_2ug_09082017_LIB2.wiff~
1	1	sp|P08670|VIME_HUMAN	sp|P08670|VIME_HUMAN Vimentin OS=Homo sapiens GN=VIM PE=1 SV=4	3490	53676	120	106	38	36	74.9	5634	1	1	1	585.362	1168.71	2	1168.71	0.0019	0	63.03		36	2e-05	K	ILLAELEQLK	G					Locus:1.1.1.411.9 File:~Lisati Verona_348_1_2ug_09082017_LIB2.wiff~
1	1	sp|P08670|VIME_HUMAN	sp|P08670|VIME_HUMAN Vimentin OS=Homo sapiens GN=VIM PE=1 SV=4	3490	53676	120	106	38	36	74.9	6017	1	1	1	406.214	1215.62	3	1215.62	0.0001	1	38.45	27	41	0.00073	R	RQVDQLTNDK	A					Locus:1.1.1.226.26 File:~Lisati Verona_348_1_2ug_09082017_LIB2.wiff~
1	1	sp|P08670|VIME_HUMAN	sp|P08670|VIME_HUMAN Vimentin OS=Homo sapiens GN=VIM PE=1 SV=4	3490	53676	120	106	38	36	74.9	6337	1	1	1	627.792	1253.57	2	1253.56	0.0104	0	52.93	24	38	1.1e-05	R	LGDLYEEEMR	E					Locus:1.1.1.324.31 File:~Lisati Verona_348_1_2ug_09082017_LIB2.wiff~
1	1	sp|P08670|VIME_HUMAN	sp|P08670|VIME_HUMAN Vimentin OS=Homo sapiens GN=VIM PE=1 SV=4	3490	53676	120	106	38	36	74.9	6651	1	1	1	648.334	1294.65	2	1294.66	-0.0062	0	91.69		45	1.8e-07	K	MALDIEIATYR	K					Locus:1.1.1.390.18 File:~Lisati Verona_348_1_2ug_09082017_LIB2.wiff~
1	1	sp|P08670|VIME_HUMAN	sp|P08670|VIME_HUMAN Vimentin OS=Homo sapiens GN=VIM PE=1 SV=4	3490	53676	120	106	38	36	74.9	6740	1	1	1	655.306	1308.6	2	1308.6	-0.0009	0	56.67	24	38	4.9e-06	K	NLQEAEEWYK	S					Locus:1.1.1.333.33 File:~Lisati Verona_348_1_2ug_09082017_LIB2.wiff~
1	1	sp|P08670|VIME_HUMAN	sp|P08670|VIME_HUMAN Vimentin OS=Homo sapiens GN=VIM PE=1 SV=4	3490	53676	120	106	38	36	74.9	6852	1	1	1	662.312	1322.61	2	1322.61	-0.0003	0	108.79	35	38	4.1e-10	R	EEAENTLQSFR	Q					Locus:1.1.1.308.33 File:~Lisati Verona_348_1_2ug_09082017_LIB2.wiff~
1	1	sp|P08670|VIME_HUMAN	sp|P08670|VIME_HUMAN Vimentin OS=Homo sapiens GN=VIM PE=1 SV=4	3490	53676	120	106	38	36	74.9	7410	1	1	1	703.381	1404.75	2	1404.75	-0.0031	0	57.48	34	40	3.7e-05	K	VESLQEEIAFLK	K					Locus:1.1.1.410.25 File:~Lisati Verona_348_1_2ug_09082017_LIB2.wiff~
1	1	sp|P08670|VIME_HUMAN	sp|P08670|VIME_HUMAN Vimentin OS=Homo sapiens GN=VIM PE=1 SV=4	3490	53676	120	106	38	36	74.9	7412	1	1	1	469.258	1404.75	3	1404.75	0.0021	0	44.51		40	0.0032	K	VESLQEEIAFLK	K					Locus:1.1.1.407.3 File:~Lisati Verona_348_1_2ug_09082017_LIB2.wiff~
1	1	sp|P08670|VIME_HUMAN	sp|P08670|VIME_HUMAN Vimentin OS=Homo sapiens GN=VIM PE=1 SV=4	3490	53676	120	106	38	36	74.9	7569	1	1	1	714.859	1427.7	2	1427.7	-0.0019	0	90.12	29	40	7.6e-09	R	SLYASSPGGVYATR	S					Locus:1.1.1.310.36 File:~Lisati Verona_348_1_2ug_09082017_LIB2.wiff~
1	1	sp|P08670|VIME_HUMAN	sp|P08670|VIME_HUMAN Vimentin OS=Homo sapiens GN=VIM PE=1 SV=4	3490	53676	120	106	38	36	74.9	7992	1	1	1	745.88	1489.75	2	1489.74	0.0017	0	103.75		40	4.3e-09	R	QVQSLTCEVDALK	G					Locus:1.1.1.347.36 File:~Lisati Verona_348_1_2ug_09082017_LIB2.wiff~
1	1	sp|P08670|VIME_HUMAN	sp|P08670|VIME_HUMAN Vimentin OS=Homo sapiens GN=VIM PE=1 SV=4	3490	53676	120	106	38	36	74.9	8024	1	1	1	499.267	1494.78	3	1494.78	0.0003	0	56.44	30	40	2.1e-05	R	TYSLGSALRPSTSR	S					Locus:1.1.1.309.26 File:~Lisati Verona_348_1_2ug_09082017_LIB2.wiff~
1	1	sp|P08670|VIME_HUMAN	sp|P08670|VIME_HUMAN Vimentin OS=Homo sapiens GN=VIM PE=1 SV=4	3490	53676	120	106	38	36	74.9	8273	1	1	1	511.956	1532.85	3	1532.85	0.0005	1	86.08		39	2e-07	R	KVESLQEEIAFLK	K					Locus:1.1.1.383.9 File:~Lisati Verona_348_1_2ug_09082017_LIB2.wiff~
1	1	sp|P08670|VIME_HUMAN	sp|P08670|VIME_HUMAN Vimentin OS=Homo sapiens GN=VIM PE=1 SV=4	3490	53676	120	106	38	36	74.9	8274	2	1	1	511.961	1532.86	3	1532.85	0.0159	1	51.79		39	0.00045	K	VESLQEEIAFLKK	L					Locus:1.1.1.377.8 File:~Lisati Verona_348_1_2ug_09082017_LIB2.wiff~
1	1	sp|P08670|VIME_HUMAN	sp|P08670|VIME_HUMAN Vimentin OS=Homo sapiens GN=VIM PE=1 SV=4	3490	53676	120	106	38	36	74.9	4282	1	1	1	513.974	1538.9	3	1538.9	-0.0038	1	48.85	36	38	0.00043	K	ILLAELEQLKGQGK	S					Locus:1.1.1.371.10 File:~Lisati Verona_348_1_2ug_09082017_LIB2.wiff~
1	1	sp|P08670|VIME_HUMAN	sp|P08670|VIME_HUMAN Vimentin OS=Homo sapiens GN=VIM PE=1 SV=4	3490	53676	120	106	38	36	74.9	8507	1	1	1	785.95	1569.89	2	1569.89	-0.0019	0	79.28	31	39	1.3e-07	R	ISLPLPNFSSLNLR	E					Locus:1.1.1.463.21 File:~Lisati Verona_348_1_2ug_09082017_LIB2.wiff~
1	1	sp|P08670|VIME_HUMAN	sp|P08670|VIME_HUMAN Vimentin OS=Homo sapiens GN=VIM PE=1 SV=4	3490	53676	120	106	38	36	74.9	4508	1	1	1	524.303	1569.89	3	1569.89	-0.0009	0	101.89	35	43	1.7e-09	R	ISLPLPNFSSLNLR	E					Locus:1.1.1.466.3 File:~Lisati Verona_348_1_2ug_09082017_LIB2.wiff~
1	1	sp|P08670|VIME_HUMAN	sp|P08670|VIME_HUMAN Vimentin OS=Homo sapiens GN=VIM PE=1 SV=4	3490	53676	120	106	38	36	74.9	8600	1	1	1	529.937	1586.79	3	1586.79	-0.0023	1	81.4		41	7.8e-07	R	TNEKVELQELNDR	F					Locus:1.1.1.299.29 File:~Lisati Verona_348_1_2ug_09082017_LIB2.wiff~
1	1	sp|P08670|VIME_HUMAN	sp|P08670|VIME_HUMAN Vimentin OS=Homo sapiens GN=VIM PE=1 SV=4	3490	53676	120	106	38	36	74.9	9047	1	1	1	416.243	1660.94	4	1660.94	0.0037	2	33.72	23	38	0.00086	R	KVESLQEEIAFLKK	L					Locus:1.1.1.355.2 File:~Lisati Verona_348_1_2ug_09082017_LIB2.wiff~
1	1	sp|P08670|VIME_HUMAN	sp|P08670|VIME_HUMAN Vimentin OS=Homo sapiens GN=VIM PE=1 SV=4	3490	53676	120	106	38	36	74.9	9085	1	1	1	556.954	1667.84	3	1667.84	0.0026	0	93.19		40	4.4e-08	R	ETNLDSLPLVDTHSK	R					Locus:1.1.1.344.21 File:~Lisati Verona_348_1_2ug_09082017_LIB2.wiff~
1	1	sp|P08670|VIME_HUMAN	sp|P08670|VIME_HUMAN Vimentin OS=Homo sapiens GN=VIM PE=1 SV=4	3490	53676	120	106	38	36	74.9	9949	1	1	1	612.937	1835.79	3	1835.79	-0.0043	0	74.87	25	36	1e-07	R	DGQVINETSQHHDDLE	-					Locus:1.1.1.280.36 File:~Lisati Verona_348_1_2ug_09082017_LIB2.wiff~
1	1	sp|P08670|VIME_HUMAN	sp|P08670|VIME_HUMAN Vimentin OS=Homo sapiens GN=VIM PE=1 SV=4	3490	53676	120	106	38	36	74.9	11051	1	1	1	709.36	2125.06	3	2125.06	0.0003	0	96.61	28	40	1.1e-09	R	LLQDSVDFSLADAINTEFK	N					Locus:1.1.1.459.17 File:~Lisati Verona_348_1_2ug_09082017_LIB2.wiff~
1	1	sp|P08670|VIME_HUMAN	sp|P08670|VIME_HUMAN Vimentin OS=Homo sapiens GN=VIM PE=1 SV=4	3490	53676	120	106	38	36	74.9	11872	1	1	1	793.062	2376.16	3	2376.16	0.0036	1	80.62	25	40	2.8e-08	R	QVQSLTCEVDALKGTNESLER	Q					Locus:1.1.1.358.36 File:~Lisati Verona_348_1_2ug_09082017_LIB2.wiff~
1	1	sp|P08670|VIME_HUMAN	sp|P08670|VIME_HUMAN Vimentin OS=Homo sapiens GN=VIM PE=1 SV=4	3490	53676	120	106	38	36	74.9	12945	1	1	1	654.674	3922	6	3922.01	-0.0043	0	2.26	20	37	0.61	K	LHEEEIQELQAQIQEQHVQIDVDVSKPDLTAALR	D					Locus:1.1.1.419.19 File:~Lisati Verona_348_1_2ug_09082017_LIB2.wiff~
1	1	sp|P08670|VIME_HUMAN	sp|P08670|VIME_HUMAN Vimentin OS=Homo sapiens GN=VIM PE=1 SV=4	3490	53676	120	106	38	36	74.9	12947	1	1	1	785.41	3922.01	5	3922.01	0.0064	0	84.82	26	36	1.1e-08	K	LHEEEIQELQAQIQEQHVQIDVDVSKPDLTAALR	D					Locus:1.1.1.418.32 File:~Lisati Verona_348_1_2ug_09082017_LIB2.wiff~
1	1	sp|P08670|VIME_HUMAN	sp|P08670|VIME_HUMAN Vimentin OS=Homo sapiens GN=VIM PE=1 SV=4	3490	53676	120	106	38	36	74.9	12948	1	1	1	981.511	3922.01	4	3922.01	0.0067	0	92.45	26	36	2.1e-09	K	LHEEEIQELQAQIQEQHVQIDVDVSKPDLTAALR	D					Locus:1.1.1.419.35 File:~Lisati Verona_348_1_2ug_09082017_LIB2.wiff~
1	2	sp|O43790|KRT86_HUMAN	sp|O43790|KRT86_HUMAN Keratin, type II cuticular Hb6 OS=Homo sapiens GN=KRT86 PE=1 SV=1	85	55120	8	4	7	4	14.4	3093	1	0	0	453.738	905.462	2	905.461	0.0009	0	33.8		41	0.044	R	FLEQQNK	L					Locus:1.1.1.236.29 File:~Lisati Verona_348_1_2ug_09082017_LIB2.wiff~
1	2	sp|O43790|KRT86_HUMAN	sp|O43790|KRT86_HUMAN Keratin, type II cuticular Hb6 OS=Homo sapiens GN=KRT86 PE=1 SV=1	85	55120	8	4	7	4	14.4	3775	1	0	1	487.251	972.487	2	972.488	-0.0006	0	48.49		40	0.0014	R	LLEGEEQR	L					Locus:1.1.1.239.32 File:~Lisati Verona_348_1_2ug_09082017_LIB2.wiff~
1	2	sp|O43790|KRT86_HUMAN	sp|O43790|KRT86_HUMAN Keratin, type II cuticular Hb6 OS=Homo sapiens GN=KRT86 PE=1 SV=1	85	55120	8	4	7	4	14.4	3787	1	0	1	487.748	973.481	2	973.508	-0.0269	0	53.67	29	41	3.2e-05	R	LTAEVENAK	C					Locus:1.1.1.241.31 File:~Lisati Verona_348_1_2ug_09082017_LIB2.wiff~
1	2	sp|O43790|KRT86_HUMAN	sp|O43790|KRT86_HUMAN Keratin, type II cuticular Hb6 OS=Homo sapiens GN=KRT86 PE=1 SV=1	85	55120	8	4	7	4	14.4	4139	1	0	1	506.234	1010.45	2	1010.45	0.0069	0	42.83		42	0.0073	R	AEAESWYR	S					Locus:1.1.1.292.26 File:~Lisati Verona_348_1_2ug_09082017_LIB2.wiff~
1	2	sp|O43790|KRT86_HUMAN	sp|O43790|KRT86_HUMAN Keratin, type II cuticular Hb6 OS=Homo sapiens GN=KRT86 PE=1 SV=1	85	55120	8	4	7	4	14.4	2387	1	0	1	415.887	1244.64	3	1244.64	0.004	1	28.58	39	41	0.11	R	TKEEINELNR	M					Locus:1.1.1.247.24 File:~Lisati Verona_348_1_2ug_09082017_LIB2.wiff~
1	2	sp|O43790|KRT86_HUMAN	sp|O43790|KRT86_HUMAN Keratin, type II cuticular Hb6 OS=Homo sapiens GN=KRT86 PE=1 SV=1	85	55120	8	4	7	4	14.4	6420	1	0	1	632.344	1262.67	2	1262.69	-0.0127	0	56.46		44	0.00054	K	LGLDIEIATYR	R					Locus:1.1.1.399.16 File:~Lisati Verona_348_1_2ug_09082017_LIB2.wiff~
1	2	sp|O43790|KRT86_HUMAN	sp|O43790|KRT86_HUMAN Keratin, type II cuticular Hb6 OS=Homo sapiens GN=KRT86 PE=1 SV=1	85	55120	8	4	7	4	14.4	10439	1	0	1	652.999	1955.97	3	1956.03	-0.0567	1	4.83	22	40	0.49	R	LASELNHVQEVLEGYKK	K					Locus:1.1.1.356.29 File:~Lisati Verona_348_1_2ug_09082017_LIB2.wiff~
2	1	sp|P06733|ENOA_HUMAN	sp|P06733|ENOA_HUMAN Alpha-enolase OS=Homo sapiens GN=ENO1 PE=1 SV=2	1730	47481	59	41	23	19	69.6	1846	1	1	1	387.178	772.342	2	772.335	0.0073	0	36.89	29	30	0.0016	K	SPDDPSR	Y					Locus:1.1.1.197.27 File:~Lisati Verona_348_1_2ug_09082017_LIB2.wiff~
2	1	sp|P06733|ENOA_HUMAN	sp|P06733|ENOA_HUMAN Alpha-enolase OS=Homo sapiens GN=ENO1 PE=1 SV=2	1730	47481	59	41	23	19	69.6	2089	1	1	1	401.24	800.465	2	800.464	0.0002	0	69.16		40	1e-05	K	EGLELLK	T					Locus:1.1.1.337.4 File:~Lisati Verona_348_1_2ug_09082017_LIB2.wiff~
2	1	sp|P06733|ENOA_HUMAN	sp|P06733|ENOA_HUMAN Alpha-enolase OS=Homo sapiens GN=ENO1 PE=1 SV=2	1730	47481	59	41	23	19	69.6	2183	1	1	1	405.728	809.442	2	809.439	0.0025	0	33.13	35	35	0.013	K	AVEHINK	T					Locus:1.1.1.200.34 File:~Lisati Verona_348_1_2ug_09082017_LIB2.wiff~
2	1	sp|P06733|ENOA_HUMAN	sp|P06733|ENOA_HUMAN Alpha-enolase OS=Homo sapiens GN=ENO1 PE=1 SV=2	1730	47481	59	41	23	19	69.6	3009	1	1	1	450.279	898.543	2	898.549	-0.0055	0	39.22	31	38	0.0015	K	TIAPALVSK	K					Locus:1.1.1.301.18 File:~Lisati Verona_348_1_2ug_09082017_LIB2.wiff~
2	1	sp|P06733|ENOA_HUMAN	sp|P06733|ENOA_HUMAN Alpha-enolase OS=Homo sapiens GN=ENO1 PE=1 SV=2	1730	47481	59	41	23	19	69.6	3072	1	0	1	452.735	903.456	2	903.455	0.0009	0	48.27		41	0.0016	R	IEEELGSK	A					Locus:1.1.1.240.31 File:~Lisati Verona_348_1_2ug_09082017_LIB2.wiff~
2	1	sp|P06733|ENOA_HUMAN	sp|P06733|ENOA_HUMAN Alpha-enolase OS=Homo sapiens GN=ENO1 PE=1 SV=2	1730	47481	59	41	23	19	69.6	3658	2	1	1	480.751	959.488	2	959.492	-0.0048	0	15.08	37	41	1.4	K	LNVTEQEK	I					Locus:1.1.1.239.31 File:~Lisati Verona_348_1_2ug_09082017_LIB2.wiff~
2	1	sp|P06733|ENOA_HUMAN	sp|P06733|ENOA_HUMAN Alpha-enolase OS=Homo sapiens GN=ENO1 PE=1 SV=2	1730	47481	59	41	23	19	69.6	4106	1	1	1	504.254	1006.49	2	1006.49	-0.0006	0	45.27		40	0.0027	K	SCNCLLLK	V					Locus:1.1.1.304.27 File:~Lisati Verona_348_1_2ug_09082017_LIB2.wiff~
2	1	sp|P06733|ENOA_HUMAN	sp|P06733|ENOA_HUMAN Alpha-enolase OS=Homo sapiens GN=ENO1 PE=1 SV=2	1730	47481	59	41	23	19	69.6	1433	3	1	1	362.201	1083.58	3	1083.62	-0.0408	1	4.32	27	43	1.6	-	MSILKIHAR	E	Oxidation (M)	0.100000000.0			Locus:1.1.1.235.15 File:~Lisati Verona_348_1_2ug_09082017_LIB2.wiff~
2	1	sp|P06733|ENOA_HUMAN	sp|P06733|ENOA_HUMAN Alpha-enolase OS=Homo sapiens GN=ENO1 PE=1 SV=2	1730	47481	59	41	23	19	69.6	4892	1	1	1	363.537	1087.59	3	1087.59	0.0015	1	43.03		41	0.0064	K	KLNVTEQEK	I					Locus:1.1.1.218.26 File:~Lisati Verona_348_1_2ug_09082017_LIB2.wiff~
2	1	sp|P06733|ENOA_HUMAN	sp|P06733|ENOA_HUMAN Alpha-enolase OS=Homo sapiens GN=ENO1 PE=1 SV=2	1730	47481	59	41	23	19	69.6	5388	2	1	1	572.31	1142.61	2	1142.61	-0.0031	0	28.76		41	0.14	R	IGAEVYHNLK	N					Locus:1.1.1.282.34 File:~Lisati Verona_348_1_2ug_09082017_LIB2.wiff~
2	1	sp|P06733|ENOA_HUMAN	sp|P06733|ENOA_HUMAN Alpha-enolase OS=Homo sapiens GN=ENO1 PE=1 SV=2	1730	47481	59	41	23	19	69.6	5389	1	1	1	381.877	1142.61	3	1142.61	0.0006	0	67.92	39	41	1.3e-05	R	IGAEVYHNLK	N					Locus:1.1.1.285.10 File:~Lisati Verona_348_1_2ug_09082017_LIB2.wiff~
2	1	sp|P06733|ENOA_HUMAN	sp|P06733|ENOA_HUMAN Alpha-enolase OS=Homo sapiens GN=ENO1 PE=1 SV=2	1730	47481	59	41	23	19	69.6	743	8	1	1	315.688	1258.72	4	1258.7	0.0177	1	8.52	35	39	3.8	K	AGAVEKGVPLYR	H					Locus:1.1.1.191.5 File:~Lisati Verona_348_1_2ug_09082017_LIB2.wiff~
2	1	sp|P06733|ENOA_HUMAN	sp|P06733|ENOA_HUMAN Alpha-enolase OS=Homo sapiens GN=ENO1 PE=1 SV=2	1730	47481	59	41	23	19	69.6	7420	1	1	1	703.861	1405.71	2	1405.71	-0.001	0	87.31		40	1.9e-07	R	GNPTVEVDLFTSK	G					Locus:1.1.1.367.28 File:~Lisati Verona_348_1_2ug_09082017_LIB2.wiff~
2	1	sp|P06733|ENOA_HUMAN	sp|P06733|ENOA_HUMAN Alpha-enolase OS=Homo sapiens GN=ENO1 PE=1 SV=2	1730	47481	59	41	23	19	69.6	7553	1	1	1	713.368	1424.72	2	1424.72	0.0018	0	75.23	30	40	2.5e-07	R	YISPDQLADLYK	S					Locus:1.1.1.386.28 File:~Lisati Verona_348_1_2ug_09082017_LIB2.wiff~
2	1	sp|P06733|ENOA_HUMAN	sp|P06733|ENOA_HUMAN Alpha-enolase OS=Homo sapiens GN=ENO1 PE=1 SV=2	1730	47481	59	41	23	19	69.6	8171	1	1	1	760.418	1518.82	2	1518.82	-0.0004	0	35.98	26	40	0.00086	K	FGANAILGVSLAVCK	A					Locus:1.1.1.421.28 File:~Lisati Verona_348_1_2ug_09082017_LIB2.wiff~
2	1	sp|P06733|ENOA_HUMAN	sp|P06733|ENOA_HUMAN Alpha-enolase OS=Homo sapiens GN=ENO1 PE=1 SV=2	1730	47481	59	41	23	19	69.6	8173	1	1	1	507.282	1518.82	3	1518.82	0.0009	0	67.69	35	40	5e-06	K	FGANAILGVSLAVCK	A					Locus:1.1.1.418.7 File:~Lisati Verona_348_1_2ug_09082017_LIB2.wiff~
2	1	sp|P06733|ENOA_HUMAN	sp|P06733|ENOA_HUMAN Alpha-enolase OS=Homo sapiens GN=ENO1 PE=1 SV=2	1730	47481	59	41	23	19	69.6	8308	1	1	1	770.896	1539.78	2	1539.78	0.0026	0	90.7	26	40	3.1e-09	K	VVIGMDVAASEFFR	S					Locus:1.1.1.439.27 File:~Lisati Verona_348_1_2ug_09082017_LIB2.wiff~
2	1	sp|P06733|ENOA_HUMAN	sp|P06733|ENOA_HUMAN Alpha-enolase OS=Homo sapiens GN=ENO1 PE=1 SV=2	1730	47481	59	41	23	19	69.6	8312	2	1	1	514.288	1539.84	3	1539.78	0.0682	0	1.76	23	39	1.2	K	VVIGMDVAASEFFR	S					Locus:1.1.1.487.2 File:~Lisati Verona_348_1_2ug_09082017_LIB2.wiff~
2	1	sp|P06733|ENOA_HUMAN	sp|P06733|ENOA_HUMAN Alpha-enolase OS=Homo sapiens GN=ENO1 PE=1 SV=2	1730	47481	59	41	23	19	69.6	8876	1	1	1	545.278	1632.81	3	1632.81	-0.0024	0	104.36	39	40	2.5e-09	K	VNQIGSVTESLQACK	L					Locus:1.1.1.329.21 File:~Lisati Verona_348_1_2ug_09082017_LIB2.wiff~
2	1	sp|P06733|ENOA_HUMAN	sp|P06733|ENOA_HUMAN Alpha-enolase OS=Homo sapiens GN=ENO1 PE=1 SV=2	1730	47481	59	41	23	19	69.6	8877	1	1	1	817.413	1632.81	2	1632.81	-0.0022	0	126.59	34	40	5.4e-12	K	VNQIGSVTESLQACK	L					Locus:1.1.1.327.36 File:~Lisati Verona_348_1_2ug_09082017_LIB2.wiff~
2	1	sp|P06733|ENOA_HUMAN	sp|P06733|ENOA_HUMAN Alpha-enolase OS=Homo sapiens GN=ENO1 PE=1 SV=2	1730	47481	59	41	23	19	69.6	9828	1	1	1	902.977	1803.94	2	1803.94	0.0027	0	137.28	29	40	1.5e-13	R	AAVPSGASTGIYEALELR	D					Locus:1.1.1.402.36 File:~Lisati Verona_348_1_2ug_09082017_LIB2.wiff~
2	1	sp|P06733|ENOA_HUMAN	sp|P06733|ENOA_HUMAN Alpha-enolase OS=Homo sapiens GN=ENO1 PE=1 SV=2	1730	47481	59	41	23	19	69.6	9830	1	1	1	602.321	1803.94	3	1803.94	0.0038	0	157.15	30	40	1.8e-15	R	AAVPSGASTGIYEALELR	D					Locus:1.1.1.404.14 File:~Lisati Verona_348_1_2ug_09082017_LIB2.wiff~
2	1	sp|P06733|ENOA_HUMAN	sp|P06733|ENOA_HUMAN Alpha-enolase OS=Homo sapiens GN=ENO1 PE=1 SV=2	1730	47481	59	41	23	19	69.6	10214	1	1	1	636.668	1906.98	3	1906.98	0.0033	0	84.48	28	40	2.1e-08	K	LAMQEFMILPVGAANFR	E					Locus:1.1.1.475.8 File:~Lisati Verona_348_1_2ug_09082017_LIB2.wiff~
2	1	sp|P06733|ENOA_HUMAN	sp|P06733|ENOA_HUMAN Alpha-enolase OS=Homo sapiens GN=ENO1 PE=1 SV=2	1730	47481	59	41	23	19	69.6	10453	1	1	1	654.313	1959.92	3	1959.92	-0.001	0	76.03	27	39	1.1e-07	K	DATNVGDEGGFAPNILENK	E					Locus:1.1.1.371.25 File:~Lisati Verona_348_1_2ug_09082017_LIB2.wiff~
2	1	sp|P06733|ENOA_HUMAN	sp|P06733|ENOA_HUMAN Alpha-enolase OS=Homo sapiens GN=ENO1 PE=1 SV=2	1730	47481	59	41	23	19	69.6	10714	1	1	1	678.358	2032.05	3	2032.05	0.0046	0	105.69	29	40	1.8e-10	K	FTASAGIQVVGDDLTVTNPK	R					Locus:1.1.1.385.28 File:~Lisati Verona_348_1_2ug_09082017_LIB2.wiff~
2	1	sp|P06733|ENOA_HUMAN	sp|P06733|ENOA_HUMAN Alpha-enolase OS=Homo sapiens GN=ENO1 PE=1 SV=2	1730	47481	59	41	23	19	69.6	11806	1	1	1	589.045	2352.15	4	2352.15	-0.0008	0	20.33	25	40	0.027	R	SGETEDTFIADLVVGLCTGQIK	T					Locus:1.1.1.498.3 File:~Lisati Verona_348_1_2ug_09082017_LIB2.wiff~
2	1	sp|P06733|ENOA_HUMAN	sp|P06733|ENOA_HUMAN Alpha-enolase OS=Homo sapiens GN=ENO1 PE=1 SV=2	1730	47481	59	41	23	19	69.6	11809	1	1	1	785.059	2352.16	3	2352.15	0.0048	0	115.21	28	40	1.6e-11	R	SGETEDTFIADLVVGLCTGQIK	T					Locus:1.1.1.498.13 File:~Lisati Verona_348_1_2ug_09082017_LIB2.wiff~
2	1	sp|P06733|ENOA_HUMAN	sp|P06733|ENOA_HUMAN Alpha-enolase OS=Homo sapiens GN=ENO1 PE=1 SV=2	1730	47481	59	41	23	19	69.6	12127	1	1	1	837.378	2509.11	3	2509.11	0.0035	0	79.39	25	37	3.6e-08	K	DYPVVSIEDPFDQDDWGAWQK	F					Locus:1.1.1.463.24 File:~Lisati Verona_348_1_2ug_09082017_LIB2.wiff~
2	1	sp|P06733|ENOA_HUMAN	sp|P06733|ENOA_HUMAN Alpha-enolase OS=Homo sapiens GN=ENO1 PE=1 SV=2	1730	47481	59	41	23	19	69.6	12702	1	1	1	753.648	3010.56	4	3010.56	0.0008	0	127.82	28	38	1e-12	R	HIADLAGNSEVILPVPAFNVINGGSHAGNK	L					Locus:1.1.1.421.25 File:~Lisati Verona_348_1_2ug_09082017_LIB2.wiff~
3	1	sp|P10809|CH60_HUMAN	sp|P10809|CH60_HUMAN 60 kDa heat shock protein, mitochondrial OS=Homo sapiens GN=HSPD1 PE=1 SV=2	1660	61187	47	37	27	24	55.5	1143	1	1	1	345.198	688.382	2	688.376	0.0061	0	46.32		32	0.00035	K	DGVTVAK	S					Locus:1.1.1.216.11 File:~Lisati Verona_348_1_2ug_09082017_LIB2.wiff~
3	1	sp|P10809|CH60_HUMAN	sp|P10809|CH60_HUMAN 60 kDa heat shock protein, mitochondrial OS=Homo sapiens GN=HSPD1 PE=1 SV=2	1660	61187	47	37	27	24	55.5	1950	1	1	1	393.261	784.508	2	784.506	0.0019	0	59.79		34	2.6e-05	K	IGIEIIK	R					Locus:1.1.1.349.5 File:~Lisati Verona_348_1_2ug_09082017_LIB2.wiff~
3	1	sp|P10809|CH60_HUMAN	sp|P10809|CH60_HUMAN 60 kDa heat shock protein, mitochondrial OS=Homo sapiens GN=HSPD1 PE=1 SV=2	1660	61187	47	37	27	24	55.5	2026	8	1	1	397.225	792.436	2	792.449	-0.0134	1	0.58	27	36	3.9	K	YKNIGAK	L					Locus:1.1.1.304.11 File:~Lisati Verona_348_1_2ug_09082017_LIB2.wiff~
3	1	sp|P10809|CH60_HUMAN	sp|P10809|CH60_HUMAN 60 kDa heat shock protein, mitochondrial OS=Homo sapiens GN=HSPD1 PE=1 SV=2	1660	61187	47	37	27	24	55.5	2290	6	1	1	411.224	820.434	2	820.4	0.0338	0	1.94	27	38	3.1	K	DDAMLLK	G	Oxidation (M)	0.0001000.0			Locus:1.1.1.263.21 File:~Lisati Verona_348_1_2ug_09082017_LIB2.wiff~
3	1	sp|P10809|CH60_HUMAN	sp|P10809|CH60_HUMAN 60 kDa heat shock protein, mitochondrial OS=Homo sapiens GN=HSPD1 PE=1 SV=2	1660	61187	47	37	27	24	55.5	2411	1	0	1	417.204	832.393	2	832.383	0.0098	0	56.1	37	39	0.00012	K	APGFGDNR	K					Locus:1.1.1.232.26 File:~Lisati Verona_348_1_2ug_09082017_LIB2.wiff~
3	1	sp|P10809|CH60_HUMAN	sp|P10809|CH60_HUMAN 60 kDa heat shock protein, mitochondrial OS=Homo sapiens GN=HSPD1 PE=1 SV=2	1660	61187	47	37	27	24	55.5	2513	1	1	1	422.76	843.505	2	843.507	-0.0014	0	67.34		40	1.7e-05	K	VGEVIVTK	D					Locus:1.1.1.263.23 File:~Lisati Verona_348_1_2ug_09082017_LIB2.wiff~
3	1	sp|P10809|CH60_HUMAN	sp|P10809|CH60_HUMAN 60 kDa heat shock protein, mitochondrial OS=Homo sapiens GN=HSPD1 PE=1 SV=2	1660	61187	47	37	27	24	55.5	2617	1	1	1	428.237	854.459	2	854.461	-0.0021	0	54.12		37	0.00019	K	GANPVEIR	R					Locus:1.1.1.260.23 File:~Lisati Verona_348_1_2ug_09082017_LIB2.wiff~
3	1	sp|P10809|CH60_HUMAN	sp|P10809|CH60_HUMAN 60 kDa heat shock protein, mitochondrial OS=Homo sapiens GN=HSPD1 PE=1 SV=2	1660	61187	47	37	27	24	55.5	2928	4	1	1	297.156	888.446	3	888.46	-0.0139	0	1.47	24	41	1.6	R	QMRPVSR	V	Oxidation (M)	0.0100000.0			Locus:1.1.1.220.11 File:~Lisati Verona_348_1_2ug_09082017_LIB2.wiff~
3	1	sp|P10809|CH60_HUMAN	sp|P10809|CH60_HUMAN 60 kDa heat shock protein, mitochondrial OS=Homo sapiens GN=HSPD1 PE=1 SV=2	1660	61187	47	37	27	24	55.5	3034	1	1	1	451.27	900.525	2	900.528	-0.0026	0	54.98		41	0.00035	K	LSDGVAVLK	V					Locus:1.1.1.306.19 File:~Lisati Verona_348_1_2ug_09082017_LIB2.wiff~
3	1	sp|P10809|CH60_HUMAN	sp|P10809|CH60_HUMAN 60 kDa heat shock protein, mitochondrial OS=Homo sapiens GN=HSPD1 PE=1 SV=2	1660	61187	47	37	27	24	55.5	3154	1	1	1	456.797	911.58	2	911.58	-0.0006	0	55.95		34	6e-05	K	VGLQVVAVK	A					Locus:1.1.1.325.13 File:~Lisati Verona_348_1_2ug_09082017_LIB2.wiff~
3	1	sp|P10809|CH60_HUMAN	sp|P10809|CH60_HUMAN 60 kDa heat shock protein, mitochondrial OS=Homo sapiens GN=HSPD1 PE=1 SV=2	1660	61187	47	37	27	24	55.5	3660	1	1	1	480.758	959.502	2	959.504	-0.0017	0	65.58	37	42	1.4e-05	R	VTDALNATR	A					Locus:1.1.1.247.31 File:~Lisati Verona_348_1_2ug_09082017_LIB2.wiff~
3	1	sp|P10809|CH60_HUMAN	sp|P10809|CH60_HUMAN 60 kDa heat shock protein, mitochondrial OS=Homo sapiens GN=HSPD1 PE=1 SV=2	1660	61187	47	37	27	24	55.5	6010	1	1	1	608.33	1214.65	2	1214.65	-0.0048	0	78.8		41	1.5e-06	K	NAGVEGSLIVEK	I					Locus:1.1.1.311.30 File:~Lisati Verona_348_1_2ug_09082017_LIB2.wiff~
3	1	sp|P10809|CH60_HUMAN	sp|P10809|CH60_HUMAN 60 kDa heat shock protein, mitochondrial OS=Homo sapiens GN=HSPD1 PE=1 SV=2	1660	61187	47	37	27	24	55.5	6153	1	1	1	617.301	1232.59	2	1232.59	-0.0009	0	83.99	35	40	1.3e-07	K	VGGTSDVEVNEK	K					Locus:1.1.1.244.36 File:~Lisati Verona_348_1_2ug_09082017_LIB2.wiff~
3	1	sp|P10809|CH60_HUMAN	sp|P10809|CH60_HUMAN 60 kDa heat shock protein, mitochondrial OS=Homo sapiens GN=HSPD1 PE=1 SV=2	1660	61187	47	37	27	24	55.5	7019	1	1	1	672.861	1343.71	2	1343.71	-0.0008	0	80.21		40	9.8e-07	R	TVIIEQSWGSPK	V					Locus:1.1.1.336.33 File:~Lisati Verona_348_1_2ug_09082017_LIB2.wiff~
3	1	sp|P10809|CH60_HUMAN	sp|P10809|CH60_HUMAN 60 kDa heat shock protein, mitochondrial OS=Homo sapiens GN=HSPD1 PE=1 SV=2	1660	61187	47	37	27	24	55.5	7309	1	1	1	695.355	1388.69	2	1388.7	-0.0029	0	59.38	24	41	2.7e-06	R	GYISPYFINTSK	G					Locus:1.1.1.363.29 File:~Lisati Verona_348_1_2ug_09082017_LIB2.wiff~
3	1	sp|P10809|CH60_HUMAN	sp|P10809|CH60_HUMAN 60 kDa heat shock protein, mitochondrial OS=Homo sapiens GN=HSPD1 PE=1 SV=2	1660	61187	47	37	27	24	55.5	7577	1	1	1	714.904	1427.79	2	1427.81	-0.0116	0	69.52		41	1.3e-05	R	GVMLAVDAVIAELK	K					Locus:1.1.1.486.17 File:~Lisati Verona_348_1_2ug_09082017_LIB2.wiff~
3	1	sp|P10809|CH60_HUMAN	sp|P10809|CH60_HUMAN 60 kDa heat shock protein, mitochondrial OS=Homo sapiens GN=HSPD1 PE=1 SV=2	1660	61187	47	37	27	24	55.5	7669	2	1	1	722.885	1443.76	2	1443.8	-0.0445	0	4.42	26	40	1.2	R	GVMLAVDAVIAELK	K	Oxidation (M)	0.00100000000000.0			Locus:1.1.1.497.15 File:~Lisati Verona_348_1_2ug_09082017_LIB2.wiff~
3	1	sp|P10809|CH60_HUMAN	sp|P10809|CH60_HUMAN 60 kDa heat shock protein, mitochondrial OS=Homo sapiens GN=HSPD1 PE=1 SV=2	1660	61187	47	37	27	24	55.5	8080	1	1	1	502.26	1503.76	3	1503.75	0.008	0	45.39	26	40	0.00012	K	TLNDELEIIEGMK	F					Locus:1.1.1.414.3 File:~Lisati Verona_348_1_2ug_09082017_LIB2.wiff~
3	1	sp|P10809|CH60_HUMAN	sp|P10809|CH60_HUMAN 60 kDa heat shock protein, mitochondrial OS=Homo sapiens GN=HSPD1 PE=1 SV=2	1660	61187	47	37	27	24	55.5	8682	1	1	1	801.381	1600.75	2	1600.74	0.0032	0	98.1	31	39	1.9e-09	K	CEFQDAYVLLSEK	K					Locus:1.1.1.394.34 File:~Lisati Verona_348_1_2ug_09082017_LIB2.wiff~
3	1	sp|P10809|CH60_HUMAN	sp|P10809|CH60_HUMAN 60 kDa heat shock protein, mitochondrial OS=Homo sapiens GN=HSPD1 PE=1 SV=2	1660	61187	47	37	27	24	55.5	9196	1	1	1	562.304	1683.89	3	1683.9	-0.0072	0	74.13	32	40	5.9e-07	R	AAVEEGIVLGGGCALLR	C					Locus:1.1.1.396.8 File:~Lisati Verona_348_1_2ug_09082017_LIB2.wiff~
3	1	sp|P10809|CH60_HUMAN	sp|P10809|CH60_HUMAN 60 kDa heat shock protein, mitochondrial OS=Homo sapiens GN=HSPD1 PE=1 SV=2	1660	61187	47	37	27	24	55.5	9197	1	1	1	842.957	1683.9	2	1683.9	0.0015	0	90.8	38	40	4.8e-08	R	AAVEEGIVLGGGCALLR	C					Locus:1.1.1.396.33 File:~Lisati Verona_348_1_2ug_09082017_LIB2.wiff~
3	1	sp|P10809|CH60_HUMAN	sp|P10809|CH60_HUMAN 60 kDa heat shock protein, mitochondrial OS=Homo sapiens GN=HSPD1 PE=1 SV=2	1660	61187	47	37	27	24	55.5	5720	1	1	1	591.291	1770.85	3	1770.85	0.0057	0	45.94	26	44	9.8e-05	R	CIPALDSLTPANEDQK	I					Locus:1.1.1.359.26 File:~Lisati Verona_348_1_2ug_09082017_LIB2.wiff~
3	1	sp|P10809|CH60_HUMAN	sp|P10809|CH60_HUMAN 60 kDa heat shock protein, mitochondrial OS=Homo sapiens GN=HSPD1 PE=1 SV=2	1660	61187	47	37	27	24	55.5	10279	1	1	1	640.363	1918.07	3	1918.06	0.0043	0	130.86	29	38	5.4e-13	K	ISSIQSIVPALEIANAHR	K					Locus:1.1.1.411.14 File:~Lisati Verona_348_1_2ug_09082017_LIB2.wiff~
3	1	sp|P10809|CH60_HUMAN	sp|P10809|CH60_HUMAN 60 kDa heat shock protein, mitochondrial OS=Homo sapiens GN=HSPD1 PE=1 SV=2	1660	61187	47	37	27	24	55.5	10743	1	1	1	680.013	2037.02	3	2037.02	0.003	0	87.52	26	40	6.2e-09	R	IQEIIEQLDVTTSEYEK	E					Locus:1.1.1.399.26 File:~Lisati Verona_348_1_2ug_09082017_LIB2.wiff~
[truncated: 6,423 more rows]

## Sheet: Lisati Verona_3G8_1_2ug_0908201
Header	--------------------------------------------------------
Search title
Timestamp	2018-12-20T13:36:57Z
User	marcello
Email	marcello.manfredi@uniupo.it
Report URI	http://reworking/mascot/cgi/master_results.pl?file=../data/20181220/F011473.dat
[truncated: 6,473 more rows]

## Sheet: Lisati Verona_3G8_1_1ug_0908201
Header	--------------------------------------------------------
[truncated: 5,726 more rows]

[truncated: 13 more sheets: Lisati Verona_A375WT_2_1ug_ (2, Lisati Verona_A375WT_2_2ug_0609, Lisati Verona_A375WT_2_1ug_0609, Lisati Verona_A375WT_1_2ug_ (2, Lisati Verona_A375WT_1_2ug_0908, Lisati Verona_A375WT_1_1ug_0908, Lisati Verona_3G8_2_2ug_0609201, Lisati Verona_3G8_2_1ug_060 (2, Lisati Verona_3G8_2_1ug_0609201, A375WT 1 PP, 3G8 1 PP, 3G8 2 PP, A375WT 2 PP]
