# Supplementary material for: Runx2 stimulates neoangiogenesis through the Runt domain in melanoma
Source: Sci Rep. 2019 May 29;9:8052. doi: 10.1038/s41598-019-44552-1 (PMC6541657; doi:10.1038/s41598-019-44552-1)
Supplement: Supplementary file 3 — Supplemental_Table_3 list of normalized protein area and of identified proteins.xlsx [file 41598_2019_44552_MOESM3_ESM.xlsx]

## Sheet: prot normalized area
Row	Index	Peak Name	m/z	Ret. Time	Group	Use	Lisati Verona_3G8_2_06092017_SWATH1	Lisati Verona_3G8_2_06092017_SWATH2	Lisati Verona_3G8_2_06092017_SWATH3	Lisati Verona_A375WT_2_06092017_SWATH1	Lisati Verona_A375WT_2_06092017_SWATH2	Lisati Verona_A375WT_2_06092017_SWATH3	Lisati Verona_3G8_1_09082017_SWATH1	Lisati Verona_3G8_1_09082017_SWATH2	Lisati Verona_3G8_1_09082017_SWATH3	Lisati Verona_A375WT_1_09082017_SWATH1	Lisati Verona_A375WT_1_09082017_SWATH2	Lisati Verona_A375WT_1_09082017_SWATH3
1	1	sp|Q15149-4|PLEC_HUMAN	N/A	N/A	Isoform 6 of Plectin OS=Homo sapiens GN=PLEC	TRUE	120142	133378	139404	70725.7	80815.8	130725	126254	82361.5	75721.7	139266	137932	144243
2	2	sp|P41219-2|PERI_HUMAN	N/A	N/A	sp|P41219-2|PERI_HUMAN Isoform 2 of Peripherin OS=Homo sapiens GN=PRPH	TRUE	260524	235713	231146	262289	259987	263157	274353	284791	303200	312823	316329	314772
3	3	sp|O43790|KRT86_HUMAN	N/A	N/A	sp|O43790|KRT86_HUMAN Keratin, type II cuticular Hb6 OS=Homo sapiens GN=KRT86 PE=1 SV=1	TRUE	13193.1	6969.53	19484.3	2471.67	2413.34	6771.8	20754.8	16439.2	10250.1	4509.06	6782.08	1698.79
4	4	sp|O95678|K2C75_HUMAN	N/A	N/A	sp|O95678|K2C75_HUMAN Keratin, type II cytoskeletal 75 OS=Homo sapiens GN=KRT75 PE=1 SV=2	TRUE	34234.8	41801.1	40174.2	40149.3	42933.1	41858	19776.9	22997.3	20944.7	42433.1	38876.3	39702.7
5	5	sp|P05787|K2C8_HUMAN	N/A	N/A	sp|P05787-2|K2C8_HUMAN Isoform 2 of Keratin, type II cytoskeletal 8 OS=Homo sapiens GN=KRT8	TRUE	47483.1	45266.5	21170.6	47660.6	55798.4	2377.89	14992.8	32287.2	16510.9	29850.8	30542.5	29918.7
6	6	sp|P78527|PRKDC_HUMAN	N/A	N/A	DNA-dependent protein kinase catalytic subunit OS=Homo sapiens GN=PRKDC PE=1 SV=3	TRUE	24289.6	22927.3	22519.5	33664.6	34795.8	23996.7	18632.5	16534.4	17355.2	18828.4	19948.5	15240.3
7	7	sp|P06733|ENOA_HUMAN	N/A	N/A	sp|P06733|ENOA_HUMAN Alpha-enolase OS=Homo sapiens GN=ENO1 PE=1 SV=2	TRUE	981361	1.00717e+06	1.03181e+06	1.21012e+06	1.22006e+06	1.21722e+06	1.2748e+06	1.29979e+06	1.28591e+06	1.56764e+06	1.57495e+06	1.61804e+06
8	8	sp|P02545|LMNA_HUMAN	N/A	N/A	Prelamin-A/C OS=Homo sapiens GN=LMNA PE=1 SV=1	TRUE	537825	542172	563877	707761	685975	718508	510290	492170	468667	700657	707482	685566
9	9	sp|P08670|VIME_HUMAN	N/A	N/A	Vimentin OS=Homo sapiens GN=VIM PE=1 SV=4	TRUE	1.94576e+06	1.99463e+06	2.04698e+06	2.25712e+06	2.27464e+06	2.24427e+06	1.78475e+06	1.77691e+06	1.80676e+06	2.50626e+06	2.54988e+06	2.50428e+06
10	10	sp|P09104|ENOG_HUMAN	N/A	N/A	sp|P09104-2|ENOG_HUMAN Isoform 2 of Gamma-enolase OS=Homo sapiens GN=ENO2	TRUE	274935	280536	284167	319835	325284	321699	358782	373375	357428	369817	346393	371813
11	11	sp|P20700|LMNB1_HUMAN	N/A	N/A	sp|P20700|LMNB1_HUMAN Lamin-B1 OS=Homo sapiens GN=LMNB1 PE=1 SV=2	TRUE	31010.1	37934.8	34569.9	58984.3	51934.9	56425	34986.6	34498.7	29201.4	22090.5	50659.3	51713.7
12	12	sp|O43707|ACTN4_HUMAN	N/A	N/A	Alpha-actinin-4 OS=Homo sapiens GN=ACTN4 PE=1 SV=2	TRUE	124014	124182	140180	200247	198421	179493	162277	127885	182514	232315	240396	229971
13	13	sp|P08238|HS90B_HUMAN	N/A	N/A	Heat shock protein HSP 90-beta OS=Homo sapiens GN=HSP90AB1 PE=1 SV=4	TRUE	396430	388699	359414	348101	347187	346639	416034	428063	416572	402635	427300	402103
14	14	sp|Q00610|CLH1_HUMAN	N/A	N/A	Clathrin heavy chain 1 OS=Homo sapiens GN=CLTC PE=1 SV=5	TRUE	75920.9	80951.8	108546	118761	104924	98036.6	62654.6	117880	93898.5	101107	104645	96247.9
15	15	sp|P38646|GRP75_HUMAN	N/A	N/A	sp|P38646|GRP75_HUMAN Stress-70 protein, mitochondrial OS=Homo sapiens GN=HSPA9 PE=1 SV=2	TRUE	309815	323415	301712	229597	224876	139528	282421	282217	273551	240604	246869	236778
16	16	sp|P68371|TBB4B_HUMAN	N/A	N/A	sp|P68371|TBB4B_HUMAN Tubulin beta-4B chain OS=Homo sapiens GN=TUBB4B PE=1 SV=1	TRUE	356028	350453	321182	398951	444388	421787	441368	448922	427720	533782	524204	444830
17	17	sp|P11142|HSP7C_HUMAN	N/A	N/A	Heat shock cognate 71 kDa protein OS=Homo sapiens GN=HSPA8 PE=1 SV=1	TRUE	1.56245e+06	1.57421e+06	1.51857e+06	1.14686e+06	1.11851e+06	1.13917e+06	1.65144e+06	1.67754e+06	1.65444e+06	1.34399e+06	1.34825e+06	1.3728e+06
18	18	sp|P14618|KPYM_HUMAN	N/A	N/A	Pyruvate kinase PKM OS=Homo sapiens GN=PKM PE=1 SV=4	TRUE	643624	657312	657789	793222	777602	813255	783078	803317	827631	764428	753857	775480
19	19	sp|Q13885|TBB2A_HUMAN	N/A	N/A	sp|Q13885|TBB2A_HUMAN Tubulin beta-2A chain OS=Homo sapiens GN=TUBB2A PE=1 SV=1	TRUE	20207.2	20655.1	17705.8	30289.8	26938.9	23615.2	29739.5	28220.4	21881	25041.8	22490.9	23942.3
20	20	sp|P11021|GRP78_HUMAN	N/A	N/A	sp|P11021|GRP78_HUMAN 78 kDa glucose-regulated protein OS=Homo sapiens GN=HSPA5 PE=1 SV=2	TRUE	346131	381449	366545	284186	366776	356705	376502	372478	370524	390667	402943	399921
21	21	sp|P14625|ENPL_HUMAN	N/A	N/A	sp|P14625|ENPL_HUMAN Endoplasmin OS=Homo sapiens GN=HSP90B1 PE=1 SV=1	TRUE	271117	278770	266215	298984	313102	311338	260860	276207	260383	276927	270724	277349
22	22	sp|P22314|UBA1_HUMAN	N/A	N/A	Ubiquitin-like modifier-activating enzyme 1 OS=Homo sapiens GN=UBA1 PE=1 SV=3	TRUE	121131	137757	138478	187034	189073	188203	181317	174617	165458	210105	214246	222071
23	23	sp|P63261|ACTG_HUMAN	N/A	N/A	Actin, cytoplasmic 2 OS=Homo sapiens GN=ACTG1 PE=1 SV=1	TRUE	1.53898e+06	1.54328e+06	1.48726e+06	1.35917e+06	1.40077e+06	1.43327e+06	1.62192e+06	1.59271e+06	1.57927e+06	1.63651e+06	1.64956e+06	1.61301e+06
24	24	sp|P0DMV8-2|HS71A_HUMAN	N/A	N/A	sp|P0DMV8-2|HS71A_HUMAN Isoform 2 of Heat shock 70 kDa protein 1A OS=Homo sapiens GN=HSPA1A	TRUE	233491	236704	215176	111749	117622	172852	172399	211016	225820	194032	175955	126960
25	25	sp|P07437|TBB5_HUMAN	N/A	N/A	sp|P07437|TBB5_HUMAN Tubulin beta chain OS=Homo sapiens GN=TUBB PE=1 SV=2	TRUE	507933	503795	505850	586348	588269	580783	604782	594318	585149	596430	599047	597268
26	26	sp|P07900-2|HS90A_HUMAN	N/A	N/A	sp|P07900-2|HS90A_HUMAN Isoform 2 of Heat shock protein HSP 90-alpha OS=Homo sapiens GN=HSP90AA1	TRUE	519992	501902	519180	534498	532769	553438	648098	600512	658293	537426	566963	539713
27	27	sp|P10809|CH60_HUMAN	N/A	N/A	60 kDa heat shock protein, mitochondrial OS=Homo sapiens GN=HSPD1 PE=1 SV=2	TRUE	262199	265210	268654	245786	232057	224689	233105	238621	227218	277563	289199	274516
28	28	sp|P60709|ACTB_HUMAN	N/A	N/A	sp|P60709|ACTB_HUMAN Actin, cytoplasmic 1 OS=Homo sapiens GN=ACTB PE=1 SV=1	TRUE	1.62655e+06	1.61529e+06	1.66026e+06	1.33895e+06	1.28081e+06	1.32466e+06	1.57462e+06	1.55927e+06	1.55982e+06	1.32488e+06	1.3303e+06	1.33156e+06
29	29	sp|P68032|ACTC_HUMAN	N/A	N/A	sp|P68032|ACTC_HUMAN Actin, alpha cardiac muscle 1 OS=Homo sapiens GN=ACTC1 PE=1 SV=1	TRUE	16974.7	25026.4	23299.7	28638.6	28766.3	29683.1	32541.3	31535.2	31872.6	52207.4	56669.4	57374.2
30	30	sp|Q9BUF5|TBB6_HUMAN	N/A	N/A	sp|Q9BUF5|TBB6_HUMAN Tubulin beta-6 chain OS=Homo sapiens GN=TUBB6 PE=1 SV=1	TRUE	65720.9	85848.4	76861.1	101012	119226	107637	64854.6	94055.5	83790.3	108813	92959.9	106408
31	31	sp|P13639|EF2_HUMAN	N/A	N/A	sp|P13639|EF2_HUMAN Elongation factor 2 OS=Homo sapiens GN=EEF2 PE=1 SV=4	TRUE	229347	236426	242732	198277	207711	186890	243279	243585	233093	206774	230693	227962
32	32	sp|Q08211|DHX9_HUMAN	N/A	N/A	ATP-dependent RNA helicase A OS=Homo sapiens GN=DHX9 PE=1 SV=4	TRUE	54325.1	63152.9	59454.8	68091.4	69612.1	63930	59508.3	58583.1	59646.7	59379.6	65974.3	62291.1
33	33	sp|P12814|ACTN1_HUMAN	N/A	N/A	sp|P12814|ACTN1_HUMAN Alpha-actinin-1 OS=Homo sapiens GN=ACTN1 PE=1 SV=2	TRUE	39187	29282.9	31738.6	50021.5	61421.2	62854.6	39166.5	35079.6	39827	56926.4	55190.5	30876.5
34	34	sp|P61978-2|HNRPK_HUMAN	N/A	N/A	sp|P61978-2|HNRPK_HUMAN Isoform 2 of Heterogeneous nuclear ribonucleoprotein K OS=Homo sapiens GN=HNRNPK	TRUE	742881	746265	751223	829954	853908	832774	724496	748394	745317	824874	802132	824450
35	35	sp|P68363|TBA1B_HUMAN	N/A	N/A	sp|P68363|TBA1B_HUMAN Tubulin alpha-1B chain OS=Homo sapiens GN=TUBA1B PE=1 SV=1	TRUE	2.1177e+06	2.07319e+06	2.13261e+06	2.34034e+06	2.36906e+06	2.35331e+06	1.97198e+06	1.99507e+06	1.9918e+06	2.19761e+06	2.19414e+06	2.28001e+06
36	36	sp|P04075|ALDOA_HUMAN	N/A	N/A	Fructose-bisphosphate aldolase A OS=Homo sapiens GN=ALDOA PE=1 SV=2	TRUE	473456	483974	475150	447392	456021	459823	523149	534795	530006	464149	470334	454584
37	37	sp|P04083|ANXA1_HUMAN	N/A	N/A	Annexin A1 OS=Homo sapiens GN=ANXA1 PE=1 SV=2	TRUE	376402	388116	399191	410131	423532	422969	426210	415342	431056	431015	432633	433306
38	38	sp|P21333|FLNA_HUMAN	N/A	N/A	sp|P21333-2|FLNA_HUMAN Isoform 2 of Filamin-A OS=Homo sapiens GN=FLNA	TRUE	152633	148179	145037	161020	129923	143692	121604	131893	158431	178460	121914	170461
39	39	sp|O75369|FLNB_HUMAN	N/A	N/A	sp|O75369-2|FLNB_HUMAN Isoform 2 of Filamin-B OS=Homo sapiens GN=FLNB	TRUE	202489	205183	181554	68681.3	101265	92583.3	216634	219700	206417	109702	108959	114104
40	40	sp|P07355|ANXA2_HUMAN	N/A	N/A	Annexin A2 OS=Homo sapiens GN=ANXA2 PE=1 SV=2	TRUE	705108	692618	690788	493195	491062	482578	688774	721592	736214	489491	482199	468809
41	41	sp|P62736|ACTA_HUMAN	N/A	N/A	sp|P62736|ACTA_HUMAN Actin, aortic smooth muscle OS=Homo sapiens GN=ACTA2 PE=1 SV=1	TRUE	44812.2	22203.5	43778.4	21608.5	37455.8	43516.3	59510.7	54561.7	55414.4	41946.2	44991	40558.8
42	42	sp|P30101|PDIA3_HUMAN	N/A	N/A	Protein disulfide-isomerase A3 OS=Homo sapiens GN=PDIA3 PE=1 SV=4	TRUE	364110	370662	363782	364682	285662	338302	327039	346689	343391	318176	321890	315669
43	43	sp|P04406|G3P_HUMAN	N/A	N/A	sp|P04406|G3P_HUMAN Glyceraldehyde-3-phosphate dehydrogenase OS=Homo sapiens GN=GAPDH PE=1 SV=3	TRUE	783318	770698	799946	919831	844506	861938	1.01313e+06	1.01369e+06	1.04693e+06	770815	742821	709778
44	44	sp|P55060|XPO2_HUMAN	N/A	N/A	Exportin-2 OS=Homo sapiens GN=CSE1L PE=1 SV=3	TRUE	106155	103987	104259	110867	108263	100473	92255.4	91825.1	93690.5	98887.4	96988.4	88756.6
45	45	sp|P00338|LDHA_HUMAN	N/A	N/A	sp|P00338-3|LDHA_HUMAN Isoform 3 of L-lactate dehydrogenase A chain OS=Homo sapiens GN=LDHA	TRUE	291230	305530	299074	269037	271751	341685	341147	309771	326298	295655	274288	262631
46	46	sp|Q9Y490|TLN1_HUMAN	N/A	N/A	Talin-1 OS=Homo sapiens GN=TLN1 PE=1 SV=3	TRUE	84579.9	61611.7	86543.9	64187.4	105520	90944.8	81424.3	90226.3	57559	116441	98881.9	118953
47	47	sp|P06576|ATPB_HUMAN	N/A	N/A	sp|P06576|ATPB_HUMAN ATP synthase subunit beta, mitochondrial OS=Homo sapiens GN=ATP5B PE=1 SV=3	TRUE	447242	446235	426425	394354	400223	389692	358849	350042	367556	357828	362814	367236
48	48	sp|P12956|XRCC6_HUMAN	N/A	N/A	X-ray repair cross-complementing protein 6 OS=Homo sapiens GN=XRCC6 PE=1 SV=2	TRUE	263297	272046	239328	258179	244394	254890	229624	211799	179167	215449	241204	235932
49	49	sp|P40926|MDHM_HUMAN	N/A	N/A	sp|P40926|MDHM_HUMAN Malate dehydrogenase, mitochondrial OS=Homo sapiens GN=MDH2 PE=1 SV=3	TRUE	581246	617331	630620	511929	514825	533491	531743	506012	559760	489268	493209	524662
50	50	sp|P29401|TKT_HUMAN	N/A	N/A	Transketolase OS=Homo sapiens GN=TKT PE=1 SV=3	TRUE	253852	248793	253121	356263	331643	324866	289989	297210	305360	362177	350271	355375
51	51	sp|P78371|TCPB_HUMAN	N/A	N/A	sp|P78371|TCPB_HUMAN T-complex protein 1 subunit beta OS=Homo sapiens GN=CCT2 PE=1 SV=4	TRUE	102612	145720	112092	88324.4	121181	110947	150943	153871	181368	169902	150646	130088
52	52	sp|P09972|ALDOC_HUMAN	N/A	N/A	sp|P09972|ALDOC_HUMAN Fructose-bisphosphate aldolase C OS=Homo sapiens GN=ALDOC PE=1 SV=2	TRUE	105095	112668	100823	98570.5	88309.2	79899.1	88270.9	126410	97381.7	93121.9	89996.3	95606.8
53	53	sp|P25705|ATPA_HUMAN	N/A	N/A	ATP synthase subunit alpha, mitochondrial OS=Homo sapiens GN=ATP5A1 PE=1 SV=1	TRUE	570359	444517	571701	516599	500400	529468	558287	552781	557860	534698	528136	548345
54	54	sp|P55072|TERA_HUMAN	N/A	N/A	sp|P55072|TERA_HUMAN Transitional endoplasmic reticulum ATPase OS=Homo sapiens GN=VCP PE=1 SV=4	TRUE	243110	251599	235713	252801	253637	256874	234329	254632	238030	269870	274821	273821
55	55	sp|Q8IUE6|H2A2B_HUMAN	N/A	N/A	sp|Q8IUE6|H2A2B_HUMAN Histone H2A type 2-B OS=Homo sapiens GN=HIST2H2AB PE=1 SV=3	TRUE	466529	469956	513413	404640	400565	412598	350137	339528	335382	413152	424019	432555
56	56	sp|Q16777|H2A2C_HUMAN	N/A	N/A	sp|Q16777|H2A2C_HUMAN Histone H2A type 2-C OS=Homo sapiens GN=HIST2H2AC PE=1 SV=4	TRUE	16175.3	17599.2	14393.1	14671	15456.9	13535	14656.5	15446.8	16514.9	30760.4	29800.9	25796.6
57	57	sp|P11216|PYGB_HUMAN	N/A	N/A	sp|P11216|PYGB_HUMAN Glycogen phosphorylase, brain form OS=Homo sapiens GN=PYGB PE=1 SV=5	TRUE	45146.8	56650.3	54408.5	211448	213154	214394	61921.2	60192	57777.3	179954	199555	198537
58	58	sp|P36578|RL4_HUMAN	N/A	N/A	60S ribosomal protein L4 OS=Homo sapiens GN=RPL4 PE=1 SV=5	TRUE	504773	377636	489054	432519	423608	436339	483288	487235	483497	412671	426419	418011
59	59	sp|P0DMV9|HS71B_HUMAN	N/A	N/A	Heat shock 70 kDa protein 1B OS=Homo sapiens GN=HSPA1B PE=1 SV=1	TRUE	172488	171793	190945	260428	262145	272019	166130	172354	164268	151893	149580	309547
60	60	sp|P06748|NPM_HUMAN	N/A	N/A	sp|P06748|NPM_HUMAN Nucleophosmin OS=Homo sapiens GN=NPM1 PE=1 SV=2	TRUE	866094	894161	870596	687987	793627	672169	1.0034e+06	1.01055e+06	1.04745e+06	1.01391e+06	1.01036e+06	1.02918e+06
61	61	sp|Q9BQG0|MBB1A_HUMAN	N/A	N/A	Myb-binding protein 1A OS=Homo sapiens GN=MYBBP1A PE=1 SV=2	TRUE	48863.5	52290.2	47256.6	60054.3	51415.1	57823.6	54889.7	54237.8	53119.6	48786.4	45239.9	43634.2
62	62	sp|P62937|PPIA_HUMAN	N/A	N/A	sp|P62937|PPIA_HUMAN Peptidyl-prolyl cis-trans isomerase A OS=Homo sapiens GN=PPIA PE=1 SV=2	TRUE	1.18301e+06	1.16527e+06	1.17422e+06	1.26245e+06	1.29425e+06	1.2555e+06	1.1354e+06	1.1266e+06	1.10328e+06	1.23579e+06	1.23578e+06	1.27788e+06
63	63	sp|P60174|TPIS_HUMAN	N/A	N/A	sp|P60174-1|TPIS_HUMAN Isoform 2 of Triosephosphate isomerase OS=Homo sapiens GN=TPI1	TRUE	589854	595219	595426	730151	701854	757546	636774	638281	629755	732255	753783	752242
64	64	sp|P19338|NUCL_HUMAN	N/A	N/A	sp|P19338|NUCL_HUMAN Nucleolin OS=Homo sapiens GN=NCL PE=1 SV=3	TRUE	294226	298142	316396	308753	301066	291226	396547	377099	355179	290736	297341	293905
65	65	sp|Q5VTE0|EF1A3_HUMAN	N/A	N/A	Putative elongation factor 1-alpha-like 3 OS=Homo sapiens GN=EEF1A1P5 PE=5 SV=1	TRUE	131577	130055	57632.1	57604.9	59948.8	116741	145820	139800	138714	79486.7	101078	127933
66	66	sp|Q14974|IMB1_HUMAN	N/A	N/A	Importin subunit beta-1 OS=Homo sapiens GN=KPNB1 PE=1 SV=2	TRUE	146342	153786	187520	139458	144323	140975	166744	159397	133635	145478	147727	139467
67	67	sp|P51991|ROA3_HUMAN	N/A	N/A	sp|P51991-2|ROA3_HUMAN Isoform 2 of Heterogeneous nuclear ribonucleoprotein A3 OS=Homo sapiens GN=HNRNPA3	TRUE	112176	107393	109934	109910	106122	104429	87210.6	112224	111064	94581.9	79287.9	92836.6
68	68	sp|P52272|HNRPM_HUMAN	N/A	N/A	Heterogeneous nuclear ribonucleoprotein M OS=Homo sapiens GN=HNRNPM PE=1 SV=3	TRUE	269020	265681	262099	255627	250036	283102	248928	221949	230677	258742	280300	275978
69	69	sp|P26599|PTBP1_HUMAN	N/A	N/A	Polypyrimidine tract-binding protein 1 OS=Homo sapiens GN=PTBP1 PE=1 SV=1	TRUE	257530	260921	260360	271951	271726	266204	250704	233272	231815	242819	247602	246147
70	70	sp|Q09666|AHNK_HUMAN	N/A	N/A	sp|Q09666|AHNK_HUMAN Neuroblast differentiation-associated protein AHNAK OS=Homo sapiens GN=AHNAK PE=1 SV=2	TRUE	281909	360131	293423	218426	270845	261131	326743	274438	336433	234463	247172	256026
71	71	sp|P07195|LDHB_HUMAN	N/A	N/A	L-lactate dehydrogenase B chain OS=Homo sapiens GN=LDHB PE=1 SV=2	TRUE	355361	374206	358266	401916	394624	408560	374786	400079	400334	419634	408735	411649
72	72	sp|Q04917|1433F_HUMAN	N/A	N/A	sp|Q04917|1433F_HUMAN 14-3-3 protein eta OS=Homo sapiens GN=YWHAH PE=1 SV=4	TRUE	21656	27041.2	21734	20865.1	18857.6	19138.1	19694.2	4896.97	19372.1	4079.32	21878.6	18574.5
73	73	sp|P50990|TCPQ_HUMAN	N/A	N/A	T-complex protein 1 subunit theta OS=Homo sapiens GN=CCT8 PE=1 SV=4	TRUE	218915	230554	235065	276554	237445	223851	218945	232001	336938	199471	197418	186760
74	74	sp|P00558|PGK1_HUMAN	N/A	N/A	sp|P00558|PGK1_HUMAN Phosphoglycerate kinase 1 OS=Homo sapiens GN=PGK1 PE=1 SV=3	TRUE	522078	508656	504374	508031	514019	531754	581980	599615	591180	443214	458349	471688
75	75	sp|P08758|ANXA5_HUMAN	N/A	N/A	sp|P08758|ANXA5_HUMAN Annexin A5 OS=Homo sapiens GN=ANXA5 PE=1 SV=2	TRUE	177819	187951	179194	243594	254821	225379	183030	184986	180925	228050	235043	230235
76	76	sp|Q13263|TIF1B_HUMAN	N/A	N/A	Transcription intermediary factor 1-beta OS=Homo sapiens GN=TRIM28 PE=1 SV=5	TRUE	128077	125497	129841	103416	107530	114557	101565	113316	116834	107686	96499	98265.7
77	77	sp|P23528|COF1_HUMAN	N/A	N/A	sp|P23528|COF1_HUMAN Cofilin-1 OS=Homo sapiens GN=CFL1 PE=1 SV=3	TRUE	715767	720623	720143	891058	906000	890828	756886	741564	740016	826233	834097	827539
78	78	sp|P12268|IMDH2_HUMAN	N/A	N/A	Inosine-5'-monophosphate dehydrogenase 2 OS=Homo sapiens GN=IMPDH2 PE=1 SV=2	TRUE	214496	168437	212381	211305	208883	221463	219726	229115	227160	202696	226178	236609
79	79	sp|P63104|1433Z_HUMAN	N/A	N/A	sp|P63104|1433Z_HUMAN 14-3-3 protein zeta/delta OS=Homo sapiens GN=YWHAZ PE=1 SV=1	TRUE	518746	517219	493621	646491	625989	527065	471134	513830	503563	576550	592340	546064
80	80	sp|P35232|PHB_HUMAN	N/A	N/A	Prohibitin OS=Homo sapiens GN=PHB PE=1 SV=1	TRUE	335250	363366	364754	307874	321569	300655	374265	379251	380856	335800	349542	340188
81	81	sp|P06899|H2B1J_HUMAN	N/A	N/A	sp|P06899|H2B1J_HUMAN Histone H2B type 1-J OS=Homo sapiens GN=HIST1H2BJ PE=1 SV=3	TRUE	452452	424661	427014	395350	353767	379389	403831	395922	401292	510095	499590	489441
82	82	sp|Q99880|H2B1L_HUMAN	N/A	N/A	sp|Q99880|H2B1L_HUMAN Histone H2B type 1-L OS=Homo sapiens GN=HIST1H2BL PE=1 SV=3	TRUE	339956	335089	304928	320887	317098	313733	280284	291477	301211	386596	391185	397704
83	83	sp|Q12906-7|ILF3_HUMAN	N/A	N/A	Isoform 3 of Interleukin enhancer-binding factor 3 OS=Homo sapiens GN=ILF3	TRUE	155251	164390	147525	151139	158654	162993	121235	135121	123879	122786	124398	131497
84	84	sp|P17987|TCPA_HUMAN	N/A	N/A	T-complex protein 1 subunit alpha OS=Homo sapiens GN=TCP1 PE=1 SV=1	TRUE	82928.9	81341.7	84700.5	97430.8	90859.4	90731.6	101556	104880	103957	127598	125126	129538
85	85	sp|P22626|ROA2_HUMAN	N/A	N/A	sp|P22626|ROA2_HUMAN Heterogeneous nuclear ribonucleoproteins A2/B1 OS=Homo sapiens GN=HNRNPA2B1 PE=1 SV=2	TRUE	894320	895658	872802	1.03538e+06	1.01661e+06	1.02903e+06	875908	888106	858792	851049	841098	848065
86	86	sp|P54136|SYRC_HUMAN	N/A	N/A	Arginine--tRNA ligase, cytoplasmic OS=Homo sapiens GN=RARS PE=1 SV=2	TRUE	102502	160311	153242	143335	94941.6	56977.9	91651.9	149349	84730.7	98651.2	69586.7	64127.8
87	87	sp|Q13151|ROA0_HUMAN	N/A	N/A	sp|Q13151|ROA0_HUMAN Heterogeneous nuclear ribonucleoprotein A0 OS=Homo sapiens GN=HNRNPA0 PE=1 SV=1	TRUE	324140	337020	315790	363980	322883	362703	296607	287432	276065	257870	259495	234681
88	88	sp|P23246|SFPQ_HUMAN	N/A	N/A	sp|P23246|SFPQ_HUMAN Splicing factor, proline- and glutamine-rich OS=Homo sapiens GN=SFPQ PE=1 SV=2	TRUE	284648	265081	304877	279622	288554	250066	271268	274593	268066	241041	260954	278041
89	89	sp|P60842|IF4A1_HUMAN	N/A	N/A	Eukaryotic initiation factor 4A-I OS=Homo sapiens GN=EIF4A1 PE=1 SV=1	TRUE	207291	213365	226880	198389	216346	218611	251484	256076	268458	234580	229005	228931
90	90	sp|P40227|TCPZ_HUMAN	N/A	N/A	sp|P40227|TCPZ_HUMAN T-complex protein 1 subunit zeta OS=Homo sapiens GN=CCT6A PE=1 SV=3	TRUE	61894.8	44908.2	71154.1	79489.5	45780.4	74447	87682	92590.1	81681.4	62576.8	56369.9	65234.6
91	91	sp|P22234|PUR6_HUMAN	N/A	N/A	Multifunctional protein ADE2 OS=Homo sapiens GN=PAICS PE=1 SV=3	TRUE	180528	179742	179553	162911	154040	145293	214853	217720	217895	200123	173912	203530
92	92	sp|P43243|MATR3_HUMAN	N/A	N/A	sp|P43243|MATR3_HUMAN Matrin-3 OS=Homo sapiens GN=MATR3 PE=1 SV=2	TRUE	191075	175503	183066	182859	151911	144885	136514	129619	121566	134395	141446	144192
93	93	sp|Q15084-5|PDIA6_HUMAN	N/A	N/A	Isoform 5 of Protein disulfide-isomerase A6 OS=Homo sapiens GN=PDIA6	TRUE	353667	348315	362489	351776	337779	361095	301508	310913	309051	341308	334874	347730
94	94	sp|P30153|2AAA_HUMAN	N/A	N/A	Serine/threonine-protein phosphatase 2A 65 kDa regulatory subunit A alpha isoform OS=Homo sapiens GN=PPP2R1A PE=1 SV=4	TRUE	101895	98480.3	99224.8	95565.5	101384	75233.2	90549.7	84726.7	90192.4	81804.1	90050	82892.2
95	95	sp|P07237|PDIA1_HUMAN	N/A	N/A	sp|P07237|PDIA1_HUMAN Protein disulfide-isomerase OS=Homo sapiens GN=P4HB PE=1 SV=3	TRUE	295629	296020	301043	262106	248494	262289	263848	263881	247643	257186	250038	266212
96	96	sp|P49327|FAS_HUMAN	N/A	N/A	sp|P49327|FAS_HUMAN Fatty acid synthase OS=Homo sapiens GN=FASN PE=1 SV=3	TRUE	37131.9	27953.2	36120.6	68075.2	61461.5	68662.6	37889.6	38068.8	34657.9	74027.9	69811.5	71810.9
97	97	sp|P27797|CALR_HUMAN	N/A	N/A	Calreticulin OS=Homo sapiens GN=CALR PE=1 SV=1	TRUE	325767	317573	296060	276145	280363	225172	375088	349642	346834	297183	286127	277107
98	98	sp|P09651|ROA1_HUMAN	N/A	N/A	Heterogeneous nuclear ribonucleoprotein A1 OS=Homo sapiens GN=HNRNPA1 PE=1 SV=5	TRUE	418418	401315	323173	531651	485890	440632	529401	529597	511849	412519	373367	380683
99	99	sp|O00571|DDX3X_HUMAN	N/A	N/A	ATP-dependent RNA helicase DDX3X OS=Homo sapiens GN=DDX3X PE=1 SV=3	TRUE	221393	204109	214295	179819	168367	191216	211857	217836	217704	194877	197751	189383
100	100	sp|P68104|EF1A1_HUMAN	N/A	N/A	sp|P68104|EF1A1_HUMAN Elongation factor 1-alpha 1 OS=Homo sapiens GN=EEF1A1 PE=1 SV=1	TRUE	337879	334401	349588	426605	401708	419609	498037	499617	493346	536436	550024	585998
101	101	sp|Q13813|SPTN1_HUMAN	N/A	N/A	Spectrin alpha chain, non-erythrocytic 1 OS=Homo sapiens GN=SPTAN1 PE=1 SV=3	TRUE	54954.1	49944.7	57259.5	47489.6	55934.2	47119.8	48884.9	51114.7	48833.7	58082.4	60438.9	59579
102	102	sp|P52597|HNRPF_HUMAN	N/A	N/A	sp|P52597|HNRPF_HUMAN Heterogeneous nuclear ribonucleoprotein F OS=Homo sapiens GN=HNRNPF PE=1 SV=3	TRUE	110423	102169	107603	98246.8	116933	109160	121501	112315	118100	118904	101419	113421
103	103	sp|P61247|RS3A_HUMAN	N/A	N/A	40S ribosomal protein S3a OS=Homo sapiens GN=RPS3A PE=1 SV=2	TRUE	195656	220026	245001	170055	210700	229997	242855	281983	248697	258884	216212	249167
104	104	sp|O75367|H2AY_HUMAN	N/A	N/A	Core histone macro-H2A.1 OS=Homo sapiens GN=H2AFY PE=1 SV=4	TRUE	226220	224661	229247	180308	188702	187120	177307	181017	193810	192693	187993	194041
105	105	sp|P35579|MYH9_HUMAN	N/A	N/A	sp|P35579|MYH9_HUMAN Myosin-9 OS=Homo sapiens GN=MYH9 PE=1 SV=4	TRUE	66571.2	75219.3	73776.2	66420.5	67961.7	61902.6	77100.1	62990	67942.1	67481.4	50138.9	55607.8
106	106	sp|P10412|H14_HUMAN	N/A	N/A	sp|P10412|H14_HUMAN Histone H1.4 OS=Homo sapiens GN=HIST1H1E PE=1 SV=2	TRUE	2098.25	5493.85	2774.99	4611.04	3296.75	3566.08	1650.31	6052.8	9966.68	3972.1	4866.4	3347.15
107	107	sp|Q16658|FSCN1_HUMAN	N/A	N/A	Fascin OS=Homo sapiens GN=FSCN1 PE=1 SV=3	TRUE	92232.9	82783.7	146078	141155	126274	185644	67535.4	61058	118988	94067.1	63080.2	86478.3
108	108	sp|P02768|ALBU_HUMAN	N/A	N/A	sp|P02768|ALBU_HUMAN Serum albumin OS=Homo sapiens GN=ALB PE=1 SV=2	TRUE	52360.9	45434.7	52885.7	10015.1	24985	22813.4	168603	147263	137740	6525.57	12310.5	17345.6
109	109	sp|P18124|RL7_HUMAN	N/A	N/A	60S ribosomal protein L7 OS=Homo sapiens GN=RPL7 PE=1 SV=1	TRUE	254365	248022	274499	217081	216962	213693	269173	306639	293856	252735	258497	256084
110	110	sp|P35580|MYH10_HUMAN	N/A	N/A	sp|P35580-2|MYH10_HUMAN Isoform 2 of Myosin-10 OS=Homo sapiens GN=MYH10	TRUE	5871.61	7785.16	6640.63	1470.85	8916.05	7076.6	2886.41	4466.48	5790.54	7912.42	889.755	5134.98
111	111	sp|P38159|RBMX_HUMAN	N/A	N/A	RNA-binding motif protein, X chromosome OS=Homo sapiens GN=RBMX PE=1 SV=3	TRUE	249306	239241	233025	280756	284133	270434	275117	271133	277050	282095	279229	286657
112	112	sp|P05388|RLA0_HUMAN	N/A	N/A	60S acidic ribosomal protein P0 OS=Homo sapiens GN=RPLP0 PE=1 SV=1	TRUE	361438	372630	370175	314664	338358	327803	390834	387452	373782	349572	317386	340950
113	113	sp|O60506-3|HNRPQ_HUMAN	N/A	N/A	sp|O60506-2|HNRPQ_HUMAN Isoform 2 of Heterogeneous nuclear ribonucleoprotein Q OS=Homo sapiens GN=SYNCRIP	TRUE	104321	110911	114611	157967	151067	154979	122350	144420	134157	141282	141659	148612
114	114	sp|O43390|HNRPR_HUMAN	N/A	N/A	sp|O43390|HNRPR_HUMAN Heterogeneous nuclear ribonucleoprotein R OS=Homo sapiens GN=HNRNPR PE=1 SV=1	TRUE	101591	120231	121803	164645	160089	155150	105083	136689	124664	154209	150851	150029
115	115	sp|P49748-3|ACADV_HUMAN	N/A	N/A	Very long-chain specific acyl-CoA dehydrogenase, mitochondrial OS=Homo sapiens GN=ACADVL PE=1 SV=1	TRUE	84092.7	41593.2	53694.6	97366.4	94902.5	85742	58391.3	87352.9	86832	95961	97738.2	85604.1
116	116	sp|P27824|CALX_HUMAN	N/A	N/A	Calnexin OS=Homo sapiens GN=CANX PE=1 SV=2	TRUE	237809	277389	198940	222569	226643	232543	225404	218304	210289	217072	227893	231374
117	117	sp|Q92841|DDX17_HUMAN	N/A	N/A	sp|Q92841-1|DDX17_HUMAN Isoform 2 of Probable ATP-dependent RNA helicase DDX17 OS=Homo sapiens GN=DDX17	TRUE	80182.7	95102.2	26784.8	14440.1	13641.5	78037.6	39189	17111	36142.2	37480.1	37330.9	75648.7
118	118	sp|P26038|MOES_HUMAN	N/A	N/A	sp|P26038|MOES_HUMAN Moesin OS=Homo sapiens GN=MSN PE=1 SV=3	TRUE	196621	223742	238625	222671	227914	184714	239918	215761	205549	229347	233948	226469
119	119	sp|P30041|PRDX6_HUMAN	N/A	N/A	Peroxiredoxin-6 OS=Homo sapiens GN=PRDX6 PE=1 SV=3	TRUE	555130	568763	572975	554946	565733	563606	531421	560186	546589	551538	550670	552725
120	120	sp|P12235|ADT1_HUMAN	N/A	N/A	sp|P12235|ADT1_HUMAN ADP/ATP translocase 1 OS=Homo sapiens GN=SLC25A4 PE=1 SV=4	TRUE	25291.6	12581.3	54239.7	14261.5	25402.4	28426.8	17209	19345.7	41838.3	19683.7	24297	14470.4
121	121	sp|Q00839|HNRPU_HUMAN	N/A	N/A	sp|Q00839-2|HNRPU_HUMAN Isoform Short of Heterogeneous nuclear ribonucleoprotein U OS=Homo sapiens GN=HNRNPU	TRUE	132053	137806	132535	143872	148254	144411	121024	120659	130714	138443	138085	151612
122	122	sp|Q14697-2|GANAB_HUMAN	N/A	N/A	sp|Q14697-2|GANAB_HUMAN Isoform 2 of Neutral alpha-glucosidase AB OS=Homo sapiens GN=GANAB	TRUE	106645	122099	116281	154678	148520	168554	133327	142742	137987	197643	198251	197062
123	123	sp|Q9NR30|DDX21_HUMAN	N/A	N/A	sp|Q9NR30|DDX21_HUMAN Nucleolar RNA helicase 2 OS=Homo sapiens GN=DDX21 PE=1 SV=5	TRUE	245998	251919	262465	184761	193249	190219	203248	189389	206882	196789	188276	193848
124	124	sp|Q99832|TCPH_HUMAN	N/A	N/A	sp|Q99832|TCPH_HUMAN T-complex protein 1 subunit eta OS=Homo sapiens GN=CCT7 PE=1 SV=2	TRUE	84797.9	94627.3	88607.9	81888.6	87069.5	88717.9	112674	110267	106441	79341	78039.3	79562.9
125	125	sp|P43358|MAGA4_HUMAN	N/A	N/A	sp|P43358|MAGA4_HUMAN Melanoma-associated antigen 4 OS=Homo sapiens GN=MAGEA4 PE=1 SV=2	TRUE	335321	302316	331132	362744	353780	336090	347789	354179	305018	376274	366221	384596
126	126	sp|P63244|GBLP_HUMAN	N/A	N/A	Guanine nucleotide-binding protein subunit beta-2-like 1 OS=Homo sapiens GN=GNB2L1 PE=1 SV=3	TRUE	287936	270338	267637	248592	248204	254548	273828	269020	252954	260356	253932	261584
127	127	sp|P34932|HSP74_HUMAN	N/A	N/A	Heat shock 70 kDa protein 4 OS=Homo sapiens GN=HSPA4 PE=1 SV=4	TRUE	135951	145733	144372	117902	123781	117621	139907	132567	142145	117512	124837	122182
128	128	sp|Q12905|ILF2_HUMAN	N/A	N/A	Interleukin enhancer-binding factor 2 OS=Homo sapiens GN=ILF2 PE=1 SV=2	TRUE	222331	198598	206468	239326	246702	240231	173414	161638	187831	215272	195926	212019
129	129	sp|P14866|HNRPL_HUMAN	N/A	N/A	Heterogeneous nuclear ribonucleoprotein L OS=Homo sapiens GN=HNRNPL PE=1 SV=2	TRUE	88516.2	100618	72696.8	108148	101961	103497	60723.7	50724.6	67130.5	82283.4	92551	77537.1
130	130	sp|P50395|GDIB_HUMAN	N/A	N/A	Rab GDP dissociation inhibitor beta OS=Homo sapiens GN=GDI2 PE=1 SV=2	TRUE	114728	105407	112738	118691	144371	131773	95100.9	76397.2	108855	135000	129656	137443
131	131	sp|P49411|EFTU_HUMAN	N/A	N/A	sp|P49411|EFTU_HUMAN Elongation factor Tu, mitochondrial OS=Homo sapiens GN=TUFM PE=1 SV=2	TRUE	374021	382593	348718	356552	325027	351793	333245	350421	333881	385980	379719	370228
132	132	sp|P04843|RPN1_HUMAN	N/A	N/A	Dolichyl-diphosphooligosaccharide--protein glycosyltransferase subunit 1 OS=Homo sapiens GN=RPN1 PE=1 SV=1	TRUE	149821	179540	146528	174181	146580	150021	143724	122196	168795	163155	161659	141069
133	133	sp|Q13200|PSMD2_HUMAN	N/A	N/A	26S proteasome non-ATPase regulatory subunit 2 OS=Homo sapiens GN=PSMD2 PE=1 SV=3	TRUE	38674.1	31104.8	27913.1	26808.4	29157.1	25960.1	32119.4	25023.1	34138.5	23543.7	23148.6	11692.6
134	134	sp|P53396|ACLY_HUMAN	N/A	N/A	sp|P53396-2|ACLY_HUMAN Isoform 2 of ATP-citrate synthase OS=Homo sapiens GN=ACLY	TRUE	59365.4	25999.2	60451.5	17553.6	33149.6	67069.5	56028.8	56405.8	22654.3	67915.5	62886.7	68882.6
135	135	sp|P23527|H2B1O_HUMAN	N/A	N/A	Histone H2B type 1-O OS=Homo sapiens GN=HIST1H2BO PE=1 SV=3	TRUE	331514	337685	320517	300209	300077	295471	297142	290758	309162	326096	342400	332063
136	136	sp|P50991|TCPD_HUMAN	N/A	N/A	T-complex protein 1 subunit delta OS=Homo sapiens GN=CCT4 PE=1 SV=4	TRUE	222205	215294	222693	197133	195000	212975	250933	240251	238117	200052	203192	206731
137	137	sp|P16402|H13_HUMAN	N/A	N/A	sp|P16402|H13_HUMAN Histone H1.3 OS=Homo sapiens GN=HIST1H1D PE=1 SV=2	TRUE	14409.2	23701.3	26483.5	36463.3	28727.3	32868.6	21393.1	22073.9	16972.7	26259.4	31918.5	28188.4
138	138	sp|Q13162|PRDX4_HUMAN	N/A	N/A	sp|Q13162|PRDX4_HUMAN Peroxiredoxin-4 OS=Homo sapiens GN=PRDX4 PE=1 SV=1	TRUE	240731	239194	231924	235267	215958	207748	216058	226023	225685	221524	210377	224629
139	139	sp|P15880|RS2_HUMAN	N/A	N/A	40S ribosomal protein S2 OS=Homo sapiens GN=RPS2 PE=1 SV=2	TRUE	374835	381673	369503	359523	363071	349408	374949	387097	390720	359057	363332	328952
140	140	sp|P37802|TAGL2_HUMAN	N/A	N/A	Transgelin-2 OS=Homo sapiens GN=TAGLN2 PE=1 SV=3	TRUE	329184	343258	344373	326263	329270	338239	360333	373971	360570	378627	380711	381470
141	141	sp|Q07955|SRSF1_HUMAN	N/A	N/A	Serine/arginine-rich splicing factor 1 OS=Homo sapiens GN=SRSF1 PE=1 SV=2	TRUE	120080	115141	100421	112763	135191	135333	117360	105758	83838.5	109875	91356.5	86549.1
142	142	sp|P12236|ADT3_HUMAN	N/A	N/A	sp|P12236|ADT3_HUMAN ADP/ATP translocase 3 OS=Homo sapiens GN=SLC25A6 PE=1 SV=4	TRUE	71119.1	66753.3	63870.4	59184.9	61476.5	62893.9	69722.4	72005.4	74622.9	60241	56073	62664.4
143	143	sp|P30050|RL12_HUMAN	N/A	N/A	sp|P30050|RL12_HUMAN 60S ribosomal protein L12 OS=Homo sapiens GN=RPL12 PE=1 SV=1	TRUE	291178	289083	290250	262769	254318	263480	296918	297575	312596	256441	253832	263167
144	144	sp|Q96AG4|LRC59_HUMAN	N/A	N/A	sp|Q96AG4|LRC59_HUMAN Leucine-rich repeat-containing protein 59 OS=Homo sapiens GN=LRRC59 PE=1 SV=1	TRUE	327281	316481	332507	223519	231766	218858	295037	309046	308775	214664	228611	230816
145	145	sp|P13804|ETFA_HUMAN	N/A	N/A	Electron transfer flavoprotein subunit alpha, mitochondrial OS=Homo sapiens GN=ETFA PE=1 SV=1	TRUE	200764	201390	202668	188877	200991	190658	178694	176452	183538	194696	186366	185622
146	146	sp|P05141|ADT2_HUMAN	N/A	N/A	sp|P05141|ADT2_HUMAN ADP/ATP translocase 2 OS=Homo sapiens GN=SLC25A5 PE=1 SV=7	TRUE	208950	222118	228749	202672	208413	196764	232754	249412	212709	181636	175762	163511
147	147	sp|P31939|PUR9_HUMAN	N/A	N/A	Bifunctional purine biosynthesis protein PURH OS=Homo sapiens GN=ATIC PE=1 SV=3	TRUE	41376.4	57428.3	37431.6	44290	47164.8	39158	57167.8	40379.1	40225.4	35948.1	69301.9	54217.1
148	148	sp|P34897|GLYM_HUMAN	N/A	N/A	Serine hydroxymethyltransferase, mitochondrial OS=Homo sapiens GN=SHMT2 PE=1 SV=3	TRUE	82485	101414	86645.2	95940.6	77780.3	75229.3	83482.3	81500.9	83760.5	82954.9	85929.8	83805.3
149	149	sp|P43363|MAGAA_HUMAN	N/A	N/A	sp|P43363|MAGAA_HUMAN Melanoma-associated antigen 10 OS=Homo sapiens GN=MAGEA10 PE=2 SV=2	TRUE	5010.2	6579.26	6319.7	9025.98	8404.86	10735.3	7810.48	2658.54	6211.19	6059.65	6069.03	8222.18
150	150	sp|P62424|RL7A_HUMAN	N/A	N/A	sp|P62424|RL7A_HUMAN 60S ribosomal protein L7a OS=Homo sapiens GN=RPL7A PE=1 SV=2	TRUE	358062	368640	379486	310448	303657	295944	337544	352147	351198	317394	325075	272321
151	151	sp|P09874|PARP1_HUMAN	N/A	N/A	Poly [ADP-ribose] polymerase 1 OS=Homo sapiens GN=PARP1 PE=1 SV=4	TRUE	56681.8	63844.2	67801.6	44647.1	46968.8	27741.3	60135.2	49659.7	52922.3	57560.2	51014.5	55363.6
152	152	sp|P31943|HNRH1_HUMAN	N/A	N/A	sp|P31943|HNRH1_HUMAN Heterogeneous nuclear ribonucleoprotein H OS=Homo sapiens GN=HNRNPH1 PE=1 SV=4	TRUE	150495	138524	152248	157720	122074	158668	185182	207196	208836	186253	180677	181811
153	153	sp|P16403|H12_HUMAN	N/A	N/A	sp|P16403|H12_HUMAN Histone H1.2 OS=Homo sapiens GN=HIST1H1C PE=1 SV=2	TRUE	1.09265e+06	1.05935e+06	1.07238e+06	1.82393e+06	1.81134e+06	1.85251e+06	978974	980433	983806	1.47436e+06	1.50256e+06	1.46935e+06
154	154	sp|P63241-2|IF5A1_HUMAN	N/A	N/A	Isoform 2 of Eukaryotic translation initiation factor 5A-1 OS=Homo sapiens GN=EIF5A	TRUE	377988	353623	305135	435336	455835	407541	563721	543202	542025	390044	363769	339292
155	155	sp|Q5TBA9|FRY_HUMAN	N/A	N/A	sp|Q5TBA9|FRY_HUMAN Protein furry homolog OS=Homo sapiens GN=FRY PE=1 SV=1	TRUE	139494	135116	115880	116022	131431	120567	123616	130544	135338	122511	114220	122550
156	156	sp|P48643|TCPE_HUMAN	N/A	N/A	sp|P48643|TCPE_HUMAN T-complex protein 1 subunit epsilon OS=Homo sapiens GN=CCT5 PE=1 SV=1	TRUE	138377	169336	166124	176041	152769	136793	164943	166431	165331	141646	149355	152218
157	157	sp|P0CG47|UBB_HUMAN	N/A	N/A	sp|P0CG47|UBB_HUMAN Polyubiquitin-B OS=Homo sapiens GN=UBB PE=1 SV=1	TRUE	318019	297437	352455	240143	276121	244076	364943	355010	349216	251835	247734	249975
158	158	sp|O00299|CLIC1_HUMAN	N/A	N/A	Chloride intracellular channel protein 1 OS=Homo sapiens GN=CLIC1 PE=1 SV=4	TRUE	346451	341842	338411	301026	308760	338456	321960	323562	338246	347164	344082	349420
159	159	sp|P52292|IMA1_HUMAN	N/A	N/A	Importin subunit alpha-1 OS=Homo sapiens GN=KPNA2 PE=1 SV=1	TRUE	66649.6	65568.6	70230.7	10966.7	29624.7	9090.19	56522.6	54642.4	57562.6	5159.42	16466.5	18205.4
160	160	sp|P62805|H4_HUMAN	N/A	N/A	Histone H4 OS=Homo sapiens GN=HIST1H4A PE=1 SV=2	TRUE	1.51242e+06	1.55162e+06	1.55296e+06	1.5228e+06	1.53282e+06	1.52456e+06	1.80554e+06	1.90473e+06	1.86185e+06	1.68491e+06	1.67216e+06	1.68991e+06
161	161	sp|P23284|PPIB_HUMAN	N/A	N/A	Peptidyl-prolyl cis-trans isomerase B OS=Homo sapiens GN=PPIB PE=1 SV=2	TRUE	438063	427920	438183	398393	407473	392833	362643	359267	353519	375347	355372	335817
162	162	sp|P08195|4F2_HUMAN	N/A	N/A	sp|P08195-2|4F2_HUMAN Isoform 2 of 4F2 cell-surface antigen heavy chain OS=Homo sapiens GN=SLC3A2	TRUE	154231	158265	156619	174791	182456	175579	140613	127848	143203	179403	174148	192542
163	163	sp|P06703|S10A6_HUMAN	N/A	N/A	Protein S100-A6 OS=Homo sapiens GN=S100A6 PE=1 SV=1	TRUE	293245	258118	235760	270870	263757	218187	187322	190124	171065	171413	142569	119596
164	164	sp|P17844|DDX5_HUMAN	N/A	N/A	sp|P17844-2|DDX5_HUMAN Isoform 2 of Probable ATP-dependent RNA helicase DDX5 OS=Homo sapiens GN=DDX5	TRUE	222882	229491	225980	166281	159877	164289	201374	219078	196849	152881	163899	164252
165	165	sp|Q14103|HNRPD_HUMAN	N/A	N/A	sp|Q14103-2|HNRPD_HUMAN Isoform 2 of Heterogeneous nuclear ribonucleoprotein D0 OS=Homo sapiens GN=HNRNPD	TRUE	375394	358430	340376	394062	387200	363260	371332	374552	357993	373021	362762	362544
166	166	sp|P13010|XRCC5_HUMAN	N/A	N/A	X-ray repair cross-complementing protein 5 OS=Homo sapiens GN=XRCC5 PE=1 SV=3	TRUE	62355.7	61001.4	57449	69577.9	62222.4	70781.7	71654.6	61585.9	66992.9	67613	78208.1	73686.4
167	167	sp|O00410|IPO5_HUMAN	N/A	N/A	Importin-5 OS=Homo sapiens GN=IPO5 PE=1 SV=4	TRUE	117383	130018	138182	104118	103678	104885	131408	145705	133263	103166	114747	107567
168	168	sp|P07737|PROF1_HUMAN	N/A	N/A	Profilin-1 OS=Homo sapiens GN=PFN1 PE=1 SV=2	TRUE	1.14759e+06	1.13617e+06	1.12302e+06	1.29078e+06	1.26933e+06	1.30969e+06	1.19924e+06	1.22094e+06	1.21648e+06	1.39608e+06	1.35671e+06	1.37386e+06
169	169	sp|P16401|H15_HUMAN	N/A	N/A	sp|P16401|H15_HUMAN Histone H1.5 OS=Homo sapiens GN=HIST1H1B PE=1 SV=3	TRUE	298930	308256	285911	480259	473258	474699	291890	280752	287898	479009	488828	449759
170	170	sp|P49368|TCPG_HUMAN	N/A	N/A	sp|P49368|TCPG_HUMAN T-complex protein 1 subunit gamma OS=Homo sapiens GN=CCT3 PE=1 SV=4	TRUE	281222	276168	286859	286377	275758	274822	280367	274510	288445	286066	277159	284123
171	171	sp|P09382|LEG1_HUMAN	N/A	N/A	Galectin-1 OS=Homo sapiens GN=LGALS1 PE=1 SV=2	TRUE	637715	626089	641891	923241	904124	906849	611996	614916	596814	900417	929426	929696
172	172	sp|Q8NC51|PAIRB_HUMAN	N/A	N/A	sp|Q8NC51-2|PAIRB_HUMAN Isoform 2 of Plasminogen activator inhibitor 1 RNA-binding protein OS=Homo sapiens GN=SERBP1	TRUE	106268	104527	106599	106903	68111.3	100837	125808	118474	120476	109632	109499	112974
173	173	sp|P06744|G6PI_HUMAN	N/A	N/A	sp|P06744-2|G6PI_HUMAN Isoform 2 of Glucose-6-phosphate isomerase OS=Homo sapiens GN=GPI	TRUE	89498.6	70300.7	77899.1	70323.4	71072.6	78272.7	81553.1	50474.4	93607.4	90917.2	96361.1	87780.9
174	174	sp|O43175|SERA_HUMAN	N/A	N/A	D-3-phosphoglycerate dehydrogenase OS=Homo sapiens GN=PHGDH PE=1 SV=4	TRUE	120646	158948	148962	271399	279983	276911	140875	138597	140683	256694	263697	254768
175	175	sp|Q9Y265|RUVB1_HUMAN	N/A	N/A	RuvB-like 1 OS=Homo sapiens GN=RUVBL1 PE=1 SV=1	TRUE	249725	244176	255629	218512	212178	216531	226368	221244	219760	187428	199025	200396
176	176	sp|P08865|RSSA_HUMAN	N/A	N/A	40S ribosomal protein SA OS=Homo sapiens GN=RPSA PE=1 SV=4	TRUE	527710	527877	536524	485419	524791	504276	503131	504554	501074	541613	521286	510011
177	177	sp|Q07020|RL18_HUMAN	N/A	N/A	sp|Q07020|RL18_HUMAN 60S ribosomal protein L18 OS=Homo sapiens GN=RPL18 PE=1 SV=2	TRUE	357508	346615	351707	310259	329456	333164	396066	387427	385616	310929	303539	307537
178	178	sp|Q92616|GCN1L_HUMAN	N/A	N/A	sp|Q92616|GCN1L_HUMAN Translational activator GCN1 OS=Homo sapiens GN=GCN1L1 PE=1 SV=6	TRUE	26313.6	28518.6	36048.4	29065.1	48763.3	38421.8	30814.3	22282.3	21693.9	46883.7	50541.6	50311.3
179	179	sp|P21796|VDAC1_HUMAN	N/A	N/A	Voltage-dependent anion-selective channel protein 1 OS=Homo sapiens GN=VDAC1 PE=1 SV=2	TRUE	355316	346582	366675	294078	296562	300364	334796	338599	344991	281811	276941	287257
180	180	sp|P23381|SYWC_HUMAN	N/A	N/A	sp|P23381|SYWC_HUMAN Tryptophan--tRNA ligase, cytoplasmic OS=Homo sapiens GN=WARS PE=1 SV=2	TRUE	29168	31628.1	25857.8	48922.7	51427.8	52211.6	30221.5	23083.8	26782.5	53499.7	47282.1	53886.8
181	181	sp|Q9BSJ8|ESYT1_HUMAN	N/A	N/A	sp|Q9BSJ8-2|ESYT1_HUMAN Isoform 2 of Extended synaptotagmin-1 OS=Homo sapiens GN=ESYT1	TRUE	37207	32455.2	34525.2	47238	44544.6	36104.5	31119	29748.9	25788.6	37401.4	40208.1	39126.6
182	182	sp|P06753-2|TPM3_HUMAN	N/A	N/A	sp|P06753-5|TPM3_HUMAN Isoform 5 of Tropomyosin alpha-3 chain OS=Homo sapiens GN=TPM3	TRUE	223020	212404	215224	210014	203534	195422	250509	239771	244371	148131	144959	147337
183	183	sp|P07910-2|HNRPC_HUMAN	N/A	N/A	sp|P07910-2|HNRPC_HUMAN Isoform C1 of Heterogeneous nuclear ribonucleoproteins C1/C2 OS=Homo sapiens GN=HNRNPC	TRUE	199892	197643	202499	231028	237616	241867	229637	218549	229670	189464	185855	156752
184	184	sp|P15144|AMPN_HUMAN	N/A	N/A	sp|P15144|AMPN_HUMAN Aminopeptidase N OS=Homo sapiens GN=ANPEP PE=1 SV=4	TRUE	69527.9	51688	86282.8	113006	111747	107061	57551.5	81006.7	83620.2	124691	111364	116758
185	185	sp|Q15029|U5S1_HUMAN	N/A	N/A	116 kDa U5 small nuclear ribonucleoprotein component OS=Homo sapiens GN=EFTUD2 PE=1 SV=1	TRUE	46447.1	39794.3	34022.6	38524.1	42691.5	32135.5	40833	47567.6	44934.9	28713.5	39015.9	44346.5
186	186	sp|P15311|EZRI_HUMAN	N/A	N/A	sp|P15311|EZRI_HUMAN Ezrin OS=Homo sapiens GN=EZR PE=1 SV=4	TRUE	160536	121132	178537	93403.5	106850	138951	157893	110475	118989	150064	112275	152197
187	187	sp|P09211|GSTP1_HUMAN	N/A	N/A	Glutathione S-transferase P OS=Homo sapiens GN=GSTP1 PE=1 SV=2	TRUE	184851	190213	173332	225794	193950	224414	240867	226164	237353	251669	271738	263549
188	188	sp|Q99729-3|ROAA_HUMAN	N/A	N/A	sp|Q99729-2|ROAA_HUMAN Isoform 2 of Heterogeneous nuclear ribonucleoprotein A/B OS=Homo sapiens GN=HNRNPAB	TRUE	189914	184815	157350	215514	218339	206156	157919	163390	130603	172956	156585	145531
189	189	sp|P62258|1433E_HUMAN	N/A	N/A	14-3-3 protein epsilon OS=Homo sapiens GN=YWHAE PE=1 SV=1	TRUE	298586	307033	297355	368507	369564	361510	316742	297344	311530	288604	289116	279992
190	190	sp|Q15365|PCBP1_HUMAN	N/A	N/A	sp|Q15365|PCBP1_HUMAN Poly(rC)-binding protein 1 OS=Homo sapiens GN=PCBP1 PE=1 SV=2	TRUE	201789	197545	194425	240812	181315	180826	174664	168567	169753	174829	182348	181973
191	191	sp|O14979-2|HNRDL_HUMAN	N/A	N/A	sp|O14979-2|HNRDL_HUMAN Isoform 2 of Heterogeneous nuclear ribonucleoprotein D-like OS=Homo sapiens GN=HNRNPDL	TRUE	187069	187609	180460	221507	194978	178521	173295	171895	176948	196779	173177	158863
192	192	sp|P08133|ANXA6_HUMAN	N/A	N/A	Annexin A6 OS=Homo sapiens GN=ANXA6 PE=1 SV=3	TRUE	64263.4	61850.1	63472	33916.6	19675.4	51478.2	52564.1	58994.4	74971.4	43761	24674.4	21510
193	193	sp|P62136|PP1A_HUMAN	N/A	N/A	Serine/threonine-protein phosphatase PP1-alpha catalytic subunit OS=Homo sapiens GN=PPP1CA PE=1 SV=1	TRUE	43118.4	43375	47939.4	36487.1	32395	41192.9	30872.7	28395.2	30459.9	28095.9	32387.9	31145.9
194	194	sp|Q06830|PRDX1_HUMAN	N/A	N/A	sp|Q06830|PRDX1_HUMAN Peroxiredoxin-1 OS=Homo sapiens GN=PRDX1 PE=1 SV=1	TRUE	778270	793186	819137	592542	596751	634058	737086	730932	708387	599960	596929	592163
195	195	sp|P31946|1433B_HUMAN	N/A	N/A	14-3-3 protein beta/alpha OS=Homo sapiens GN=YWHAB PE=1 SV=3	TRUE	246292	259713	254716	283132	275404	280132	241915	240536	248855	247301	251864	248675
196	196	sp|P62249|RS16_HUMAN	N/A	N/A	40S ribosomal protein S16 OS=Homo sapiens GN=RPS16 PE=1 SV=2	TRUE	269519	243920	265145	237436	238947	281329	319318	319162	305783	224532	224172	238461
197	197	sp|P35241-5|RADI_HUMAN	N/A	N/A	sp|P35241-5|RADI_HUMAN Isoform 5 of Radixin OS=Homo sapiens GN=RDX	TRUE	8041.49	2743.7	10254.7	10835.6	10411.5	6681.22	10952.1	7212.2	10192.3	10405.5	9922.74	11737
198	198	sp|P12004|PCNA_HUMAN	N/A	N/A	Proliferating cell nuclear antigen OS=Homo sapiens GN=PCNA PE=1 SV=1	TRUE	174261	169871	171453	160730	145531	168201	167037	163396	155518	164033	157800	163090
199	199	sp|Q9UJZ1|STML2_HUMAN	N/A	N/A	Stomatin-like protein 2, mitochondrial OS=Homo sapiens GN=STOML2 PE=1 SV=1	TRUE	143321	134977	148023	133794	102375	125207	115082	174601	121438	139640	139028	122949
200	200	sp|P61604|CH10_HUMAN	N/A	N/A	sp|P61604|CH10_HUMAN 10 kDa heat shock protein, mitochondrial OS=Homo sapiens GN=HSPE1 PE=1 SV=2	TRUE	1.28412e+06	1.27711e+06	1.26007e+06	1.12778e+06	1.08458e+06	1.09793e+06	1.02397e+06	1.04017e+06	1.05228e+06	1.02866e+06	1.05179e+06	1.03416e+06
201	201	sp|Q13310-3|PABP4_HUMAN	N/A	N/A	sp|Q13310-2|PABP4_HUMAN Isoform 2 of Polyadenylate-binding protein 4 OS=Homo sapiens GN=PABPC4	TRUE	45331.7	42801.7	52045.5	29536	42685.8	31421.7	49235.5	50390.7	55465.3	42718.4	47051.4	44397.3
202	202	sp|Q01518|CAP1_HUMAN	N/A	N/A	Adenylyl cyclase-associated protein 1 OS=Homo sapiens GN=CAP1 PE=1 SV=5	TRUE	234689	236538	243833	227362	228486	226220	205138	210441	211400	242413	240590	260280
203	203	sp|P23396|RS3_HUMAN	N/A	N/A	40S ribosomal protein S3 OS=Homo sapiens GN=RPS3 PE=1 SV=2	TRUE	265127	221010	213679	240904	268579	227726	292957	301177	271674	238596	213052	248928
204	204	sp|P24534|EF1B_HUMAN	N/A	N/A	sp|P24534|EF1B_HUMAN Elongation factor 1-beta OS=Homo sapiens GN=EEF1B2 PE=1 SV=3	TRUE	148301	146861	160472	159001	157383	160066	148878	140988	151770	144290	155253	147571
205	205	sp|P40939|ECHA_HUMAN	N/A	N/A	Trifunctional enzyme subunit alpha, mitochondrial OS=Homo sapiens GN=HADHA PE=1 SV=2	TRUE	72047.6	74786	58383.1	62347.8	52535.3	56254.8	85760.7	74636.2	60536	63931.7	71511	74831.8
206	206	sp|Q99497|PARK7_HUMAN	N/A	N/A	Protein deglycase DJ-1 OS=Homo sapiens GN=PARK7 PE=1 SV=2	TRUE	347501	357253	299195	455289	445419	440853	357323	308411	357218	399781	423405	400433
207	207	sp|O75643|U520_HUMAN	N/A	N/A	U5 small nuclear ribonucleoprotein 200 kDa helicase OS=Homo sapiens GN=SNRNP200 PE=1 SV=2	TRUE	38004.9	51047.6	44369.2	45794.9	53110.3	30121.6	36143	40145.8	41356.3	27397.8	34904	29243
208	208	sp|Q15233|NONO_HUMAN	N/A	N/A	Non-POU domain-containing octamer-binding protein OS=Homo sapiens GN=NONO PE=1 SV=4	TRUE	42400.9	48324.6	45883.7	40646.5	38299.1	35623.2	36815.7	37654.7	50143.3	40175.6	42978.3	53443.7
209	209	sp|P46782|RS5_HUMAN	N/A	N/A	40S ribosomal protein S5 OS=Homo sapiens GN=RPS5 PE=1 SV=4	TRUE	163732	154198	147041	138590	142423	138374	161943	152840	160594	123877	117049	115383
210	210	sp|Q6YHK3|CD109_HUMAN	N/A	N/A	sp|Q6YHK3-4|CD109_HUMAN Isoform 4 of CD109 antigen OS=Homo sapiens GN=CD109	TRUE	5782.21	9883.05	4926.28	20290.8	16544.2	8194.87	8213.63	5164.7	6335.51	20407.4	16958.9	18836
211	211	sp|P84077|ARF1_HUMAN	N/A	N/A	ADP-ribosylation factor 1 OS=Homo sapiens GN=ARF1 PE=1 SV=2	TRUE	81987.1	83946.5	64588.1	113783	101386	94741.4	124676	126283	117429	86293.8	71970.6	77377.9
212	212	sp|P26641|EF1G_HUMAN	N/A	N/A	sp|P26641-2|EF1G_HUMAN Isoform 2 of Elongation factor 1-gamma OS=Homo sapiens GN=EEF1G	TRUE	328414	346472	324711	290846	245463	293127	294388	286426	306654	279432	262932	270092
213	213	sp|P14314|GLU2B_HUMAN	N/A	N/A	Glucosidase 2 subunit beta OS=Homo sapiens GN=PRKCSH PE=1 SV=2	TRUE	443588	453134	450143	427772	441413	446537	394460	380591	396960	364144	379216	395094
214	214	sp|P39019|RS19_HUMAN	N/A	N/A	40S ribosomal protein S19 OS=Homo sapiens GN=RPS19 PE=1 SV=2	TRUE	398523	413165	396673	350833	339827	361406	374154	382539	371163	357923	357981	354704
215	215	sp|P38117-2|ETFB_HUMAN	N/A	N/A	Isoform 2 of Electron transfer flavoprotein subunit beta OS=Homo sapiens GN=ETFB	TRUE	190827	259661	205611	253520	266008	219683	234725	213926	242174	204845	199636	234560
216	216	sp|Q16630-2|CPSF6_HUMAN	N/A	N/A	sp|Q16630-2|CPSF6_HUMAN Isoform 2 of Cleavage and polyadenylation specificity factor subunit 6 OS=Homo sapiens GN=CPSF6	TRUE	14238.2	16589	16681.2	16648.6	18431.3	17045.5	14376.7	15423.7	14102	17130.4	16016.6	17687.7
217	217	sp|Q96AE4|FUBP1_HUMAN	N/A	N/A	sp|Q96AE4-2|FUBP1_HUMAN Isoform 2 of Far upstream element-binding protein 1 OS=Homo sapiens GN=FUBP1	TRUE	48699.4	57473.8	34934.1	36466.8	22403.7	41106.8	39999.5	73724.1	69912.4	66670.7	81311	49160.5
218	218	sp|Q96GU1-2|PAGE5_HUMAN	N/A	N/A	sp|Q96GU1-2|PAGE5_HUMAN Isoform 2 of P antigen family member 5 OS=Homo sapiens GN=PAGE5	TRUE	156196	151953	138613	198268	194628	192249	194951	182126	186344	173260	171387	180522
219	219	sp|Q06323|PSME1_HUMAN	N/A	N/A	sp|Q06323-2|PSME1_HUMAN Isoform 2 of Proteasome activator complex subunit 1 OS=Homo sapiens GN=PSME1	TRUE	136421	127618	130445	182659	154321	173027	196489	174520	198208	47668.6	180732	96609.5
220	220	sp|P84103|SRSF3_HUMAN	N/A	N/A	Serine/arginine-rich splicing factor 3 OS=Homo sapiens GN=SRSF3 PE=1 SV=1	TRUE	274590	307624	255559	288160	292262	264537	247529	255986	266786	234392	236589	229868
221	221	sp|Q92598-4|HS105_HUMAN	N/A	N/A	sp|Q92598-4|HS105_HUMAN Isoform 4 of Heat shock protein 105 kDa OS=Homo sapiens GN=HSPH1	TRUE	14035.1	13701.3	16501.4	11410.2	11802.1	11799.3	13353	13973.1	13013.1	10243.8	11956	12371.9
222	222	sp|P61204|ARF3_HUMAN	N/A	N/A	sp|P61204|ARF3_HUMAN ADP-ribosylation factor 3 OS=Homo sapiens GN=ARF3 PE=1 SV=2	TRUE	71962.9	41995.7	40895.6	84087.6	82259	84373	78874.7	76831.6	80032.5	98353.4	89915.8	102905
223	223	sp|P18669|PGAM1_HUMAN	N/A	N/A	Phosphoglycerate mutase 1 OS=Homo sapiens GN=PGAM1 PE=1 SV=2	TRUE	173103	175970	161572	169167	164566	149549	199968	210259	198280	190527	189567	182802
224	224	sp|P62158|CALM_HUMAN	N/A	N/A	sp|P62158|CALM_HUMAN Calmodulin OS=Homo sapiens GN=CALM1 PE=1 SV=2	TRUE	220364	232622	224785	227208	218809	291610	369007	398102	375354	355497	362730	363768
225	225	sp|P62829|RL23_HUMAN	N/A	N/A	sp|P62829|RL23_HUMAN 60S ribosomal protein L23 OS=Homo sapiens GN=RPL23 PE=1 SV=1	TRUE	156859	88387	151742	136192	143695	133192	171346	169621	167877	132197	128563	121144
226	226	sp|Q07021|C1QBP_HUMAN	N/A	N/A	Complement component 1 Q subcomponent-binding protein, mitochondrial OS=Homo sapiens GN=C1QBP PE=1 SV=1	TRUE	290163	293231	263531	231521	233418	231920	288272	293918	270340	187185	176769	175232
227	227	sp|P41250|SYG_HUMAN	N/A	N/A	Glycine--tRNA ligase OS=Homo sapiens GN=GARS PE=1 SV=3	TRUE	67128.9	56420.8	93917.8	82770	86765.6	94812	47342.2	64244.5	58259.3	56967.5	59232.9	80217
228	228	sp|P54819|KAD2_HUMAN	N/A	N/A	Adenylate kinase 2, mitochondrial OS=Homo sapiens GN=AK2 PE=1 SV=2	TRUE	107941	112255	114858	113852	112825	107716	111903	108753	110330	109754	105622	103629
229	229	sp|O14980|XPO1_HUMAN	N/A	N/A	Exportin-1 OS=Homo sapiens GN=XPO1 PE=1 SV=1	TRUE	24815.3	36453	40505.3	34225	21110.5	31635.7	33622	23829	28709.4	37937.3	24009.4	19036.7
230	230	sp|Q92945|FUBP2_HUMAN	N/A	N/A	sp|Q92945|FUBP2_HUMAN Far upstream element-binding protein 2 OS=Homo sapiens GN=KHSRP PE=1 SV=4	TRUE	162959	169946	176469	165001	168354	159830	158019	154473	159959	170279	165348	175498
231	231	sp|P62701|RS4X_HUMAN	N/A	N/A	sp|P62701|RS4X_HUMAN 40S ribosomal protein S4, X isoform OS=Homo sapiens GN=RPS4X PE=1 SV=2	TRUE	260396	285991	280109	251427	241475	287679	315756	333527	321921	283519	282155	285343
232	232	sp|P16949|STMN1_HUMAN	N/A	N/A	Stathmin OS=Homo sapiens GN=STMN1 PE=1 SV=3	TRUE	227721	297211	253449	313102	393209	353272	248061	238424	259021	286102	278678	284587
233	233	sp|Q9UQ80|PA2G4_HUMAN	N/A	N/A	sp|Q9UQ80-2|PA2G4_HUMAN Isoform 2 of Proliferation-associated protein 2G4 OS=Homo sapiens GN=PA2G4	TRUE	208899	204049	201821	193385	192870	191611	197883	194547	198571	182880	187559	193976
234	234	sp|P47895|AL1A3_HUMAN	N/A	N/A	sp|P47895|AL1A3_HUMAN Aldehyde dehydrogenase family 1 member A3 OS=Homo sapiens GN=ALDH1A3 PE=1 SV=2	TRUE	29209.7	32442.2	22716.9	126883	123470	121295	42674.1	36672.6	39232.2	131464	123588	137987
235	235	sp|P07954|FUMH_HUMAN	N/A	N/A	Fumarate hydratase, mitochondrial OS=Homo sapiens GN=FH PE=1 SV=3	TRUE	262686	250496	99680.3	229438	197826	231926	225307	234553	205878	250649	240315	215803
236	236	sp|P29692|EF1D_HUMAN	N/A	N/A	sp|P29692-2|EF1D_HUMAN Isoform 2 of Elongation factor 1-delta OS=Homo sapiens GN=EEF1D	TRUE	294965	288511	285998	252825	245680	257871	278844	283754	281085	253447	244982	254727
237	237	sp|Q86VP6|CAND1_HUMAN	N/A	N/A	sp|Q86VP6|CAND1_HUMAN Cullin-associated NEDD8-dissociated protein 1 OS=Homo sapiens GN=CAND1 PE=1 SV=2	TRUE	82585.9	82698.1	92161.3	112942	93156.6	106057	71185.6	64963.5	66795.1	94789.5	97050.7	93163.9
238	238	sp|P61158|ARP3_HUMAN	N/A	N/A	Actin-related protein 3 OS=Homo sapiens GN=ACTR3 PE=1 SV=3	TRUE	55457.3	52352.7	47542.9	53015	59365.5	50143.3	43523.8	50513.8	40680	57878.9	57623.1	58696.7
239	239	sp|Q96TC7|RMD3_HUMAN	N/A	N/A	sp|Q96TC7-2|RMD3_HUMAN Isoform 2 of Regulator of microtubule dynamics protein 3 OS=Homo sapiens GN=RMDN3	TRUE	5281.22	5527.35	5946.81	4754.15	520.633	5296.6	2802.96	346.879	2687.11	5207.14	4709.33	5122.21
240	240	sp|O76003|GLRX3_HUMAN	N/A	N/A	Glutaredoxin-3 OS=Homo sapiens GN=GLRX3 PE=1 SV=2	TRUE	153891	145726	158464	107222	129460	114614	153292	153061	154913	125066	106915	127644
241	241	sp|P51149|RAB7A_HUMAN	N/A	N/A	sp|P51149|RAB7A_HUMAN Ras-related protein Rab-7a OS=Homo sapiens GN=RAB7A PE=1 SV=1	TRUE	211885	218709	209064	196374	177867	181486	226359	226586	214314	179589	198267	194606
242	242	sp|Q99623|PHB2_HUMAN	N/A	N/A	sp|Q99623|PHB2_HUMAN Prohibitin-2 OS=Homo sapiens GN=PHB2 PE=1 SV=2	TRUE	299373	274136	306213	260223	248283	263506	260399	257679	257638	209889	210237	227922
243	243	sp|P05387|RLA2_HUMAN	N/A	N/A	60S acidic ribosomal protein P2 OS=Homo sapiens GN=RPLP2 PE=1 SV=1	TRUE	415905	410708	415423	388478	402034	388546	470542	475809	466241	359978	365998	377398
244	244	sp|P35221|CTNA1_HUMAN	N/A	N/A	sp|P35221|CTNA1_HUMAN Catenin alpha-1 OS=Homo sapiens GN=CTNNA1 PE=1 SV=1	TRUE	1850.47	3038.86	3566.92	7202.43	3710.43	11234.1	7764.91	5719.48	5560.47	11498.8	14196.6	10540.6
245	245	sp|P62241|RS8_HUMAN	N/A	N/A	40S ribosomal protein S8 OS=Homo sapiens GN=RPS8 PE=1 SV=2	TRUE	418359	460704	426420	403911	422379	407256	441855	468757	432586	392163	424803	416174
246	246	sp|P49588|SYAC_HUMAN	N/A	N/A	sp|P49588|SYAC_HUMAN Alanine--tRNA ligase, cytoplasmic OS=Homo sapiens GN=AARS PE=1 SV=2	TRUE	56441	35857.1	85915.1	129360	163842	163359	106777	121588	51837	148655	127251	97032.8
247	247	sp|Q92973|TNPO1_HUMAN	N/A	N/A	Transportin-1 OS=Homo sapiens GN=TNPO1 PE=1 SV=2	TRUE	40698.8	44157.1	50056.9	43264.4	26851.6	42007.3	27648.1	38664.5	40978.8	35014.6	46003	44172.5
248	248	sp|P46940|IQGA1_HUMAN	N/A	N/A	sp|P46940|IQGA1_HUMAN Ras GTPase-activating-like protein IQGAP1 OS=Homo sapiens GN=IQGAP1 PE=1 SV=1	TRUE	13856.6	8231.18	16873.6	30848.8	21250.7	21961	18657	12727.7	25720.4	24142.5	24540.6	25047.6
249	249	sp|P24752|THIL_HUMAN	N/A	N/A	sp|P24752|THIL_HUMAN Acetyl-CoA acetyltransferase, mitochondrial OS=Homo sapiens GN=ACAT1 PE=1 SV=1	TRUE	85686.5	83768.3	87892.7	45861.3	74414.1	75239.8	68190.3	72097.7	74338.8	79932.2	76815.9	79934.2
250	250	sp|P27348|1433T_HUMAN	N/A	N/A	14-3-3 protein theta OS=Homo sapiens GN=YWHAQ PE=1 SV=1	TRUE	165341	172590	153932	206554	128350	152546	130076	161112	171476	180091	146171	143605
251	251	sp|P32119|PRDX2_HUMAN	N/A	N/A	Peroxiredoxin-2 OS=Homo sapiens GN=PRDX2 PE=1 SV=5	TRUE	330424	303829	339530	426478	420679	399522	307702	321537	316077	404183	408763	364727
252	252	sp|P42704|LPPRC_HUMAN	N/A	N/A	sp|P42704|LPPRC_HUMAN Leucine-rich PPR motif-containing protein, mitochondrial OS=Homo sapiens GN=LRPPRC PE=1 SV=3	TRUE	49026.6	37618.5	34426.1	34917.7	35137	23925.9	35797.7	40748.5	38038.7	27904.9	22016.5	26914.7
253	253	sp|Q71DI3|H32_HUMAN	N/A	N/A	sp|Q71DI3|H32_HUMAN Histone H3.2 OS=Homo sapiens GN=HIST2H3A PE=1 SV=3	TRUE	2.03346e+06	1.99738e+06	2.00189e+06	1.77178e+06	1.79994e+06	1.83887e+06	1.99026e+06	2.01697e+06	1.98008e+06	2.26265e+06	2.27796e+06	2.25105e+06
254	254	sp|P05023|AT1A1_HUMAN	N/A	N/A	sp|P05023|AT1A1_HUMAN Sodium/potassium-transporting ATPase subunit alpha-1 OS=Homo sapiens GN=ATP1A1 PE=1 SV=1	TRUE	26717.1	31977.5	31304.1	3839.72	9514	34969.7	29621.1	28261.7	30781.7	33357.7	33702.3	28327.7
255	255	sp|P47756-2|CAPZB_HUMAN	N/A	N/A	sp|P47756-2|CAPZB_HUMAN Isoform 2 of F-actin-capping protein subunit beta OS=Homo sapiens GN=CAPZB	TRUE	26311.4	29478.9	24003.1	4940.71	30671	27409.2	28690.3	24948.1	26030.2	25228.6	36348.5	26682.3
256	256	sp|P62753|RS6_HUMAN	N/A	N/A	40S ribosomal protein S6 OS=Homo sapiens GN=RPS6 PE=1 SV=1	TRUE	265023	266263	278702	252154	258078	259723	293785	249819	289514	297351	304877	285490
257	257	sp|P31948-2|STIP1_HUMAN	N/A	N/A	sp|P31948|STIP1_HUMAN Stress-induced-phosphoprotein 1 OS=Homo sapiens GN=STIP1 PE=1 SV=1	TRUE	183429	182032	186681	194899	186363	188176	180557	191334	191872	194826	187589	188923
258	258	sp|Q5VYK3|ECM29_HUMAN	N/A	N/A	Proteasome-associated protein ECM29 homolog OS=Homo sapiens GN=ECM29 PE=1 SV=2	TRUE	4454.41	2146.13	5483.53	7178.97	2861.54	2571.28	3253.12	5039	3185.44	3409.11	4887.75	2395.61
259	259	sp|P21980|TGM2_HUMAN	N/A	N/A	Protein-glutamine gamma-glutamyltransferase 2 OS=Homo sapiens GN=TGM2 PE=1 SV=2	TRUE	211503	221809	230833	138233	145706	148452	249085	258439	250110	171295	170271	165795
260	260	sp|O43852|CALU_HUMAN	N/A	N/A	sp|O43852-3|CALU_HUMAN Isoform 3 of Calumenin OS=Homo sapiens GN=CALU	TRUE	90073.7	75101.2	72331.8	93703.8	89284.9	80644.7	71384.5	79532.1	73739.5	48407.2	59633.8	63977.6
261	261	sp|Q13011|ECH1_HUMAN	N/A	N/A	sp|Q13011|ECH1_HUMAN Delta(3,5)-Delta(2,4)-dienoyl-CoA isomerase, mitochondrial OS=Homo sapiens GN=ECH1 PE=1 SV=2	TRUE	821.613	17842	15051.2	17353.6	16991.6	18537.1	16831.8	15950.6	15723.4	18943	18934.8	19166.5
262	262	sp|P50454|SERPH_HUMAN	N/A	N/A	sp|P50454|SERPH_HUMAN Serpin H1 OS=Homo sapiens GN=SERPINH1 PE=1 SV=2	TRUE	126316	95666.1	103571	105460	99366.5	126740	131558	132914	60005.1	136247	141814	144920
263	263	sp|P62277|RS13_HUMAN	N/A	N/A	40S ribosomal protein S13 OS=Homo sapiens GN=RPS13 PE=1 SV=2	TRUE	601850	613424	595413	594654	590696	580881	614409	625014	629143	579220	584526	570986
264	264	sp|O60684|IMA7_HUMAN	N/A	N/A	sp|O60684|IMA7_HUMAN Importin subunit alpha-7 OS=Homo sapiens GN=KPNA6 PE=1 SV=1	TRUE	15728.6	14048.8	17704.5	18560.1	16152.4	16694.1	24143.6	22666.3	22172.9	18534.7	24141.3	23674.6
265	265	sp|P62841|RS15_HUMAN	N/A	N/A	sp|P62841|RS15_HUMAN 40S ribosomal protein S15 OS=Homo sapiens GN=RPS15 PE=1 SV=2	TRUE	4817.2	5263.79	2703.02	9848.45	10051.9	6564.79	5904.12	6955.76	8863.44	15980.1	11816.7	15544.6
266	266	sp|Q14978|NOLC1_HUMAN	N/A	N/A	sp|Q14978-2|NOLC1_HUMAN Isoform Beta of Nucleolar and coiled-body phosphoprotein 1 OS=Homo sapiens GN=NOLC1	TRUE	112374	105693	113662	72966.2	83035.3	75109.3	81666.3	67136	75234	75530.8	70948.9	60215
267	267	sp|P62314|SMD1_HUMAN	N/A	N/A	sp|P62314|SMD1_HUMAN Small nuclear ribonucleoprotein Sm D1 OS=Homo sapiens GN=SNRPD1 PE=1 SV=1	TRUE	114482	111211	117525	116453	118212	117802	100397	103276	106861	107260	108850	112865
268	268	sp|P62979|RS27A_HUMAN	N/A	N/A	Ubiquitin-40S ribosomal protein S27a OS=Homo sapiens GN=RPS27A PE=1 SV=2	TRUE	1.1903e+06	1.22484e+06	1.24373e+06	808077	866247	828412	990978	999835	976989	885785	906681	833475
269	269	sp|Q14533|KRT81_HUMAN	N/A	N/A	Keratin, type II cuticular Hb1 OS=Homo sapiens GN=KRT81 PE=1 SV=3	TRUE	419214	254359	383933	456430	399819	396595	462951	354792	342412	314388	278646	409175
270	270	sp|P40925-3|MDHC_HUMAN	N/A	N/A	sp|P40925-3|MDHC_HUMAN Isoform 3 of Malate dehydrogenase, cytoplasmic OS=Homo sapiens GN=MDH1	TRUE	67320.6	73848.4	72506.2	86660.1	88772.4	89838.1	70863.3	71925.7	75759.3	90714.6	89312.6	87551.3
271	271	sp|P11940|PABP1_HUMAN	N/A	N/A	sp|P11940-2|PABP1_HUMAN Isoform 2 of Polyadenylate-binding protein 1 OS=Homo sapiens GN=PABPC1	TRUE	155578	158543	137176	147369	142482	153804	154197	143867	147899	129879	128334	136815
272	272	sp|Q02878|RL6_HUMAN	N/A	N/A	sp|Q02878|RL6_HUMAN 60S ribosomal protein L6 OS=Homo sapiens GN=RPL6 PE=1 SV=3	TRUE	262433	287047	269541	267095	255098	261061	349943	328672	346587	259295	251554	256160
273	273	sp|O00429|DNM1L_HUMAN	N/A	N/A	sp|O00429-2|DNM1L_HUMAN Isoform 4 of Dynamin-1-like protein OS=Homo sapiens GN=DNM1L	TRUE	19968.3	19223.7	21666.4	9067.28	21391.7	19096.1	16952.2	20477.6	19893.3	20749	23340.7	24186.7
274	274	sp|Q9UL46|PSME2_HUMAN	N/A	N/A	Proteasome activator complex subunit 2 OS=Homo sapiens GN=PSME2 PE=1 SV=4	TRUE	67372	82263.4	74530.3	99603.5	88615.1	93852.2	56866.9	59887.3	47741.7	76715	80047.5	63078
275	275	sp|Q02543|RL18A_HUMAN	N/A	N/A	sp|Q02543|RL18A_HUMAN 60S ribosomal protein L18a OS=Homo sapiens GN=RPL18A PE=1 SV=2	TRUE	75405.7	67916.1	66225	71738.5	61541.8	63314	82518.2	85283.6	84221.1	56616.6	55295	53274.5
276	276	sp|P18206|VINC_HUMAN	N/A	N/A	sp|P18206-2|VINC_HUMAN Isoform 1 of Vinculin OS=Homo sapiens GN=VCL	TRUE	51523.6	42651.3	42457.1	29656.6	39696.3	40478.8	49062.6	51392.7	51327.7	52278.8	44537.6	39896.9
277	277	sp|Q14980|NUMA1_HUMAN	N/A	N/A	sp|Q14980-2|NUMA1_HUMAN Isoform 2 of Nuclear mitotic apparatus protein 1 OS=Homo sapiens GN=NUMA1	TRUE	10525.3	16396	15781.1	24206.4	16174.6	24122.3	8819.53	2703.72	13347.7	15380.4	16174.8	13465.7
278	278	sp|Q5T4S7-3|UBR4_HUMAN	N/A	N/A	sp|Q5T4S7-2|UBR4_HUMAN Isoform 2 of E3 ubiquitin-protein ligase UBR4 OS=Homo sapiens GN=UBR4	TRUE	13016.5	19947.1	12057.8	14153	14321.8	11674.9	2063.45	8477.45	13651	8982.59	13421.1	15157.5
279	279	sp|P06396|GELS_HUMAN	N/A	N/A	Gelsolin OS=Homo sapiens GN=GSN PE=1 SV=1	TRUE	18967	29608.2	13637.3	40805.8	25736	26425.1	12826.6	29213.3	11602.8	40848.3	34401.9	30663
280	280	sp|P31949|S10AB_HUMAN	N/A	N/A	sp|P31949|S10AB_HUMAN Protein S100-A11 OS=Homo sapiens GN=S100A11 PE=1 SV=2	TRUE	318112	334809	302383	339742	325422	334435	328748	318994	314248	335206	322834	315611
281	281	sp|Q96P70|IPO9_HUMAN	N/A	N/A	sp|Q96P70|IPO9_HUMAN Importin-9 OS=Homo sapiens GN=IPO9 PE=1 SV=3	TRUE	16726.3	15385.3	15114.5	23570.1	29468.9	29425.5	24035.7	25975.2	27079.7	29748.9	33290.9	27420.4
282	282	sp|Q8IY81|SPB1_HUMAN	N/A	N/A	sp|Q8IY81|SPB1_HUMAN pre-rRNA processing protein FTSJ3 OS=Homo sapiens GN=FTSJ3 PE=1 SV=2	TRUE	117707	113572	112781	82552.5	83475.5	79485.2	98845.9	104954	100753	90862.4	82132	79191.7
283	283	sp|P07814|SYEP_HUMAN	N/A	N/A	sp|P07814|SYEP_HUMAN Bifunctional glutamate/proline--tRNA ligase OS=Homo sapiens GN=EPRS PE=1 SV=5	TRUE	100919	104988	86819.5	120536	74534.7	122518	141491	80057.3	127508	126323	99681.2	134131
284	284	sp|Q8WUM4|PDC6I_HUMAN	N/A	N/A	sp|Q8WUM4-2|PDC6I_HUMAN Isoform 2 of Programmed cell death 6-interacting protein OS=Homo sapiens GN=PDCD6IP	TRUE	13122.1	11602.9	7898.63	16937.7	19329.2	7591.6	13578	11941.5	12556.5	15814	12393.9	11903.6
285	285	sp|P17655|CAN2_HUMAN	N/A	N/A	sp|P17655|CAN2_HUMAN Calpain-2 catalytic subunit OS=Homo sapiens GN=CAPN2 PE=1 SV=6	TRUE	43345.5	56763.3	46187	48111.1	41084	47308.7	56597.4	53356.5	51510.3	33228.9	39720.9	31750.1
286	286	sp|P22392-2|NDKB_HUMAN	N/A	N/A	sp|P22392-2|NDKB_HUMAN Isoform 3 of Nucleoside diphosphate kinase B OS=Homo sapiens GN=NME2	TRUE	226588	222038	218231	196609	204397	202510	206821	216779	212858	198337	194744	198415
287	287	sp|P17096|HMGA1_HUMAN	N/A	N/A	sp|P17096|HMGA1_HUMAN High mobility group protein HMG-I/HMG-Y OS=Homo sapiens GN=HMGA1 PE=1 SV=3	TRUE	246202	252446	247347	244512	249918	251472	220870	218106	242252	228126	228298	258289
288	288	sp|P04792|HSPB1_HUMAN	N/A	N/A	sp|P04792|HSPB1_HUMAN Heat shock protein beta-1 OS=Homo sapiens GN=HSPB1 PE=1 SV=2	TRUE	99253	68573.3	114156	128828	163476	126569	105720	108781	82535.6	129598	175927	174563
289	289	sp|P61981|1433G_HUMAN	N/A	N/A	14-3-3 protein gamma OS=Homo sapiens GN=YWHAG PE=1 SV=2	TRUE	107025	108878	109378	133860	137914	132072	109412	88342.8	93837.4	113427	119203	116369
290	290	sp|P62266|RS23_HUMAN	N/A	N/A	sp|P62266|RS23_HUMAN 40S ribosomal protein S23 OS=Homo sapiens GN=RPS23 PE=1 SV=3	TRUE	38388.9	37047.9	35670.7	35603.7	38327.1	37518.8	61629.1	60814.6	59825.7	30373	29516.4	29537
291	291	sp|Q92688|AN32B_HUMAN	N/A	N/A	sp|Q92688-2|AN32B_HUMAN Isoform 2 of Acidic leucine-rich nuclear phosphoprotein 32 family member B OS=Homo sapiens GN=ANP32B	TRUE	106736	111627	98387.6	105743	112125	107459	81382.7	84288.4	92680.3	81073.5	78046	78275.4
292	292	sp|P62906|RL10A_HUMAN	N/A	N/A	60S ribosomal protein L10a OS=Homo sapiens GN=RPL10A PE=1 SV=2	TRUE	224849	231917	219942	207362	207318	200619	209407	210615	200737	212246	220672	194297
293	293	sp|P25398|RS12_HUMAN	N/A	N/A	40S ribosomal protein S12 OS=Homo sapiens GN=RPS12 PE=1 SV=3	TRUE	258959	250801	236505	227544	224029	223182	238321	245982	236249	238677	232264	237425
294	294	sp|Q15185|TEBP_HUMAN	N/A	N/A	sp|Q15185-4|TEBP_HUMAN Isoform 4 of Prostaglandin E synthase 3 OS=Homo sapiens GN=PTGES3	TRUE	64185.2	54929.8	39211.2	61043.1	58003.1	48164	67468.2	61676.7	58686	26658.1	22555.2	21900.7
295	295	sp|Q15758|AAAT_HUMAN	N/A	N/A	Neutral amino acid transporter B(0) OS=Homo sapiens GN=SLC1A5 PE=1 SV=2	TRUE	133066	119002	148207	170471	136204	120410	123018	117227	113631	135821	135795	132245
296	296	sp|Q99714|HCD2_HUMAN	N/A	N/A	sp|Q99714|HCD2_HUMAN 3-hydroxyacyl-CoA dehydrogenase type-2 OS=Homo sapiens GN=HSD17B10 PE=1 SV=3	TRUE	52725.1	48419.9	57933.7	45937.4	56768.9	49335.6	63888	51328.4	36189.1	45705.9	44258.7	39190
297	297	sp|P61088|UBE2N_HUMAN	N/A	N/A	sp|P61088|UBE2N_HUMAN Ubiquitin-conjugating enzyme E2 N OS=Homo sapiens GN=UBE2N PE=1 SV=1	TRUE	227941	211434	149261	189309	246775	193571	216445	206865	196959	224211	234281	224999
298	298	sp|P10599|THIO_HUMAN	N/A	N/A	sp|P10599-2|THIO_HUMAN Isoform 2 of Thioredoxin OS=Homo sapiens GN=TXN	TRUE	429823	442680	435701	464169	472342	479521	451127	463830	458109	416606	400428	410911
299	299	sp|P55209|NP1L1_HUMAN	N/A	N/A	sp|P55209-2|NP1L1_HUMAN Isoform 2 of Nucleosome assembly protein 1-like 1 OS=Homo sapiens GN=NAP1L1	TRUE	217848	199876	198632	149106	159133	144257	175282	157149	147853	115653	93903.1	90396.1
300	300	sp|P54727|RD23B_HUMAN	N/A	N/A	UV excision repair protein RAD23 homolog B OS=Homo sapiens GN=RAD23B PE=1 SV=1	TRUE	111233	101178	105691	112004	94876	118689	111538	105796	109529	87598.9	83167.2	83924.1
301	301	sp|Q16881|TRXR1_HUMAN	N/A	N/A	Thioredoxin reductase 1, cytoplasmic OS=Homo sapiens GN=TXNRD1 PE=1 SV=3	TRUE	1801.23	2898.4	15527.2	2660.26	4371.97	1459.63	4569.85	4312.9	1454.57	996.624	2495.51	2583.42
302	302	sp|P30044|PRDX5_HUMAN	N/A	N/A	sp|P30044-2|PRDX5_HUMAN Isoform Cytoplasmic+peroxisomal of Peroxiredoxin-5, mitochondrial OS=Homo sapiens GN=PRDX5	TRUE	184258	167326	168618	255781	254518	253908	169417	148880	155277	219621	219855	228240
303	303	sp|P49915|GUAA_HUMAN	N/A	N/A	GMP synthase [glutamine-hydrolyzing] OS=Homo sapiens GN=GMPS PE=1 SV=1	TRUE	82409.6	78491.1	71876.1	97696.3	100739	91631.4	103910	93989.1	90400.4	85624.3	86041.9	136250
304	304	sp|P45880|VDAC2_HUMAN	N/A	N/A	Voltage-dependent anion-selective channel protein 2 OS=Homo sapiens GN=VDAC2 PE=1 SV=2	TRUE	235729	249681	260898	196729	184843	212618	203802	215295	215093	165875	174162	172080
305	305	sp|P46783|RS10_HUMAN	N/A	N/A	40S ribosomal protein S10 OS=Homo sapiens GN=RPS10 PE=1 SV=1	TRUE	221649	222904	200164	243862	220866	217735	190710	178692	183738	179562	138798	198637
306	306	sp|P28066|PSA5_HUMAN	N/A	N/A	sp|P28066|PSA5_HUMAN Proteasome subunit alpha type-5 OS=Homo sapiens GN=PSMA5 PE=1 SV=3	TRUE	77484	85989.1	74982.6	44810.4	94213.5	80046.7	81626.3	75486	75113.6	73345.3	65513.5	65492.9
307	307	sp|P09661|RU2A_HUMAN	N/A	N/A	sp|P09661|RU2A_HUMAN U2 small nuclear ribonucleoprotein A' OS=Homo sapiens GN=SNRPA1 PE=1 SV=2	TRUE	132354	126591	186513	171924	145706	130473	163588	160650	133856	146422	133486	157963
308	308	sp|P51665|PSMD7_HUMAN	N/A	N/A	26S proteasome non-ATPase regulatory subunit 7 OS=Homo sapiens GN=PSMD7 PE=1 SV=2	TRUE	27320.7	27446	19060.9	27686.8	31140.1	33669.6	26032.7	30372	27488.6	23150.4	20360.2	23718.5
309	309	sp|P32969|RL9_HUMAN	N/A	N/A	60S ribosomal protein L9 OS=Homo sapiens GN=RPL9 PE=1 SV=1	TRUE	300165	312408	287963	250753	271182	280102	325190	351999	318138	276422	261098	255119
310	310	sp|Q16543|CDC37_HUMAN	N/A	N/A	Hsp90 co-chaperone Cdc37 OS=Homo sapiens GN=CDC37 PE=1 SV=1	TRUE	97903.7	99618.7	98929	88300.9	95032.9	91308.9	99128.4	97603.8	105558	75968.2	87002.3	86117.1
311	311	sp|P13489|RINI_HUMAN	N/A	N/A	sp|P13489|RINI_HUMAN Ribonuclease inhibitor OS=Homo sapiens GN=RNH1 PE=1 SV=2	TRUE	26274.6	23129.6	27369	30926.9	27286.2	28567.6	22278.2	31562	23247.1	27907.2	27277.2	35548.3
312	312	sp|O95573|ACSL3_HUMAN	N/A	N/A	sp|O95573|ACSL3_HUMAN Long-chain-fatty-acid--CoA ligase 3 OS=Homo sapiens GN=ACSL3 PE=1 SV=3	TRUE	5461.74	19357	4460.58	12784.2	14548.5	971.721	17528.2	19153.5	6873.51	15466.8	16585.9	15126.3
313	313	sp|P62917|RL8_HUMAN	N/A	N/A	60S ribosomal protein L8 OS=Homo sapiens GN=RPL8 PE=1 SV=2	TRUE	293732	301189	282321	258721	243773	251074	323501	336089	319740	256559	278933	279889
314	314	sp|Q13724|MOGS_HUMAN	N/A	N/A	sp|Q13724|MOGS_HUMAN Mannosyl-oligosaccharide glucosidase OS=Homo sapiens GN=MOGS PE=1 SV=5	TRUE	2424.68	5075.53	13980.6	17840.6	15696.7	11915.4	14034.2	4272.45	12016.3	13583.4	12377.4	16205.8
315	315	sp|Q15056|IF4H_HUMAN	N/A	N/A	sp|Q15056-2|IF4H_HUMAN Isoform Short of Eukaryotic translation initiation factor 4H OS=Homo sapiens GN=EIF4H	TRUE	138682	132101	143584	124274	116679	114721	160702	155218	140774	123727	117507	115346
316	316	sp|Q5JWF2|GNAS1_HUMAN	N/A	N/A	sp|Q5JWF2-2|GNAS1_HUMAN Isoform XLas-2 of Guanine nucleotide-binding protein G(s) subunit alpha isoforms XLas OS=Homo sapiens GN=GNAS	TRUE	5669.29	7545.67	5924.43	10128.9	9062.57	7746.85	10250.9	6859.65	8669.53	13728.1	14291.1	14966.3
317	317	sp|P30048|PRDX3_HUMAN	N/A	N/A	Thioredoxin-dependent peroxide reductase, mitochondrial OS=Homo sapiens GN=PRDX3 PE=1 SV=3	TRUE	347428	402601	416987	315618	329584	390609	362494	394439	387364	311595	355082	344567
318	318	sp|Q9H9B4|SFXN1_HUMAN	N/A	N/A	sp|Q9H9B4|SFXN1_HUMAN Sideroflexin-1 OS=Homo sapiens GN=SFXN1 PE=1 SV=4	TRUE	1279.46	13305	9878.99	10275	8095.39	10079.5	9539.92	8954.3	4606.1	10439.4	11809	10870
319	319	sp|P49321|NASP_HUMAN	N/A	N/A	Nuclear autoantigenic sperm protein OS=Homo sapiens GN=NASP PE=1 SV=2	TRUE	56317.5	61368.9	54876	68752.3	77137	59451.5	69832.8	79431.2	75162.1	95521.9	90336.3	98721.1
320	320	sp|P84098|RL19_HUMAN	N/A	N/A	sp|P84098|RL19_HUMAN 60S ribosomal protein L19 OS=Homo sapiens GN=RPL19 PE=1 SV=1	TRUE	256563	285385	255349	245408	262085	221261	269730	272801	286484	247413	258396	254422
321	321	sp|Q13838-2|DX39B_HUMAN	N/A	N/A	sp|Q13838-2|DX39B_HUMAN Isoform 2 of Spliceosome RNA helicase DDX39B OS=Homo sapiens GN=DDX39B	TRUE	39268.4	30550.1	26706.1	40734.8	35052.7	33661.6	41920.3	48751.3	42108.9	20624	22774.3	21871.7
322	322	sp|Q02790|FKBP4_HUMAN	N/A	N/A	sp|Q02790|FKBP4_HUMAN Peptidyl-prolyl cis-trans isomerase FKBP4 OS=Homo sapiens GN=FKBP4 PE=1 SV=3	TRUE	2408.14	26444.5	37861.1	21976.5	38758.2	34039.3	30399.4	4221.63	32221	40542.7	32363.3	29451.9
323	323	sp|Q9UMS4|PRP19_HUMAN	N/A	N/A	Pre-mRNA-processing factor 19 OS=Homo sapiens GN=PRPF19 PE=1 SV=1	TRUE	138432	171702	125686	137746	137622	116847	141669	119086	150813	125211	126327	117702
324	324	sp|Q14152|EIF3A_HUMAN	N/A	N/A	sp|Q14152-2|EIF3A_HUMAN Isoform 2 of Eukaryotic translation initiation factor 3 subunit A OS=Homo sapiens GN=EIF3A	TRUE	72237	84735.2	77821.2	51669.3	64468.1	55836.2	49295.7	49263.2	74617.6	68061.3	56323.4	74028.5
325	325	sp|P62495|ERF1_HUMAN	N/A	N/A	Eukaryotic peptide chain release factor subunit 1 OS=Homo sapiens GN=ETF1 PE=1 SV=3	TRUE	32677	49274.3	31529.9	14157.1	28278.7	35568.5	42843.2	38387.5	33574.6	32293.8	34629.5	30431.6
326	326	sp|P67936|TPM4_HUMAN	N/A	N/A	sp|P67936|TPM4_HUMAN Tropomyosin alpha-4 chain OS=Homo sapiens GN=TPM4 PE=1 SV=3	TRUE	148099	145832	90833.4	106807	105819	117175	155351	135218	139492	79304.6	63839.9	84695.9
327	327	sp|Q9Y4L1|HYOU1_HUMAN	N/A	N/A	sp|Q9Y4L1|HYOU1_HUMAN Hypoxia up-regulated protein 1 OS=Homo sapiens GN=HYOU1 PE=1 SV=1	TRUE	53361.9	63403.6	68627.9	70247.5	70011.4	65573.4	53110.7	69007.2	59956.9	56225.6	56550.3	60125.4
328	328	sp|Q9Y3F4|STRAP_HUMAN	N/A	N/A	Serine-threonine kinase receptor-associated protein OS=Homo sapiens GN=STRAP PE=1 SV=1	TRUE	18413.6	16681.6	21648.5	14416.9	13729.4	12779.6	13517.3	20028.5	19792.4	12794	12257.9	13252.4
329	329	sp|P27695|APEX1_HUMAN	N/A	N/A	DNA-(apurinic or apyrimidinic site) lyase OS=Homo sapiens GN=APEX1 PE=1 SV=2	TRUE	61580.2	50402.8	64213.8	53282.7	54147.3	60001.6	58134.3	63598.7	59041.8	62372.5	58370.8	60272.1
330	330	sp|P61619|S61A1_HUMAN	N/A	N/A	sp|P61619|S61A1_HUMAN Protein transport protein Sec61 subunit alpha isoform 1 OS=Homo sapiens GN=SEC61A1 PE=1 SV=2	TRUE	45339.4	39550.2	51861.5	37259.1	37969.6	49275.5	53937	46340.7	54385.8	45642.4	44042.1	38538.2
331	331	sp|P60953|CDC42_HUMAN	N/A	N/A	sp|P60953|CDC42_HUMAN Cell division control protein 42 homolog OS=Homo sapiens GN=CDC42 PE=1 SV=2	TRUE	60941.2	36443	46444.3	60710.2	46764.5	57150	67337.5	70313.7	69330.5	57304.8	52624.7	58472.5
332	332	sp|Q6NUK1|SCMC1_HUMAN	N/A	N/A	Calcium-binding mitochondrial carrier protein SCaMC-1 OS=Homo sapiens GN=SLC25A24 PE=1 SV=2	TRUE	93966.5	87627	82712.2	74433.3	100972	94965.1	43632.7	82828.7	57073	66461.3	61134.2	61219.4
333	333	sp|P05556|ITB1_HUMAN	N/A	N/A	sp|P05556|ITB1_HUMAN Integrin beta-1 OS=Homo sapiens GN=ITGB1 PE=1 SV=2	TRUE	61016.4	66160.1	69400.7	60284.2	65467.5	77162.5	65994.9	71219.8	76873	66987.4	71986.8	72572.9
334	334	sp|P39687|AN32A_HUMAN	N/A	N/A	sp|P39687|AN32A_HUMAN Acidic leucine-rich nuclear phosphoprotein 32 family member A OS=Homo sapiens GN=ANP32A PE=1 SV=1	TRUE	167324	163821	159443	163360	159925	167009	146005	143820	155974	130563	129276	124530
335	335	sp|P62280|RS11_HUMAN	N/A	N/A	sp|P62280|RS11_HUMAN 40S ribosomal protein S11 OS=Homo sapiens GN=RPS11 PE=1 SV=3	TRUE	187062	204688	209144	180838	189201	190344	234518	248540	233257	202396	201112	185519
336	336	sp|P00505|AATM_HUMAN	N/A	N/A	sp|P00505-2|AATM_HUMAN Isoform 2 of Aspartate aminotransferase, mitochondrial OS=Homo sapiens GN=GOT2	TRUE	92788.1	84421.9	88118.2	69455.5	73576.3	76486.5	79984.4	73199.7	72346.1	58603.9	54335	63977.4
337	337	sp|P07602|SAP_HUMAN	N/A	N/A	sp|P07602-2|SAP_HUMAN Isoform Sap-mu-6 of Prosaposin OS=Homo sapiens GN=PSAP	TRUE	138809	137998	138408	225153	200110	211494	121276	136251	135454	164727	157974	159363
338	338	sp|P42766|RL35_HUMAN	N/A	N/A	sp|P42766|RL35_HUMAN 60S ribosomal protein L35 OS=Homo sapiens GN=RPL35 PE=1 SV=2	TRUE	43256.5	47841.1	50544.8	43147.3	39840.6	44984.5	59222.1	61076.2	63243.7	35894.3	32555.2	35980.2
339	339	sp|P62826|RAN_HUMAN	N/A	N/A	sp|P62826|RAN_HUMAN GTP-binding nuclear protein Ran OS=Homo sapiens GN=RAN PE=1 SV=3	TRUE	303109	306961	302965	294388	302388	294161	316431	306308	322051	297956	312447	292275
340	340	sp|Q12874|SF3A3_HUMAN	N/A	N/A	Splicing factor 3A subunit 3 OS=Homo sapiens GN=SF3A3 PE=1 SV=1	TRUE	69870.2	61795.8	64891.4	61557.5	62471.6	63447	57837.4	53154.2	52078	58900.8	57984.9	53843.2
341	341	sp|Q99584|S10AD_HUMAN	N/A	N/A	Protein S100-A13 OS=Homo sapiens GN=S100A13 PE=1 SV=1	TRUE	88187.6	74994.6	69166.8	160473	103574	164293	80116.3	60505.3	92323	163766	156515	156689
342	342	sp|P60866-2|RS20_HUMAN	N/A	N/A	sp|P60866-2|RS20_HUMAN Isoform 2 of 40S ribosomal protein S20 OS=Homo sapiens GN=RPS20	TRUE	69228.9	66353.8	65504.6	62425.8	57628.3	57815.1	62374.9	56780.1	59839.8	51784.5	50760.8	47674.8
343	343	sp|Q01105-4|SET_HUMAN	N/A	N/A	Isoform 4 of Protein SET OS=Homo sapiens GN=SET	TRUE	219650	231892	221371	244795	235853	236323	217583	235687	248067	215483	220601	203693
344	344	sp|P46781|RS9_HUMAN	N/A	N/A	sp|P46781|RS9_HUMAN 40S ribosomal protein S9 OS=Homo sapiens GN=RPS9 PE=1 SV=3	TRUE	436849	442808	448055	411986	387349	412626	483485	495492	485405	384350	397262	396840
345	345	sp|P52565|GDIR1_HUMAN	N/A	N/A	Rho GDP-dissociation inhibitor 1 OS=Homo sapiens GN=ARHGDIA PE=1 SV=3	TRUE	1451.07	8473.59	5110.52	15088.6	9630.76	9069.03	2940.03	8069.89	6595.65	2871.63	12021.7	16006.4
346	346	sp|Q07666|KHDR1_HUMAN	N/A	N/A	sp|Q07666-2|KHDR1_HUMAN Isoform 2 of KH domain-containing, RNA-binding, signal transduction-associated protein 1 OS=Homo sapiens GN=KHDRBS1	TRUE	108646	99840.9	102171	114451	109477	102905	144697	108666	136107	160174	137413	150802
347	347	sp|P36871|PGM1_HUMAN	N/A	N/A	sp|P36871|PGM1_HUMAN Phosphoglucomutase-1 OS=Homo sapiens GN=PGM1 PE=1 SV=3	TRUE	21521.5	3169.02	18328.8	28938.2	29651.4	10698.3	20446.9	22779.6	25984.8	25880.7	36040.6	24050.7
348	348	sp|P48047|ATPO_HUMAN	N/A	N/A	sp|P48047|ATPO_HUMAN ATP synthase subunit O, mitochondrial OS=Homo sapiens GN=ATP5O PE=1 SV=1	TRUE	54369.4	51132.5	58626.7	61386.9	57033.5	52761.9	53347.6	53598.7	51213	54296.9	55235.6	55948.3
349	349	sp|P47897|SYQ_HUMAN	N/A	N/A	sp|P47897-2|SYQ_HUMAN Isoform 2 of Glutamine--tRNA ligase OS=Homo sapiens GN=QARS	TRUE	44279.8	52426.4	54367.1	34167.3	46288.6	46727.6	33369.8	36106.4	59447.5	45360.6	46977.5	47498.5
350	350	sp|P22087|FBRL_HUMAN	N/A	N/A	rRNA 2'-O-methyltransferase fibrillarin OS=Homo sapiens GN=FBL PE=1 SV=2	TRUE	127631	155235	206667	150706	137764	201075	174773	208049	188836	186035	170005	170668
351	351	sp|P83731|RL24_HUMAN	N/A	N/A	60S ribosomal protein L24 OS=Homo sapiens GN=RPL24 PE=1 SV=1	TRUE	208115	191368	198566	190685	156140	182214	191560	204077	195837	183349	188235	196201
352	352	sp|Q13126|MTAP_HUMAN	N/A	N/A	S-methyl-5'-thioadenosine phosphorylase OS=Homo sapiens GN=MTAP PE=1 SV=2	TRUE	80750.1	80265.8	71615.3	117450	105658	117690	83091.8	94461.6	104470	143296	139829	132206
353	353	sp|Q16555|DPYL2_HUMAN	N/A	N/A	Dihydropyrimidinase-related protein 2 OS=Homo sapiens GN=DPYSL2 PE=1 SV=1	TRUE	56677.9	24465	17546.3	25316.5	20628.8	28817.1	17470.3	25107.5	18474.7	33231.9	34221.3	35970.7
354	354	sp|P39023|RL3_HUMAN	N/A	N/A	sp|P39023|RL3_HUMAN 60S ribosomal protein L3 OS=Homo sapiens GN=RPL3 PE=1 SV=2	TRUE	282281	285813	301242	267168	262567	258466	284783	329728	210081	266606	223958	248816
355	355	sp|P60660-2|MYL6_HUMAN	N/A	N/A	sp|P60660-2|MYL6_HUMAN Isoform Smooth muscle of Myosin light polypeptide 6 OS=Homo sapiens GN=MYL6	TRUE	65649.8	130445	126209	116381	136521	145938	136731	133451	125920	143690	153654	153991
356	356	sp|P62851|RS25_HUMAN	N/A	N/A	40S ribosomal protein S25 OS=Homo sapiens GN=RPS25 PE=1 SV=1	TRUE	463215	468432	475040	399089	392738	393224	452598	462962	466417	438226	460957	456924
357	357	sp|O95336|6PGL_HUMAN	N/A	N/A	6-phosphogluconolactonase OS=Homo sapiens GN=PGLS PE=1 SV=2	TRUE	44492.2	36183.9	42937.5	56727.4	44565.6	58414.3	35516.7	35479.2	38862.1	51100.9	52880.6	53194.7
358	358	sp|P62316|SMD2_HUMAN	N/A	N/A	Small nuclear ribonucleoprotein Sm D2 OS=Homo sapiens GN=SNRPD2 PE=1 SV=1	TRUE	132703	161750	148732	130713	159181	158855	141918	178416	171163	155759	153497	132043
359	359	sp|Q15366-5|PCBP2_HUMAN	N/A	N/A	Isoform 5 of Poly(rC)-binding protein 2 OS=Homo sapiens GN=PCBP2	TRUE	179105	175834	176195	222555	169248	175065	148561	140844	141092	151614	170997	163838
360	360	sp|P13667|PDIA4_HUMAN	N/A	N/A	sp|P13667|PDIA4_HUMAN Protein disulfide-isomerase A4 OS=Homo sapiens GN=PDIA4 PE=1 SV=2	TRUE	98871	124214	121758	127202	117563	134354	95002.2	124982	131301	117216	130473	134852
361	361	sp|O94826|TOM70_HUMAN	N/A	N/A	Mitochondrial import receptor subunit TOM70 OS=Homo sapiens GN=TOMM70A PE=1 SV=1	TRUE	21377.7	22349.5	19869.4	16946.7	18620.3	12942.9	24988.1	18774.6	17123.9	18751.1	17688	18930.7
362	362	sp|P50914|RL14_HUMAN	N/A	N/A	sp|P50914|RL14_HUMAN 60S ribosomal protein L14 OS=Homo sapiens GN=RPL14 PE=1 SV=4	TRUE	198840	190235	183232	186831	186867	174774	228659	227563	229513	182770	173062	173924
363	363	sp|P56537|IF6_HUMAN	N/A	N/A	Eukaryotic translation initiation factor 6 OS=Homo sapiens GN=EIF6 PE=1 SV=1	TRUE	226724	195712	230823	161927	180852	191351	229699	223657	227031	191781	207932	205746
364	364	sp|Q03135|CAV1_HUMAN	N/A	N/A	sp|Q03135|CAV1_HUMAN Caveolin-1 OS=Homo sapiens GN=CAV1 PE=1 SV=4	TRUE	84394	90190.4	85840.5	45680.7	48628.1	17067.6	68519.5	67193.4	64617.8	30592.2	42410.6	33729.1
365	365	sp|Q13148|TADBP_HUMAN	N/A	N/A	sp|Q13148|TADBP_HUMAN TAR DNA-binding protein 43 OS=Homo sapiens GN=TARDBP PE=1 SV=1	TRUE	27164.8	24036.2	19497.6	20967.9	27727.1	18743.2	18758.6	25512.9	21395.4	26385.6	22344.3	23962.1
366	366	sp|P33991|MCM4_HUMAN	N/A	N/A	DNA replication licensing factor MCM4 OS=Homo sapiens GN=MCM4 PE=1 SV=5	TRUE	23672.6	22109.3	23893.5	27879.9	16214.4	21340.5	8474.88	21911.7	19693.7	17741.5	24788.5	16164.5
367	367	sp|P16070|CD44_HUMAN	N/A	N/A	CD44 antigen OS=Homo sapiens GN=CD44 PE=1 SV=3	TRUE	44314.4	45138.3	23939.2	44620.6	42193.2	36249.7	40135.2	40345	25330.7	37991.8	39930.8	41150.7
368	368	sp|P12081|SYHC_HUMAN	N/A	N/A	sp|P12081-2|SYHC_HUMAN Isoform 2 of Histidine--tRNA ligase, cytoplasmic OS=Homo sapiens GN=HARS	TRUE	113032	71932	49573.6	92330.8	106537	101844	109127	103229	108196	100056	98300.8	105927
369	369	sp|Q9Y266|NUDC_HUMAN	N/A	N/A	sp|Q9Y266|NUDC_HUMAN Nuclear migration protein nudC OS=Homo sapiens GN=NUDC PE=1 SV=1	TRUE	107510	118062	95098.7	110503	82521.8	106916	117891	107302	99841	94160.8	103041	95074.3
370	370	sp|Q10713|MPPA_HUMAN	N/A	N/A	sp|Q10713|MPPA_HUMAN Mitochondrial-processing peptidase subunit alpha OS=Homo sapiens GN=PMPCA PE=1 SV=2	TRUE	6361.66	6942.18	4638.88	4889.28	4846.28	242.32	5024.23	3195.54	3881.9	2848.85	3064.8	2105.52
371	371	sp|P99999|CYC_HUMAN	N/A	N/A	Cytochrome c OS=Homo sapiens GN=CYCS PE=1 SV=2	TRUE	167347	170060	156665	158503	139148	144204	142545	145303	150432	145776	123553	148496
372	372	sp|P01011|AACT_HUMAN	N/A	N/A	sp|P01011|AACT_HUMAN Alpha-1-antichymotrypsin OS=Homo sapiens GN=SERPINA3 PE=1 SV=2	TRUE	2986.37	1599.96	1276.86	8045.33	660.21	980.473	19029.5	19167.5	10062.9	730.685	5291.9	1303.91
373	373	sp|P68036|UB2L3_HUMAN	N/A	N/A	sp|P68036-3|UB2L3_HUMAN Isoform 3 of Ubiquitin-conjugating enzyme E2 L3 OS=Homo sapiens GN=UBE2L3	TRUE	31013.2	20678.7	30220.2	19269.8	27432.3	23470.4	27648.7	29359.4	24620.6	25103.7	27704.2	30180.7
374	374	sp|P31942|HNRH3_HUMAN	N/A	N/A	Heterogeneous nuclear ribonucleoprotein H3 OS=Homo sapiens GN=HNRNPH3 PE=1 SV=2	TRUE	39065.6	30847.4	38130.7	39265.6	35100.3	39032.6	32917.6	16537.7	31636.1	34132.2	39637.6	32962.1
375	375	sp|P19105|ML12A_HUMAN	N/A	N/A	Myosin regulatory light chain 12A OS=Homo sapiens GN=MYL12A PE=1 SV=2	TRUE	104758	101985	99507.8	97073.1	99058	105264	83421.4	90466.4	84119.8	76752.7	81276.8	80468.5
376	376	sp|P27708|PYR1_HUMAN	N/A	N/A	sp|P27708|PYR1_HUMAN CAD protein OS=Homo sapiens GN=CAD PE=1 SV=3	TRUE	25359.3	75479.1	79753.7	50661	22285.7	51331.4	57612.7	65033.4	42393.4	44956.5	70458.2	77485.1
377	377	sp|Q9Y3E0|GOT1B_HUMAN	N/A	N/A	sp|Q9Y3E0|GOT1B_HUMAN Vesicle transport protein GOT1B OS=Homo sapiens GN=GOLT1B PE=1 SV=1	TRUE	10024.5	8286.78	10208.5	14902.6	13838.2	13984.9	5690.82	6020.07	3547.19	428.237	7918.73	8071.97
378	378	sp|Q99613|EIF3C_HUMAN	N/A	N/A	Eukaryotic translation initiation factor 3 subunit C OS=Homo sapiens GN=EIF3C PE=1 SV=1	TRUE	68063.8	65187.3	64138.5	48372.6	45586.6	53442.5	55238.9	64479.3	30303	46462	49069.7	51832.4
379	379	sp|P04844|RPN2_HUMAN	N/A	N/A	Dolichyl-diphosphooligosaccharide--protein glycosyltransferase subunit 2 OS=Homo sapiens GN=RPN2 PE=1 SV=3	TRUE	48027.8	49499.1	34468.3	53051.4	39588.4	33035.5	41851.3	56685.6	41371.1	19967.3	34157.7	45028.2
380	380	sp|O00231|PSD11_HUMAN	N/A	N/A	sp|O00231-2|PSD11_HUMAN Isoform 2 of 26S proteasome non-ATPase regulatory subunit 11 OS=Homo sapiens GN=PSMD11	TRUE	62868.6	67775.8	82101.9	63728.8	56346.1	62373.4	65013.3	71715.6	72027.8	64967.5	57204.8	64275.4
381	381	sp|Q92888|ARHG1_HUMAN	N/A	N/A	Rho guanine nucleotide exchange factor 1 OS=Homo sapiens GN=ARHGEF1 PE=1 SV=2	TRUE	15043.9	15829.5	19833	22368.3	26013.8	20702.6	3293.58	15854	18078.7	19386.1	22057.7	21663.1
382	382	sp|P00387-3|NB5R3_HUMAN	N/A	N/A	Isoform 3 of NADH-cytochrome b5 reductase 3 OS=Homo sapiens GN=CYB5R3	TRUE	88627.4	77039	83448.9	81065.6	81982.6	82857.6	68499.4	74078	71423.8	66758.6	71063	75555.2
383	383	sp|P62750|RL23A_HUMAN	N/A	N/A	sp|P62750|RL23A_HUMAN 60S ribosomal protein L23a OS=Homo sapiens GN=RPL23A PE=1 SV=1	TRUE	205223	149224	203310	172662	182952	183750	204677	210528	201175	178580	190234	185768
384	384	sp|Q15046-2|SYK_HUMAN	N/A	N/A	Isoform Mitochondrial of Lysine--tRNA ligase OS=Homo sapiens GN=KARS	TRUE	115636	127510	83432.7	132975	123735	101312	104008	88019.8	111896	120599	99012.8	106650
385	385	sp|P09012|SNRPA_HUMAN	N/A	N/A	U1 small nuclear ribonucleoprotein A OS=Homo sapiens GN=SNRPA PE=1 SV=3	TRUE	29900.9	17139.2	15260.9	21502.7	16838.7	19416.7	22289.7	19934.3	5539.53	19144.5	21985.5	21030.6
386	386	sp|Q8NBS9|TXND5_HUMAN	N/A	N/A	Thioredoxin domain-containing protein 5 OS=Homo sapiens GN=TXNDC5 PE=1 SV=2	TRUE	69320.1	72520	65561.3	62907.9	67924.3	59045.5	46591.4	52166.8	50765.9	51529.2	49894.2	54231.2
387	387	sp|Q01813|PFKAP_HUMAN	N/A	N/A	ATP-dependent 6-phosphofructokinase, platelet type OS=Homo sapiens GN=PFKP PE=1 SV=2	TRUE	27328.3	29008.6	16143.6	25546.3	28240.4	25849.2	33458	25779.6	35162.8	26386.7	29005	28826.4
388	388	sp|P62879|GBB2_HUMAN	N/A	N/A	Guanine nucleotide-binding protein G(I)/G(S)/G(T) subunit beta-2 OS=Homo sapiens GN=GNB2 PE=1 SV=3	TRUE	58124.7	5604.99	48402.2	64054.9	59032.2	46726.1	69308	49125.2	56006.6	55610.6	52517.1	50962.5
389	389	sp|P62888|RL30_HUMAN	N/A	N/A	sp|P62888|RL30_HUMAN 60S ribosomal protein L30 OS=Homo sapiens GN=RPL30 PE=1 SV=2	TRUE	34798.1	29422.2	39347.7	28519.5	24390.5	31480.7	52532.3	48361.2	42468.6	34406.1	29170.4	30225
390	390	sp|O43809|CPSF5_HUMAN	N/A	N/A	Cleavage and polyadenylation specificity factor subunit 5 OS=Homo sapiens GN=NUDT21 PE=1 SV=1	TRUE	69560.9	70202.8	77816.8	74086.4	66838	57007.1	67099.6	72863.5	70269.8	79558.7	73156.8	81814.8
391	391	sp|P62244|RS15A_HUMAN	N/A	N/A	40S ribosomal protein S15a OS=Homo sapiens GN=RPS15A PE=1 SV=2	TRUE	166107	178305	167425	157558	157041	151578	165363	158330	167662	153152	144578	149787
392	392	sp|O14818|PSA7_HUMAN	N/A	N/A	Proteasome subunit alpha type-7 OS=Homo sapiens GN=PSMA7 PE=1 SV=1	TRUE	98177	68917.8	61251.5	125606	123159	65865.2	128865	141302	111336	121338	126730	102997
393	393	sp|O75694|NU155_HUMAN	N/A	N/A	sp|O75694-2|NU155_HUMAN Isoform 2 of Nuclear pore complex protein Nup155 OS=Homo sapiens GN=NUP155	TRUE	13909.5	15925.5	13364.2	14009.7	3442.35	1112.28	10538.1	11709.1	12056.3	11470.1	12360.1	11417.5
394	394	sp|P04632|CPNS1_HUMAN	N/A	N/A	sp|P04632|CPNS1_HUMAN Calpain small subunit 1 OS=Homo sapiens GN=CAPNS1 PE=1 SV=1	TRUE	25163.8	72990.9	69328.4	65463.1	69148.6	71574.8	65168.6	18771.1	14874.1	53823.1	57183	73634.9
395	395	sp|P27635|RL10_HUMAN	N/A	N/A	60S ribosomal protein L10 OS=Homo sapiens GN=RPL10 PE=1 SV=4	TRUE	43875.8	24886.7	40716.9	50745.1	53698.5	46376.9	64886.4	64341.1	44513.3	53688.9	55159.2	77805.5
396	396	sp|P14174|MIF_HUMAN	N/A	N/A	sp|P14174|MIF_HUMAN Macrophage migration inhibitory factor OS=Homo sapiens GN=MIF PE=1 SV=4	TRUE	78519.3	82804.9	81520.5	109409	133651	143291	93292.5	92416	92326.6	153750	155954	161231
397	397	sp|P42167|LAP2B_HUMAN	N/A	N/A	sp|P42167|LAP2B_HUMAN Lamina-associated polypeptide 2, isoforms beta/gamma OS=Homo sapiens GN=TMPO PE=1 SV=2	TRUE	74556.9	74791.1	72893.4	87611.6	86604.2	83081.8	69543.5	72722.9	60410.1	95832.8	87104.6	87305.3
398	398	sp|O00303|EIF3F_HUMAN	N/A	N/A	Eukaryotic translation initiation factor 3 subunit F OS=Homo sapiens GN=EIF3F PE=1 SV=1	TRUE	119235	130908	115635	100434	112213	103462	100058	111598	100936	81390.6	102272	81800.1
399	399	sp|P22102|PUR2_HUMAN	N/A	N/A	sp|P22102|PUR2_HUMAN Trifunctional purine biosynthetic protein adenosine-3 OS=Homo sapiens GN=GART PE=1 SV=1	TRUE	53790.7	84277	76477.9	55073.9	34151.3	87342.1	84389.7	82584	76594.8	67108.1	38475.6	84933.3
400	400	sp|Q15459|SF3A1_HUMAN	N/A	N/A	sp|Q15459|SF3A1_HUMAN Splicing factor 3A subunit 1 OS=Homo sapiens GN=SF3A1 PE=1 SV=1	TRUE	35428.5	35099.9	37325.9	28180.4	30887.8	31784.1	31938.4	35655.2	33392.8	35191.9	34678.1	37472.9
401	401	sp|O00148|DX39A_HUMAN	N/A	N/A	sp|O00148|DX39A_HUMAN ATP-dependent RNA helicase DDX39A OS=Homo sapiens GN=DDX39A PE=1 SV=2	TRUE	256798	249573	248404	253451	283446	287983	260202	252349	278775	260438	241551	246912
402	402	sp|Q8WYA6-4|CTBL1_HUMAN	N/A	N/A	sp|Q8WYA6-2|CTBL1_HUMAN Isoform 2 of Beta-catenin-like protein 1 OS=Homo sapiens GN=CTNNBL1	TRUE	27543.3	25944.7	28553.2	22400.4	24159.6	8449.47	18317.8	21052.2	13837.9	20766.2	23083.7	19650.1
403	403	sp|P54577|SYYC_HUMAN	N/A	N/A	sp|P54577|SYYC_HUMAN Tyrosine--tRNA ligase, cytoplasmic OS=Homo sapiens GN=YARS PE=1 SV=4	TRUE	105330	105611	106172	149595	130462	151614	91994.4	111485	105569	140820	140240	134804
404	404	sp|P61289|PSME3_HUMAN	N/A	N/A	Proteasome activator complex subunit 3 OS=Homo sapiens GN=PSME3 PE=1 SV=1	TRUE	258825	248490	268265	246161	251754	237445	276739	263504	288612	245584	253022	252979
405	405	sp|P04181|OAT_HUMAN	N/A	N/A	sp|P04181|OAT_HUMAN Ornithine aminotransferase, mitochondrial OS=Homo sapiens GN=OAT PE=1 SV=1	TRUE	70168.5	60692.8	62712.7	46162	45489.3	43207.1	59998.5	65271.2	62906.8	46099.4	43133.3	39554.3
406	406	sp|P05455|LA_HUMAN	N/A	N/A	sp|P05455|LA_HUMAN Lupus La protein OS=Homo sapiens GN=SSB PE=1 SV=2	TRUE	5481.11	4943.98	710.094	1640.11	3030.46	3360.93	6857.89	797.691	2020.69	5587.64	636.22	5105.95
407	407	sp|P61353|RL27_HUMAN	N/A	N/A	60S ribosomal protein L27 OS=Homo sapiens GN=RPL27 PE=1 SV=2	TRUE	296643	298419	279808	281237	282481	273999	336873	331279	345503	290748	290825	222982
408	408	sp|P62191|PRS4_HUMAN	N/A	N/A	26S protease regulatory subunit 4 OS=Homo sapiens GN=PSMC1 PE=1 SV=1	TRUE	78701.6	77087.8	66826.2	47729.5	80793.8	83081.2	87032.2	63192.9	46242.7	80018.8	43323.8	70992.3
409	409	sp|P43686|PRS6B_HUMAN	N/A	N/A	26S protease regulatory subunit 6B OS=Homo sapiens GN=PSMC4 PE=1 SV=2	TRUE	38668.8	37634.1	42263.7	12999.7	25682.8	25569.3	23630.1	33025.1	19447.9	44973.9	27218.8	20013
410	410	sp|Q8N684-3|CPSF7_HUMAN	N/A	N/A	sp|Q8N684-2|CPSF7_HUMAN Isoform 2 of Cleavage and polyadenylation specificity factor subunit 7 OS=Homo sapiens GN=CPSF7	TRUE	5623.5	5978.76	3549.82	6764.71	2047.21	5339.68	4514.44	5455.96	5366.85	5618.72	184.946	3599.25
411	411	sp|P26373|RL13_HUMAN	N/A	N/A	sp|P26373|RL13_HUMAN 60S ribosomal protein L13 OS=Homo sapiens GN=RPL13 PE=1 SV=4	TRUE	281168	294371	277419	250970	240178	250870	305006	292981	275058	235802	250572	231105
412	412	sp|Q14258|TRI25_HUMAN	N/A	N/A	sp|Q14258|TRI25_HUMAN E3 ubiquitin/ISG15 ligase TRIM25 OS=Homo sapiens GN=TRIM25 PE=1 SV=2	TRUE	17603.5	17463.1	12701	20487.8	16267.2	22041.9	16683.9	11633.3	17565.9	13647.8	15168.7	17099
413	413	sp|Q9BTE3|MCMBP_HUMAN	N/A	N/A	sp|Q9BTE3-2|MCMBP_HUMAN Isoform 2 of Mini-chromosome maintenance complex-binding protein OS=Homo sapiens GN=MCMBP	TRUE	4098.59	1065.62	843.064	165.715	1764.21	515.074	3216.4	1427.35	1042.85	382.351	1714.96	2908.23
414	414	sp|O75533|SF3B1_HUMAN	N/A	N/A	sp|O75533|SF3B1_HUMAN Splicing factor 3B subunit 1 OS=Homo sapiens GN=SF3B1 PE=1 SV=3	TRUE	62954.6	152249	159490	157068	144650	65267.1	132433	115696	130068	148389	149613	152070
415	415	sp|Q9HB71|CYBP_HUMAN	N/A	N/A	sp|Q9HB71|CYBP_HUMAN Calcyclin-binding protein OS=Homo sapiens GN=CACYBP PE=1 SV=2	TRUE	64393.4	64400.4	54479.3	57787.4	60182.2	52080.3	50719.8	57807	58507	62835.9	60161.9	63300.5
416	416	sp|P23526|SAHH_HUMAN	N/A	N/A	sp|P23526|SAHH_HUMAN Adenosylhomocysteinase OS=Homo sapiens GN=AHCY PE=1 SV=4	TRUE	63121.5	73911.5	55011.7	41430.9	52945.9	52125.8	65320.1	72390.2	59256.1	59065.6	65918.4	61322.4
417	417	sp|P09496|CLCA_HUMAN	N/A	N/A	Clathrin light chain A OS=Homo sapiens GN=CLTA PE=1 SV=1	TRUE	123386	152033	172210	163813	174788	178079	165650	160364	111812	173840	155374	144689
418	418	sp|Q9H3U1|UN45A_HUMAN	N/A	N/A	sp|Q9H3U1-2|UN45A_HUMAN Isoform 2 of Protein unc-45 homolog A OS=Homo sapiens GN=UNC45A	TRUE	2191.1	976.159	918.723	2162.77	1193.32	1097.47	292.848	2141.29	2787.44	2161.95	227.176	995.595
419	419	sp|P62081|RS7_HUMAN	N/A	N/A	40S ribosomal protein S7 OS=Homo sapiens GN=RPS7 PE=1 SV=1	TRUE	431848	414282	434032	409402	414246	405972	469513	450636	466312	359130	372606	378329
420	420	sp|O14579|COPE_HUMAN	N/A	N/A	sp|O14579|COPE_HUMAN Coatomer subunit epsilon OS=Homo sapiens GN=COPE PE=1 SV=3	TRUE	43407.8	21447.2	20423.6	36485.9	29906.5	8459.78	41306.6	32662	22813.4	34599.3	42353.7	20961
421	421	sp|P08134|RHOC_HUMAN	N/A	N/A	Rho-related GTP-binding protein RhoC OS=Homo sapiens GN=RHOC PE=1 SV=1	TRUE	7471.75	6617.92	4109.54	9492.81	760.999	7294.58	2389.33	9352.86	7914.41	7399.04	7218.39	754.996
422	422	sp|Q86V81|THOC4_HUMAN	N/A	N/A	sp|Q86V81|THOC4_HUMAN THO complex subunit 4 OS=Homo sapiens GN=ALYREF PE=1 SV=3	TRUE	106684	76381.7	94833.2	102496	120457	103369	115562	116871	114071	103684	103565	106672
423	423	sp|Q96FQ6|S10AG_HUMAN	N/A	N/A	Protein S100-A16 OS=Homo sapiens GN=S100A16 PE=1 SV=1	TRUE	33934.5	33424.5	27460	35824.9	35535.8	31462.1	32827.4	28652.8	27735.7	27314.8	19608.2	21010.1
424	424	sp|P17980|PRS6A_HUMAN	N/A	N/A	sp|P17980|PRS6A_HUMAN 26S protease regulatory subunit 6A OS=Homo sapiens GN=PSMC3 PE=1 SV=3	TRUE	78847.1	72063	87873.5	79230.8	77294.6	81141.2	88744.4	75521.2	88933.1	82864.9	77722.8	88789.6
425	425	sp|P40429|RL13A_HUMAN	N/A	N/A	sp|P40429|RL13A_HUMAN 60S ribosomal protein L13a OS=Homo sapiens GN=RPL13A PE=1 SV=2	TRUE	92523.5	88633.6	89704.7	88685.3	91096.9	91848.6	112862	106575	108697	110618	110387	110782
426	426	sp|Q9Y2X3|NOP58_HUMAN	N/A	N/A	sp|Q9Y2X3|NOP58_HUMAN Nucleolar protein 58 OS=Homo sapiens GN=NOP58 PE=1 SV=1	TRUE	7285.99	9052.58	11222.1	12490.7	13031.7	11744.2	10292.6	9334.86	10864.1	10458.8	13322.4	11008.2
427	427	sp|P06454|PTMA_HUMAN	N/A	N/A	Prothymosin alpha OS=Homo sapiens GN=PTMA PE=1 SV=2	TRUE	129335	134385	125615	132483	136985	142511	174654	163350	164139	111408	125266	109023
428	428	sp|P11586|C1TC_HUMAN	N/A	N/A	C-1-tetrahydrofolate synthase, cytoplasmic OS=Homo sapiens GN=MTHFD1 PE=1 SV=3	TRUE	21952	21330.7	25038.7	31565.1	24459.4	40576.6	24867.7	29010.9	17965.3	37362.4	36347.8	35439.7
429	429	sp|P18621-3|RL17_HUMAN	N/A	N/A	sp|P18621-3|RL17_HUMAN Isoform 3 of 60S ribosomal protein L17 OS=Homo sapiens GN=RPL17	TRUE	202796	192546	180035	165343	172159	155369	228890	222528	231028	184973	172933	174406
430	430	sp|P16615|AT2A2_HUMAN	N/A	N/A	Sarcoplasmic/endoplasmic reticulum calcium ATPase 2 OS=Homo sapiens GN=ATP2A2 PE=1 SV=1	TRUE	32900.1	25228.3	15764.6	25777	35040.3	31745.3	37534	28347.2	25288.1	33835.3	24135.4	32935.8
431	431	sp|P27816-6|MAP4_HUMAN	N/A	N/A	Isoform 6 of Microtubule-associated protein 4 OS=Homo sapiens GN=MAP4	TRUE	67111.7	85846.9	60925.9	85252	84926	70219	85027.2	82147.3	90915.8	46685.6	67757.5	89787.5
432	432	sp|Q6PI48|SYDM_HUMAN	N/A	N/A	sp|Q6PI48|SYDM_HUMAN Aspartate--tRNA ligase, mitochondrial OS=Homo sapiens GN=DARS2 PE=1 SV=1	TRUE	58651.2	54835.1	61052.9	47957.5	47462.2	48249	49974.5	50196.9	42907.6	55489.7	48993.3	54594.7
433	433	sp|Q16576|RBBP7_HUMAN	N/A	N/A	sp|Q16576-2|RBBP7_HUMAN Isoform 2 of Histone-binding protein RBBP7 OS=Homo sapiens GN=RBBP7	TRUE	162729	168112	149520	155162	155598	159971	150842	150021	163925	153755	146099	153955
434	434	sp|P08240|SRPR_HUMAN	N/A	N/A	sp|P08240-2|SRPR_HUMAN Isoform 2 of Signal recognition particle receptor subunit alpha OS=Homo sapiens GN=SRPR	TRUE	24126.7	19073.5	2568.14	15359.1	17071.8	11118.5	17408.2	22304.8	15834.6	16636.1	9068.9	9727.3
435	435	sp|Q16795|NDUA9_HUMAN	N/A	N/A	sp|Q16795|NDUA9_HUMAN NADH dehydrogenase [ubiquinone] 1 alpha subcomplex subunit 9, mitochondrial OS=Homo sapiens GN=NDUFA9 PE=1 SV=2	TRUE	10799.6	13113.5	12641.3	14136.3	13749	13850.3	7697.27	9677.1	11725.3	18454.5	16589.8	15884.9
436	436	sp|P36543|VATE1_HUMAN	N/A	N/A	sp|P36543|VATE1_HUMAN V-type proton ATPase subunit E 1 OS=Homo sapiens GN=ATP6V1E1 PE=1 SV=1	TRUE	2189.47	4529.61	18927.1	14133.3	13359.9	13924.6	3666.1	19543.4	14804.9	14500.8	14581.1	17915.6
437	437	sp|Q00325-2|MPCP_HUMAN	N/A	N/A	sp|Q00325-2|MPCP_HUMAN Isoform B of Phosphate carrier protein, mitochondrial OS=Homo sapiens GN=SLC25A3	TRUE	114376	104583	102774	104927	132336	143531	100515	108188	115826	149506	151500	155020
438	438	sp|P62910|RL32_HUMAN	N/A	N/A	sp|P62910|RL32_HUMAN 60S ribosomal protein L32 OS=Homo sapiens GN=RPL32 PE=1 SV=2	TRUE	89806.4	100963	81845	82109.4	78594.5	86869.2	96003	94787.4	96138.6	89142.3	90042.8	83591.9
439	439	sp|Q08J23|NSUN2_HUMAN	N/A	N/A	tRNA (cytosine(34)-C(5))-methyltransferase OS=Homo sapiens GN=NSUN2 PE=1 SV=2	TRUE	17336.2	22725	24765.5	16728	16729.6	15232.9	20241.4	21641.3	20037.3	17195.3	15201.2	17915.9
440	440	sp|P07339|CATD_HUMAN	N/A	N/A	sp|P07339|CATD_HUMAN Cathepsin D OS=Homo sapiens GN=CTSD PE=1 SV=1	TRUE	79604.6	83167.6	81565.4	69553.1	72930.7	68637.7	78343.6	68274.4	65797.7	64483.1	59450.3	62277.2
441	441	sp|P30086|PEBP1_HUMAN	N/A	N/A	sp|P30086|PEBP1_HUMAN Phosphatidylethanolamine-binding protein 1 OS=Homo sapiens GN=PEBP1 PE=1 SV=3	TRUE	53028	52018.2	49788	66996.7	66261.1	59712.8	60394.1	52859.1	53679	63855.2	45834.3	54500.7
442	442	sp|P11166|GTR1_HUMAN	N/A	N/A	sp|P11166|GTR1_HUMAN Solute carrier family 2, facilitated glucose transporter member 1 OS=Homo sapiens GN=SLC2A1 PE=1 SV=2	TRUE	117288	115080	107205	79964.4	89309.6	79154.2	84377.2	89052	81720.6	60900.4	71143.1	66362.9
443	443	sp|Q9H299|SH3L3_HUMAN	N/A	N/A	sp|Q9H299|SH3L3_HUMAN SH3 domain-binding glutamic acid-rich-like protein 3 OS=Homo sapiens GN=SH3BGRL3 PE=1 SV=1	TRUE	84275.6	89250.7	78530	115383	112123	105786	111224	116193	110077	126977	122327	124519
444	444	sp|Q15286|RAB35_HUMAN	N/A	N/A	sp|Q15286|RAB35_HUMAN Ras-related protein Rab-35 OS=Homo sapiens GN=RAB35 PE=1 SV=1	TRUE	111718	110425	109017	104687	102401	108135	122200	130218	127095	93570.3	96687.8	94780.1
445	445	sp|O95373|IPO7_HUMAN	N/A	N/A	Importin-7 OS=Homo sapiens GN=IPO7 PE=1 SV=1	TRUE	36373.7	38673.7	34844.7	33854.4	66128.9	68991.7	58363.8	73968.2	28245.2	60160	30908.8	58472.1
446	446	sp|P04899-4|GNAI2_HUMAN	N/A	N/A	sp|P04899-4|GNAI2_HUMAN Isoform sGi2 of Guanine nucleotide-binding protein G(i) subunit alpha-2 OS=Homo sapiens GN=GNAI2	TRUE	44723.9	42345.9	45870.1	52079.8	41784.3	50490.5	49092.2	50338.6	49107.6	56497.9	54753.8	51529.8
447	447	sp|Q6NZI2|PTRF_HUMAN	N/A	N/A	sp|Q6NZI2|PTRF_HUMAN Polymerase I and transcript release factor OS=Homo sapiens GN=PTRF PE=1 SV=1	TRUE	35762.2	52252.4	33983.5	32799.7	37018.1	10207.1	72948.8	74235.8	60747	39907.7	34979	44384
448	448	sp|P35637|FUS_HUMAN	N/A	N/A	RNA-binding protein FUS OS=Homo sapiens GN=FUS PE=1 SV=1	TRUE	256160	268192	260020	249856	240971	261870	242805	257577	262268	222196	232620	223921
449	449	sp|O76021|RL1D1_HUMAN	N/A	N/A	sp|O76021|RL1D1_HUMAN Ribosomal L1 domain-containing protein 1 OS=Homo sapiens GN=RSL1D1 PE=1 SV=3	TRUE	274050	272641	269740	231394	227839	230283	240424	238190	228451	194768	202365	193196
450	450	sp|Q09028|RBBP4_HUMAN	N/A	N/A	sp|Q09028-3|RBBP4_HUMAN Isoform 3 of Histone-binding protein RBBP4 OS=Homo sapiens GN=RBBP4	TRUE	68508.4	71088.3	35425.9	70143.2	61544.9	49979.1	94450.9	74258.2	84212.6	31135.8	75854	79956.5
451	451	sp|P31930|QCR1_HUMAN	N/A	N/A	Cytochrome b-c1 complex subunit 1, mitochondrial OS=Homo sapiens GN=UQCRC1 PE=1 SV=3	TRUE	54265.1	55209.7	52422.3	50718.7	36797.4	39245.3	46878.9	49345.6	68787.3	64487.5	58291.2	47529.7
452	452	sp|Q16891|MIC60_HUMAN	N/A	N/A	sp|Q16891-2|MIC60_HUMAN Isoform 2 of MICOS complex subunit MIC60 OS=Homo sapiens GN=IMMT	TRUE	57516.1	51808.1	50478.2	66645.5	59267.8	53377.3	44293.3	63228.7	60826.4	75562.7	63190.2	67449
453	453	sp|Q9P2J5|SYLC_HUMAN	N/A	N/A	sp|Q9P2J5-2|SYLC_HUMAN Isoform 2 of Leucine--tRNA ligase, cytoplasmic OS=Homo sapiens GN=LARS	TRUE	53151.4	36267.2	41305.4	72208	65638.5	62057.8	47456.3	44195.2	45851.5	58422.5	46507.2	50696.5
454	454	sp|P48681|NEST_HUMAN	N/A	N/A	sp|P48681|NEST_HUMAN Nestin OS=Homo sapiens GN=NES PE=1 SV=2	TRUE	21720.6	8219.88	21038.5	10892.6	15485.3	14564.5	18277.2	12237.3	13923.4	18631.3	2109.31	14470.6
455	455	sp|Q9H2U2|IPYR2_HUMAN	N/A	N/A	Inorganic pyrophosphatase 2, mitochondrial OS=Homo sapiens GN=PPA2 PE=1 SV=2	TRUE	18324	8311.76	16507.3	7241.23	19141.1	20613.2	5446.07	18102	4145.36	3678.28	20345.4	19194.2
456	456	sp|Q15050|RRS1_HUMAN	N/A	N/A	sp|Q15050|RRS1_HUMAN Ribosome biogenesis regulatory protein homolog OS=Homo sapiens GN=RRS1 PE=1 SV=2	TRUE	114117	70252.4	106185	90199.6	100233	97368.4	98539.2	103818	90152.8	56021.5	85898.1	84735.8
457	457	sp|O75390|CISY_HUMAN	N/A	N/A	sp|O75390|CISY_HUMAN Citrate synthase, mitochondrial OS=Homo sapiens GN=CS PE=1 SV=2	TRUE	224749	206223	217760	188800	171135	197452	198037	185500	192882	196916	192997	173217
458	458	sp|P05386|RLA1_HUMAN	N/A	N/A	sp|P05386|RLA1_HUMAN 60S acidic ribosomal protein P1 OS=Homo sapiens GN=RPLP1 PE=1 SV=1	TRUE	184252	186886	203804	156595	166011	167505	163426	161147	169378	140603	145968	144687
459	459	sp|Q9Y4R8|TELO2_HUMAN	N/A	N/A	sp|Q9Y4R8|TELO2_HUMAN Telomere length regulation protein TEL2 homolog OS=Homo sapiens GN=TELO2 PE=1 SV=2	TRUE	1596.27	2576.1	1356.46	1120.08	464.407	3092.01	1032.95	809.91	2245.54	1024.41	893.906	2644.22
460	460	sp|P37837|TALDO_HUMAN	N/A	N/A	Transaldolase OS=Homo sapiens GN=TALDO1 PE=1 SV=2	TRUE	48529.5	95601	108497	107630	93200.5	111095	94229.7	103650	104304	114559	116534	125680
461	461	sp|P63173|RL38_HUMAN	N/A	N/A	sp|P63173|RL38_HUMAN 60S ribosomal protein L38 OS=Homo sapiens GN=RPL38 PE=1 SV=2	TRUE	41248.9	54067.4	37569.6	46774.2	60077.7	45681.7	62386.1	53136.9	60376.8	37756	49659.9	61588.2
462	462	sp|P55084|ECHB_HUMAN	N/A	N/A	Trifunctional enzyme subunit beta, mitochondrial OS=Homo sapiens GN=HADHB PE=1 SV=3	TRUE	86316.5	101531	94179	89686.7	80432.1	77322.2	70317.5	67679.1	73254.3	77494.9	98278.6	98401.1
463	463	sp|Q9BTT0|AN32E_HUMAN	N/A	N/A	sp|Q9BTT0|AN32E_HUMAN Acidic leucine-rich nuclear phosphoprotein 32 family member E OS=Homo sapiens GN=ANP32E PE=1 SV=1	TRUE	86076.9	82113.9	90581.8	99189	108547	105304	103980	109518	108966	106413	114068	97495.8
464	464	sp|P60903|S10AA_HUMAN	N/A	N/A	sp|P60903|S10AA_HUMAN Protein S100-A10 OS=Homo sapiens GN=S100A10 PE=1 SV=2	TRUE	185553	172786	173440	117064	101358	55136.9	147277	130903	141533	16459.1	23990.5	98543.4
465	465	sp|O15371-2|EIF3D_HUMAN	N/A	N/A	sp|O15371-2|EIF3D_HUMAN Isoform 2 of Eukaryotic translation initiation factor 3 subunit D OS=Homo sapiens GN=EIF3D	TRUE	54438.1	38340.3	61192.6	189936	198142	194218	70239.4	52531.4	67942.4	61928.8	42906.7	161580
466	466	sp|O15144|ARPC2_HUMAN	N/A	N/A	sp|O15144|ARPC2_HUMAN Actin-related protein 2/3 complex subunit 2 OS=Homo sapiens GN=ARPC2 PE=1 SV=1	TRUE	11497.7	14296	9318.49	11696.1	9192.6	5076.29	16523.3	12991.7	13748.9	11386.2	11999	2157.98
467	467	sp|Q7KZF4|SND1_HUMAN	N/A	N/A	sp|Q7KZF4|SND1_HUMAN Staphylococcal nuclease domain-containing protein 1 OS=Homo sapiens GN=SND1 PE=1 SV=1	TRUE	27635.9	18586.9	20508	27296.5	22858.9	20833.5	23356.7	23536.8	19349.7	25548	23428.1	21064.2
468	468	sp|Q9NZL4-3|HPBP1_HUMAN	N/A	N/A	Isoform 3 of Hsp70-binding protein 1 OS=Homo sapiens GN=HSPBP1	TRUE	16516.1	2411.73	16289	18661.9	16707.6	3501.5	13754.9	2029.75	3210.87	13201.8	3449.55	14110.8
469	469	sp|Q04760|LGUL_HUMAN	N/A	N/A	sp|Q04760-2|LGUL_HUMAN Isoform 2 of Lactoylglutathione lyase OS=Homo sapiens GN=GLO1	TRUE	90295.3	125885	73252.8	88321.9	128547	96404.4	62434.7	64984.6	72826.9	94423.4	74969.7	95049.3
470	470	sp|P12270|TPR_HUMAN	N/A	N/A	sp|P12270|TPR_HUMAN Nucleoprotein TPR OS=Homo sapiens GN=TPR PE=1 SV=3	TRUE	17752.3	27344.1	24023.7	14740.8	25564.2	23673.2	14080.4	9099.2	22754.7	16384.3	27586.3	24211.7
471	471	sp|Q9Y2B0|CNPY2_HUMAN	N/A	N/A	Protein canopy homolog 2 OS=Homo sapiens GN=CNPY2 PE=1 SV=1	TRUE	22769.7	22656.9	22509.5	26441.6	28796.5	26831.9	22275.1	19911	24044.6	21191	22085.7	18520.2
472	472	sp|Q14137|BOP1_HUMAN	N/A	N/A	sp|Q14137-2|BOP1_HUMAN Isoform 2 of Ribosome biogenesis protein BOP1 OS=Homo sapiens GN=BOP1	TRUE	474.161	1645.38	6092.19	5785.08	5105.47	4424.99	2003.23	3056.13	5728.67	4201.47	574.907	3123.23
473	473	sp|P30084|ECHM_HUMAN	N/A	N/A	Enoyl-CoA hydratase, mitochondrial OS=Homo sapiens GN=ECHS1 PE=1 SV=4	TRUE	38977.3	38032.4	33881.7	44068.1	35445.4	38663.6	44571.2	39726.1	5191.61	37178.9	28376.2	38882.2
474	474	sp|O00567|NOP56_HUMAN	N/A	N/A	sp|O00567|NOP56_HUMAN Nucleolar protein 56 OS=Homo sapiens GN=NOP56 PE=1 SV=4	TRUE	31428.1	25815.9	22924.1	29706.1	27218.2	30138.3	31632.1	30291.3	21418.8	31569.2	33725	26407.8
475	475	sp|O75347|TBCA_HUMAN	N/A	N/A	sp|O75347|TBCA_HUMAN Tubulin-specific chaperone A OS=Homo sapiens GN=TBCA PE=1 SV=3	TRUE	152826	170443	175019	139655	142802	125464	170963	171785	174282	134123	137255	111574
476	476	sp|P00491|PNPH_HUMAN	N/A	N/A	Purine nucleoside phosphorylase OS=Homo sapiens GN=PNP PE=1 SV=2	TRUE	727.076	1042.03	209.678	2061.97	2814.51	978.456	1042.71	5952.86	3762.55	1332.42	469.335	830.934
477	477	sp|Q8TAQ2|SMRC2_HUMAN	N/A	N/A	sp|Q8TAQ2-2|SMRC2_HUMAN Isoform 2 of SWI/SNF complex subunit SMARCC2 OS=Homo sapiens GN=SMARCC2	TRUE	5835.06	548.056	228.689	1854.44	7716.13	8459.84	2316.52	7256.84	2339.07	11145.5	297.798	1781.99
478	478	sp|P33316|DUT_HUMAN	N/A	N/A	sp|P33316|DUT_HUMAN Deoxyuridine 5'-triphosphate nucleotidohydrolase, mitochondrial OS=Homo sapiens GN=DUT PE=1 SV=4	TRUE	76058.7	84624	72498.4	62963.4	93581.2	90142.8	103435	108683	99857.8	86160.6	83718	73148.8
479	479	sp|P26368|U2AF2_HUMAN	N/A	N/A	sp|P26368-2|U2AF2_HUMAN Isoform 2 of Splicing factor U2AF 65 kDa subunit OS=Homo sapiens GN=U2AF2	TRUE	123816	119495	123571	130890	122295	125834	108547	106084	100896	95441.7	87275.5	97328.4
480	480	sp|Q9Y617|SERC_HUMAN	N/A	N/A	sp|Q9Y617|SERC_HUMAN Phosphoserine aminotransferase OS=Homo sapiens GN=PSAT1 PE=1 SV=2	TRUE	47312	71970.2	45668.4	69816.8	68322.5	59807.9	26274.4	33967.9	34257.1	46137.5	65947.9	69099.6
481	481	sp|P52815|RM12_HUMAN	N/A	N/A	sp|P52815|RM12_HUMAN 39S ribosomal protein L12, mitochondrial OS=Homo sapiens GN=MRPL12 PE=1 SV=2	TRUE	79808.1	65100.5	69664.8	46062.2	71459.9	69584.5	62897.7	60278.7	61916.6	56777	53915.3	58135.2
482	482	sp|Q9H223|EHD4_HUMAN	N/A	N/A	EH domain-containing protein 4 OS=Homo sapiens GN=EHD4 PE=1 SV=1	TRUE	23411	16902.9	1957.13	20432.2	19833.7	25101.8	25084.2	20907.5	24697.5	19905.5	22211.1	22373.1
483	483	sp|P61009|SPCS3_HUMAN	N/A	N/A	sp|P61009|SPCS3_HUMAN Signal peptidase complex subunit 3 OS=Homo sapiens GN=SPCS3 PE=1 SV=1	TRUE	6001.53	29537.5	14715.9	5976.25	13165.2	31622.7	20570.6	33918.5	10865.7	22517.4	21935.7	23238.5
484	484	sp|P52907|CAZA1_HUMAN	N/A	N/A	F-actin-capping protein subunit alpha-1 OS=Homo sapiens GN=CAPZA1 PE=1 SV=3	TRUE	84323.1	75459.8	75244.8	85004.8	83197.2	86717.4	70640.9	72034.8	71556.3	81037.9	78404.2	88773.8
485	485	sp|Q10567-4|AP1B1_HUMAN	N/A	N/A	sp|Q10567-2|AP1B1_HUMAN Isoform B of AP-1 complex subunit beta-1 OS=Homo sapiens GN=AP1B1	TRUE	13896.4	15360.4	18741.6	14705.7	18027	17902.2	10181.6	9529.12	7604	16219.3	14193.2	6683.15
486	486	sp|Q6P2Q9|PRP8_HUMAN	N/A	N/A	sp|Q6P2Q9|PRP8_HUMAN Pre-mRNA-processing-splicing factor 8 OS=Homo sapiens GN=PRPF8 PE=1 SV=2	TRUE	32892.4	36561.4	11690.2	20747.8	32043.7	33388.1	27500.9	41551.6	29032	32651.7	33491.3	38578.1
487	487	sp|P07741|APT_HUMAN	N/A	N/A	sp|P07741|APT_HUMAN Adenine phosphoribosyltransferase OS=Homo sapiens GN=APRT PE=1 SV=2	TRUE	44831	45310	56588.8	52921.4	47045.5	41539.8	58846.2	53135.9	51995.6	65836.2	54957.7	59651.4
488	488	sp|P00403|COX2_HUMAN	N/A	N/A	Cytochrome c oxidase subunit 2 OS=Homo sapiens GN=MT-CO2 PE=1 SV=1	TRUE	190829	187090	176223	227453	231017	243461	179594	159109	178516	261577	231408	255630
489	489	sp|P49207|RL34_HUMAN	N/A	N/A	60S ribosomal protein L34 OS=Homo sapiens GN=RPL34 PE=1 SV=3	TRUE	155615	161383	217385	183759	178720	165029	231249	234092	240860	190314	192645	184179
490	490	sp|Q96S52-2|PIGS_HUMAN	N/A	N/A	sp|Q96S52-2|PIGS_HUMAN Isoform 2 of GPI transamidase component PIG-S OS=Homo sapiens GN=PIGS	TRUE	6031.46	4642.62	4983.93	5469.41	8189.41	5137.02	750.702	4357.68	4535.86	6988.46	7308.72	5245
491	491	sp|Q15393|SF3B3_HUMAN	N/A	N/A	sp|Q15393|SF3B3_HUMAN Splicing factor 3B subunit 3 OS=Homo sapiens GN=SF3B3 PE=1 SV=4	TRUE	79991.8	54197	77802.2	78757.6	74287.7	81685.8	64427.3	47902.5	59088.3	69520.5	67014.5	72713.7
492	492	sp|Q96TA1|NIBL1_HUMAN	N/A	N/A	sp|Q96TA1-2|NIBL1_HUMAN Isoform 2 of Niban-like protein 1 OS=Homo sapiens GN=FAM129B	TRUE	60419.4	62133.3	65482	78086.9	96360.4	90606.2	76184.6	70032.3	91073.7	91431.3	101144	80724.3
493	493	sp|Q6UVK1|CSPG4_HUMAN	N/A	N/A	sp|Q6UVK1|CSPG4_HUMAN Chondroitin sulfate proteoglycan 4 OS=Homo sapiens GN=CSPG4 PE=1 SV=2	TRUE	12631.4	12217.5	16910.5	22659.6	23725.2	24335.3	12718.6	13217.8	16156.3	21502.6	21316.2	12286.9
494	494	sp|P61086|UBE2K_HUMAN	N/A	N/A	sp|P61086-3|UBE2K_HUMAN Isoform 3 of Ubiquitin-conjugating enzyme E2 K OS=Homo sapiens GN=UBE2K	TRUE	20244.3	20345.1	25520	20999.8	24500.5	20993.2	16792.7	21953.4	21073.9	16159	17890.4	11675.3
495	495	sp|P0CW22|RS17L_HUMAN	N/A	N/A	40S ribosomal protein S17-like OS=Homo sapiens GN=RPS17L PE=1 SV=1	TRUE	42296.2	58018	68177.5	54872.8	65943.5	60659.3	53643.4	92383.5	79799.6	80716.9	89052.2	94478.9
496	496	sp|Q8NFJ5|RAI3_HUMAN	N/A	N/A	sp|Q8NFJ5|RAI3_HUMAN Retinoic acid-induced protein 3 OS=Homo sapiens GN=GPRC5A PE=1 SV=2	TRUE	92496.6	33906.5	93757.5	18134.1	93502.9	104996	21487.8	12518.1	24326.6	4598.4	1330.68	2409.02
497	497	sp|P46776|RL27A_HUMAN	N/A	N/A	60S ribosomal protein L27a OS=Homo sapiens GN=RPL27A PE=1 SV=2	TRUE	304445	299287	298465	261524	246475	259388	259141	274979	275827	251706	256792	209156
498	498	sp|P46779|RL28_HUMAN	N/A	N/A	sp|P46779|RL28_HUMAN 60S ribosomal protein L28 OS=Homo sapiens GN=RPL28 PE=1 SV=3	TRUE	169386	227871	219243	206901	211879	195451	267515	270599	264761	222254	217757	220096
499	499	sp|Q04637|IF4G1_HUMAN	N/A	N/A	sp|Q04637-3|IF4G1_HUMAN Isoform B of Eukaryotic translation initiation factor 4 gamma 1 OS=Homo sapiens GN=EIF4G1	TRUE	23720.7	22550.2	22112.6	21674.9	18225.6	19394.5	16001.9	11093.3	18069.8	16292.7	8895.83	11675.9
500	500	sp|P60900|PSA6_HUMAN	N/A	N/A	sp|P60900|PSA6_HUMAN Proteasome subunit alpha type-6 OS=Homo sapiens GN=PSMA6 PE=1 SV=1	TRUE	51084.9	44468.4	52823.4	46218	38882	60395.3	55500.9	46573.1	43864.4	53457.4	41385.1	38054.4
501	501	sp|Q9BVP2|GNL3_HUMAN	N/A	N/A	sp|Q9BVP2-2|GNL3_HUMAN Isoform 2 of Guanine nucleotide-binding protein-like 3 OS=Homo sapiens GN=GNL3	TRUE	45679.6	50916.1	54478.1	33758.9	35107.9	35148.4	47216.3	33260.6	45830.2	34893.6	37540.7	36638.8
502	502	sp|P36551|HEM6_HUMAN	N/A	N/A	Oxygen-dependent coproporphyrinogen-III oxidase, mitochondrial OS=Homo sapiens GN=CPOX PE=1 SV=3	TRUE	42525	45070.5	48357.6	7487.36	43342.8	35568.6	34586.6	54798.9	27860.7	20743.7	12890.6	34801.4
503	503	sp|Q9NQG5|RPR1B_HUMAN	N/A	N/A	sp|Q9NQG5|RPR1B_HUMAN Regulation of nuclear pre-mRNA domain-containing protein 1B OS=Homo sapiens GN=RPRD1B PE=1 SV=1	TRUE	9185.2	6904.09	10973.5	8817.62	10594.8	9347.53	8029.73	8314.02	8078.37	9238.47	9577.38	8686.56
504	504	sp|P56192|SYMC_HUMAN	N/A	N/A	sp|P56192|SYMC_HUMAN Methionine--tRNA ligase, cytoplasmic OS=Homo sapiens GN=MARS PE=1 SV=2	TRUE	31045.1	32590.6	41999.5	32037.5	21128.9	46850.8	39848.2	13997	45476.5	31613.8	28380.9	35071
505	505	sp|P49720|PSB3_HUMAN	N/A	N/A	Proteasome subunit beta type-3 OS=Homo sapiens GN=PSMB3 PE=1 SV=2	TRUE	22399.7	14355.5	21051	20953.7	22818.6	21533.5	24363.1	26778.9	29880.3	1874.92	19361.8	17339.5
506	506	sp|P62995|TRA2B_HUMAN	N/A	N/A	Transformer-2 protein homolog beta OS=Homo sapiens GN=TRA2B PE=1 SV=1	TRUE	38260.8	37505.3	37216.1	35990.8	33846.8	36822.3	29523.2	24236.7	29937.7	24532.5	23767.5	23472.8
507	507	sp|Q08945|SSRP1_HUMAN	N/A	N/A	sp|Q08945|SSRP1_HUMAN FACT complex subunit SSRP1 OS=Homo sapiens GN=SSRP1 PE=1 SV=1	TRUE	60258.9	44960.6	82500.5	44492.9	50732.6	42414.4	68052.3	71947.1	72599.1	62889.1	61186.6	42943
508	508	sp|P62861|RS30_HUMAN	N/A	N/A	sp|P62861|RS30_HUMAN 40S ribosomal protein S30 OS=Homo sapiens GN=FAU PE=1 SV=1	TRUE	187981	183785	190682	174202	175915	166420	172960	175360	186393	163727	171442	177979
509	509	sp|Q9P287|BCCIP_HUMAN	N/A	N/A	BRCA2 and CDKN1A-interacting protein OS=Homo sapiens GN=BCCIP PE=1 SV=1	TRUE	20021.8	17273.6	13155.3	12610.4	19207.8	20580.9	15278.7	13857.1	21007.2	4091.29	15017	23098.2
510	510	sp|Q8WXF1|PSPC1_HUMAN	N/A	N/A	sp|Q8WXF1-2|PSPC1_HUMAN Isoform 2 of Paraspeckle component 1 OS=Homo sapiens GN=PSPC1	TRUE	12279.6	11369.6	3088.46	1424.68	10161.2	9544.16	1067.33	5018.61	16481.3	8630.84	1072.26	18380.3
511	511	sp|Q14764|MVP_HUMAN	N/A	N/A	Major vault protein OS=Homo sapiens GN=MVP PE=1 SV=4	TRUE	25258.7	29604.8	35924.4	12182.3	22441.8	17729.3	27172.4	18028.2	33363.7	33842.7	35749.7	21524.4
512	512	sp|P29317|EPHA2_HUMAN	N/A	N/A	sp|P29317|EPHA2_HUMAN Ephrin type-A receptor 2 OS=Homo sapiens GN=EPHA2 PE=1 SV=2	TRUE	99021.3	86042.3	89129.9	85856	75990	77846	72072	76760.3	73942.7	77362.8	76758.1	87082
513	513	sp|P07996|TSP1_HUMAN	N/A	N/A	sp|P07996|TSP1_HUMAN Thrombospondin-1 OS=Homo sapiens GN=THBS1 PE=1 SV=2	TRUE	39906.9	38147.8	43443.8	52498.7	50595.4	54971.6	37920	38320	40970.4	51788.1	51549.8	46829.7
514	514	sp|P54709|AT1B3_HUMAN	N/A	N/A	sp|P54709|AT1B3_HUMAN Sodium/potassium-transporting ATPase subunit beta-3 OS=Homo sapiens GN=ATP1B3 PE=1 SV=1	TRUE	51360.8	59300.6	48260.7	46611.6	31194.7	47511.6	34393.9	31919.4	35390	39391.3	40794.5	38528.2
515	515	sp|P23193|TCEA1_HUMAN	N/A	N/A	sp|P23193|TCEA1_HUMAN Transcription elongation factor A protein 1 OS=Homo sapiens GN=TCEA1 PE=1 SV=2	TRUE	21569	13120.1	20070.3	21311.1	7753.54	14721.9	13835.6	12225.3	16098.2	12156.3	17780.4	14632.9
516	516	sp|Q12904-2|AIMP1_HUMAN	N/A	N/A	sp|Q12904-2|AIMP1_HUMAN Isoform 2 of Aminoacyl tRNA synthase complex-interacting multifunctional protein 1 OS=Homo sapiens GN=AIMP1	TRUE	11440.6	5610.79	14738.1	12575.7	1587.33	11397.7	11873.5	7242.09	10356.7	3071.85	17304.7	11566.1
517	517	sp|Q9UBQ5|EIF3K_HUMAN	N/A	N/A	sp|Q9UBQ5-2|EIF3K_HUMAN Isoform 2 of Eukaryotic translation initiation factor 3 subunit K OS=Homo sapiens GN=EIF3K	TRUE	48157.8	48336.8	53012.9	37830.9	34096.8	34956.8	35859.8	42895.2	44726.5	33744.3	32239.1	18811
518	518	sp|P49589|SYCC_HUMAN	N/A	N/A	sp|P49589-3|SYCC_HUMAN Isoform 3 of Cysteine--tRNA ligase, cytoplasmic OS=Homo sapiens GN=CARS	TRUE	10029.9	10287.7	6984.45	12217.1	2841.11	6705.46	9232.93	8909.96	7652.5	11701.6	9601.04	12656.8
519	519	sp|P78417|GSTO1_HUMAN	N/A	N/A	sp|P78417-3|GSTO1_HUMAN Isoform 3 of Glutathione S-transferase omega-1 OS=Homo sapiens GN=GSTO1	TRUE	171105	171462	158148	196310	189455	203087	154525	161029	160488	179898	179690	177553
520	520	sp|O43169|CYB5B_HUMAN	N/A	N/A	sp|O43169|CYB5B_HUMAN Cytochrome b5 type B OS=Homo sapiens GN=CYB5B PE=1 SV=2	TRUE	4425.63	12981.1	13684.3	1721.18	1397.92	15675	15808.4	598.856	14599.8	17864.4	17534.4	15492.7
521	521	sp|Q13428-3|TCOF_HUMAN	N/A	N/A	sp|Q13428-3|TCOF_HUMAN Isoform 3 of Treacle protein OS=Homo sapiens GN=TCOF1	TRUE	46111.7	58784.7	66717.9	16824.3	24297.7	47532.2	48169.6	50564.2	36960.9	23359.2	43482.5	59365.3
522	522	sp|Q14019|COTL1_HUMAN	N/A	N/A	sp|Q14019|COTL1_HUMAN Coactosin-like protein OS=Homo sapiens GN=COTL1 PE=1 SV=3	TRUE	214687	191142	211200	206140	200603	200801	190729	194381	169864	187836	196392	181112
523	523	sp|P25787|PSA2_HUMAN	N/A	N/A	sp|P25787|PSA2_HUMAN Proteasome subunit alpha type-2 OS=Homo sapiens GN=PSMA2 PE=1 SV=2	TRUE	100662	95667.5	89377.7	91441.6	93372.4	93989.9	117393	122236	123506	85765.3	90635.5	89994
524	524	sp|Q13283|G3BP1_HUMAN	N/A	N/A	Ras GTPase-activating protein-binding protein 1 OS=Homo sapiens GN=G3BP1 PE=1 SV=1	TRUE	187955	191446	195877	175206	167040	172870	179362	119182	185364	141711	153139	138002
525	525	sp|P30040|ERP29_HUMAN	N/A	N/A	sp|P30040|ERP29_HUMAN Endoplasmic reticulum resident protein 29 OS=Homo sapiens GN=ERP29 PE=1 SV=4	TRUE	131656	137191	137558	114876	122098	118865	104258	104732	109229	116729	118466	123928
526	526	sp|P33993|MCM7_HUMAN	N/A	N/A	DNA replication licensing factor MCM7 OS=Homo sapiens GN=MCM7 PE=1 SV=4	TRUE	19313.2	17955.5	22301.2	24517.9	19835.2	25098.7	13419.8	17517.5	18592.8	22562.1	17814.5	26508.6
527	527	sp|P00441|SODC_HUMAN	N/A	N/A	sp|P00441|SODC_HUMAN Superoxide dismutase [Cu-Zn] OS=Homo sapiens GN=SOD1 PE=1 SV=2	TRUE	33898.8	839.385	3422.47	40441.7	33960.6	34852.5	23589.5	29796.5	35463.5	28247.2	33417.9	41143.9
528	528	sp|Q92843-2|B2CL2_HUMAN	N/A	N/A	sp|Q92843-2|B2CL2_HUMAN Isoform 3 of Bcl-2-like protein 2 OS=Homo sapiens GN=BCL2L2	TRUE	23096.6	24627.7	12062.6	25132.1	28928.3	28821.5	21291.5	25556.2	26143.6	26808.5	27056.3	24829.2
529	529	sp|P36776|LONM_HUMAN	N/A	N/A	sp|P36776-3|LONM_HUMAN Isoform 3 of Lon protease homolog, mitochondrial OS=Homo sapiens GN=LONP1	TRUE	68516.2	76133.7	68923.6	78802.3	97937.7	81256.2	62897.9	57386.9	58238.2	83602.1	71108.1	85767.8
530	530	sp|Q9H3K6|BOLA2_HUMAN	N/A	N/A	BolA-like protein 2 OS=Homo sapiens GN=BOLA2 PE=1 SV=1	TRUE	55113.9	57506.3	30095.6	47192.9	47056.9	43369.6	50430.3	60131.3	55152	43185.5	47037.3	38773
531	531	sp|P61313|RL15_HUMAN	N/A	N/A	sp|P61313|RL15_HUMAN 60S ribosomal protein L15 OS=Homo sapiens GN=RPL15 PE=1 SV=2	TRUE	225695	244024	229162	186128	192595	202805	243090	250858	256410	210271	196820	132452
532	532	sp|Q8NCW5|NNRE_HUMAN	N/A	N/A	sp|Q8NCW5|NNRE_HUMAN NAD(P)H-hydrate epimerase OS=Homo sapiens GN=APOA1BP PE=1 SV=2	TRUE	23045.9	22080.2	1170.52	2852.51	26675.6	23480.9	20369.2	19353	22101.2	28887.3	25093.8	20719.5
533	533	sp|P01130|LDLR_HUMAN	N/A	N/A	Low-density lipoprotein receptor OS=Homo sapiens GN=LDLR PE=1 SV=1	TRUE	2867.55	860.266	3632.23	5219.4	7575.39	4338.78	4891.66	1087.78	3997.41	2895.42	2559.82	860.019
534	534	sp|P17174|AATC_HUMAN	N/A	N/A	Aspartate aminotransferase, cytoplasmic OS=Homo sapiens GN=GOT1 PE=1 SV=3	TRUE	14150	13832.7	9997.73	14232	16845.4	15110.8	9639.87	15594.5	13945.9	14791	17623.2	17524.2
535	535	sp|P63208|SKP1_HUMAN	N/A	N/A	S-phase kinase-associated protein 1 OS=Homo sapiens GN=SKP1 PE=1 SV=2	TRUE	61078	21688.7	54194.6	36973.4	47157	41875.1	57273.9	55502.6	14766.9	18529.1	30982.3	3731.15
536	536	sp|Q14444|CAPR1_HUMAN	N/A	N/A	sp|Q14444-2|CAPR1_HUMAN Isoform 2 of Caprin-1 OS=Homo sapiens GN=CAPRIN1	TRUE	68280.7	54280.4	56411.5	35787.5	45214.7	22925.4	62334.1	55972.8	61354.9	39781.6	24957.6	38603.1
537	537	sp|P62269|RS18_HUMAN	N/A	N/A	sp|P62269|RS18_HUMAN 40S ribosomal protein S18 OS=Homo sapiens GN=RPS18 PE=1 SV=3	TRUE	376873	361668	354978	302259	337372	341191	346666	348226	345357	344375	340579	328084
538	538	sp|Q9Y678|COPG1_HUMAN	N/A	N/A	sp|Q9Y678|COPG1_HUMAN Coatomer subunit gamma-1 OS=Homo sapiens GN=COPG1 PE=1 SV=1	TRUE	9330.5	16103.5	10774.5	18347.2	11442.2	6539.43	19936.6	18872.3	18765.7	15373.1	15291.9	15669.6
539	539	sp|Q9GZL7|WDR12_HUMAN	N/A	N/A	sp|Q9GZL7|WDR12_HUMAN Ribosome biogenesis protein WDR12 OS=Homo sapiens GN=WDR12 PE=1 SV=2	TRUE	15059.8	14009.8	17333	9856.63	9204.21	3189.36	6459.38	2439.98	13601.6	12449.6	8268.66	12617.2
540	540	sp|P20618|PSB1_HUMAN	N/A	N/A	Proteasome subunit beta type-1 OS=Homo sapiens GN=PSMB1 PE=1 SV=2	TRUE	110639	121763	125781	110080	118174	102778	127872	123530	121798	89405.1	104641	96975.3
541	541	sp|P37235|HPCL1_HUMAN	N/A	N/A	Hippocalcin-like protein 1 OS=Homo sapiens GN=HPCAL1 PE=1 SV=3	TRUE	67652	67648.2	66634.2	62619.2	62697.4	63090.7	55822.2	55916.6	49964	64149.7	52514.3	60222.2
542	542	sp|Q13242|SRSF9_HUMAN	N/A	N/A	Serine/arginine-rich splicing factor 9 OS=Homo sapiens GN=SRSF9 PE=1 SV=1	TRUE	19074.4	19416.5	18324.7	21085.9	24973.3	23479.8	23495.6	24070.9	21516.7	21083.5	21732.6	23674.2
543	543	sp|P30520|PURA2_HUMAN	N/A	N/A	sp|P30520|PURA2_HUMAN Adenylosuccinate synthetase isozyme 2 OS=Homo sapiens GN=ADSS PE=1 SV=3	TRUE	12335.4	12231.6	13196	3432.89	11845	1342.05	15571.7	3459.53	13682	17665.2	15944.6	15584.2
544	544	sp|Q99598|TSNAX_HUMAN	N/A	N/A	sp|Q99598|TSNAX_HUMAN Translin-associated protein X OS=Homo sapiens GN=TSNAX PE=1 SV=1	TRUE	1842.54	308.463	391.267	2247.4	1831.79	2704.83	350.958	796.629	1320.36	3380.61	2547.18	1477.66
545	545	sp|Q13404-1|UB2V1_HUMAN	N/A	N/A	sp|Q13404|UB2V1_HUMAN Ubiquitin-conjugating enzyme E2 variant 1 OS=Homo sapiens GN=UBE2V1 PE=1 SV=2	TRUE	14528.4	15010.7	16865.9	18312.3	16833.7	10607.8	9234.24	8883.45	8731.65	21041.7	22496	21508.4
546	546	sp|Q7L1Q6-3|BZW1_HUMAN	N/A	N/A	sp|Q7L1Q6-2|BZW1_HUMAN Isoform 2 of Basic leucine zipper and W2 domain-containing protein 1 OS=Homo sapiens GN=BZW1	TRUE	857.442	103149	10653.3	129898	152373	122270	7175.21	11349.9	8257.03	2408.72	5655.6	7771.23
547	547	sp|P09622|DLDH_HUMAN	N/A	N/A	sp|P09622-2|DLDH_HUMAN Isoform 2 of Dihydrolipoyl dehydrogenase, mitochondrial OS=Homo sapiens GN=DLD	TRUE	18816.1	18130.9	18886	17494.4	15102.9	17456.7	18854.1	20758.9	14631.7	18135.7	13413.5	19770.7
548	548	sp|P61163|ACTZ_HUMAN	N/A	N/A	sp|P61163|ACTZ_HUMAN Alpha-centractin OS=Homo sapiens GN=ACTR1A PE=1 SV=1	TRUE	34523.6	28660.9	34618.4	32802.4	10086.6	34540.7	29267.4	34498.6	27507.1	32911.7	37930.9	35329.2
549	549	sp|Q71UI9|H2AV_HUMAN	N/A	N/A	Histone H2A.V OS=Homo sapiens GN=H2AFV PE=1 SV=3	TRUE	161286	165138	157914	150120	148024	155396	138113	142882	139540	143672	151343	145740
550	550	sp|O94925-3|GLSK_HUMAN	N/A	N/A	sp|O94925-3|GLSK_HUMAN Isoform 3 of Glutaminase kidney isoform, mitochondrial OS=Homo sapiens GN=GLS	TRUE	32524.8	32413	31853.4	17228.6	19559.1	6039.55	25144.6	28804.6	25224.3	6746.43	9851.04	13986.1
551	551	sp|O43242|PSMD3_HUMAN	N/A	N/A	sp|O43242|PSMD3_HUMAN 26S proteasome non-ATPase regulatory subunit 3 OS=Homo sapiens GN=PSMD3 PE=1 SV=2	TRUE	30318.3	42483.6	32047.1	28474	42159	36828.9	47520.7	26669	45172.9	36827.6	31403.9	38906.9
552	552	sp|P31040|SDHA_HUMAN	N/A	N/A	sp|P31040-2|SDHA_HUMAN Isoform 2 of Succinate dehydrogenase [ubiquinone] flavoprotein subunit, mitochondrial OS=Homo sapiens GN=SDHA	TRUE	7319.9	6874.55	6915.87	1230.36	8330.24	6756.81	7590.38	5292.01	1980.35	7040.41	8245.92	6858.35
553	553	sp|Q5JTH9|RRP12_HUMAN	N/A	N/A	sp|Q5JTH9-2|RRP12_HUMAN Isoform 2 of RRP12-like protein OS=Homo sapiens GN=RRP12	TRUE	45925.4	55202.6	46803.2	44702.1	47120.4	43553.1	30717.4	32306.7	30030	38703.5	38160	38938.6
554	554	sp|Q8IZL8|PELP1_HUMAN	N/A	N/A	sp|Q8IZL8|PELP1_HUMAN Proline-, glutamic acid- and leucine-rich protein 1 OS=Homo sapiens GN=PELP1 PE=1 SV=2	TRUE	6439.05	5127.68	5019.17	7242.44	5172.93	5409.66	5908.88	5205.43	4476.43	4973.32	5105.63	337.462
555	555	sp|P33176|KINH_HUMAN	N/A	N/A	sp|P33176|KINH_HUMAN Kinesin-1 heavy chain OS=Homo sapiens GN=KIF5B PE=1 SV=1	TRUE	110312	108570	111045	71477.5	80503.3	77752.6	28116.6	118624	104613	27253.1	91066.1	84616.7
556	556	sp|P61077-2|UB2D3_HUMAN	N/A	N/A	sp|P61077-2|UB2D3_HUMAN Isoform 2 of Ubiquitin-conjugating enzyme E2 D3 OS=Homo sapiens GN=UBE2D3	TRUE	12791.4	12966.7	13978.3	20645.5	9901.07	1878.09	3642.43	12061.1	36088.6	71578.5	9911.4	27892.2
557	557	sp|Q9NQC3|RTN4_HUMAN	N/A	N/A	sp|Q9NQC3|RTN4_HUMAN Reticulon-4 OS=Homo sapiens GN=RTN4 PE=1 SV=2	TRUE	88072	83930.5	84310.7	97395.9	96119.1	93047.1	75214.3	69018.2	79015.7	87697.2	82811.7	80361.5
558	558	sp|Q9UBE0|SAE1_HUMAN	N/A	N/A	sp|Q9UBE0|SAE1_HUMAN SUMO-activating enzyme subunit 1 OS=Homo sapiens GN=SAE1 PE=1 SV=1	TRUE	56972.4	54733.6	58065.3	65100	62501.3	59946.6	54440.9	51959.4	73337.8	75816.7	72731.7	69121.3
559	559	sp|Q9H0S4|DDX47_HUMAN	N/A	N/A	sp|Q9H0S4-2|DDX47_HUMAN Isoform 2 of Probable ATP-dependent RNA helicase DDX47 OS=Homo sapiens GN=DDX47	TRUE	19060.6	36347.7	22079.5	20769.3	8622.2	8908.94	22191.7	24108.8	10277.4	8271.05	17515.5	22599.7
560	560	sp|Q15404|RSU1_HUMAN	N/A	N/A	sp|Q15404|RSU1_HUMAN Ras suppressor protein 1 OS=Homo sapiens GN=RSU1 PE=1 SV=3	TRUE	7622.69	7580.85	375.024	7776.61	8900.47	7904.29	7081.07	7266.7	7055.16	9274.2	10020.8	9249.8
561	561	sp|Q01130|SRSF2_HUMAN	N/A	N/A	Serine/arginine-rich splicing factor 2 OS=Homo sapiens GN=SRSF2 PE=1 SV=4	TRUE	172552	161276	136169	168125	164052	176419	171769	185216	155988	172540	186944	173447
562	562	sp|Q6YN16-2|HSDL2_HUMAN	N/A	N/A	sp|Q6YN16-2|HSDL2_HUMAN Isoform 2 of Hydroxysteroid dehydrogenase-like protein 2 OS=Homo sapiens GN=HSDL2	TRUE	11067.5	11434.9	9463.32	11163.9	6234.81	5285.18	9814.98	13040.2	11613	9789.55	9739.7	11591.9
563	563	sp|Q13155|AIMP2_HUMAN	N/A	N/A	sp|Q13155|AIMP2_HUMAN Aminoacyl tRNA synthase complex-interacting multifunctional protein 2 OS=Homo sapiens GN=AIMP2 PE=1 SV=2	TRUE	27530.1	24305	20599.4	24525.4	21268.2	24857.5	16514.3	18554.1	18926.9	19947.5	21225.8	15596.1
564	564	sp|P41091|IF2G_HUMAN	N/A	N/A	sp|P41091|IF2G_HUMAN Eukaryotic translation initiation factor 2 subunit 3 OS=Homo sapiens GN=EIF2S3 PE=1 SV=3	TRUE	49664.6	57999.1	58556.6	54885.1	54194.3	55378.4	56231.3	44209	51200.6	39662.8	48557.8	55659
565	565	sp|P05783|K1C18_HUMAN	N/A	N/A	sp|P05783|K1C18_HUMAN Keratin, type I cytoskeletal 18 OS=Homo sapiens GN=KRT18 PE=1 SV=2	TRUE	32218.3	26505.5	20028.6	17354.7	8093.84	9708.75	9786.88	4883.13	26770.3	5362.04	5970.22	10869.4
566	566	sp|P62333|PRS10_HUMAN	N/A	N/A	26S protease regulatory subunit 10B OS=Homo sapiens GN=PSMC6 PE=1 SV=1	TRUE	19040.8	16061.6	19589.1	20309	18067.4	18155.7	20443	13506.8	19918.7	20323.2	18231.5	14915.2
567	567	sp|O00154|BACH_HUMAN	N/A	N/A	sp|O00154-5|BACH_HUMAN Isoform 5 of Cytosolic acyl coenzyme A thioester hydrolase OS=Homo sapiens GN=ACOT7	TRUE	93656.7	105671	99776.7	147800	143186	152409	86362.3	85811.5	86801.3	164419	152745	156834
568	568	sp|Q9Y2W1|TR150_HUMAN	N/A	N/A	Thyroid hormone receptor-associated protein 3 OS=Homo sapiens GN=THRAP3 PE=1 SV=2	TRUE	23305.3	23486.4	29333.5	10893.3	23060.7	27387.1	27559.6	17686.4	32281.9	20644.9	16003.1	13961.7
569	569	sp|P61081|UBC12_HUMAN	N/A	N/A	NEDD8-conjugating enzyme Ubc12 OS=Homo sapiens GN=UBE2M PE=1 SV=1	TRUE	112264	116658	93063.2	117156	111123	111618	103846	91525	77844.9	87054.9	108245	59579.7
570	570	sp|Q86U86-2|PB1_HUMAN	N/A	N/A	sp|Q86U86-2|PB1_HUMAN Isoform 2 of Protein polybromo-1 OS=Homo sapiens GN=PBRM1	TRUE	2708.42	1658.94	1118.63	1083.77	3144.72	812.487	1298.11	887.161	1722.18	670.362	1483.32	567.191
571	571	sp|P30085|KCY_HUMAN	N/A	N/A	sp|P30085|KCY_HUMAN UMP-CMP kinase OS=Homo sapiens GN=CMPK1 PE=1 SV=3	TRUE	74271.7	39041.1	70531.5	83086.1	81064.2	38370.9	48400.9	49213.1	48543.8	74989	69053.8	43761.4
572	572	sp|P50995|ANX11_HUMAN	N/A	N/A	Annexin A11 OS=Homo sapiens GN=ANXA11 PE=1 SV=1	TRUE	19827.2	32784.7	34276.6	32624.6	46244.3	46896.3	25985.6	20537.5	35410.1	32079.5	27073.8	27773.4
573	573	sp|Q9NVP1|DDX18_HUMAN	N/A	N/A	sp|Q9NVP1|DDX18_HUMAN ATP-dependent RNA helicase DDX18 OS=Homo sapiens GN=DDX18 PE=1 SV=2	TRUE	59937.9	62467.8	49313.7	47587.5	47271.4	38555.8	41432.8	43000.7	40476.8	24792.8	22511.1	27300.5
574	574	sp|Q96RP9|EFGM_HUMAN	N/A	N/A	sp|Q96RP9-2|EFGM_HUMAN Isoform 2 of Elongation factor G, mitochondrial OS=Homo sapiens GN=GFM1	TRUE	1240.92	405.144	591.489	1352.5	4467.46	5745.01	2229.51	2723.47	911.305	1990.88	2711.11	491.483
575	575	sp|O75821|EIF3G_HUMAN	N/A	N/A	Eukaryotic translation initiation factor 3 subunit G OS=Homo sapiens GN=EIF3G PE=1 SV=2	TRUE	42068.2	35583.6	28181.1	22582.6	9554.82	27829.2	38061.4	41832.8	45196	32934.3	34019.8	30280.4
576	576	sp|Q14157|UBP2L_HUMAN	N/A	N/A	Ubiquitin-associated protein 2-like OS=Homo sapiens GN=UBAP2L PE=1 SV=2	TRUE	66356.7	65590.4	70724.7	48716.5	54088.4	53633.3	62601.8	62153.2	67697.7	50788.3	61259.5	52876.6
577	577	sp|P83881|RL36A_HUMAN	N/A	N/A	60S ribosomal protein L36a OS=Homo sapiens GN=RPL36A PE=1 SV=2	TRUE	31009.9	2280.83	27470.3	25920.1	25098.1	23797	30317.8	23824.5	29616.6	19832.7	19189.1	19531.4
578	578	sp|O14924-4|RGS12_HUMAN	N/A	N/A	sp|O14924-4|RGS12_HUMAN Isoform 4 of Regulator of G-protein signaling 12 OS=Homo sapiens GN=RGS12	TRUE	467575	467713	453196	536579	506392	478643	466353	439192	425120	544590	536008	541492
579	579	sp|Q9UKM9|RALY_HUMAN	N/A	N/A	sp|Q9UKM9-2|RALY_HUMAN Isoform 1 of RNA-binding protein Raly OS=Homo sapiens GN=RALY	TRUE	1245.4	21867.2	17313.9	28811.7	24690.9	26257	17980.6	16146.7	17469.9	28514.4	23124.3	27418.3
580	580	sp|P02652|APOA2_HUMAN	N/A	N/A	Apolipoprotein A-II OS=Homo sapiens GN=APOA2 PE=1 SV=1	TRUE	2081.21	1093.37	612.499	2692.41	2993.52	2354.36	2128.48	762.859	6429.89	1858.38	1316.87	794.793
581	581	sp|Q16629|SRSF7_HUMAN	N/A	N/A	sp|Q16629-2|SRSF7_HUMAN Isoform 2 of Serine/arginine-rich splicing factor 7 OS=Homo sapiens GN=SRSF7	TRUE	94808.9	96720.1	97720.8	98335.6	101279	90867.4	101082	103879	105136	107926	100962	92078.7
582	582	sp|Q92979|NEP1_HUMAN	N/A	N/A	sp|Q92979|NEP1_HUMAN Ribosomal RNA small subunit methyltransferase NEP1 OS=Homo sapiens GN=EMG1 PE=1 SV=4	TRUE	26224.6	28857.6	28227.2	1601.37	18478.8	14831.2	29471.7	21950.1	25421.3	19625.9	21480.8	20949.2
583	583	sp|Q9H0U4|RAB1B_HUMAN	N/A	N/A	Ras-related protein Rab-1B OS=Homo sapiens GN=RAB1B PE=1 SV=1	TRUE	214846	198682	223249	198338	195704	202257	221110	220600	215946	200614	205038	201037
584	584	sp|Q14651|PLSI_HUMAN	N/A	N/A	sp|Q14651|PLSI_HUMAN Plastin-1 OS=Homo sapiens GN=PLS1 PE=1 SV=2	TRUE	4198.47	6004.03	5285.97	576.758	4015.33	6222.15	3269.28	3271.53	2099.76	6209.7	5756.71	6337.42
585	585	sp|Q3ZCQ8-2|TIM50_HUMAN	N/A	N/A	sp|Q3ZCQ8-2|TIM50_HUMAN Isoform 2 of Mitochondrial import inner membrane translocase subunit TIM50 OS=Homo sapiens GN=TIMM50	TRUE	182112	198222	191816	172376	172008	172380	191325	189503	190597	182247	186790	183908
586	586	sp|Q13509|TBB3_HUMAN	N/A	N/A	Tubulin beta-3 chain OS=Homo sapiens GN=TUBB3 PE=1 SV=2	TRUE	88792.3	83314.7	82703.2	93873	92340.4	100597	66146.6	68334	72728.8	90711.5	102098	91616.5
587	587	sp|Q5SSJ5|HP1B3_HUMAN	N/A	N/A	Heterochromatin protein 1-binding protein 3 OS=Homo sapiens GN=HP1BP3 PE=1 SV=1	TRUE	22853.4	47611.8	42172.1	76289.7	79367.2	79621.4	34214.9	25713.8	14974.2	71266.1	71585.4	70609.8
588	588	sp|P08579|RU2B_HUMAN	N/A	N/A	sp|P08579|RU2B_HUMAN U2 small nuclear ribonucleoprotein B'' OS=Homo sapiens GN=SNRPB2 PE=1 SV=1	TRUE	100736	108737	109465	112756	95532.5	110863	98933.2	108988	95102.7	95877.3	93270.9	97235.4
589	589	sp|P46777|RL5_HUMAN	N/A	N/A	sp|P46777|RL5_HUMAN 60S ribosomal protein L5 OS=Homo sapiens GN=RPL5 PE=1 SV=3	TRUE	106509	97129	98972.9	82088.6	86332.8	88608.8	107228	107436	107428	79682.6	87196.8	84649.4
590	590	sp|P35998|PRS7_HUMAN	N/A	N/A	26S protease regulatory subunit 7 OS=Homo sapiens GN=PSMC2 PE=1 SV=3	TRUE	16802.8	34443.6	27664.1	23170	22563.7	36613.9	28611	9956.04	28813.1	26312.9	21768.5	23872.9
591	591	sp|P39656|OST48_HUMAN	N/A	N/A	sp|P39656-3|OST48_HUMAN Isoform 3 of Dolichyl-diphosphooligosaccharide--protein glycosyltransferase 48 kDa subunit OS=Homo sapiens GN=DDOST	TRUE	86127.3	88497.3	95946.1	103983	69914.2	75513.4	74442.4	76228.4	71694.8	69563.5	68800	99408.7
592	592	sp|Q96B26|EXOS8_HUMAN	N/A	N/A	sp|Q96B26|EXOS8_HUMAN Exosome complex component RRP43 OS=Homo sapiens GN=EXOSC8 PE=1 SV=1	TRUE	9909.82	6212.03	1308.37	5389.55	2098.93	5307.43	1543.89	5527.79	1949.94	2280.57	5185.7	6339.64
593	593	sp|P35268|RL22_HUMAN	N/A	N/A	60S ribosomal protein L22 OS=Homo sapiens GN=RPL22 PE=1 SV=2	TRUE	137621	134899	130699	114822	112450	117139	145356	141684	143469	99721	103293	101836
594	594	sp|P18085|ARF4_HUMAN	N/A	N/A	ADP-ribosylation factor 4 OS=Homo sapiens GN=ARF4 PE=1 SV=3	TRUE	24744.3	23426.4	21056.5	29631.1	29625.9	23793.1	41209.1	37709.3	36623.9	17563.7	18960.7	18370.2
595	595	sp|O15355|PPM1G_HUMAN	N/A	N/A	Protein phosphatase 1G OS=Homo sapiens GN=PPM1G PE=1 SV=1	TRUE	25635.2	14465.7	32346.8	40607	22788.5	24425.1	26089.6	36431.9	46306.5	22892.4	31061	28250
596	596	sp|Q9P0L0-2|VAPA_HUMAN	N/A	N/A	sp|Q9P0L0-2|VAPA_HUMAN Isoform 2 of Vesicle-associated membrane protein-associated protein A OS=Homo sapiens GN=VAPA	TRUE	85961.5	82424.6	98428.4	81293	83305.5	58573.2	80505.8	79234.8	80352.9	71857.2	71701.3	69884.8
597	597	sp|Q15388|TOM20_HUMAN	N/A	N/A	sp|Q15388|TOM20_HUMAN Mitochondrial import receptor subunit TOM20 homolog OS=Homo sapiens GN=TOMM20 PE=1 SV=1	TRUE	18379	18510.5	17224.4	12935.3	16781.8	13021.1	18779.2	17859	14637.5	10367.2	13610.8	13615.1
598	598	sp|Q9NQ88|TIGAR_HUMAN	N/A	N/A	sp|Q9NQ88|TIGAR_HUMAN Fructose-2,6-bisphosphatase TIGAR OS=Homo sapiens GN=TIGAR PE=1 SV=1	TRUE	9283.89	498.929	7145.24	5687.45	5509.13	1740	1996.89	963.515	4966.89	631.105	1164.41	1241.03
599	599	sp|Q9Y224|CN166_HUMAN	N/A	N/A	UPF0568 protein C14orf166 OS=Homo sapiens GN=C14orf166 PE=1 SV=1	TRUE	69431.7	60472.5	68386.8	63057.9	70041.3	75455.6	56871.7	58448.3	57461.5	55361.5	60837	52118.6
600	600	sp|P09543|CN37_HUMAN	N/A	N/A	sp|P09543-2|CN37_HUMAN Isoform CNPI of 2',3'-cyclic-nucleotide 3'-phosphodiesterase OS=Homo sapiens GN=CNP	TRUE	5452.32	2402.5	1029.35	6866.67	5927.9	5274.7	1416.74	1370.05	3378.04	3893.05	3997.71	256.94
601	601	sp|P11388-3|TOP2A_HUMAN	N/A	N/A	sp|P11388-2|TOP2A_HUMAN Isoform 2 of DNA topoisomerase 2-alpha OS=Homo sapiens GN=TOP2A	TRUE	28356	26860.8	27772.5	5446.63	3987.76	3927.9	17780.5	19303	19177.1	9158.92	10515.7	10670
602	602	sp|P62847-4|RS24_HUMAN	N/A	N/A	sp|P62847|RS24_HUMAN 40S ribosomal protein S24 OS=Homo sapiens GN=RPS24 PE=1 SV=1	TRUE	49854.8	24478.1	20193.4	49675.6	46607.4	22926.8	48482.8	42144.4	44054	55936.8	28555.4	50236.3
603	603	sp|P51659|DHB4_HUMAN	N/A	N/A	sp|P51659|DHB4_HUMAN Peroxisomal multifunctional enzyme type 2 OS=Homo sapiens GN=HSD17B4 PE=1 SV=3	TRUE	8461.67	1300.61	2997.88	1971.64	20176.2	16323.1	11602.8	12531.7	16823.7	10810.9	13451.9	2705.67
604	604	sp|Q9Y376|CAB39_HUMAN	N/A	N/A	Calcium-binding protein 39 OS=Homo sapiens GN=CAB39 PE=1 SV=1	TRUE	6759.21	6861.77	5549.23	9227.6	10067.1	10530.8	7377.02	7902.39	6165.72	5219.34	10252.5	10724.3
605	605	sp|Q06210|GFPT1_HUMAN	N/A	N/A	sp|Q06210-2|GFPT1_HUMAN Isoform 2 of Glutamine--fructose-6-phosphate aminotransferase [isomerizing] 1 OS=Homo sapiens GN=GFPT1	TRUE	1152.47	839.458	3662.41	923.009	628.099	3231.67	2478.26	558.17	778.046	1278.57	922.681	607.902
606	606	sp|Q96A72|MGN2_HUMAN	N/A	N/A	Protein mago nashi homolog 2 OS=Homo sapiens GN=MAGOHB PE=1 SV=1	TRUE	34832.2	26517	36057.1	34540	38472.3	34161.7	25630.7	14655.7	17043.8	26078.4	30707.3	28500.9
607	607	sp|Q9BXP5-5|SRRT_HUMAN	N/A	N/A	sp|Q9BXP5-2|SRRT_HUMAN Isoform 2 of Serrate RNA effector molecule homolog OS=Homo sapiens GN=SRRT	TRUE	2800.91	3390.53	3929.63	601.688	1551.15	11440.4	1463.83	5381.33	5432.78	1696.63	7007.92	6244.4
608	608	sp|Q14498|RBM39_HUMAN	N/A	N/A	RNA-binding protein 39 OS=Homo sapiens GN=RBM39 PE=1 SV=2	TRUE	29437.5	25821.3	29215.8	26974.8	20468.4	30811.1	22683.1	31589.6	23091	23890.6	27488.8	31271.7
609	609	sp|Q9Y696|CLIC4_HUMAN	N/A	N/A	sp|Q9Y696|CLIC4_HUMAN Chloride intracellular channel protein 4 OS=Homo sapiens GN=CLIC4 PE=1 SV=4	TRUE	26512.2	17007.8	30832.3	44339	59639.6	44675	36196.1	44227.6	22379.1	65610.5	64551.8	43772.4
610	610	sp|P48444|COPD_HUMAN	N/A	N/A	sp|P48444|COPD_HUMAN Coatomer subunit delta OS=Homo sapiens GN=ARCN1 PE=1 SV=1	TRUE	42357.6	33937.8	36000.7	37540.1	36257.9	38461.6	33495.3	27814.8	34237.8	43552.2	30603.9	47692.1
611	611	sp|Q07065|CKAP4_HUMAN	N/A	N/A	sp|Q07065|CKAP4_HUMAN Cytoskeleton-associated protein 4 OS=Homo sapiens GN=CKAP4 PE=1 SV=2	TRUE	18801.4	21546.8	13254	20741.8	25935.8	25107.3	12290.9	14777.8	13441.5	26456	23645.8	23303.6
612	612	sp|Q9BVC6|TM109_HUMAN	N/A	N/A	Transmembrane protein 109 OS=Homo sapiens GN=TMEM109 PE=1 SV=1	TRUE	4228.99	45506.6	28471.4	41215.5	35996.9	39192	32447.2	34289.8	31774	40591.1	39212.6	38844.3
613	613	sp|P25786|PSA1_HUMAN	N/A	N/A	sp|P25786-2|PSA1_HUMAN Isoform Long of Proteasome subunit alpha type-1 OS=Homo sapiens GN=PSMA1	TRUE	133689	140790	138899	144405	121116	134678	130689	153454	130854	87820.5	118926	122089
614	614	sp|P46087|NOP2_HUMAN	N/A	N/A	sp|P46087-2|NOP2_HUMAN Isoform 2 of Probable 28S rRNA (cytosine(4447)-C(5))-methyltransferase OS=Homo sapiens GN=NOP2	TRUE	40660.7	34173.6	40963.7	32455.1	30098.1	32335.4	31944.9	28060.8	32813.1	29424.7	29058.6	33491.6
615	615	sp|Q9BZZ5|API5_HUMAN	N/A	N/A	Apoptosis inhibitor 5 OS=Homo sapiens GN=API5 PE=1 SV=3	TRUE	25765.9	22749	24921.8	19142.4	23832.4	20276.9	17841.6	17596.6	19191.6	17448.6	19440.7	18860.7
616	616	sp|O75251-2|NDUS7_HUMAN	N/A	N/A	sp|O75251|NDUS7_HUMAN NADH dehydrogenase [ubiquinone] iron-sulfur protein 7, mitochondrial OS=Homo sapiens GN=NDUFS7 PE=1 SV=3	TRUE	6210.99	22613.3	13274.2	33358.9	34964.6	25625	12720.5	18523.7	19051	21586.2	27091.8	34206.2
617	617	sp|P13645|K1C10_HUMAN	N/A	N/A	sp|P13645|K1C10_HUMAN Keratin, type I cytoskeletal 10 OS=Homo sapiens GN=KRT10 PE=1 SV=6	TRUE	35766.5	39631.2	13470.7	18890	36311.7	37642.4	7713.69	18621.2	13323.2	41724.2	42520.1	45437.4
618	618	sp|Q9UBI6|GBG12_HUMAN	N/A	N/A	sp|Q9UBI6|GBG12_HUMAN Guanine nucleotide-binding protein G(I)/G(S)/G(O) subunit gamma-12 OS=Homo sapiens GN=GNG12 PE=1 SV=3	TRUE	49069.6	53177.5	48971.7	52033.3	56831.4	55801.5	45837.8	51245.2	46562.7	56535.2	55445.9	57586.6
619	619	sp|Q01082|SPTB2_HUMAN	N/A	N/A	sp|Q01082-2|SPTB2_HUMAN Isoform Short of Spectrin beta chain, non-erythrocytic 1 OS=Homo sapiens GN=SPTBN1	TRUE	11156	25674.6	13947.7	24606.9	22253.1	23923.8	32464.8	31913.6	33143.4	28273.1	25832.4	25962.1
620	620	sp|P63010|AP2B1_HUMAN	N/A	N/A	sp|P63010-2|AP2B1_HUMAN Isoform 2 of AP-2 complex subunit beta OS=Homo sapiens GN=AP2B1	TRUE	11879.4	15935.6	32130.7	18196	27658.8	32730.5	24856.1	7900.52	2505.01	17866.5	23475.7	27645.8
621	621	sp|Q14690|RRP5_HUMAN	N/A	N/A	Protein RRP5 homolog OS=Homo sapiens GN=PDCD11 PE=1 SV=3	TRUE	21271.4	20915.1	20519.8	17301.8	17318.7	10505.2	14216.3	12396.2	9214.55	13586.2	12921.6	14864.4
622	622	sp|P28070|PSB4_HUMAN	N/A	N/A	sp|P28070|PSB4_HUMAN Proteasome subunit beta type-4 OS=Homo sapiens GN=PSMB4 PE=1 SV=4	TRUE	21597.8	18278	19964.4	18982.5	15611.5	19459.4	19980.4	19669.1	5188.44	18056.8	16571.5	17692.3
623	623	sp|Q09161|NCBP1_HUMAN	N/A	N/A	Nuclear cap-binding protein subunit 1 OS=Homo sapiens GN=NCBP1 PE=1 SV=1	TRUE	3747.58	2897.77	13214.9	3971.22	2453.6	2420.35	14068.9	12780.1	1215.1	13518.8	13382.8	13040.7
624	624	sp|P43487|RANG_HUMAN	N/A	N/A	sp|P43487-2|RANG_HUMAN Isoform 2 of Ran-specific GTPase-activating protein OS=Homo sapiens GN=RANBP1	TRUE	119605	132409	106160	126616	144220	102831	134074	129853	133007	135319	138676	128235
625	625	sp|Q13442|HAP28_HUMAN	N/A	N/A	sp|Q13442|HAP28_HUMAN 28 kDa heat- and acid-stable phosphoprotein OS=Homo sapiens GN=PDAP1 PE=1 SV=1	TRUE	24568	22986.3	29076.3	19054.3	29667.5	21046.6	32653	27296.3	22361.8	29820.8	26688.2	26943.8
626	626	sp|P16930|FAAA_HUMAN	N/A	N/A	sp|P16930|FAAA_HUMAN Fumarylacetoacetase OS=Homo sapiens GN=FAH PE=1 SV=2	TRUE	3593.61	3051.04	4556.21	399.213	2883.34	3145.57	2575.57	277.353	300.979	3784.7	3866.94	848.236
627	627	sp|Q15008|PSMD6_HUMAN	N/A	N/A	sp|Q15008-2|PSMD6_HUMAN Isoform 2 of 26S proteasome non-ATPase regulatory subunit 6 OS=Homo sapiens GN=PSMD6	TRUE	21873.9	30909.9	20742.9	32124.4	22722.3	33698.9	26357	21871	26659	25619.3	28226.7	31454.7
628	628	sp|P25789|PSA4_HUMAN	N/A	N/A	sp|P25789|PSA4_HUMAN Proteasome subunit alpha type-4 OS=Homo sapiens GN=PSMA4 PE=1 SV=1	TRUE	93647.1	96029.7	90528.9	93077.6	91072.8	93056.5	86269.8	87267.6	74926.2	90981	92750.8	99436
629	629	sp|P47914|RL29_HUMAN	N/A	N/A	60S ribosomal protein L29 OS=Homo sapiens GN=RPL29 PE=1 SV=2	TRUE	78251.2	85871.8	81035.2	68595.7	68917.2	68424.7	85598.5	77538.8	70110.9	87460.7	85400.4	80185.1
630	630	sp|Q07960|RHG01_HUMAN	N/A	N/A	sp|Q07960|RHG01_HUMAN Rho GTPase-activating protein 1 OS=Homo sapiens GN=ARHGAP1 PE=1 SV=1	TRUE	26837.1	30647.6	41448	25647.7	37081.4	35117.2	29694.4	39817.9	33590.9	36358.4	32647.1	31678.4
631	631	sp|O94804|STK10_HUMAN	N/A	N/A	sp|O94804|STK10_HUMAN Serine/threonine-protein kinase 10 OS=Homo sapiens GN=STK10 PE=1 SV=1	TRUE	2933.98	2801.49	588.681	1246.96	1043.66	5991.99	2030.75	1083.27	2683.34	2076.76	5804.7	3008.7
632	632	sp|P53618|COPB_HUMAN	N/A	N/A	sp|P53618|COPB_HUMAN Coatomer subunit beta OS=Homo sapiens GN=COPB1 PE=1 SV=3	TRUE	19749.5	17931.4	15571.2	19359	34945.1	24891.2	24298.9	28820.5	30861.4	17463.3	28785.2	27029.6
633	633	sp|P78344|IF4G2_HUMAN	N/A	N/A	Eukaryotic translation initiation factor 4 gamma 2 OS=Homo sapiens GN=EIF4G2 PE=1 SV=1	TRUE	12257.2	11358.1	11787.5	11569.8	11191.2	10811.6	10722.5	12316.3	12944.3	10978	12187.7	10660.6
634	634	sp|P11172|UMPS_HUMAN	N/A	N/A	Uridine 5'-monophosphate synthase OS=Homo sapiens GN=UMPS PE=1 SV=1	TRUE	18465	16715.9	12102.3	13028.3	1501.97	12349.8	16948.9	13881.1	15659.5	16424.1	14176.5	16176.4
635	635	sp|P36542|ATPG_HUMAN	N/A	N/A	ATP synthase subunit gamma, mitochondrial OS=Homo sapiens GN=ATP5C1 PE=1 SV=1	TRUE	98586.5	241056	94688.8	155237	250032	83969.3	89480.1	81231.4	231744	84496.7	91793.9	207459
636	636	sp|O75340|PDCD6_HUMAN	N/A	N/A	sp|O75340-2|PDCD6_HUMAN Isoform 2 of Programmed cell death protein 6 OS=Homo sapiens GN=PDCD6	TRUE	17104	5666.32	23258.1	22244.8	23037	1344.96	1063.73	19672	18670.8	4390.93	18009.4	15815.2
637	637	sp|Q14204|DYHC1_HUMAN	N/A	N/A	sp|Q14204|DYHC1_HUMAN Cytoplasmic dynein 1 heavy chain 1 OS=Homo sapiens GN=DYNC1H1 PE=1 SV=5	TRUE	36409.7	45956.1	58315.7	41020.7	46313.6	40681	41541.7	49124.1	30843.9	33626	38848	28895.8
638	638	sp|Q9UNM6|PSD13_HUMAN	N/A	N/A	sp|Q9UNM6|PSD13_HUMAN 26S proteasome non-ATPase regulatory subunit 13 OS=Homo sapiens GN=PSMD13 PE=1 SV=2	TRUE	42548.5	44018.4	35560.8	19406.2	16837.8	32150.4	27401.8	33385.1	32793	21773	35006.4	39979.5
639	639	sp|P07942|LAMB1_HUMAN	N/A	N/A	sp|P07942|LAMB1_HUMAN Laminin subunit beta-1 OS=Homo sapiens GN=LAMB1 PE=1 SV=2	TRUE	15975.1	17242	16778	7601.93	8063.75	7770.87	11898.5	11422.6	11254.4	2621.14	8965.8	8540.94
640	640	sp|A8MWD9|RUXGL_HUMAN	N/A	N/A	sp|A8MWD9|RUXGL_HUMAN Putative small nuclear ribonucleoprotein G-like protein 15 OS=Homo sapiens GN=SNRPGP15 PE=5 SV=2	TRUE	24097	21968.5	26499.9	29588	25221.9	32507	22672.3	24078.7	23676	18630.2	19953.4	1453.65
641	641	sp|P57088|TMM33_HUMAN	N/A	N/A	Transmembrane protein 33 OS=Homo sapiens GN=TMEM33 PE=1 SV=2	TRUE	91296.2	96727.6	118771	31836.1	79523.5	44732.2	105128	109879	55201.8	65390.1	78314.6	66649.2
642	642	sp|P68400|CSK21_HUMAN	N/A	N/A	Casein kinase II subunit alpha OS=Homo sapiens GN=CSNK2A1 PE=1 SV=1	TRUE	29294.2	22750.6	27908.6	15864.5	18555.3	19341.7	12276.9	10407.4	15407.2	12628.6	14563.7	14166.7
643	643	sp|Q9H3P2|NELFA_HUMAN	N/A	N/A	sp|Q9H3P2|NELFA_HUMAN Negative elongation factor A OS=Homo sapiens GN=NELFA PE=1 SV=3	TRUE	4139.62	5829.25	4040.77	5032.78	1047.08	903.943	3358.94	4049	1174.46	3367.77	3029.02	3655.15
644	644	sp|P43246|MSH2_HUMAN	N/A	N/A	sp|P43246|MSH2_HUMAN DNA mismatch repair protein Msh2 OS=Homo sapiens GN=MSH2 PE=1 SV=1	TRUE	8801.62	9840.96	8007.33	12967.6	7575.09	5284.49	7740.03	11111	10140.5	7043.54	7669.78	10620.6
645	645	sp|P35613-2|BASI_HUMAN	N/A	N/A	Isoform 2 of Basigin OS=Homo sapiens GN=BSG	TRUE	106013	90405.6	76239.8	78949.9	72964.2	88740.6	102303	70578.8	104628	84187.2	83674	80691.8
646	646	sp|Q9Y285-2|SYFA_HUMAN	N/A	N/A	sp|Q9Y285-2|SYFA_HUMAN Isoform 2 of Phenylalanine--tRNA ligase alpha subunit OS=Homo sapiens GN=FARSA	TRUE	10628.7	10004	12147.7	6795.08	5829.29	8276.89	12155.3	12844.5	10347.6	6789.57	19114.8	7811.97
647	647	sp|P53671-3|LIMK2_HUMAN	N/A	N/A	Isoform 3 of LIM domain kinase 2 OS=Homo sapiens GN=LIMK2	TRUE	7225.18	5599.26	716.362	11635	9592	8553.95	4237.17	631.077	2607.68	3292.73	1127	2325.47
648	648	sp|P26639|SYTC_HUMAN	N/A	N/A	sp|P26639|SYTC_HUMAN Threonine--tRNA ligase, cytoplasmic OS=Homo sapiens GN=TARS PE=1 SV=3	TRUE	41666.1	45209.8	48150	46428.8	43482.4	44998.9	41463.4	45891	43693.7	44944.5	43569	46209.1
649	649	sp|O43615|TIM44_HUMAN	N/A	N/A	sp|O43615|TIM44_HUMAN Mitochondrial import inner membrane translocase subunit TIM44 OS=Homo sapiens GN=TIMM44 PE=1 SV=2	TRUE	5445.02	8063.89	2981.89	4362	8352.18	1297.04	6054.78	5811.4	7471.49	500.001	7025.32	7516.47
650	650	sp|P46977|STT3A_HUMAN	N/A	N/A	Dolichyl-diphosphooligosaccharide--protein glycosyltransferase subunit STT3A OS=Homo sapiens GN=STT3A PE=1 SV=2	TRUE	50704.5	55277.4	49779	47989	45040.5	38771.9	50475.3	39212.5	44416.8	42165.5	37817	47977
651	651	sp|O15212|PFD6_HUMAN	N/A	N/A	Prefoldin subunit 6 OS=Homo sapiens GN=PFDN6 PE=1 SV=1	TRUE	43433.7	49133.2	47613.6	49008.7	38435.4	64613	44526.1	35903	39666.5	40859.7	43771.5	39248.8
652	652	sp|Q9BUJ2|HNRL1_HUMAN	N/A	N/A	sp|Q9BUJ2-2|HNRL1_HUMAN Isoform 2 of Heterogeneous nuclear ribonucleoprotein U-like protein 1 OS=Homo sapiens GN=HNRNPUL1	TRUE	8984.68	7982.09	3637.41	5555.84	6599.73	4066.14	2330.88	5042.25	5891.53	9750.09	13655.6	9562.05
653	653	sp|Q9NZI8|IF2B1_HUMAN	N/A	N/A	sp|Q9NZI8|IF2B1_HUMAN Insulin-like growth factor 2 mRNA-binding protein 1 OS=Homo sapiens GN=IGF2BP1 PE=1 SV=2	TRUE	87638.4	30805.2	94088.9	104981	50235.9	100411	66982.4	86539.1	74302.3	59570.8	104595	72070.6
654	654	sp|O95433|AHSA1_HUMAN	N/A	N/A	sp|O95433-2|AHSA1_HUMAN Isoform 2 of Activator of 90 kDa heat shock protein ATPase homolog 1 OS=Homo sapiens GN=AHSA1	TRUE	10016.8	13658.3	21630.4	1236.49	2865.45	22207.4	1311.9	19526.8	17280.9	16778.7	18746.6	18565.1
655	655	sp|Q15907|RB11B_HUMAN	N/A	N/A	sp|Q15907-2|RB11B_HUMAN Isoform 2 of Ras-related protein Rab-11B OS=Homo sapiens GN=RAB11B	TRUE	74695	74588.2	92237.2	39379.5	82644.5	25154.5	103136	107230	101228	56644.1	74791.3	63123.1
656	656	sp|Q9HC38-2|GLOD4_HUMAN	N/A	N/A	sp|Q9HC38-2|GLOD4_HUMAN Isoform 2 of Glyoxalase domain-containing protein 4 OS=Homo sapiens GN=GLOD4	TRUE	7950.42	11410	10336.7	9407.89	10489.7	1387.86	10047.3	9523.43	12720.7	11546.2	16882.5	12931.1
657	657	sp|P14868|SYDC_HUMAN	N/A	N/A	Aspartate--tRNA ligase, cytoplasmic OS=Homo sapiens GN=DARS PE=1 SV=2	TRUE	43359.2	61189.9	58514.8	53654.8	55346.8	59679.9	50364.2	48968.7	52813.1	58455.3	55207.8	52580.7
658	658	sp|Q08752|PPID_HUMAN	N/A	N/A	sp|Q08752|PPID_HUMAN Peptidyl-prolyl cis-trans isomerase D OS=Homo sapiens GN=PPID PE=1 SV=3	TRUE	4180.6	2825.99	5913.6	4348.53	5167.98	7486.41	5552	307.242	5535.78	2886.29	4851.57	2986.7
659	659	sp|P11766|ADHX_HUMAN	N/A	N/A	Alcohol dehydrogenase class-3 OS=Homo sapiens GN=ADH5 PE=1 SV=4	TRUE	2337.26	845.8	747.449	5611.66	2443.59	4996.34	4359.08	3793.87	6112.52	5628.66	3212.87	5506.46
660	660	sp|P04264|K2C1_HUMAN	N/A	N/A	sp|P04264|K2C1_HUMAN Keratin, type II cytoskeletal 1 OS=Homo sapiens GN=KRT1 PE=1 SV=6	TRUE	231523	222738	226316	328093	297382	277245	251877	264361	259513	335788	292957	285453
661	661	sp|O14744-2|ANM5_HUMAN	N/A	N/A	sp|O14744-2|ANM5_HUMAN Isoform 2 of Protein arginine N-methyltransferase 5 OS=Homo sapiens GN=PRMT5	TRUE	18928.7	23675.4	20401.9	16815.5	18462.3	19037.9	17460	15326.1	18384.9	12564.3	1734.27	14938.5
662	662	sp|Q9H845|ACAD9_HUMAN	N/A	N/A	sp|Q9H845|ACAD9_HUMAN Acyl-CoA dehydrogenase family member 9, mitochondrial OS=Homo sapiens GN=ACAD9 PE=1 SV=1	TRUE	590.375	6735.53	7165.65	6627.18	7678.85	7503.94	5824.97	5679.42	7091.62	7123.05	6817.09	7343.67
663	663	sp|O43156|TTI1_HUMAN	N/A	N/A	sp|O43156|TTI1_HUMAN TELO2-interacting protein 1 homolog OS=Homo sapiens GN=TTI1 PE=1 SV=3	TRUE	2717.77	5701.22	3738.95	7681.17	7689.08	7037.89	3837.42	1154.07	1356.17	7266.7	6689.8	4431.95
664	664	sp|Q15717|ELAV1_HUMAN	N/A	N/A	sp|Q15717-2|ELAV1_HUMAN Isoform 2 of ELAV-like protein 1 OS=Homo sapiens GN=ELAVL1	TRUE	100417	97155.5	104502	94897	100724	85669.9	85965.6	67078.5	77956.5	88378.2	88291.3	91214.9
665	665	sp|O00425|IF2B3_HUMAN	N/A	N/A	sp|O00425|IF2B3_HUMAN Insulin-like growth factor 2 mRNA-binding protein 3 OS=Homo sapiens GN=IGF2BP3 PE=1 SV=2	TRUE	29355.5	28009.8	14295.6	8869.07	23089	25203.3	26165.7	18437.1	26566.6	34904.8	27531.6	22818.9
666	666	sp|P62834|RAP1A_HUMAN	N/A	N/A	Ras-related protein Rap-1A OS=Homo sapiens GN=RAP1A PE=1 SV=1	TRUE	98939.4	94145.6	97783.2	111447	89951.2	92390.2	79182.8	82412.6	95456.3	78949.3	79602.2	77502.5
667	667	sp|Q01650|LAT1_HUMAN	N/A	N/A	sp|Q01650|LAT1_HUMAN Large neutral amino acids transporter small subunit 1 OS=Homo sapiens GN=SLC7A5 PE=1 SV=2	TRUE	131774	106098	124299	125186	123148	127049	127026	117965	79191	123512	123805	123590
668	668	sp|P52788|SPSY_HUMAN	N/A	N/A	sp|P52788-2|SPSY_HUMAN Isoform 2 of Spermine synthase OS=Homo sapiens GN=SMS	TRUE	18593.3	12319.5	19670.2	9598.65	16355.6	23981.9	12320.3	14931.1	17133.8	34077.5	20902.6	29479.3
669	669	sp|Q66K74|MAP1S_HUMAN	N/A	N/A	sp|Q66K74-2|MAP1S_HUMAN Isoform 2 of Microtubule-associated protein 1S OS=Homo sapiens GN=MAP1S	TRUE	3592.76	2854.17	2806.24	2630.22	2186.16	1268.54	1875.49	659.797	2066.05	2605.29	3051.92	2808.55
670	670	sp|Q96HY7|DHTK1_HUMAN	N/A	N/A	sp|Q96HY7|DHTK1_HUMAN Probable 2-oxoglutarate dehydrogenase E1 component DHKTD1, mitochondrial OS=Homo sapiens GN=DHTKD1 PE=1 SV=2	TRUE	2279.71	2028.88	2913.26	2993.42	3609.73	2731.33	892.026	560.349	1152.71	1353.46	1098.44	314.954
671	671	sp|P60763|RAC3_HUMAN	N/A	N/A	sp|P60763|RAC3_HUMAN Ras-related C3 botulinum toxin substrate 3 OS=Homo sapiens GN=RAC3 PE=1 SV=1	TRUE	108381	61599.1	115920	96515.3	93811.7	100644	109852	108869	104276	113364	111225	52998.3
672	672	sp|Q96C86|DCPS_HUMAN	N/A	N/A	sp|Q96C86|DCPS_HUMAN m7GpppX diphosphatase OS=Homo sapiens GN=DCPS PE=1 SV=2	TRUE	20501.7	18030.7	24814.6	35813.4	37206.9	33381.6	23532.8	15202.4	21153.1	40346.1	37808.2	40695.2
673	673	sp|O95347-2|SMC2_HUMAN	N/A	N/A	sp|O95347-2|SMC2_HUMAN Isoform 2 of Structural maintenance of chromosomes protein 2 OS=Homo sapiens GN=SMC2	TRUE	780915	779989	751183	706767	724653	722615	581279	596245	578469	776496	784615	797762
674	674	sp|Q99848|EBP2_HUMAN	N/A	N/A	sp|Q99848|EBP2_HUMAN Probable rRNA-processing protein EBP2 OS=Homo sapiens GN=EBNA1BP2 PE=1 SV=2	TRUE	21010	38610.8	29523.5	30981.5	32347.7	35157.1	31244.6	27889.9	35428.7	30189.5	31037	27777.8
675	675	sp|P68402|PA1B2_HUMAN	N/A	N/A	Platelet-activating factor acetylhydrolase IB subunit beta OS=Homo sapiens GN=PAFAH1B2 PE=1 SV=1	TRUE	56862.3	52640.6	55202.7	63638.6	70430.7	75208.9	46293.3	46624.5	48706.6	63340.1	59521.4	54541.7
676	676	sp|P25205|MCM3_HUMAN	N/A	N/A	sp|P25205-2|MCM3_HUMAN Isoform 2 of DNA replication licensing factor MCM3 OS=Homo sapiens GN=MCM3	TRUE	99730	90130.4	95096.1	109846	123765	114083	102352	93044.8	85890.5	111208	114585	119318
677	677	sp|P20290|BTF3_HUMAN	N/A	N/A	sp|P20290-2|BTF3_HUMAN Isoform 2 of Transcription factor BTF3 OS=Homo sapiens GN=BTF3	TRUE	19640.6	19391.6	21911.4	14654.5	19485	16520	24425.6	20005.6	22229.9	34371.2	33341.2	38338.4
678	678	sp|P19525|E2AK2_HUMAN	N/A	N/A	sp|P19525-2|E2AK2_HUMAN Isoform 2 of Interferon-induced, double-stranded RNA-activated protein kinase OS=Homo sapiens GN=EIF2AK2	TRUE	1059.68	5973.75	9021.23	8979.06	917.735	9866.69	9742.26	8211.87	10769.1	7878.51	8861.94	9967.65
679	679	sp|P52209|6PGD_HUMAN	N/A	N/A	sp|P52209-2|6PGD_HUMAN Isoform 2 of 6-phosphogluconate dehydrogenase, decarboxylating OS=Homo sapiens GN=PGD	TRUE	26021.6	25214.1	21823.6	35018.8	43640	35593.2	28918	5577.02	28375.5	37624.5	37099.1	37485.5
680	680	sp|P00492|HPRT_HUMAN	N/A	N/A	Hypoxanthine-guanine phosphoribosyltransferase OS=Homo sapiens GN=HPRT1 PE=1 SV=2	TRUE	42951.9	57921.9	56317.8	42998	51657.3	52345.9	68656.1	48945.8	70143.3	59700.6	59308.2	49735.1
681	681	sp|P54725|RD23A_HUMAN	N/A	N/A	UV excision repair protein RAD23 homolog A OS=Homo sapiens GN=RAD23A PE=1 SV=1	TRUE	14612.3	17123.2	14157.8	14246.9	15869.6	12360.6	15399	9820.4	1446.71	17466.3	19103.6	13890
682	682	sp|O14974|MYPT1_HUMAN	N/A	N/A	sp|O14974-2|MYPT1_HUMAN Isoform 2 of Protein phosphatase 1 regulatory subunit 12A OS=Homo sapiens GN=PPP1R12A	TRUE	12474.7	12635.9	10784.4	11736.8	12701.4	10929.5	11049.6	11494.1	9709.92	9423.28	9248.75	9959.24
683	683	sp|Q15477|SKIV2_HUMAN	N/A	N/A	sp|Q15477|SKIV2_HUMAN Helicase SKI2W OS=Homo sapiens GN=SKIV2L PE=1 SV=3	TRUE	1171.98	2257.23	3224.35	4268.51	3408.84	2948.26	1298.39	1135.66	539.985	3828.96	1422.9	1288.06
684	684	sp|Q15102|PA1B3_HUMAN	N/A	N/A	sp|Q15102|PA1B3_HUMAN Platelet-activating factor acetylhydrolase IB subunit gamma OS=Homo sapiens GN=PAFAH1B3 PE=1 SV=1	TRUE	42263.1	37712.4	38808.3	56092.7	51139.7	55627.4	33041.2	32730	34296	25231	39933.6	37005.3
685	685	sp|P49366|DHYS_HUMAN	N/A	N/A	sp|P49366-3|DHYS_HUMAN Isoform 3 of Deoxyhypusine synthase OS=Homo sapiens GN=DHPS	TRUE	3613.44	7575.14	1269.57	8783.12	7093.79	6878.54	924.959	5524.1	6479.64	8108.92	7501.25	7306.89
686	686	sp|Q9Y5B9|SP16H_HUMAN	N/A	N/A	FACT complex subunit SPT16 OS=Homo sapiens GN=SUPT16H PE=1 SV=1	TRUE	17259.8	19767.3	13469	14963.2	10874	13289.5	16914.7	16444.3	13845.9	17066.5	17254	17902.3
687	687	sp|P09429|HMGB1_HUMAN	N/A	N/A	sp|P09429|HMGB1_HUMAN High mobility group protein B1 OS=Homo sapiens GN=HMGB1 PE=1 SV=3	TRUE	107085	97282.5	93076	147126	139941	124245	80703.2	74531.3	75598.4	80321.4	71639.8	74436.5
688	688	sp|P05198|IF2A_HUMAN	N/A	N/A	sp|P05198|IF2A_HUMAN Eukaryotic translation initiation factor 2 subunit 1 OS=Homo sapiens GN=EIF2S1 PE=1 SV=3	TRUE	48447	44296.6	29877	24854.6	36623.8	36075.3	44117.8	37748.8	40172.3	40971.5	37929.3	41788.3
689	689	sp|Q99471|PFD5_HUMAN	N/A	N/A	sp|Q99471|PFD5_HUMAN Prefoldin subunit 5 OS=Homo sapiens GN=PFDN5 PE=1 SV=2	TRUE	27422.9	29087.2	36270.3	26797.6	28700.4	30354.2	25118.4	27725.6	29918.5	27954.6	29159.4	27497.7
690	690	sp|P27105|STOM_HUMAN	N/A	N/A	sp|P27105|STOM_HUMAN Erythrocyte band 7 integral membrane protein OS=Homo sapiens GN=STOM PE=1 SV=3	TRUE	5570.05	4999.83	3841.82	1688.97	3987.16	215.165	4974.94	4067.79	385.778	7635.25	5815.03	4329.47
691	691	sp|O60610|DIAP1_HUMAN	N/A	N/A	sp|O60610-2|DIAP1_HUMAN Isoform 2 of Protein diaphanous homolog 1 OS=Homo sapiens GN=DIAPH1	TRUE	18708.9	6500.7	11092.9	1599	12025.4	3236.6	1692.84	7349.62	7455.89	6536.31	7856.08	6895.24
692	692	sp|Q92552|RT27_HUMAN	N/A	N/A	28S ribosomal protein S27, mitochondrial OS=Homo sapiens GN=MRPS27 PE=1 SV=3	TRUE	9637.7	7519.8	9252.67	1518.93	9162.97	972.78	519.249	6304.81	9008.56	5518.37	7214.4	6465.03
693	693	sp|Q9P258|RCC2_HUMAN	N/A	N/A	Protein RCC2 OS=Homo sapiens GN=RCC2 PE=1 SV=2	TRUE	25751.8	29146.5	30601.7	33418.5	33691.3	36387.4	27727.2	31251.9	29056.1	40663.9	36925.8	39514.2
694	694	sp|P03891|NU2M_HUMAN	N/A	N/A	NADH-ubiquinone oxidoreductase chain 2 OS=Homo sapiens GN=MT-ND2 PE=1 SV=2	TRUE	2815.26	269.61	6509.95	4249.16	5899.02	5325.32	1538.23	216.756	538.047	2748.66	204.956	7471.04
695	695	sp|Q9NZ01|TECR_HUMAN	N/A	N/A	sp|Q9NZ01|TECR_HUMAN Very-long-chain enoyl-CoA reductase OS=Homo sapiens GN=TECR PE=1 SV=1	TRUE	18472.8	16338.6	21052.4	19907.6	21270.4	24003.3	13094.5	14513.6	14827.4	28686.9	31939.6	30276.7
696	696	sp|Q9BW27-3|NUP85_HUMAN	N/A	N/A	sp|Q9BW27-3|NUP85_HUMAN Isoform 3 of Nuclear pore complex protein Nup85 OS=Homo sapiens GN=NUP85	TRUE	1023.6	3817.19	2277.22	1812.88	770.505	2159.71	1575.35	463.631	928.159	3401.14	2000.52	2456.79
697	697	sp|Q9UBF2|COPG2_HUMAN	N/A	N/A	sp|Q9UBF2-2|COPG2_HUMAN Isoform 2 of Coatomer subunit gamma-2 OS=Homo sapiens GN=COPG2	TRUE	6212.71	6005.88	5925.97	724.737	4115.83	5572.68	1116.76	4902	4563.56	850.602	954.592	1042.68
698	698	sp|O75475|PSIP1_HUMAN	N/A	N/A	sp|O75475|PSIP1_HUMAN PC4 and SFRS1-interacting protein OS=Homo sapiens GN=PSIP1 PE=1 SV=1	TRUE	36514.4	28614.7	20600	39250.5	39177.4	38588.5	29478.2	26344.3	19661.4	46645.1	46909.4	50678
699	699	sp|Q99541|PLIN2_HUMAN	N/A	N/A	Perilipin-2 OS=Homo sapiens GN=PLIN2 PE=1 SV=2	TRUE	21423.3	23134.1	20249	6720.38	4236.97	850.006	24238.7	22238.5	23473.6	2783.7	4826.17	5184.17
700	700	sp|P08243|ASNS_HUMAN	N/A	N/A	sp|P08243-2|ASNS_HUMAN Isoform 2 of Asparagine synthetase [glutamine-hydrolyzing] OS=Homo sapiens GN=ASNS	TRUE	53079.4	53383.8	6110.92	36709.1	42912.8	50407.6	76576.8	4078.5	74886.7	41153.5	44957.2	41789.7
701	701	sp|Q99879|H2B1M_HUMAN	N/A	N/A	Histone H2B type 1-M OS=Homo sapiens GN=HIST1H2BM PE=1 SV=3	TRUE	84367.9	79752.1	84582.7	93482.7	97065.4	89622.1	116975	117633	113097	122658	109915	115005
702	702	sp|P51858|HDGF_HUMAN	N/A	N/A	sp|P51858|HDGF_HUMAN Hepatoma-derived growth factor OS=Homo sapiens GN=HDGF PE=1 SV=1	TRUE	116594	133730	105549	132689	132602	122027	119656	118406	120225	104338	79401.6	101591
703	703	sp|P11387|TOP1_HUMAN	N/A	N/A	DNA topoisomerase 1 OS=Homo sapiens GN=TOP1 PE=1 SV=2	TRUE	30084.1	13480.4	17272.1	20478.5	32892.5	21101	28605.4	40362.8	37769.8	35918.1	33659.2	34675.2
704	704	sp|P50502|F10A1_HUMAN	N/A	N/A	sp|P50502|F10A1_HUMAN Hsc70-interacting protein OS=Homo sapiens GN=ST13 PE=1 SV=2	TRUE	135305	125671	126725	131739	129334	130276	108033	108781	103661	117593	118364	133394
705	705	sp|Q96FW1|OTUB1_HUMAN	N/A	N/A	Ubiquitin thioesterase OTUB1 OS=Homo sapiens GN=OTUB1 PE=1 SV=2	TRUE	7026.04	16480	74186.6	77753.4	83027.3	9710.13	42383.5	36725.5	21938	89418.4	87921.3	85622.9
706	706	sp|O60831|PRAF2_HUMAN	N/A	N/A	PRA1 family protein 2 OS=Homo sapiens GN=PRAF2 PE=1 SV=1	TRUE	32662.1	35052.7	11659	52677.7	16293.3	55891.2	30302.7	24039.3	36707.3	23252.1	50348.3	20028.9
707	707	sp|Q8NAB2|KBTB3_HUMAN	N/A	N/A	sp|Q8NAB2|KBTB3_HUMAN Kelch repeat and BTB domain-containing protein 3 OS=Homo sapiens GN=KBTBD3 PE=2 SV=2	TRUE	354615	374385	357833	394310	410572	394146	320415	298434	301582	252982	262669	225374
708	708	sp|Q15427|SF3B4_HUMAN	N/A	N/A	sp|Q15427|SF3B4_HUMAN Splicing factor 3B subunit 4 OS=Homo sapiens GN=SF3B4 PE=1 SV=1	TRUE	9934.36	9939.51	1151.77	8428.16	4028.95	4579.7	3320.61	2571.18	7122.98	7762.75	6528.31	3685.65
709	709	sp|Q9BVJ6|UT14A_HUMAN	N/A	N/A	sp|Q9BVJ6-3|UT14A_HUMAN Isoform 3 of U3 small nucleolar RNA-associated protein 14 homolog A OS=Homo sapiens GN=UTP14A	TRUE	11745.2	14051.6	15740.7	9824.31	9577.35	12613.1	654.66	15790.2	15903.9	9505.56	12238.2	2461.98
710	710	sp|P63313|TYB10_HUMAN	N/A	N/A	sp|P63313|TYB10_HUMAN Thymosin beta-10 OS=Homo sapiens GN=TMSB10 PE=1 SV=2	TRUE	37210.1	20456.3	39085.5	39530.4	31759.2	30127.7	37293.2	35214	30327	27472.2	28191	28640.1
711	711	sp|P62899|RL31_HUMAN	N/A	N/A	sp|P62899-2|RL31_HUMAN Isoform 2 of 60S ribosomal protein L31 OS=Homo sapiens GN=RPL31	TRUE	115171	118786	115504	110059	101923	109313	136017	140990	135417	128401	133088	115140
712	712	sp|P30049|ATPD_HUMAN	N/A	N/A	sp|P30049|ATPD_HUMAN ATP synthase subunit delta, mitochondrial OS=Homo sapiens GN=ATP5D PE=1 SV=2	TRUE	24925.4	26853.9	22038	25477.4	23842.9	20920.4	24724.9	21313.7	20947.1	22863.7	23415.3	23047.3
713	713	sp|P20042|IF2B_HUMAN	N/A	N/A	sp|P20042|IF2B_HUMAN Eukaryotic translation initiation factor 2 subunit 2 OS=Homo sapiens GN=EIF2S2 PE=1 SV=2	TRUE	58156.4	49003.3	57104.9	53596.3	59840.8	60111.7	42868.5	25958.1	38030.1	54318.7	49620.8	48104.9
714	714	sp|Q9NZN4|EHD2_HUMAN	N/A	N/A	sp|Q9NZN4-2|EHD2_HUMAN Isoform 2 of EH domain-containing protein 2 OS=Homo sapiens GN=EHD2	TRUE	75286.7	87188.7	82766.9	2617.1	69333.5	82341	82456.8	12219.5	73663.2	8122.51	1069.03	7069.87
715	715	sp|Q3LXA3|DHAK_HUMAN	N/A	N/A	sp|Q3LXA3-2|DHAK_HUMAN Isoform 2 of Bifunctional ATP-dependent dihydroxyacetone kinase/FAD-AMP lyase (cyclizing) OS=Homo sapiens GN=DAK	TRUE	4620.81	822.009	1464	27806.4	1113.44	27580.1	27473.6	1662.2	2451.39	27115	28751.3	32565.5
716	716	sp|O75915|PRAF3_HUMAN	N/A	N/A	PRA1 family protein 3 OS=Homo sapiens GN=ARL6IP5 PE=1 SV=1	TRUE	30106.2	35442.5	35253.6	26817.6	30059.8	31201.9	30391.1	30889.9	27050.9	28529.1	26901.5	30544.3
717	717	sp|P35658|NU214_HUMAN	N/A	N/A	sp|P35658-2|NU214_HUMAN Isoform 2 of Nuclear pore complex protein Nup214 OS=Homo sapiens GN=NUP214	TRUE	1629.98	14034.1	4465.54	2238.59	1160.31	6599.19	628.194	2335.73	1160.8	5200.25	7397.62	4801.97
718	718	sp|P11279|LAMP1_HUMAN	N/A	N/A	sp|P11279|LAMP1_HUMAN Lysosome-associated membrane glycoprotein 1 OS=Homo sapiens GN=LAMP1 PE=1 SV=3	TRUE	2627.82	4525.21	627.034	6527.31	370.939	5203.85	2588.39	5976.7	1132.12	4735.34	3973.08	4501.7
719	719	sp|P00568|KAD1_HUMAN	N/A	N/A	sp|P00568|KAD1_HUMAN Adenylate kinase isoenzyme 1 OS=Homo sapiens GN=AK1 PE=1 SV=3	TRUE	7859.02	8207.24	7747.03	10113.2	10545.3	11391.3	7898.41	8100.46	8289.15	15097.2	15057.5	17874.2
720	720	sp|P62318|SMD3_HUMAN	N/A	N/A	Small nuclear ribonucleoprotein Sm D3 OS=Homo sapiens GN=SNRPD3 PE=1 SV=1	TRUE	42737.3	40382.1	41271.9	46196.2	46629.7	53814.8	56619.3	54666.7	59615.1	62590.8	66810.1	36831.2
721	721	sp|Q9UHD8-2|SEPT9_HUMAN	N/A	N/A	sp|Q9UHD8|SEPT9_HUMAN Septin-9 OS=Homo sapiens GN=SEPT9 PE=1 SV=2	TRUE	20811.7	21623.5	21058.1	25790.2	24373.7	23736.2	13829.6	18945.6	16759.1	9459.5	24562.6	31007.1
722	722	sp|P28838|AMPL_HUMAN	N/A	N/A	sp|P28838-2|AMPL_HUMAN Isoform 2 of Cytosol aminopeptidase OS=Homo sapiens GN=LAP3	TRUE	17629	16293.3	8595.14	25086.4	20603	15705.1	8070.91	11796	12283.4	11254.8	9589.68	14923.2
723	723	sp|Q9H936|GHC1_HUMAN	N/A	N/A	Mitochondrial glutamate carrier 1 OS=Homo sapiens GN=SLC25A22 PE=1 SV=1	TRUE	11359.8	10323	8588.51	9589.23	7958.6	9154.22	6362.19	7627.77	2444.82	2920.92	5543.89	5331.86
724	724	sp|O00422|SAP18_HUMAN	N/A	N/A	sp|O00422|SAP18_HUMAN Histone deacetylase complex subunit SAP18 OS=Homo sapiens GN=SAP18 PE=1 SV=1	TRUE	12064.9	13527.9	15449.4	12069.3	15291.1	12547.7	14081.4	9516.93	12506.3	8695.18	967.723	9530.46
725	725	sp|Q9GZP8-2|IMUP_HUMAN	N/A	N/A	sp|Q9GZP8-2|IMUP_HUMAN Isoform 2 of Immortalization up-regulated protein OS=Homo sapiens GN=IMUP	TRUE	10379.4	10950	13108	1957.33	2299.07	2885.39	18348.3	13979.9	14799.8	3307.55	2142.95	2277.35
726	726	sp|P00367|DHE3_HUMAN	N/A	N/A	sp|P00367-3|DHE3_HUMAN Isoform 3 of Glutamate dehydrogenase 1, mitochondrial OS=Homo sapiens GN=GLUD1	TRUE	10388.1	12471	12260.8	11696.7	14588.1	11940.3	812.725	8801.31	9371.47	13106	11534.6	10697.1
727	727	sp|Q9H0A0|NAT10_HUMAN	N/A	N/A	sp|Q9H0A0-2|NAT10_HUMAN Isoform 2 of N-acetyltransferase 10 OS=Homo sapiens GN=NAT10	TRUE	13994.6	12564.5	3661.7	10898.7	10750.4	9965.25	2912.08	12131.5	10990.5	6140.84	1140.09	5537.15
728	728	sp|P53634|CATC_HUMAN	N/A	N/A	Dipeptidyl peptidase 1 OS=Homo sapiens GN=CTSC PE=1 SV=2	TRUE	36660.4	31845	28690.4	48074.2	43899.9	47638.4	31544.4	29524.5	26629.7	36043.3	36029.9	38183.5
729	729	sp|Q96IU4|ABHEB_HUMAN	N/A	N/A	Alpha/beta hydrolase domain-containing protein 14B OS=Homo sapiens GN=ABHD14B PE=1 SV=1	TRUE	23677.4	18632.7	13219.4	28688.7	33287.5	4902.22	15472.6	12619.2	15048.6	29976.4	22619.8	28932
730	730	sp|Q8WZ42-12|TITIN_HUMAN	N/A	N/A	sp|Q8WZ42-12|TITIN_HUMAN Isoform 12 of Titin OS=Homo sapiens GN=TTN	TRUE	232552	206319	213458	221494	216697	229151	214842	190350	199960	229374	215925	168623
731	731	sp|Q9UBT2|SAE2_HUMAN	N/A	N/A	sp|Q9UBT2|SAE2_HUMAN SUMO-activating enzyme subunit 2 OS=Homo sapiens GN=UBA2 PE=1 SV=2	TRUE	29120.2	15800	7707.04	13767.6	37478.7	26550.1	7441.09	29875.5	16246.9	37585.3	29068.5	23530.3
732	732	sp|Q8TCD5|NT5C_HUMAN	N/A	N/A	sp|Q8TCD5|NT5C_HUMAN 5'(3')-deoxyribonucleotidase, cytosolic type OS=Homo sapiens GN=NT5C PE=1 SV=2	TRUE	2058.43	677.306	511.337	3775.81	2773.92	535.869	800.993	1671.35	770.52	6186.8	3069.58	718.117
733	733	sp|Q13435|SF3B2_HUMAN	N/A	N/A	sp|Q13435|SF3B2_HUMAN Splicing factor 3B subunit 2 OS=Homo sapiens GN=SF3B2 PE=1 SV=2	TRUE	97216.2	113102	106408	65893	101483	92636.5	89566.1	96934.2	65258.6	83176.5	96366	84750.8
734	734	sp|Q00059|TFAM_HUMAN	N/A	N/A	sp|Q00059|TFAM_HUMAN Transcription factor A, mitochondrial OS=Homo sapiens GN=TFAM PE=1 SV=1	TRUE	19351.4	21933.8	20433.9	5299.33	15724.5	17731	16115.4	6365.29	19088.8	23496.3	16541.2	18980.4
735	735	sp|Q9BZH6|WDR11_HUMAN	N/A	N/A	sp|Q9BZH6|WDR11_HUMAN WD repeat-containing protein 11 OS=Homo sapiens GN=WDR11 PE=1 SV=1	TRUE	52770.7	67588.8	71696.1	59024	57805.1	46726.6	70058.5	53931.1	57999.2	38445.9	27045.7	36710.9
736	736	sp|Q15397|K0020_HUMAN	N/A	N/A	sp|Q15397|K0020_HUMAN Pumilio domain-containing protein KIAA0020 OS=Homo sapiens GN=KIAA0020 PE=1 SV=3	TRUE	19284.2	39090.3	57014.5	27886	41114.5	40898.5	43019.2	33179.9	45690.6	37446.4	38067.8	35592.5
737	737	sp|Q53GS9|SNUT2_HUMAN	N/A	N/A	U4/U6.U5 tri-snRNP-associated protein 2 OS=Homo sapiens GN=USP39 PE=1 SV=2	TRUE	15070.3	16433.2	14645	10943.4	2037.43	11458.8	11023	9840.05	12132.8	12499.1	12824.9	11078.5
738	738	sp|Q13492|PICAL_HUMAN	N/A	N/A	sp|Q13492-4|PICAL_HUMAN Isoform 4 of Phosphatidylinositol-binding clathrin assembly protein OS=Homo sapiens GN=PICALM	TRUE	12093.8	14338.8	15633.6	13309.1	15055.5	19987.2	16826.3	13115.7	14035.1	12158.8	13855.9	9313.47
739	739	sp|P31153|METK2_HUMAN	N/A	N/A	sp|P31153|METK2_HUMAN S-adenosylmethionine synthase isoform type-2 OS=Homo sapiens GN=MAT2A PE=1 SV=1	TRUE	33889.6	33392.6	29599.1	33295.5	35777.6	34867.9	34659	31644.1	31583.8	33959.2	37993.5	29769.7
740	740	sp|O43776|SYNC_HUMAN	N/A	N/A	sp|O43776|SYNC_HUMAN Asparagine--tRNA ligase, cytoplasmic OS=Homo sapiens GN=NARS PE=1 SV=1	TRUE	31077.1	21540.8	24953	34482.6	36434.8	30254.7	23753.6	24616.1	24969.2	36076.1	27837.4	22955.6
741	741	sp|P05204|HMGN2_HUMAN	N/A	N/A	Non-histone chromosomal protein HMG-17 OS=Homo sapiens GN=HMGN2 PE=1 SV=3	TRUE	12512.3	11680.6	16409.9	11415.6	12340.3	12146.9	17518.1	15164.3	16690	15873.6	17437.3	16678.5
742	742	sp|O00541-2|PESC_HUMAN	N/A	N/A	sp|O00541-2|PESC_HUMAN Isoform 2 of Pescadillo homolog OS=Homo sapiens GN=PES1	TRUE	20561.4	21626.4	21045.8	15903.5	15849.1	14982.9	20024.7	21153.9	17496.4	17998.9	16823.9	16705
743	743	sp|O00159|MYO1C_HUMAN	N/A	N/A	sp|O00159-2|MYO1C_HUMAN Isoform 2 of Unconventional myosin-Ic OS=Homo sapiens GN=MYO1C	TRUE	23831.5	16940.3	13958.5	22957.9	30958.8	29615	5681.76	17096.6	10312.8	24388.9	22772	28468.8
744	744	sp|Q14011-2|CIRBP_HUMAN	N/A	N/A	Cold-inducible RNA-binding protein OS=Homo sapiens GN=CIRBP PE=1 SV=1	TRUE	9471.59	18942.3	16674.8	12100.4	13674.8	13321.3	10433.6	11845.3	2958.52	2039.29	8946.99	1954.17
745	745	sp|P61254|RL26_HUMAN	N/A	N/A	sp|P61254|RL26_HUMAN 60S ribosomal protein L26 OS=Homo sapiens GN=RPL26 PE=1 SV=1	TRUE	124808	140047	119060	114771	115614	111608	131998	130173	129888	135103	129279	134859
746	746	sp|Q6FI13|H2A2A_HUMAN	N/A	N/A	Histone H2A type 2-A OS=Homo sapiens GN=HIST2H2AA3 PE=1 SV=3	TRUE	1.65607e+06	1.66779e+06	1.78734e+06	1.57037e+06	1.59953e+06	1.63192e+06	1.4018e+06	1.40669e+06	1.41421e+06	1.71688e+06	1.73418e+06	1.73274e+06
747	747	sp|P49591|SYSC_HUMAN	N/A	N/A	sp|P49591|SYSC_HUMAN Serine--tRNA ligase, cytoplasmic OS=Homo sapiens GN=SARS PE=1 SV=3	TRUE	19717.2	24753.4	22655.7	24894.7	24349.6	25161.1	19166.5	18679.2	18146.6	25090.7	24306.8	24184.8
748	748	sp|P17812|PYRG1_HUMAN	N/A	N/A	sp|P17812|PYRG1_HUMAN CTP synthase 1 OS=Homo sapiens GN=CTPS1 PE=1 SV=2	TRUE	17425.2	17260.9	14788.1	21685.8	20666.9	17696.1	13619.6	14080	1787.26	16857.3	12951.5	13225.5
749	749	sp|P62195|PRS8_HUMAN	N/A	N/A	sp|P62195-2|PRS8_HUMAN Isoform 2 of 26S protease regulatory subunit 8 OS=Homo sapiens GN=PSMC5	TRUE	91129.5	112624	106184	80810	107467	110941	99070.1	80309.7	69985.3	97468.7	73534.3	108887
750	750	sp|O95747|OXSR1_HUMAN	N/A	N/A	sp|O95747|OXSR1_HUMAN Serine/threonine-protein kinase OSR1 OS=Homo sapiens GN=OXSR1 PE=1 SV=1	TRUE	40064.1	51506.6	41308.8	47710.5	45420.6	41544.8	19793.2	47477.5	44666.7	48020.4	26512.3	36274
751	751	sp|O94905|ERLN2_HUMAN	N/A	N/A	sp|O94905|ERLN2_HUMAN Erlin-2 OS=Homo sapiens GN=ERLIN2 PE=1 SV=1	TRUE	18590.4	13142.8	18317.1	15704.8	7101.46	9623.09	18360.9	15884.9	10124.8	15406.5	16109.9	18769.9
752	752	sp|O95881|TXD12_HUMAN	N/A	N/A	Thioredoxin domain-containing protein 12 OS=Homo sapiens GN=TXNDC12 PE=1 SV=1	TRUE	103019	113948	115351	107393	93828.4	113953	96116.9	71516.1	73153.5	107901	105102	106377
753	753	sp|O43681|ASNA_HUMAN	N/A	N/A	ATPase ASNA1 OS=Homo sapiens GN=ASNA1 PE=1 SV=2	TRUE	20304.1	20602	27498.9	18059.8	24471.3	23939.7	15143	21371.2	16836.2	20719.9	23266.7	21020.9
754	754	sp|P07305|H10_HUMAN	N/A	N/A	sp|P07305-2|H10_HUMAN Isoform 2 of Histone H1.0 OS=Homo sapiens GN=H1F0	TRUE	26183.8	18487.1	43974.2	82524.2	81782.2	90602.2	47972.5	55913.5	49771.5	94818.9	95763.3	90161.4
755	755	sp|Q9BZE4|NOG1_HUMAN	N/A	N/A	sp|Q9BZE4|NOG1_HUMAN Nucleolar GTP-binding protein 1 OS=Homo sapiens GN=GTPBP4 PE=1 SV=3	TRUE	181433	216007	208033	241149	236678	245465	184998	193072	188671	261675	260759	263061
756	756	sp|O95782|AP2A1_HUMAN	N/A	N/A	sp|O95782-2|AP2A1_HUMAN Isoform B of AP-2 complex subunit alpha-1 OS=Homo sapiens GN=AP2A1	TRUE	30273.4	27988.8	18669.1	36273.4	36583.3	22553.5	26633.1	10255.7	30010.9	30736.5	35046.6	28457
757	757	sp|P49721|PSB2_HUMAN	N/A	N/A	sp|P49721|PSB2_HUMAN Proteasome subunit beta type-2 OS=Homo sapiens GN=PSMB2 PE=1 SV=1	TRUE	131629	180904	159070	131613	113665	142547	100254	89546.1	99297.5	105056	103796	88442.3
758	758	sp|Q92522|H1X_HUMAN	N/A	N/A	sp|Q92522|H1X_HUMAN Histone H1x OS=Homo sapiens GN=H1FX PE=1 SV=1	TRUE	26558	3077.8	25116.6	48206.1	50705.9	49208.2	27452.8	21873.1	27340.2	40410	37125.6	44250.8
759	759	sp|P82930|RT34_HUMAN	N/A	N/A	sp|P82930|RT34_HUMAN 28S ribosomal protein S34, mitochondrial OS=Homo sapiens GN=MRPS34 PE=1 SV=2	TRUE	18935.9	22669.5	19662.4	13233.1	15729.4	15845.6	9898.6	16147.8	13262.3	13644	14658.1	13892.1
760	760	sp|Q92882|OSTF1_HUMAN	N/A	N/A	sp|Q92882|OSTF1_HUMAN Osteoclast-stimulating factor 1 OS=Homo sapiens GN=OSTF1 PE=1 SV=2	TRUE	4532.71	2621.83	3205.32	266.51	4237.54	3701.59	5570.1	4166.28	4979.02	1118	3366.01	4789.67
761	761	sp|Q9BUL8|PDC10_HUMAN	N/A	N/A	sp|Q9BUL8|PDC10_HUMAN Programmed cell death protein 10 OS=Homo sapiens GN=PDCD10 PE=1 SV=1	TRUE	8021.26	7913.68	7155.01	4403.97	7252.72	3780.79	10545.6	919.377	5209.52	5064.48	6912.13	8042.53
762	762	sp|P15121|ALDR_HUMAN	N/A	N/A	sp|P15121|ALDR_HUMAN Aldose reductase OS=Homo sapiens GN=AKR1B1 PE=1 SV=3	TRUE	59111.9	55769.6	61753.1	58729.5	50422.8	24955.4	16345	70090	64136.3	66571.5	45134.3	57789.1
763	763	sp|Q8TDN6|BRX1_HUMAN	N/A	N/A	Ribosome biogenesis protein BRX1 homolog OS=Homo sapiens GN=BRIX1 PE=1 SV=2	TRUE	23858.5	26992.6	25179.4	22916.2	23199.5	25004.4	19336.3	19987.3	24377.2	21081.7	20914	18215.8
764	764	sp|Q9NPA8|ENY2_HUMAN	N/A	N/A	sp|Q9NPA8-2|ENY2_HUMAN Isoform 2 of Transcription and mRNA export factor ENY2 OS=Homo sapiens GN=ENY2	TRUE	20555.4	25069.1	24181.9	22962.9	25282.1	5623.87	24594.5	29034.6	33628.6	24163.2	18276.6	23666.2
765	765	sp|P51571|SSRD_HUMAN	N/A	N/A	Translocon-associated protein subunit delta OS=Homo sapiens GN=SSR4 PE=1 SV=1	TRUE	58675.6	55516.1	56923.6	29303.9	37018.3	38721.7	52774	46832.5	52972	44781.1	41590.5	39975.4
766	766	sp|Q8NBJ7|SUMF2_HUMAN	N/A	N/A	sp|Q8NBJ7-3|SUMF2_HUMAN Isoform 3 of Sulfatase-modifying factor 2 OS=Homo sapiens GN=SUMF2	TRUE	15839	18150.4	10275.7	22449.5	23751	26306.6	13595.8	10850	10721.8	10952.6	13392.1	15571.7
767	767	sp|Q15436|SC23A_HUMAN	N/A	N/A	Protein transport protein Sec23A OS=Homo sapiens GN=SEC23A PE=1 SV=2	TRUE	3352.13	19239.5	3063.08	5276.3	911.441	15807.6	4221.56	2767.68	3292.3	8023.73	7013.26	6753.72
768	768	sp|Q92665|RT31_HUMAN	N/A	N/A	sp|Q92665|RT31_HUMAN 28S ribosomal protein S31, mitochondrial OS=Homo sapiens GN=MRPS31 PE=1 SV=3	TRUE	13652.8	17284.3	16968.9	4045.73	353.123	1129.16	12779.4	11084.6	1047.15	13818.3	4933.79	555.739
769	769	sp|O95059|RPP14_HUMAN	N/A	N/A	sp|O95059|RPP14_HUMAN Ribonuclease P protein subunit p14 OS=Homo sapiens GN=RPP14 PE=1 SV=3	TRUE	373.446	2851.91	562.299	623.232	2103.87	667.254	4664.56	2932.47	3097.27	2998.05	726.196	568.163
770	770	sp|Q04941|PLP2_HUMAN	N/A	N/A	sp|Q04941|PLP2_HUMAN Proteolipid protein 2 OS=Homo sapiens GN=PLP2 PE=1 SV=1	TRUE	26745.5	27174.9	23754	26376.6	29119.7	26332.3	20316.1	23181.6	23247.7	25205.4	30997.9	28485.5
771	771	sp|P11413|G6PD_HUMAN	N/A	N/A	sp|P11413-2|G6PD_HUMAN Isoform Long of Glucose-6-phosphate 1-dehydrogenase OS=Homo sapiens GN=G6PD	TRUE	207198	90870.7	131901	208396	232910	104444	161094	79192.1	67749.8	225554	222371	104793
772	772	sp|Q96QK1|VPS35_HUMAN	N/A	N/A	sp|Q96QK1|VPS35_HUMAN Vacuolar protein sorting-associated protein 35 OS=Homo sapiens GN=VPS35 PE=1 SV=2	TRUE	4449.75	3870.78	6210.38	9021.77	9528.38	7545.19	483.915	2312.76	1935.35	4179.58	4023	6217.38
773	773	sp|P51572|BAP31_HUMAN	N/A	N/A	sp|P51572-2|BAP31_HUMAN Isoform 2 of B-cell receptor-associated protein 31 OS=Homo sapiens GN=BCAP31	TRUE	58343.3	68097	63420.5	67974.2	56414.7	53482.6	66997.6	65248.4	54373.3	49606.6	47837	56209.4
774	774	sp|P35244|RFA3_HUMAN	N/A	N/A	Replication protein A 14 kDa subunit OS=Homo sapiens GN=RPA3 PE=1 SV=1	TRUE	27916.7	32873.3	46176.6	31670.1	33720	34106.1	30042.3	34549.1	33662.3	35702.4	33773.9	34978.2
775	775	sp|P15170-3|ERF3A_HUMAN	N/A	N/A	sp|P15170-2|ERF3A_HUMAN Isoform 2 of Eukaryotic peptide chain release factor GTP-binding subunit ERF3A OS=Homo sapiens GN=GSPT1	TRUE	167958	131094	149570	147861	142879	149354	129305	137291	151715	148757	153935	153666
776	776	sp|Q96EY1|DNJA3_HUMAN	N/A	N/A	sp|Q96EY1-2|DNJA3_HUMAN Isoform 2 of DnaJ homolog subfamily A member 3, mitochondrial OS=Homo sapiens GN=DNAJA3	TRUE	6102.12	5621.26	953.721	412.04	5073.72	5086.64	4492.12	5102.23	4543.93	3551.46	2046.96	2383.7
777	777	sp|Q9NR45|SIAS_HUMAN	N/A	N/A	sp|Q9NR45|SIAS_HUMAN Sialic acid synthase OS=Homo sapiens GN=NANS PE=1 SV=2	TRUE	15293.6	19216.4	19091.2	19648.8	22632.8	20055.5	19058.4	20305.2	21852.4	20807.9	23357.8	23165.1
778	778	sp|Q92769|HDAC2_HUMAN	N/A	N/A	Histone deacetylase 2 OS=Homo sapiens GN=HDAC2 PE=1 SV=2	TRUE	22346.2	24800.6	22266.1	23001.3	21355.3	23930.4	19785.7	20845.8	21905	25222.5	23291.7	23664.5
779	779	sp|P53999|TCP4_HUMAN	N/A	N/A	sp|P53999|TCP4_HUMAN Activated RNA polymerase II transcriptional coactivator p15 OS=Homo sapiens GN=SUB1 PE=1 SV=3	TRUE	118032	111475	116457	100431	99275.2	100564	108351	113880	114397	90226.9	95149.1	88425.4
780	780	sp|O43399|TPD54_HUMAN	N/A	N/A	sp|O43399|TPD54_HUMAN Tumor protein D54 OS=Homo sapiens GN=TPD52L2 PE=1 SV=2	TRUE	74015.9	78772.9	77410.8	75856.5	60240.1	65393.2	65792.1	50788.7	71557.7	69672.4	68019.9	65495.7
781	781	sp|P41252|SYIC_HUMAN	N/A	N/A	sp|P41252|SYIC_HUMAN Isoleucine--tRNA ligase, cytoplasmic OS=Homo sapiens GN=IARS PE=1 SV=2	TRUE	46410.3	72333.3	70287.2	76244.7	81662.6	58554.3	57499.4	50799	54551.7	63947.9	48782.1	64004
782	782	sp|Q9BV20|MTNA_HUMAN	N/A	N/A	sp|Q9BV20|MTNA_HUMAN Methylthioribose-1-phosphate isomerase OS=Homo sapiens GN=MRI1 PE=1 SV=1	TRUE	1094.05	3570.31	664.134	5144.16	4229.29	4779.83	5852.38	5507.56	1414.92	2839.39	484.593	393.891
783	783	sp|Q03154|ACY1_HUMAN	N/A	N/A	Aminoacylase-1 OS=Homo sapiens GN=ACY1 PE=1 SV=1	TRUE	50724.4	46343.5	46588.4	60901	57025.7	57836.7	45926.7	44728.4	49267.2	60872	57020.3	67073.6
784	784	sp|P62745|RHOB_HUMAN	N/A	N/A	sp|P62745|RHOB_HUMAN Rho-related GTP-binding protein RhoB OS=Homo sapiens GN=RHOB PE=1 SV=1	TRUE	7594.22	8666	7758.15	7681.37	5736.94	7293.97	9750.4	10359.5	1031.7	7118.17	1076.93	6899.59
785	785	sp|Q99459|CDC5L_HUMAN	N/A	N/A	sp|Q99459|CDC5L_HUMAN Cell division cycle 5-like protein OS=Homo sapiens GN=CDC5L PE=1 SV=2	TRUE	17888	18472.2	13235.9	15775.9	23284.8	18311	12536.2	19129.8	18603.7	22827.6	15279.8	15051.4
786	786	sp|O43488|ARK72_HUMAN	N/A	N/A	sp|O43488|ARK72_HUMAN Aflatoxin B1 aldehyde reductase member 2 OS=Homo sapiens GN=AKR7A2 PE=1 SV=3	TRUE	1887.23	4547.17	5370.52	8888.38	7367.06	7955.96	4947.96	6029.98	6203.55	7854.24	7692.86	8888.21
787	787	sp|P07992-3|ERCC1_HUMAN	N/A	N/A	sp|P07992-3|ERCC1_HUMAN Isoform 3 of DNA excision repair protein ERCC-1 OS=Homo sapiens GN=ERCC1	TRUE	4210.77	794.253	3629.39	3536.56	1338.76	965.936	2622.63	1955.76	4154.62	2766.2	686.616	364.698
788	788	sp|Q9BYD1|RM13_HUMAN	N/A	N/A	39S ribosomal protein L13, mitochondrial OS=Homo sapiens GN=MRPL13 PE=1 SV=1	TRUE	14994.6	10006.9	27403.4	8017.79	15604.1	26477.4	19149.4	23959.8	16903.7	19468.2	10340.2	16229.3
789	789	sp|P04040|CATA_HUMAN	N/A	N/A	sp|P04040|CATA_HUMAN Catalase OS=Homo sapiens GN=CAT PE=1 SV=3	TRUE	27032.1	8995.18	26795	30314	35951.5	7099.82	30745.5	31868.2	35630.6	22611	16301.5	21929.9
790	790	sp|P08574|CY1_HUMAN	N/A	N/A	sp|P08574|CY1_HUMAN Cytochrome c1, heme protein, mitochondrial OS=Homo sapiens GN=CYC1 PE=1 SV=3	TRUE	37518.5	58141.5	41952	32705.3	39815.5	42618.5	41990.1	36830	40347.7	37059.5	48799	52861.9
791	791	sp|O75494|SRS10_HUMAN	N/A	N/A	sp|O75494-2|SRS10_HUMAN Isoform 2 of Serine/arginine-rich splicing factor 10 OS=Homo sapiens GN=SRSF10	TRUE	6931.9	1595.6	2846.23	10881.5	13174.7	12998.9	6496.97	12040	4223.35	12610.6	8037.95	4991.25
792	792	sp|P28072|PSB6_HUMAN	N/A	N/A	sp|P28072|PSB6_HUMAN Proteasome subunit beta type-6 OS=Homo sapiens GN=PSMB6 PE=1 SV=4	TRUE	32049.2	22367.2	44231.9	29625.9	24429.2	16337.4	38058.9	38111.9	30575	40379.6	8332.14	35465.1
793	793	sp|O43143|DHX15_HUMAN	N/A	N/A	sp|O43143|DHX15_HUMAN Pre-mRNA-splicing factor ATP-dependent RNA helicase DHX15 OS=Homo sapiens GN=DHX15 PE=1 SV=2	TRUE	68738.3	62691	69782.8	62575.8	58222.8	59642.7	73718.8	61645.2	57282	65783.6	66696.5	76821.7
794	794	sp|Q05519|SRS11_HUMAN	N/A	N/A	Serine/arginine-rich splicing factor 11 OS=Homo sapiens GN=SRSF11 PE=1 SV=1	TRUE	166055	158255	155621	159418	154781	150963	117536	114428	111041	128773	122675	126152
795	795	sp|Q14847-3|LASP1_HUMAN	N/A	N/A	Isoform 3 of LIM and SH3 domain protein 1 OS=Homo sapiens GN=LASP1	TRUE	116693	100412	114058	97106.3	74639.9	84354.6	124113	114563	126965	94499.4	92902.6	62302
796	796	sp|Q96CS3|FAF2_HUMAN	N/A	N/A	sp|Q96CS3|FAF2_HUMAN FAS-associated factor 2 OS=Homo sapiens GN=FAF2 PE=1 SV=2	TRUE	8086.98	1423.7	2522.91	4180.81	4127.88	3453.8	2604.32	3011.35	1778.16	734.757	5670.35	706.966
797	797	sp|Q8NEZ4-2|KMT2C_HUMAN	N/A	N/A	sp|Q8NEZ4-2|KMT2C_HUMAN Isoform 2 of Histone-lysine N-methyltransferase 2C OS=Homo sapiens GN=KMT2C	TRUE	142963	144375	152849	157324	171580	167107	154239	1113.43	145998	178814	188855	13510.8
798	798	sp|Q14566|MCM6_HUMAN	N/A	N/A	sp|Q14566|MCM6_HUMAN DNA replication licensing factor MCM6 OS=Homo sapiens GN=MCM6 PE=1 SV=1	TRUE	1588.08	4952.11	1879.96	15187.8	15227.2	11581.1	13609.7	1703.89	6941.67	4400.86	6497.09	11347.3
799	799	sp|Q12765|SCRN1_HUMAN	N/A	N/A	Secernin-1 OS=Homo sapiens GN=SCRN1 PE=1 SV=2	TRUE	6742.51	6299.08	6360.11	11084.6	10720.6	10205.4	7266.81	9882.16	1871.65	15435.4	12315.8	14488.4
800	800	sp|P23588|IF4B_HUMAN	N/A	N/A	Eukaryotic translation initiation factor 4B OS=Homo sapiens GN=EIF4B PE=1 SV=2	TRUE	17205.3	22503.7	10122.5	11247.9	19257.5	15357.3	24558.9	27966.4	28944.4	9904.54	9825.57	7856.63
801	801	sp|Q66LE6|2ABD_HUMAN	N/A	N/A	sp|Q66LE6|2ABD_HUMAN Serine/threonine-protein phosphatase 2A 55 kDa regulatory subunit B delta isoform OS=Homo sapiens GN=PPP2R2D PE=2 SV=1	TRUE	4770.43	3950.04	6691.94	5435.07	6278.17	4392.3	6428.14	2004.5	728.43	4744.84	2561.59	3886.89
802	802	sp|P06737|PYGL_HUMAN	N/A	N/A	Glycogen phosphorylase, liver form OS=Homo sapiens GN=PYGL PE=1 SV=4	TRUE	7144.49	4307.98	5036.53	6972.68	5547.85	5447.71	4477.38	4929.35	2875.05	5402.97	3864.28	4446.67
803	803	sp|P24539|AT5F1_HUMAN	N/A	N/A	sp|P24539|AT5F1_HUMAN ATP synthase F(0) complex subunit B1, mitochondrial OS=Homo sapiens GN=ATP5F1 PE=1 SV=2	TRUE	21231.7	29065.6	24943.9	25428.2	22542.3	7042.78	16691.7	13676.3	11315.8	24161.1	13403.2	15521.6
804	804	sp|P48556|PSMD8_HUMAN	N/A	N/A	sp|P48556|PSMD8_HUMAN 26S proteasome non-ATPase regulatory subunit 8 OS=Homo sapiens GN=PSMD8 PE=1 SV=2	TRUE	27842.1	22832.7	27288	25659.5	24690.9	24641.1	21709.1	18952.9	21518.2	23417.2	30234.4	26812.3
805	805	sp|P26006|ITA3_HUMAN	N/A	N/A	Integrin alpha-3 OS=Homo sapiens GN=ITGA3 PE=1 SV=5	TRUE	11960	1930.58	10154.8	16974.2	1208.98	2910.76	19219.4	17277.4	13095.5	15393.9	14317.4	10955.3
806	806	sp|Q9H583|HEAT1_HUMAN	N/A	N/A	sp|Q9H583|HEAT1_HUMAN HEAT repeat-containing protein 1 OS=Homo sapiens GN=HEATR1 PE=1 SV=3	TRUE	29762.9	34464.8	43987.7	22524.5	25998.1	22424.3	24402.4	30148.8	24222.1	20106.2	22079.9	27862.4
807	807	sp|O75531|BAF_HUMAN	N/A	N/A	Barrier-to-autointegration factor OS=Homo sapiens GN=BANF1 PE=1 SV=1	TRUE	21264.3	17877.7	15401.1	21301.4	16220.7	17135.9	26132	20142.5	17357.6	10495.1	9200.88	5718.78
808	808	sp|P42765|THIM_HUMAN	N/A	N/A	sp|P42765|THIM_HUMAN 3-ketoacyl-CoA thiolase, mitochondrial OS=Homo sapiens GN=ACAA2 PE=1 SV=2	TRUE	19392.3	17471.6	13151.2	12498.4	14260.7	8086.93	2707.69	15584.6	10011.1	13098.1	13114	11653.7
809	809	sp|P35606|COPB2_HUMAN	N/A	N/A	Coatomer subunit beta' OS=Homo sapiens GN=COPB2 PE=1 SV=2	TRUE	5186.45	2568.68	5823.64	4658.55	3053.02	5034.01	6346.5	2563.72	5806.79	3293.49	3414.45	612.803
810	810	sp|P09234|RU1C_HUMAN	N/A	N/A	sp|P09234|RU1C_HUMAN U1 small nuclear ribonucleoprotein C OS=Homo sapiens GN=SNRPC PE=1 SV=1	TRUE	9115.64	7724.47	8792.03	14457.1	8058.06	10017.7	5925.2	12911	13179.3	16708.2	11798.4	14121.6
811	811	sp|P38606-2|VATA_HUMAN	N/A	N/A	sp|P38606-2|VATA_HUMAN Isoform 2 of V-type proton ATPase catalytic subunit A OS=Homo sapiens GN=ATP6V1A	TRUE	8068.48	7742.83	9876.75	7879.06	10387.6	9938.35	7933.92	7561.11	1811.11	6555.67	5296.42	6484.81
812	812	sp|P62913|RL11_HUMAN	N/A	N/A	sp|P62913-2|RL11_HUMAN Isoform 2 of 60S ribosomal protein L11 OS=Homo sapiens GN=RPL11	TRUE	129652	130640	128938	120919	122995	115145	142309	154691	143814	120447	107494	122607
813	813	sp|P50148|GNAQ_HUMAN	N/A	N/A	sp|P50148|GNAQ_HUMAN Guanine nucleotide-binding protein G(q) subunit alpha OS=Homo sapiens GN=GNAQ PE=1 SV=4	TRUE	2931.28	589.923	1579.59	2919.86	1934.98	4622.72	809.229	4243.63	4181.21	3389.5	4205.25	5844.47
814	814	sp|Q93009|UBP7_HUMAN	N/A	N/A	sp|Q93009-3|UBP7_HUMAN Isoform 3 of Ubiquitin carboxyl-terminal hydrolase 7 OS=Homo sapiens GN=USP7	TRUE	5110.29	5396.01	2405.53	514.589	2289.46	3505.6	3250.01	2028.14	1979.76	3345.52	730.45	258.41
815	815	sp|Q14257|RCN2_HUMAN	N/A	N/A	sp|Q14257-2|RCN2_HUMAN Isoform 2 of Reticulocalbin-2 OS=Homo sapiens GN=RCN2	TRUE	11553.1	1256.29	13350.8	11311.6	10555.6	11162.4	10611.2	10350.2	10184.9	9308.86	12389.5	10190
816	816	sp|P13073|COX41_HUMAN	N/A	N/A	sp|P13073|COX41_HUMAN Cytochrome c oxidase subunit 4 isoform 1, mitochondrial OS=Homo sapiens GN=COX4I1 PE=1 SV=1	TRUE	73603.3	75866.4	76668.3	62319.5	67055.8	74644.3	59486.3	61048.4	64164.5	58768.1	56687.3	66682.2
817	817	sp|Q15785|TOM34_HUMAN	N/A	N/A	sp|Q15785|TOM34_HUMAN Mitochondrial import receptor subunit TOM34 OS=Homo sapiens GN=TOMM34 PE=1 SV=2	TRUE	11476.1	1226.08	7512.17	10541.5	10789.3	9088.26	11250.8	11425	11601.9	9094.86	11594.4	12370.2
818	818	sp|Q96AY3|FKB10_HUMAN	N/A	N/A	sp|Q96AY3|FKB10_HUMAN Peptidyl-prolyl cis-trans isomerase FKBP10 OS=Homo sapiens GN=FKBP10 PE=1 SV=1	TRUE	52335.7	52705.8	56429.2	53615.4	52847.3	50555.9	44642.6	43902.1	43798.2	50864.4	46936.1	47987.4
819	819	sp|Q14232|EI2BA_HUMAN	N/A	N/A	sp|Q14232-2|EI2BA_HUMAN Isoform 2 of Translation initiation factor eIF-2B subunit alpha OS=Homo sapiens GN=EIF2B1	TRUE	19263.8	18136.8	23057.2	24278	22456.6	1577.5	17573	18654.2	17258.2	13894.1	15068.7	15069.9
820	820	sp|Q9BUI4|RPC3_HUMAN	N/A	N/A	sp|Q9BUI4|RPC3_HUMAN DNA-directed RNA polymerase III subunit RPC3 OS=Homo sapiens GN=POLR3C PE=1 SV=1	TRUE	671.121	1570.5	1149.66	4708.91	3490.19	1947.27	2739.16	4798.5	5349.16	6297.61	3546.57	3487.88
821	821	sp|Q96HS1|PGAM5_HUMAN	N/A	N/A	Serine/threonine-protein phosphatase PGAM5, mitochondrial OS=Homo sapiens GN=PGAM5 PE=1 SV=2	TRUE	20360.2	16864.5	14758.3	16507.2	9431.92	16218.2	16616.4	15822	19242.8	13553.6	16775.8	17073.3
822	822	sp|P19367|HXK1_HUMAN	N/A	N/A	sp|P19367-2|HXK1_HUMAN Isoform 2 of Hexokinase-1 OS=Homo sapiens GN=HK1	TRUE	6881.81	6926.32	7641.35	7523.31	3006.84	5126.24	5349.15	8164.01	5996.87	5978.1	3882.71	4405
823	823	sp|Q9NXF1-2|TEX10_HUMAN	N/A	N/A	sp|Q9NXF1-2|TEX10_HUMAN Isoform 2 of Testis-expressed sequence 10 protein OS=Homo sapiens GN=TEX10	TRUE	430.647	2748.29	1309.96	1019.5	4422.5	3563.47	2726.76	3314.64	1418.17	2851.07	872.946	2742.98
824	824	sp|Q13601-2|KRR1_HUMAN	N/A	N/A	sp|Q13601-2|KRR1_HUMAN Isoform 2 of KRR1 small subunit processome component homolog OS=Homo sapiens GN=KRR1	TRUE	5182.2	10371.4	7666.64	821.38	11360.2	4629.52	8920.53	8514.98	8799.99	366.328	11684.6	11362.6
825	825	sp|P62857|RS28_HUMAN	N/A	N/A	40S ribosomal protein S28 OS=Homo sapiens GN=RPS28 PE=1 SV=1	TRUE	166133	209464	191100	183032	143315	149280	170907	172451	199636	154365	151896	159097
826	826	sp|Q9UII2|ATIF1_HUMAN	N/A	N/A	sp|Q9UII2|ATIF1_HUMAN ATPase inhibitor, mitochondrial OS=Homo sapiens GN=ATPIF1 PE=1 SV=1	TRUE	36513.9	33891.1	34828.2	2614.52	35929	38057.2	27264.2	32010	23714.7	26401.5	26141.5	22986.7
827	827	sp|P55265|DSRAD_HUMAN	N/A	N/A	sp|P55265-4|DSRAD_HUMAN Isoform 4 of Double-stranded RNA-specific adenosine deaminase OS=Homo sapiens GN=ADAR	TRUE	8162.98	16968.5	12632.5	13249.9	13452.6	13038.6	14338.7	15656.2	12065.1	11838.6	6463.89	1727.75
828	828	sp|Q9UHB9|SRP68_HUMAN	N/A	N/A	sp|Q9UHB9-2|SRP68_HUMAN Isoform 2 of Signal recognition particle subunit SRP68 OS=Homo sapiens GN=SRP68	TRUE	3258.44	1160.41	1260.21	382.062	2390.99	2063.07	2704.37	1691.87	1435.69	272.284	342.947	1254.68
829	829	sp|Q9BYD3|RM04_HUMAN	N/A	N/A	39S ribosomal protein L4, mitochondrial OS=Homo sapiens GN=MRPL4 PE=1 SV=1	TRUE	9460.42	5277.15	8545.4	10262.1	967.612	7813.31	7012.63	11004	9719.9	12556.9	11530.8	10061.9
830	830	sp|Q9H5Q4|TFB2M_HUMAN	N/A	N/A	sp|Q9H5Q4|TFB2M_HUMAN Dimethyladenosine transferase 2, mitochondrial OS=Homo sapiens GN=TFB2M PE=1 SV=1	TRUE	16984	15011.9	15463.4	7881.8	2397.57	2504.08	15584.6	11415.4	10891.2	8145.07	11240.1	13961.4
831	831	sp|P46013|KI67_HUMAN	N/A	N/A	sp|P46013|KI67_HUMAN Antigen KI-67 OS=Homo sapiens GN=MKI67 PE=1 SV=2	TRUE	26808.4	22194.7	21646.2	27274.3	969.386	21471.8	34511.8	36027.9	34250.8	24835	22359	23159.9
832	832	sp|Q14728|MFS10_HUMAN	N/A	N/A	sp|Q14728|MFS10_HUMAN Major facilitator superfamily domain-containing protein 10 OS=Homo sapiens GN=MFSD10 PE=2 SV=1	TRUE	8834.01	8948.3	5184.17	8090.99	7901.05	7654.34	503.571	4985.08	6325.57	8119.99	9331.08	6936.36
833	833	sp|A1L0T0|ILVBL_HUMAN	N/A	N/A	Acetolactate synthase-like protein OS=Homo sapiens GN=ILVBL PE=1 SV=2	TRUE	11154	4172.36	695.532	921.373	8522.21	434.015	5908.67	1740.74	5817.23	5837.37	757.479	831.944
834	834	sp|Q16563|SYPL1_HUMAN	N/A	N/A	sp|Q16563|SYPL1_HUMAN Synaptophysin-like protein 1 OS=Homo sapiens GN=SYPL1 PE=1 SV=1	TRUE	7900.26	29646.6	34954.1	29571.1	30958.1	35481.3	8457.81	28384.2	25601.1	24572.9	28768.6	27941.9
835	835	sp|Q9NRX2|RM17_HUMAN	N/A	N/A	sp|Q9NRX2|RM17_HUMAN 39S ribosomal protein L17, mitochondrial OS=Homo sapiens GN=MRPL17 PE=1 SV=1	TRUE	5505.36	2604.21	274.901	835.38	5947.76	4383.36	5628.85	4971.75	4804.15	2274.16	1067.62	368.19
836	836	sp|Q9Y606-2|TRUA_HUMAN	N/A	N/A	sp|Q9Y606-2|TRUA_HUMAN Isoform 2 of tRNA pseudouridine synthase A, mitochondrial OS=Homo sapiens GN=PUS1	TRUE	22295.4	1378.99	31841.1	31534.8	1224.71	38533.5	468.509	36341.5	3276.65	29608.9	24987.5	17097
837	837	sp|Q9NTK5|OLA1_HUMAN	N/A	N/A	sp|Q9NTK5|OLA1_HUMAN Obg-like ATPase 1 OS=Homo sapiens GN=OLA1 PE=1 SV=2	TRUE	35518	35793	41692.5	27166.7	29403.2	28357.6	24853.9	31264.8	35646.6	31246.9	34310.2	27952.5
838	838	sp|Q9BS26|ERP44_HUMAN	N/A	N/A	Endoplasmic reticulum resident protein 44 OS=Homo sapiens GN=ERP44 PE=1 SV=1	TRUE	17838.1	21102.3	12428.2	13267.4	15564.6	5593.01	19661	18882.2	14329.4	18891.2	19623.3	15200.4
839	839	sp|Q9Y230|RUVB2_HUMAN	N/A	N/A	sp|Q9Y230|RUVB2_HUMAN RuvB-like 2 OS=Homo sapiens GN=RUVBL2 PE=1 SV=3	TRUE	69379.8	81114.6	78660.1	67413.1	71931.8	64404.8	82843.4	85965.4	85538.8	50061.3	64651.3	52179.5
840	840	sp|P55769|NH2L1_HUMAN	N/A	N/A	NHP2-like protein 1 OS=Homo sapiens GN=NHP2L1 PE=1 SV=3	TRUE	45672	30553.6	29278.3	41316.4	32831	46565.6	32617.1	37074.8	32469	30144.6	33112.7	34008.1
841	841	sp|P46063|RECQ1_HUMAN	N/A	N/A	sp|P46063|RECQ1_HUMAN ATP-dependent DNA helicase Q1 OS=Homo sapiens GN=RECQL PE=1 SV=3	TRUE	27319.9	23155.1	24337	31061.2	37816.2	33285.6	23393.5	23626.4	22628.6	25944.8	27319.2	28940.1
842	842	sp|P49773|HINT1_HUMAN	N/A	N/A	sp|P49773|HINT1_HUMAN Histidine triad nucleotide-binding protein 1 OS=Homo sapiens GN=HINT1 PE=1 SV=2	TRUE	45086.3	47879.4	43374.9	55973.8	51226.3	51512.1	49949.5	47229.4	52833.3	61418	60376.3	58806.9
843	843	sp|P13473|LAMP2_HUMAN	N/A	N/A	Lysosome-associated membrane glycoprotein 2 OS=Homo sapiens GN=LAMP2 PE=1 SV=2	TRUE	40355.8	37854.8	38856.4	45184.9	44659.7	43359.1	27026.1	10122.3	26758	41820.5	33031.2	32668.4
844	844	sp|P50213|IDH3A_HUMAN	N/A	N/A	sp|P50213|IDH3A_HUMAN Isocitrate dehydrogenase [NAD] subunit alpha, mitochondrial OS=Homo sapiens GN=IDH3A PE=1 SV=1	TRUE	18477.9	18852.8	21836	20846.2	17790.7	20079.6	20422.6	17136.7	17615.9	26539.5	18627.4	21023.6
845	845	sp|P28331|NDUS1_HUMAN	N/A	N/A	sp|P28331-2|NDUS1_HUMAN Isoform 2 of NADH-ubiquinone oxidoreductase 75 kDa subunit, mitochondrial OS=Homo sapiens GN=NDUFS1	TRUE	34104.6	22625.8	35496.7	31118.6	27555.6	38913.5	30276.8	31059.8	19242.9	36314	35638.8	39831.8
846	846	sp|Q8NHU0|CT453_HUMAN	N/A	N/A	Cancer/testis antigen family 45 member A3 OS=Homo sapiens GN=CT45A3 PE=1 SV=1	TRUE	93374.5	43854.6	94232.6	39388.1	65668.8	52903.1	87702.4	75516	82584.4	27441.7	50191.9	55740.3
847	847	sp|Q9NX14-2|NDUBB_HUMAN	N/A	N/A	sp|Q9NX14-2|NDUBB_HUMAN Isoform 2 of NADH dehydrogenase [ubiquinone] 1 beta subcomplex subunit 11, mitochondrial OS=Homo sapiens GN=NDUFB11	TRUE	29545.2	24344.6	401.466	18470.9	19952.7	18512.2	21769.9	21566.8	27096.5	22787.4	19356.4	19464
848	848	sp|Q969U7|PSMG2_HUMAN	N/A	N/A	sp|Q969U7-2|PSMG2_HUMAN Isoform 2 of Proteasome assembly chaperone 2 OS=Homo sapiens GN=PSMG2	TRUE	14499.3	15104.5	10797	8824.18	9710.33	1732.25	1419.92	13260.3	9749.37	11311.7	8228.72	10928.8
849	849	sp|Q8WW12|PCNP_HUMAN	N/A	N/A	sp|Q8WW12-2|PCNP_HUMAN Isoform 2 of PEST proteolytic signal-containing nuclear protein OS=Homo sapiens GN=PCNP	TRUE	18017.4	13745.9	15957.1	1903.34	10213.8	12302.4	18633.9	15073.2	10871.2	11542.6	8718.21	14387.3
850	850	sp|P10606|COX5B_HUMAN	N/A	N/A	Cytochrome c oxidase subunit 5B, mitochondrial OS=Homo sapiens GN=COX5B PE=1 SV=2	TRUE	120372	114173	103342	142096	85113.2	150106	109140	54877.7	112427	112632	123960	123099
851	851	sp|Q15293-2|RCN1_HUMAN	N/A	N/A	Reticulocalbin-1 OS=Homo sapiens GN=RCN1 PE=1 SV=1	TRUE	21292	12341.1	14691.2	25411	23776.2	25311.6	8765.19	1854.01	4484.39	1491.46	10262.7	9407.78
852	852	sp|P45974|UBP5_HUMAN	N/A	N/A	sp|P45974-2|UBP5_HUMAN Isoform Short of Ubiquitin carboxyl-terminal hydrolase 5 OS=Homo sapiens GN=USP5	TRUE	37208.4	31373.2	11306.8	41943.2	13213.7	34352.1	38148.8	8928.25	26027.1	32885.1	35880.7	43297.6
853	853	sp|Q04837|SSBP_HUMAN	N/A	N/A	sp|Q04837|SSBP_HUMAN Single-stranded DNA-binding protein, mitochondrial OS=Homo sapiens GN=SSBP1 PE=1 SV=1	TRUE	152352	148011	143122	113339	114543	115587	150019	157451	147596	114070	111276	108750
854	854	sp|Q9HAV7|GRPE1_HUMAN	N/A	N/A	sp|Q9HAV7|GRPE1_HUMAN GrpE protein homolog 1, mitochondrial OS=Homo sapiens GN=GRPEL1 PE=1 SV=2	TRUE	65517.6	60343.7	67708.5	44295.7	36462.8	45872	42481.7	50792.3	48365.1	36781.2	33068.3	41618
855	855	sp|O75489|NDUS3_HUMAN	N/A	N/A	sp|O75489|NDUS3_HUMAN NADH dehydrogenase [ubiquinone] iron-sulfur protein 3, mitochondrial OS=Homo sapiens GN=NDUFS3 PE=1 SV=1	TRUE	79150.5	65757.3	85363.8	62688.1	83708.1	74093.6	76460.3	56517	67338.9	85520.3	69208.3	61442
856	856	sp|P50570-2|DYN2_HUMAN	N/A	N/A	sp|P50570-2|DYN2_HUMAN Isoform 2 of Dynamin-2 OS=Homo sapiens GN=DNM2	TRUE	2509.76	1861.45	19239.1	13375.1	10946.2	16410.3	21038.5	21978.8	11907	20393.2	2124.33	23578.4
857	857	sp|Q96B97|SH3K1_HUMAN	N/A	N/A	sp|Q96B97-3|SH3K1_HUMAN Isoform 3 of SH3 domain-containing kinase-binding protein 1 OS=Homo sapiens GN=SH3KBP1	TRUE	2593	5855.92	2974.44	6635.55	5885.25	1555.71	10095.4	13958.3	3596.58	14307.1	14664.5	15150.4
858	858	sp|P53621|COPA_HUMAN	N/A	N/A	sp|P53621-2|COPA_HUMAN Isoform 2 of Coatomer subunit alpha OS=Homo sapiens GN=COPA	TRUE	31546.9	21097.5	32978.3	33263.5	23862.5	38362.6	35585.3	34206.2	34036	7748.88	27745.5	16220.8
859	859	sp|Q1KMD3|HNRL2_HUMAN	N/A	N/A	sp|Q1KMD3|HNRL2_HUMAN Heterogeneous nuclear ribonucleoprotein U-like protein 2 OS=Homo sapiens GN=HNRNPUL2 PE=1 SV=1	TRUE	7203.86	9159.41	869.579	6562.09	8259.07	6486.47	9700.01	10505.1	1859.51	10976.7	19350.6	7690.74
860	860	sp|A0FGR8-2|ESYT2_HUMAN	N/A	N/A	Isoform 2 of Extended synaptotagmin-2 OS=Homo sapiens GN=ESYT2	TRUE	7035.01	6806.27	6072.26	7877.23	594.856	10374.7	4752.96	4871.74	4022.67	8675.09	10292.9	8347.19
861	861	sp|Q9NVA2-2|SEP11_HUMAN	N/A	N/A	sp|Q9NVA2-2|SEP11_HUMAN Isoform 2 of Septin-11 OS=Homo sapiens GN=SEPT11	TRUE	23482.6	26070.3	26987.6	26308.7	25264.6	26710.4	19469.5	21942.6	24949.7	32579.2	25217	33316
862	862	sp|Q14839|CHD4_HUMAN	N/A	N/A	sp|Q14839-2|CHD4_HUMAN Isoform 2 of Chromodomain-helicase-DNA-binding protein 4 OS=Homo sapiens GN=CHD4	TRUE	10862.1	3764.31	4964.4	11723.7	12763	11868.2	7709.32	8455.57	2475.1	9879.92	11093.1	10567.9
863	863	sp|P19623|SPEE_HUMAN	N/A	N/A	Spermidine synthase OS=Homo sapiens GN=SRM PE=1 SV=1	TRUE	68914.2	68183.1	58183.1	71014.4	71166.7	71361.1	69519.9	68693.1	72064	64948.5	63472.9	66777.9
864	864	sp|P28288|ABCD3_HUMAN	N/A	N/A	sp|P28288|ABCD3_HUMAN ATP-binding cassette sub-family D member 3 OS=Homo sapiens GN=ABCD3 PE=1 SV=1	TRUE	423.443	276.117	1557.78	1515.46	782.624	620.978	2493.26	454.694	1706.57	1891.78	2033.3	2044.06
865	865	sp|Q9H1H9-2|KI13A_HUMAN	N/A	N/A	sp|Q9H1H9-2|KI13A_HUMAN Isoform 2 of Kinesin-like protein KIF13A OS=Homo sapiens GN=KIF13A	TRUE	66639.5	75478.3	67332	66001.1	58344	59982.2	66101.4	71487.3	72855	56852.9	61107.9	59658.9
866	866	sp|Q8N5K1|CISD2_HUMAN	N/A	N/A	sp|Q8N5K1|CISD2_HUMAN CDGSH iron-sulfur domain-containing protein 2 OS=Homo sapiens GN=CISD2 PE=1 SV=1	TRUE	31365.7	68620.5	91404.1	31963.1	73966.3	50577.9	93939.7	87033.8	65438.3	97959.9	72524.9	69789
867	867	sp|Q13185|CBX3_HUMAN	N/A	N/A	sp|Q13185|CBX3_HUMAN Chromobox protein homolog 3 OS=Homo sapiens GN=CBX3 PE=1 SV=4	TRUE	81604.7	82191	81391.7	70954.3	94348.6	55079.4	93575.8	103949	111009	81869.8	100333	94340.6
868	868	sp|P22307-7|NLTP_HUMAN	N/A	N/A	sp|P22307-7|NLTP_HUMAN Isoform 7 of Non-specific lipid-transfer protein OS=Homo sapiens GN=SCP2	TRUE	22134.9	22534.5	21537.5	21560.8	18832.4	22210.8	16513.2	18086.3	13368.5	19766.6	21325.4	19196.8
869	869	sp|P26196|DDX6_HUMAN	N/A	N/A	Probable ATP-dependent RNA helicase DDX6 OS=Homo sapiens GN=DDX6 PE=1 SV=2	TRUE	30703.8	31456.1	37376.1	34500.6	33283.3	37091	28082.1	33327.5	29206.1	28423.7	30427.1	32425.2
870	870	sp|O75306|NDUS2_HUMAN	N/A	N/A	sp|O75306-2|NDUS2_HUMAN Isoform 2 of NADH dehydrogenase [ubiquinone] iron-sulfur protein 2, mitochondrial OS=Homo sapiens GN=NDUFS2	TRUE	10999.4	12136.4	12825.8	12578.3	11147.9	14126.7	13121	12083.3	15735.7	12941.3	10998	14332.5
871	871	sp|P08397|HEM3_HUMAN	N/A	N/A	sp|P08397-2|HEM3_HUMAN Isoform 2 of Porphobilinogen deaminase OS=Homo sapiens GN=HMBS	TRUE	839.775	4515.78	7036.16	5788.18	6641.08	6561.86	5646.61	5182.96	4019.36	3432.13	6951.8	2909.95
872	872	sp|P43307|SSRA_HUMAN	N/A	N/A	sp|P43307-2|SSRA_HUMAN Isoform 2 of Translocon-associated protein subunit alpha OS=Homo sapiens GN=SSR1	TRUE	65577.5	103048	93605.3	91180.1	88961.1	71086	84674.8	63775	87153	78576.3	77401.4	82689.3
873	873	sp|O60888|CUTA_HUMAN	N/A	N/A	Protein CutA OS=Homo sapiens GN=CUTA PE=1 SV=2	TRUE	25581.9	22544.1	28722.6	20150.4	22376.3	25014.8	20254.6	20886.6	19908.1	24918.2	29945.2	25230.6
874	874	sp|Q9NVI7-2|ATD3A_HUMAN	N/A	N/A	sp|Q9NVI7-2|ATD3A_HUMAN Isoform 2 of ATPase family AAA domain-containing protein 3A OS=Homo sapiens GN=ATAD3A	TRUE	87340.7	78383.9	76192.4	65268.7	50264.2	62026.8	64255.5	67752.9	67457.4	70295.3	57424.9	64699.9
875	875	sp|O43747-2|AP1G1_HUMAN	N/A	N/A	sp|O43747-2|AP1G1_HUMAN Isoform 2 of AP-1 complex subunit gamma-1 OS=Homo sapiens GN=AP1G1	TRUE	310.847	11394.3	13363.5	502.717	10499.8	11897.8	12046.5	12474	12729.5	18196.5	18583.9	19932.9
876	876	sp|Q9BVI4|NOC4L_HUMAN	N/A	N/A	Nucleolar complex protein 4 homolog OS=Homo sapiens GN=NOC4L PE=1 SV=1	TRUE	8500.75	9035.98	14527.5	3704.09	10865.4	11601.6	10023.2	8735.55	6517.96	903.789	9987.68	9768.05
877	877	sp|P13861|KAP2_HUMAN	N/A	N/A	cAMP-dependent protein kinase type II-alpha regulatory subunit OS=Homo sapiens GN=PRKAR2A PE=1 SV=2	TRUE	16280.3	16041.2	17604.6	13700.4	14129.7	14618	15970.3	15872.5	7572.03	18496	17419.8	18711.6
878	878	sp|P50443|S26A2_HUMAN	N/A	N/A	Sulfate transporter OS=Homo sapiens GN=SLC26A2 PE=1 SV=2	TRUE	7846.7	24656.4	2457.06	21610.6	19078.1	23131.5	1363.34	10331.2	3589.15	20206.7	20842.5	21654.7
879	879	sp|Q8TEX9|IPO4_HUMAN	N/A	N/A	sp|Q8TEX9-2|IPO4_HUMAN Isoform 2 of Importin-4 OS=Homo sapiens GN=IPO4	TRUE	995.868	933.559	5823.1	6991.79	11392.4	7018.6	6970.23	9836.17	7199.86	9671.96	8461.38	8107.3
880	880	sp|Q9Y305|ACOT9_HUMAN	N/A	N/A	sp|Q9Y305-2|ACOT9_HUMAN Isoform 2 of Acyl-coenzyme A thioesterase 9, mitochondrial OS=Homo sapiens GN=ACOT9	TRUE	1535.84	914.132	277.625	712.86	3660.92	3357.09	4096.14	2186.52	1834.97	3961.73	6000.69	3277.51
881	881	sp|Q6NUM9-2|RETST_HUMAN	N/A	N/A	sp|Q6NUM9|RETST_HUMAN All-trans-retinol 13,14-reductase OS=Homo sapiens GN=RETSAT PE=1 SV=2	TRUE	13652.1	16705.4	14731.8	1099.13	1224.15	7955.75	3764.12	8722.77	3426.91	11697	12124.6	1875.79
882	882	sp|Q96C19|EFHD2_HUMAN	N/A	N/A	sp|Q96C19|EFHD2_HUMAN EF-hand domain-containing protein D2 OS=Homo sapiens GN=EFHD2 PE=1 SV=1	TRUE	27432.6	28290.6	28415.1	18801.1	20592.3	11111	25502	20089.3	28855.6	15717	28142	17616.1
883	883	sp|Q7Z6Z7|HUWE1_HUMAN	N/A	N/A	sp|Q7Z6Z7-2|HUWE1_HUMAN Isoform 2 of E3 ubiquitin-protein ligase HUWE1 OS=Homo sapiens GN=HUWE1	TRUE	4681.04	3746.55	13836	17536.6	17308.8	20342	13178.5	16668.4	12402.8	18690.6	22399.3	27489.2
884	884	sp|Q9UKN8|TF3C4_HUMAN	N/A	N/A	sp|Q9UKN8|TF3C4_HUMAN General transcription factor 3C polypeptide 4 OS=Homo sapiens GN=GTF3C4 PE=1 SV=2	TRUE	1773.88	5042.26	6391.55	4233.69	2704.17	4287.73	2504.43	1291.12	3726.32	152.634	3666.43	410.484
885	885	sp|P30837|AL1B1_HUMAN	N/A	N/A	Aldehyde dehydrogenase X, mitochondrial OS=Homo sapiens GN=ALDH1B1 PE=1 SV=3	TRUE	1375.89	4176.71	1411.62	5754.52	7318.28	1890	5037.94	7386.65	6724.54	1242.57	2627.61	3382.93
886	886	sp|P14406|CX7A2_HUMAN	N/A	N/A	Cytochrome c oxidase subunit 7A2, mitochondrial OS=Homo sapiens GN=COX7A2 PE=1 SV=1	TRUE	64781.6	61760.8	62686	84962.7	81557.8	82368.6	48343.9	50513.5	82227.8	84222	78478.9	78095.1
887	887	sp|Q9ULC6|PADI1_HUMAN	N/A	N/A	sp|Q9ULC6|PADI1_HUMAN Protein-arginine deiminase type-1 OS=Homo sapiens GN=PADI1 PE=2 SV=2	TRUE	187635	188660	186118	136513	9534.51	154706	3609.25	189479	180363	141775	145839	144903
888	888	sp|Q16181|SEPT7_HUMAN	N/A	N/A	Septin-7 OS=Homo sapiens GN=SEPT7 PE=1 SV=2	TRUE	23482.6	26070.3	27678.6	26308.7	25355.5	26710.4	17111.3	21942.5	24949.7	32579.2	25217	33316
889	889	sp|Q96JI7-3|SPTCS_HUMAN	N/A	N/A	sp|Q96JI7-3|SPTCS_HUMAN Isoform 3 of Spatacsin OS=Homo sapiens GN=SPG11	TRUE	59413.8	49439.6	54005.2	51395.2	49204.1	55488.7	44840.9	44028.5	44107.1	39104.9	41544.8	42123.4
890	890	sp|O15067|PUR4_HUMAN	N/A	N/A	sp|O15067|PUR4_HUMAN Phosphoribosylformylglycinamidine synthase OS=Homo sapiens GN=PFAS PE=1 SV=4	TRUE	17546.4	17701	12382.8	13028.2	4615.4	13497.9	13896	17362.6	15267.4	13817.1	14950.8	15937.1
891	891	sp|P26885|FKBP2_HUMAN	N/A	N/A	Peptidyl-prolyl cis-trans isomerase FKBP2 OS=Homo sapiens GN=FKBP2 PE=1 SV=2	TRUE	47832.2	64118.2	52603.2	23298.2	46166.8	56772.2	68551.8	48039.8	65560.7	68873.7	65436.3	63583
892	892	sp|P20962|PTMS_HUMAN	N/A	N/A	Parathymosin OS=Homo sapiens GN=PTMS PE=1 SV=2	TRUE	31642.7	45890	40648.6	90059.5	92179.6	90404.3	43358.7	75413	50836.5	76640.2	89928.3	94853
893	893	sp|Q9C005|DPY30_HUMAN	N/A	N/A	Protein dpy-30 homolog OS=Homo sapiens GN=DPY30 PE=1 SV=1	TRUE	26796.4	24300.6	27751.3	25946.6	25014.8	28275.3	12768.9	17394	16044.5	21096.5	18429.8	21248.5
894	894	sp|Q9UPT8|ZC3H4_HUMAN	N/A	N/A	sp|Q9UPT8|ZC3H4_HUMAN Zinc finger CCCH domain-containing protein 4 OS=Homo sapiens GN=ZC3H4 PE=1 SV=3	TRUE	7050.4	9198.51	6758.03	6431.34	9497.05	10233.7	6878.31	942.79	1854.87	519.737	6803.53	10980
895	895	sp|Q99685|MGLL_HUMAN	N/A	N/A	Monoglyceride lipase OS=Homo sapiens GN=MGLL PE=1 SV=2	TRUE	5480.52	14810.3	705.741	902.729	18251.3	20707.5	15765.3	6570.8	1458.31	954.984	27251	26452.7
896	896	sp|O75822-2|EIF3J_HUMAN	N/A	N/A	sp|O75822|EIF3J_HUMAN Eukaryotic translation initiation factor 3 subunit J OS=Homo sapiens GN=EIF3J PE=1 SV=2	TRUE	23571.3	24865.5	20779.2	22780.4	24792.4	24761.1	21568.4	20509.6	11469.7	20535.9	24553.1	20570.1
897	897	sp|P42677|RS27_HUMAN	N/A	N/A	40S ribosomal protein S27 OS=Homo sapiens GN=RPS27 PE=1 SV=3	TRUE	33715.2	33599.3	46828.7	32511.2	36458.9	37684.2	39293.9	45392.3	42395	29559.1	31977.1	29813.1
898	898	sp|P11177|ODPB_HUMAN	N/A	N/A	sp|P11177-2|ODPB_HUMAN Isoform 2 of Pyruvate dehydrogenase E1 component subunit beta, mitochondrial OS=Homo sapiens GN=PDHB	TRUE	54564.8	50595.6	38504	33726.8	49131.7	51618.9	48914.2	50268.3	48932.6	54094	49104.4	50210
899	899	sp|P30626|SORCN_HUMAN	N/A	N/A	sp|P30626-2|SORCN_HUMAN Isoform 2 of Sorcin OS=Homo sapiens GN=SRI	TRUE	12484.9	12226.2	16045.4	22671	22382.4	21729.7	18568.6	15646.8	439.795	23403.1	22604	24017.8
900	900	sp|P30046|DOPD_HUMAN	N/A	N/A	sp|P30046|DOPD_HUMAN D-dopachrome decarboxylase OS=Homo sapiens GN=DDT PE=1 SV=3	TRUE	15066.5	43880.5	67133.7	61250.6	55841.5	76127	61394	54002.6	47152.1	64465.2	70941.8	71847.7
901	901	sp|Q9H7B2|RPF2_HUMAN	N/A	N/A	sp|Q9H7B2|RPF2_HUMAN Ribosome production factor 2 homolog OS=Homo sapiens GN=RPF2 PE=1 SV=2	TRUE	20817.5	19101.7	17125.7	23679.5	19648.7	17433.2	16928.8	11041.7	13970	11675	12086.9	8459.15
902	902	sp|Q9HCU5|PREB_HUMAN	N/A	N/A	sp|Q9HCU5|PREB_HUMAN Prolactin regulatory element-binding protein OS=Homo sapiens GN=PREB PE=1 SV=2	TRUE	7137.1	8266.23	5134.59	3827.11	1211.12	471.124	10660.7	2593.79	6534.29	396.062	1399.2	7938.46
903	903	sp|O60936-1|NOL3_HUMAN	N/A	N/A	sp|O60936-3|NOL3_HUMAN Isoform 3 of Nucleolar protein 3 OS=Homo sapiens GN=NOL3	TRUE	1731.52	3897.27	3219.74	3635.6	4757.16	506.281	2036.95	216.444	4277.29	4298.03	5587.17	196.704
904	904	sp|P49189|AL9A1_HUMAN	N/A	N/A	sp|P49189|AL9A1_HUMAN 4-trimethylaminobutyraldehyde dehydrogenase OS=Homo sapiens GN=ALDH9A1 PE=1 SV=3	TRUE	1318.55	19243.9	6340.79	15241.2	16557.1	19153.2	5026.23	11655.9	13952.2	22777.5	25486	18146.9
905	905	sp|Q96T76-8|MMS19_HUMAN	N/A	N/A	sp|Q96T76-8|MMS19_HUMAN Isoform 5 of MMS19 nucleotide excision repair protein homolog OS=Homo sapiens GN=MMS19	TRUE	4447.69	4284.4	342.937	2559.5	3365.73	969.406	2601.26	1574.65	2860.39	2785.47	2937.45	3245.06
906	906	sp|P55145|MANF_HUMAN	N/A	N/A	Mesencephalic astrocyte-derived neurotrophic factor OS=Homo sapiens GN=MANF PE=1 SV=3	TRUE	35972.9	33043.1	37102.6	33583.2	32805	36807.6	6621.3	26770.6	22163.5	24399.6	1698.03	1129.72
907	907	sp|P78358|CTG1B_HUMAN	N/A	N/A	Cancer/testis antigen 1 OS=Homo sapiens GN=CTAG1A PE=1 SV=1	TRUE	19988.1	10522	4596.95	12196.2	16164.4	14177.8	19286.5	9736	16210.6	11270.5	14017.4	23658.5
908	908	sp|O14734|ACOT8_HUMAN	N/A	N/A	sp|O14734|ACOT8_HUMAN Acyl-coenzyme A thioesterase 8 OS=Homo sapiens GN=ACOT8 PE=1 SV=1	TRUE	1535.17	4274.43	1637.09	5099.85	1475.29	4476.16	3709.41	3308.53	1568.56	2619.99	2368.38	6031.86
909	909	sp|O43447|PPIH_HUMAN	N/A	N/A	sp|O43447|PPIH_HUMAN Peptidyl-prolyl cis-trans isomerase H OS=Homo sapiens GN=PPIH PE=1 SV=1	TRUE	37182.3	37126.3	29751.3	30669.8	32263.2	30524.3	27718.6	15608.2	25321.6	27577.1	27722.3	27751.5
910	910	sp|O60884|DNJA2_HUMAN	N/A	N/A	sp|O60884|DNJA2_HUMAN DnaJ homolog subfamily A member 2 OS=Homo sapiens GN=DNAJA2 PE=1 SV=1	TRUE	2441.47	20052.6	929.572	20978.4	16496.6	21884.2	25449.6	19419.4	17329.7	16099.3	21276.6	1503.19
911	911	sp|P09960|LKHA4_HUMAN	N/A	N/A	sp|P09960|LKHA4_HUMAN Leukotriene A-4 hydrolase OS=Homo sapiens GN=LTA4H PE=1 SV=2	TRUE	3983.02	29319.9	28242.2	10537.1	21617.4	30398.3	32064.4	32228.5	34454.8	37515.2	31493	36559.3
912	912	sp|O60716|CTND1_HUMAN	N/A	N/A	sp|O60716-10|CTND1_HUMAN Isoform 2AB of Catenin delta-1 OS=Homo sapiens GN=CTNND1	TRUE	12271.9	9989.81	12103.5	14377.5	11145.1	10851.5	6057.34	10808	13061.6	15055.7	14065.5	12670.4
913	913	sp|Q14376|GALE_HUMAN	N/A	N/A	UDP-glucose 4-epimerase OS=Homo sapiens GN=GALE PE=1 SV=2	TRUE	2045.21	354.909	1595.04	987.185	6934.18	1893.53	1670.16	1230.56	1135.18	2768.13	5837.21	2827.79
914	914	sp|Q14247|SRC8_HUMAN	N/A	N/A	sp|Q14247-2|SRC8_HUMAN Isoform 2 of Src substrate cortactin OS=Homo sapiens GN=CTTN	TRUE	78057.9	66062.3	67871	70649.1	63225.7	79175.7	69047.5	58909.2	58418.3	74883.3	67139.1	75829.5
915	915	sp|O00625|PIR_HUMAN	N/A	N/A	sp|O00625|PIR_HUMAN Pirin OS=Homo sapiens GN=PIR PE=1 SV=1	TRUE	9535.46	9912.43	7038.36	10756.6	10348.6	7371.21	7660.38	6414.02	6199.82	8645.8	8162.18	10814.8
916	916	sp|O00151|PDLI1_HUMAN	N/A	N/A	sp|O00151|PDLI1_HUMAN PDZ and LIM domain protein 1 OS=Homo sapiens GN=PDLIM1 PE=1 SV=4	TRUE	11654.5	4316.03	765.296	5488.64	1136.61	1501.64	834.185	5473.15	1936.78	4401.41	2596.36	2506.02
917	917	sp|O14737|PDCD5_HUMAN	N/A	N/A	sp|O14737|PDCD5_HUMAN Programmed cell death protein 5 OS=Homo sapiens GN=PDCD5 PE=1 SV=3	TRUE	24389.7	11193.7	26153.5	12966.4	18352.2	22731.8	21752.5	20986.8	21945.5	27433.9	8472.81	17800.4
918	918	sp|P11310|ACADM_HUMAN	N/A	N/A	Medium-chain specific acyl-CoA dehydrogenase, mitochondrial OS=Homo sapiens GN=ACADM PE=1 SV=1	TRUE	15106.4	18011.3	20184.3	18480.6	16468	15435.7	3779.26	15534	15706.9	2279.94	14284.7	15561.9
919	919	sp|Q9NZM5|GSCR2_HUMAN	N/A	N/A	sp|Q9NZM5|GSCR2_HUMAN Glioma tumor suppressor candidate region gene 2 protein OS=Homo sapiens GN=GLTSCR2 PE=1 SV=2	TRUE	1225.34	1810.11	1515.12	8121.84	1995.84	6096.57	2662.92	8974.35	1041.52	876.819	7581.78	361.917
920	920	sp|O43396|TXNL1_HUMAN	N/A	N/A	sp|O43396|TXNL1_HUMAN Thioredoxin-like protein 1 OS=Homo sapiens GN=TXNL1 PE=1 SV=3	TRUE	31546.5	32030.3	32534.3	29957.5	28459	26351.5	23622	27246.9	30801.4	28993.4	28487.8	28171.5
921	921	sp|E9PAV3|NACAM_HUMAN	N/A	N/A	sp|E9PAV3|NACAM_HUMAN Nascent polypeptide-associated complex subunit alpha, muscle-specific form OS=Homo sapiens GN=NACA PE=1 SV=1	TRUE	106781	91092.2	89034.1	86878.2	91543.4	55440	122999	130149	128356	97160.2	104071	107122
922	922	sp|P52701|MSH6_HUMAN	N/A	N/A	sp|P52701-2|MSH6_HUMAN Isoform GTBP-alt of DNA mismatch repair protein Msh6 OS=Homo sapiens GN=MSH6	TRUE	17875.5	19606	18640.1	22543.5	13632.7	2545.15	10917.8	14340.6	5753.46	10313.6	14674.1	13583.1
923	923	sp|Q99436|PSB7_HUMAN	N/A	N/A	sp|Q99436|PSB7_HUMAN Proteasome subunit beta type-7 OS=Homo sapiens GN=PSMB7 PE=1 SV=1	TRUE	60499.4	64052.5	67429.4	49294.3	48374.4	46302.6	56613.3	53836	43889.2	38677.1	33542.3	36338.5
924	924	sp|P33240|CSTF2_HUMAN	N/A	N/A	Cleavage stimulation factor subunit 2 OS=Homo sapiens GN=CSTF2 PE=1 SV=1	TRUE	14242.7	13008.5	13441.2	3932.01	12154.6	11440.2	5481.66	12206.4	6989.35	13094.8	13425.3	13839
925	925	sp|P62263|RS14_HUMAN	N/A	N/A	40S ribosomal protein S14 OS=Homo sapiens GN=RPS14 PE=1 SV=3	TRUE	129014	123096	123289	122092	120205	120990	128028	129310	131952	113157	115010	114810
926	926	sp|P49458|SRP09_HUMAN	N/A	N/A	Signal recognition particle 9 kDa protein OS=Homo sapiens GN=SRP9 PE=1 SV=2	TRUE	2727	9487.68	12437.2	1589.32	6365.07	12389.9	10403.8	14528.7	8710.2	5783.38	8490.93	12350.6
927	927	sp|O15294-2|OGT1_HUMAN	N/A	N/A	sp|O15294-2|OGT1_HUMAN Isoform 2 of UDP-N-acetylglucosamine--peptide N-acetylglucosaminyltransferase 110 kDa subunit OS=Homo sapiens GN=OGT	TRUE	3255.12	987.42	1469.08	1541.33	1155.81	1715.26	958.411	3055.75	3158.36	3907.91	2740.54	1828.08
928	928	sp|Q9HB07|MYG1_HUMAN	N/A	N/A	UPF0160 protein MYG1, mitochondrial OS=Homo sapiens GN=C12orf10 PE=1 SV=2	TRUE	15603.2	19587	16713.7	22479.4	20201.2	19224.6	2645.74	15790.6	12504	17592.3	25171.3	26265.4
929	929	sp|Q9UKY7-2|CDV3_HUMAN	N/A	N/A	sp|Q9UKY7-2|CDV3_HUMAN Isoform 2 of Protein CDV3 homolog OS=Homo sapiens GN=CDV3	TRUE	21697.7	22812.2	20498.1	16607.9	13253.9	12949	5762.34	17398.4	10293.3	8228.57	12777.8	13014.4
930	930	sp|Q9UDX3-2|S14L4_HUMAN	N/A	N/A	sp|Q9UDX3-2|S14L4_HUMAN Isoform 2 of SEC14-like protein 4 OS=Homo sapiens GN=SEC14L4	TRUE	50687.6	53055.4	63722.5	60076.8	45926.3	49646.5	43121.4	66456.5	57089.5	47908.2	43763.1	13491
931	931	sp|P26640|SYVC_HUMAN	N/A	N/A	sp|P26640|SYVC_HUMAN Valine--tRNA ligase OS=Homo sapiens GN=VARS PE=1 SV=4	TRUE	23991	19601.9	24528.7	34050.7	28297.1	20239.4	16207.9	23764.4	26618	21199.9	25482.9	26014.4
932	932	sp|Q9NYF8-2|BCLF1_HUMAN	N/A	N/A	sp|Q9NYF8-2|BCLF1_HUMAN Isoform 2 of Bcl-2-associated transcription factor 1 OS=Homo sapiens GN=BCLAF1	TRUE	21175.2	19449.4	5012.63	17092.6	17722.5	16451.6	16598.6	18836.8	14686.6	16460.2	17637.4	16530.9
933	933	sp|P61803|DAD1_HUMAN	N/A	N/A	sp|P61803|DAD1_HUMAN Dolichyl-diphosphooligosaccharide--protein glycosyltransferase subunit DAD1 OS=Homo sapiens GN=DAD1 PE=1 SV=3	TRUE	11907.3	580.693	6584.76	10549.4	12344	10321	9971.39	11557.4	9291.78	10083.7	9553.96	11471.5
934	934	sp|Q7Z794|K2C1B_HUMAN	N/A	N/A	sp|Q7Z794|K2C1B_HUMAN Keratin, type II cytoskeletal 1b OS=Homo sapiens GN=KRT77 PE=2 SV=3	TRUE	88295.4	95970.2	81782.4	94125.8	111503	103801	77904.2	85056.1	92685.4	117709	97030	105054
935	935	sp|Q03701|CEBPZ_HUMAN	N/A	N/A	sp|Q03701|CEBPZ_HUMAN CCAAT/enhancer-binding protein zeta OS=Homo sapiens GN=CEBPZ PE=1 SV=3	TRUE	3310.4	3985.2	1057.59	3021.74	1952.4	1992.56	5337.67	2160.05	3906.07	2840.69	941.572	4020.17
936	936	sp|P55263|ADK_HUMAN	N/A	N/A	sp|P55263|ADK_HUMAN Adenosine kinase OS=Homo sapiens GN=ADK PE=1 SV=2	TRUE	371.169	642.173	4561.87	1393.63	757.863	4655.31	1690.91	1594.99	5180.96	4773.26	5728.33	3078.78
937	937	sp|Q6PKG0|LARP1_HUMAN	N/A	N/A	sp|Q6PKG0-3|LARP1_HUMAN Isoform 2 of La-related protein 1 OS=Homo sapiens GN=LARP1	TRUE	3239.81	523.22	202.614	3272.53	2753.3	1353.72	719.539	2089.84	879.765	1113.91	923.957	1955.37
938	938	sp|Q9P0U1|TOM7_HUMAN	N/A	N/A	Mitochondrial import receptor subunit TOM7 homolog OS=Homo sapiens GN=TOMM7 PE=1 SV=1	TRUE	2485.2	244.143	1231.33	619.526	2059.81	331.547	1989.05	2330.17	2163.46	283.713	615.963	2096.79
939	939	sp|Q8IUF8|MINA_HUMAN	N/A	N/A	sp|Q8IUF8-4|MINA_HUMAN Isoform 4 of Bifunctional lysine-specific demethylase and histidyl-hydroxylase MINA OS=Homo sapiens GN=MINA	TRUE	6742.54	7050.38	7062.18	4828.54	1408.93	4321.56	1021.04	4159.59	4995.74	173.964	3688.19	558.33
940	940	sp|Q12931|TRAP1_HUMAN	N/A	N/A	Heat shock protein 75 kDa, mitochondrial OS=Homo sapiens GN=TRAP1 PE=1 SV=3	TRUE	259453	272867	273857	232966	234990	254201	247016	288321	278833	246983	253670	255962
941	941	sp|Q8NI36|WDR36_HUMAN	N/A	N/A	sp|Q8NI36|WDR36_HUMAN WD repeat-containing protein 36 OS=Homo sapiens GN=WDR36 PE=1 SV=1	TRUE	18282.3	16140.7	16813.1	11438.6	12490.4	11979.4	821.051	12513.7	13119.8	11712.2	13296.9	12744.6
942	942	sp|P60228|EIF3E_HUMAN	N/A	N/A	sp|P60228|EIF3E_HUMAN Eukaryotic translation initiation factor 3 subunit E OS=Homo sapiens GN=EIF3E PE=1 SV=1	TRUE	56670.9	54429.5	52726.5	50308.5	34913.7	34508.7	46377.2	56792.8	50906.3	46428.8	47935.1	49073.5
943	943	sp|Q9NSD9|SYFB_HUMAN	N/A	N/A	sp|Q9NSD9|SYFB_HUMAN Phenylalanine--tRNA ligase beta subunit OS=Homo sapiens GN=FARSB PE=1 SV=3	TRUE	32068.5	36624.1	32421.5	26973.1	19006.9	26862	30604.1	31903	30492.1	22073.1	28307.5	25828.5
944	944	sp|Q9UMX0|UBQL1_HUMAN	N/A	N/A	Ubiquilin-1 OS=Homo sapiens GN=UBQLN1 PE=1 SV=2	TRUE	14030.8	15591.9	20714.7	3209.73	15081	18720.3	13692.4	16939.4	18781.2	12083.1	12105.6	6129.12
945	945	sp|O60664|PLIN3_HUMAN	N/A	N/A	Perilipin-3 OS=Homo sapiens GN=PLIN3 PE=1 SV=3	TRUE	5140.63	6305.75	8107.56	3721.2	7368.83	8125.69	5915.92	7399.46	7985.08	9610.74	11659	9830.75
946	946	sp|P61956|SUMO2_HUMAN	N/A	N/A	Small ubiquitin-related modifier 2 OS=Homo sapiens GN=SUMO2 PE=1 SV=3	TRUE	31079.1	33394.6	30464.4	24883	29602.7	32626.3	33928.4	34045.2	33919.2	26417.3	28981	28032.2
947	947	sp|O75352|MPU1_HUMAN	N/A	N/A	sp|O75352-2|MPU1_HUMAN Isoform 2 of Mannose-P-dolichol utilization defect 1 protein OS=Homo sapiens GN=MPDU1	TRUE	42520.8	41214.6	42264.8	46811.3	42567.3	44059.4	31442.3	30162.8	29160.1	37030.2	35384.6	39286.9
948	948	sp|Q9BZX2|UCK2_HUMAN	N/A	N/A	Uridine-cytidine kinase 2 OS=Homo sapiens GN=UCK2 PE=1 SV=1	TRUE	852.745	1592.23	1910.94	1076.1	818.048	876.159	1556.59	2924.67	3318.13	1657.96	1303.36	855.884
949	949	sp|Q6P5R6|RL22L_HUMAN	N/A	N/A	sp|Q6P5R6|RL22L_HUMAN 60S ribosomal protein L22-like 1 OS=Homo sapiens GN=RPL22L1 PE=1 SV=2	TRUE	4173.49	5015.6	1125.02	6654.58	6141.18	6088.81	3809.43	4739.97	4950.44	3148.14	2125.37	1447.34
950	950	sp|Q9NZM1|MYOF_HUMAN	N/A	N/A	sp|Q9NZM1-2|MYOF_HUMAN Isoform 2 of Myoferlin OS=Homo sapiens GN=MYOF	TRUE	70175	52581.3	60548.8	48264.2	61002.4	43416.2	52464.3	46948.2	58158.6	45398.4	58485.9	58851.5
951	951	sp|Q9ULV4|COR1C_HUMAN	N/A	N/A	Coronin-1C OS=Homo sapiens GN=CORO1C PE=1 SV=1	TRUE	34994.2	32296.6	31816.9	20420.8	23982.1	22481.2	31773.6	32493.4	31833.5	20951.6	22670.9	28586.3
952	952	sp|Q8NBX0|SCPDL_HUMAN	N/A	N/A	Saccharopine dehydrogenase-like oxidoreductase OS=Homo sapiens GN=SCCPDH PE=1 SV=1	TRUE	5664.59	779.294	439.415	457.696	590.187	365.949	665.214	3284.07	500.16	1324.2	330.226	281.834
953	953	sp|Q96G03|PGM2_HUMAN	N/A	N/A	sp|Q96G03|PGM2_HUMAN Phosphoglucomutase-2 OS=Homo sapiens GN=PGM2 PE=1 SV=4	TRUE	3810.12	8431.38	1382.51	1919.28	9137.64	1623.12	10565.6	9552.37	12953.8	9585.57	9082.21	10211.9
954	954	sp|O60763|USO1_HUMAN	N/A	N/A	sp|O60763-2|USO1_HUMAN Isoform 2 of General vesicular transport factor p115 OS=Homo sapiens GN=USO1	TRUE	1089.83	8696.96	7329.9	681.569	5358.93	10835.2	10352.2	11274.7	13144	11415.6	10699.8	12382.6
955	955	sp|Q92499|DDX1_HUMAN	N/A	N/A	sp|Q92499-3|DDX1_HUMAN Isoform 3 of ATP-dependent RNA helicase DDX1 OS=Homo sapiens GN=DDX1	TRUE	71897.8	72156.4	54360.9	55140.9	69078.4	43902	61261.3	63287.2	45714.6	44392.8	55075.3	61571.3
956	956	sp|P02786|TFR1_HUMAN	N/A	N/A	sp|P02786|TFR1_HUMAN Transferrin receptor protein 1 OS=Homo sapiens GN=TFRC PE=1 SV=2	TRUE	24020.2	37432.7	34214.9	12236.4	26293.5	11535.5	26195.7	42365.3	35360.6	19875.9	20996.1	26082.3
957	957	sp|Q14683|SMC1A_HUMAN	N/A	N/A	sp|Q14683|SMC1A_HUMAN Structural maintenance of chromosomes protein 1A OS=Homo sapiens GN=SMC1A PE=1 SV=2	TRUE	90778.7	83835.8	92610.9	72489.8	76034.2	76997	82735.2	77122.7	82145.3	74604.6	76883.8	77262.9
958	958	sp|O96008|TOM40_HUMAN	N/A	N/A	Mitochondrial import receptor subunit TOM40 homolog OS=Homo sapiens GN=TOMM40 PE=1 SV=1	TRUE	24063.5	19307.2	22137.2	18154.1	13398.3	13291.1	9681.7	11082.9	8743.18	8579.02	9153.65	7483.74
959	959	sp|Q9Y6E2|BZW2_HUMAN	N/A	N/A	sp|Q9Y6E2|BZW2_HUMAN Basic leucine zipper and W2 domain-containing protein 2 OS=Homo sapiens GN=BZW2 PE=1 SV=1	TRUE	35888.2	34791.5	37210.9	31324.3	29493.3	21468.7	32548.2	32033.7	31423.5	29563.4	32182.9	30307.4
960	960	sp|Q86VV8-3|RTTN_HUMAN	N/A	N/A	sp|Q86VV8-3|RTTN_HUMAN Isoform 3 of Rotatin OS=Homo sapiens GN=RTTN	TRUE	116822	113895	111250	101968	98366.1	101787	116454	126966	124542	103294	99397.1	90965.8
961	961	sp|P56385|ATP5I_HUMAN	N/A	N/A	sp|P56385|ATP5I_HUMAN ATP synthase subunit e, mitochondrial OS=Homo sapiens GN=ATP5I PE=1 SV=2	TRUE	27244.5	39007.9	30123.1	32180.4	24342.5	33040.7	30943.8	34082.3	33514.6	27733.7	26504	32411.4
962	962	sp|Q16531|DDB1_HUMAN	N/A	N/A	sp|Q16531|DDB1_HUMAN DNA damage-binding protein 1 OS=Homo sapiens GN=DDB1 PE=1 SV=1	TRUE	89941.6	89280.2	44954.6	81445.3	48259.7	78110.7	90501.3	50535.6	94417.2	38018.3	83170.5	82511.2
963	963	sp|P16989|YBOX3_HUMAN	N/A	N/A	Y-box-binding protein 3 OS=Homo sapiens GN=YBX3 PE=1 SV=4	TRUE	47855.3	47793.7	43417.3	44588.1	43443.2	46804.3	50762.1	54460.3	49669.4	41328.6	42302.8	46209.1
964	964	sp|P61160|ARP2_HUMAN	N/A	N/A	Actin-related protein 2 OS=Homo sapiens GN=ACTR2 PE=1 SV=1	TRUE	4423.01	4859.2	5327.21	6538.43	6131.14	5965.49	5447.64	5323.66	5837.78	2950.06	2306.85	3425.02
965	965	sp|Q9BTE7|DCNL5_HUMAN	N/A	N/A	sp|Q9BTE7|DCNL5_HUMAN DCN1-like protein 5 OS=Homo sapiens GN=DCUN1D5 PE=1 SV=1	TRUE	6909.24	1320.19	3593.43	5999.55	1470.1	3458	6209.4	6269.22	901.603	5272.97	3247.39	5358.18
966	966	sp|Q13564|ULA1_HUMAN	N/A	N/A	sp|Q13564-2|ULA1_HUMAN Isoform 2 of NEDD8-activating enzyme E1 regulatory subunit OS=Homo sapiens GN=NAE1	TRUE	8966.58	1032.19	1313.75	1378.34	9835.08	7292.09	1226.61	7990.61	14713.6	10070.4	8494.35	8369.08
967	967	sp|P51148|RAB5C_HUMAN	N/A	N/A	Ras-related protein Rab-5C OS=Homo sapiens GN=RAB5C PE=1 SV=2	TRUE	18743	31951.6	29135.6	20257.1	19838.9	18318.2	28767.9	26953.8	29757.5	28903.5	27176.8	23677.7
968	968	sp|P55809|SCOT1_HUMAN	N/A	N/A	sp|P55809|SCOT1_HUMAN Succinyl-CoA:3-ketoacid coenzyme A transferase 1, mitochondrial OS=Homo sapiens GN=OXCT1 PE=1 SV=1	TRUE	5558.58	5373.73	7999.48	6024.86	8685.55	6350.59	5757.56	5344.36	5162.71	6380.45	7450.86	8570.28
969	969	sp|P18859-2|ATP5J_HUMAN	N/A	N/A	sp|P18859-2|ATP5J_HUMAN Isoform 2 of ATP synthase-coupling factor 6, mitochondrial OS=Homo sapiens GN=ATP5J	TRUE	24047.1	22572.9	32646.7	22041.8	23643.4	25463.2	20883.2	20923.6	19183.1	17991.7	18455.1	14832.1
970	970	sp|P20810|ICAL_HUMAN	N/A	N/A	sp|P20810-4|ICAL_HUMAN Isoform 4 of Calpastatin OS=Homo sapiens GN=CAST	TRUE	5386.45	5124.29	993.213	8720.67	8249.41	1265.78	3408.91	5653.25	539.921	5935.96	1083.32	4841.7
971	971	sp|P04818-2|TYSY_HUMAN	N/A	N/A	sp|P04818-2|TYSY_HUMAN Isoform 2 of Thymidylate synthase OS=Homo sapiens GN=TYMS	TRUE	454.308	756.807	978.339	578.23	455.496	1660.21	886.899	471.689	235.229	586.373	832.175	280.213
972	972	sp|P13987|CD59_HUMAN	N/A	N/A	sp|P13987|CD59_HUMAN CD59 glycoprotein OS=Homo sapiens GN=CD59 PE=1 SV=1	TRUE	18985.5	23808.7	20529.9	25557.3	25488.9	23971.3	23574.5	22225.9	22515.9	30467.3	31431.9	27463.8
973	973	sp|Q9UHB6-2|LIMA1_HUMAN	N/A	N/A	sp|Q9UHB6-2|LIMA1_HUMAN Isoform Alpha of LIM domain and actin-binding protein 1 OS=Homo sapiens GN=LIMA1	TRUE	122006	121880	127836	136533	144479	119058	144913	160761	149849	127518	127783	129528
974	974	sp|Q7L7L0|H2A3_HUMAN	N/A	N/A	Histone H2A type 3 OS=Homo sapiens GN=HIST3H2A PE=1 SV=3	TRUE	4196.46	3841.99	2035.36	3152.39	2502.25	3758.52	11898.6	13018.5	3379.32	4455.64	1554.3	6064.19
975	975	sp|Q9BT78-2|CSN4_HUMAN	N/A	N/A	sp|Q9BT78-2|CSN4_HUMAN Isoform 2 of COP9 signalosome complex subunit 4 OS=Homo sapiens GN=COPS4	TRUE	3019.75	8210.9	7261.99	1802.8	737.184	6143.84	5137.44	1059.04	6703.37	6491.49	5272.53	5484.9
976	976	sp|P55884-2|EIF3B_HUMAN	N/A	N/A	sp|P55884-2|EIF3B_HUMAN Isoform 2 of Eukaryotic translation initiation factor 3 subunit B OS=Homo sapiens GN=EIF3B	TRUE	18149.7	18724.1	16397.8	14200.5	8968.37	16079.3	21380.9	20376.5	19308.5	12416.4	11188.9	12587.2
977	977	sp|Q9NZL9-2|MAT2B_HUMAN	N/A	N/A	sp|Q9NZL9-2|MAT2B_HUMAN Isoform 2 of Methionine adenosyltransferase 2 subunit beta OS=Homo sapiens GN=MAT2B	TRUE	4916.69	901.99	2759.37	3378.35	1176.15	8619.95	5862.62	3218.04	5173.49	4532.88	7891.54	8914
978	978	sp|Q96RT1|LAP2_HUMAN	N/A	N/A	sp|Q96RT1|LAP2_HUMAN Protein LAP2 OS=Homo sapiens GN=ERBB2IP PE=1 SV=2	TRUE	42294	31152.1	33592.8	10311.8	27204	15846.4	19579	33351.8	32726.6	29381.4	27704.4	32584.3
979	979	sp|Q8IY67-2|RAVR1_HUMAN	N/A	N/A	sp|Q8IY67-2|RAVR1_HUMAN Isoform 2 of Ribonucleoprotein PTB-binding 1 OS=Homo sapiens GN=RAVER1	TRUE	4832.39	3846.13	2023.54	5802.34	5523.98	2237.09	5484.83	7220.29	6404.46	6248	8245.26	6818.25
980	980	sp|Q12788|TBL3_HUMAN	N/A	N/A	sp|Q12788|TBL3_HUMAN Transducin beta-like protein 3 OS=Homo sapiens GN=TBL3 PE=1 SV=2	TRUE	11241.8	8730.02	10703.7	8057.17	8768.87	8253.93	11119.2	10343.7	9445.05	9482.35	7648.71	4087.18
981	981	sp|Q13347|EIF3I_HUMAN	N/A	N/A	sp|Q13347|EIF3I_HUMAN Eukaryotic translation initiation factor 3 subunit I OS=Homo sapiens GN=EIF3I PE=1 SV=1	TRUE	33251.5	38431.6	35593.9	25618	26016.9	23795.1	26899.7	26156.6	27527	22278.4	26141.6	27836.7
982	982	sp|Q15370-2|ELOB_HUMAN	N/A	N/A	sp|Q15370-2|ELOB_HUMAN Isoform 2 of Transcription elongation factor B polypeptide 2 OS=Homo sapiens GN=TCEB2	TRUE	66477.4	59528.2	58929.2	64424.3	48460.7	39611.3	76279	56884.2	68594.9	57461.7	46759	66888.7
983	983	sp|Q9BRA2|TXD17_HUMAN	N/A	N/A	Thioredoxin domain-containing protein 17 OS=Homo sapiens GN=TXNDC17 PE=1 SV=1	TRUE	58212.6	28668.3	59594.7	74823.9	82613.9	75642.1	73029.8	71599.2	68909.4	76186.9	73431	71313.5
984	984	sp|Q9NS25|SPNXB_HUMAN	N/A	N/A	Sperm protein associated with the nucleus on the X chromosome B/F OS=Homo sapiens GN=SPANXB1 PE=2 SV=1	TRUE	38906.4	37637.6	37130.8	3884.84	7546.74	9089.78	42693	47396.7	43907.1	7291.3	7901.74	6225.1
985	985	sp|P37108|SRP14_HUMAN	N/A	N/A	sp|P37108|SRP14_HUMAN Signal recognition particle 14 kDa protein OS=Homo sapiens GN=SRP14 PE=1 SV=2	TRUE	89698.5	74883.1	95004.1	73126.1	95512.7	90036.6	109486	117972	121895	61711.2	86745.4	88821
986	986	sp|O00244|ATOX1_HUMAN	N/A	N/A	Copper transport protein ATOX1 OS=Homo sapiens GN=ATOX1 PE=1 SV=1	TRUE	21384.9	3021.12	21773.4	22313.8	23069.2	23799.6	26605.8	13146	20095	21155.6	17190.3	17277.7
987	987	sp|Q9Y3D6|FIS1_HUMAN	N/A	N/A	sp|Q9Y3D6|FIS1_HUMAN Mitochondrial fission 1 protein OS=Homo sapiens GN=FIS1 PE=1 SV=2	TRUE	10966.4	14013.6	16826.3	13937.6	12993.5	16273.7	9881.88	10128.2	8815.99	10590.4	10172.5	11732.4
988	988	sp|Q96GQ7|DDX27_HUMAN	N/A	N/A	Probable ATP-dependent RNA helicase DDX27 OS=Homo sapiens GN=DDX27 PE=1 SV=2	TRUE	18138.3	15996.6	16517.6	13440.8	14354.1	12625	19077.2	16054.6	18082.7	9923.83	12742.1	11308.8
989	989	sp|P55786-2|PSA_HUMAN	N/A	N/A	sp|P55786-2|PSA_HUMAN Isoform 2 of Puromycin-sensitive aminopeptidase OS=Homo sapiens GN=NPEPPS	TRUE	15033.6	14425.2	18657.1	11350.8	14633.9	11638.6	12471.1	12407.2	15047	13321	13338	13762.5
990	990	sp|Q9NW13|RBM28_HUMAN	N/A	N/A	sp|Q9NW13|RBM28_HUMAN RNA-binding protein 28 OS=Homo sapiens GN=RBM28 PE=1 SV=3	TRUE	2166.22	3899.14	4122.52	1905.83	3643.38	677.675	2263.34	2032.18	1865.21	736.849	3097.02	2806.65
991	991	sp|Q86YS7-2|C2CD5_HUMAN	N/A	N/A	sp|Q86YS7-2|C2CD5_HUMAN Isoform 2 of C2 domain-containing protein 5 OS=Homo sapiens GN=C2CD5	TRUE	158933	161781	153271	162040	151112	156678	180754	174511	180157	185528	184421	172576
992	992	sp|P49137|MAPK2_HUMAN	N/A	N/A	sp|P49137|MAPK2_HUMAN MAP kinase-activated protein kinase 2 OS=Homo sapiens GN=MAPKAPK2 PE=1 SV=1	TRUE	38386.6	27765.5	31758.2	29647.9	30454.5	35089.3	37621.7	31968	37381.2	16701.4	14845.2	14783.5
993	993	sp|P05496|AT5G1_HUMAN	N/A	N/A	sp|P05496|AT5G1_HUMAN ATP synthase F(0) complex subunit C1, mitochondrial OS=Homo sapiens GN=ATP5G1 PE=1 SV=2	TRUE	59506.9	12258.8	58297.8	54713.4	40818.9	9125.54	64010.7	56546.9	20739.1	47284.4	48563.8	47631.4
994	994	sp|P39748|FEN1_HUMAN	N/A	N/A	sp|P39748|FEN1_HUMAN Flap endonuclease 1 OS=Homo sapiens GN=FEN1 PE=1 SV=1	TRUE	100807	139556	135430	158807	151682	162316	146067	99696.1	116571	135006	162541	127863
995	995	sp|Q92734|TFG_HUMAN	N/A	N/A	sp|Q92734-2|TFG_HUMAN Isoform 2 of Protein TFG OS=Homo sapiens GN=TFG	TRUE	24331.6	25561.5	4462.7	21362.7	17403.2	23040.1	17843.6	21652.6	23292.7	12873.2	18915	6467.41
996	996	sp|P36957|ODO2_HUMAN	N/A	N/A	sp|P36957-2|ODO2_HUMAN Isoform 2 of Dihydrolipoyllysine-residue succinyltransferase component of 2-oxoglutarate dehydrogenase complex, mitochondrial OS=Homo sapiens GN=DLST	TRUE	56760.6	58227.3	54278.3	56348.8	57541.8	56124.7	47045.8	45191.9	40104.7	45752.1	51876.5	45126.3
997	997	sp|P08621|RU17_HUMAN	N/A	N/A	sp|P08621-2|RU17_HUMAN Isoform 2 of U1 small nuclear ribonucleoprotein 70 kDa OS=Homo sapiens GN=SNRNP70	TRUE	119759	115174	114967	107225	113330	115504	123855	120499	115697	123050	121558	129030
998	998	sp|Q9NSE4|SYIM_HUMAN	N/A	N/A	sp|Q9NSE4|SYIM_HUMAN Isoleucine--tRNA ligase, mitochondrial OS=Homo sapiens GN=IARS2 PE=1 SV=2	TRUE	31302.4	25352	29633.4	34146.5	25423.3	25332.5	10584.8	29558.3	26753.6	23519	23250.4	11338
999	999	sp|P63162|RSMN_HUMAN	N/A	N/A	sp|P63162-2|RSMN_HUMAN Isoform 2 of Small nuclear ribonucleoprotein-associated protein N OS=Homo sapiens GN=SNRPN	TRUE	107150	59207.9	90651.7	117965	115125	102541	85964.9	85975.7	84343.2	83962.8	82991.4	81447.5
1000	1000	sp|O60502|OGA_HUMAN	N/A	N/A	sp|O60502-4|OGA_HUMAN Isoform 4 of Protein O-GlcNAcase OS=Homo sapiens GN=MGEA5	TRUE	12915.9	11966.4	9869.87	10972.9	3299.87	12202.8	15439.5	13417.3	12396.4	9751.33	15602.1	13838
1001	1001	sp|P46821|MAP1B_HUMAN	N/A	N/A	sp|P46821|MAP1B_HUMAN Microtubule-associated protein 1B OS=Homo sapiens GN=MAP1B PE=1 SV=2	TRUE	12188	2691.96	10248	13049	12944.6	12923.7	618.665	14825.9	12601	14981.2	14842.8	15095
1002	1002	sp|P35250|RFC2_HUMAN	N/A	N/A	Replication factor C subunit 2 OS=Homo sapiens GN=RFC2 PE=1 SV=3	TRUE	1776.84	5197.2	5301.11	5377.44	5600.6	5814.2	4027.51	4133	3838.49	7481.32	7514.69	7626.39
1003	1003	sp|Q99829|CPNE1_HUMAN	N/A	N/A	Copine-1 OS=Homo sapiens GN=CPNE1 PE=1 SV=1	TRUE	8481.54	9671.22	7876.27	11640.7	10343.9	12802.5	7652.74	6557.33	1758.6	11602.5	10671.2	14251.2
1004	1004	sp|P49790|NU153_HUMAN	N/A	N/A	sp|P49790-3|NU153_HUMAN Isoform 3 of Nuclear pore complex protein Nup153 OS=Homo sapiens GN=NUP153	TRUE	4836.47	1421.53	5632.71	578.853	4994.26	4100.9	6759.18	656.786	18936.2	683.199	5291.57	1320.64
1005	1005	sp|P62854|RS26_HUMAN	N/A	N/A	40S ribosomal protein S26 OS=Homo sapiens GN=RPS26 PE=1 SV=3	TRUE	200806	194521	193039	174073	164531	169824	201929	192295	191336	158227	170562	162108
1006	1006	sp|P55010|IF5_HUMAN	N/A	N/A	sp|P55010|IF5_HUMAN Eukaryotic translation initiation factor 5 OS=Homo sapiens GN=EIF5 PE=1 SV=2	TRUE	12766.9	15680.2	14178.2	14894.1	12312.5	12043	11532.6	13906.4	11981.6	9168.41	10077.6	10348.5
1007	1007	sp|Q06265|EXOS9_HUMAN	N/A	N/A	Exosome complex component RRP45 OS=Homo sapiens GN=EXOSC9 PE=1 SV=3	TRUE	7088.2	8694.01	526.854	1187.09	7174.92	4295.52	809.529	1558.23	1398.54	7865.48	7115.7	7468.42
1008	1008	sp|Q99426-2|TBCB_HUMAN	N/A	N/A	sp|Q99426-2|TBCB_HUMAN Isoform 2 of Tubulin-folding cofactor B OS=Homo sapiens GN=TBCB	TRUE	14480.3	8744.31	13456.2	4546.76	11006	17225.5	14694.4	13068.3	16083.4	15231	15011.4	11082.5
1009	1009	sp|Q04323|UBXN1_HUMAN	N/A	N/A	UBX domain-containing protein 1 OS=Homo sapiens GN=UBXN1 PE=1 SV=2	TRUE	17023.6	16790.6	18609.3	816.265	15755.4	24789.6	16204.6	17417.2	19666.4	24450.2	19514	20829.4
1010	1010	sp|Q9Y6M1|IF2B2_HUMAN	N/A	N/A	Insulin-like growth factor 2 mRNA-binding protein 2 OS=Homo sapiens GN=IGF2BP2 PE=1 SV=2	TRUE	14558.7	12862.1	11877.7	10541.8	10405.2	13531.4	11820.4	2942.8	12728.8	18716	14609	8088.4
1011	1011	sp|O60925|PFD1_HUMAN	N/A	N/A	Prefoldin subunit 1 OS=Homo sapiens GN=PFDN1 PE=1 SV=2	TRUE	12061.7	13104.7	17534.8	13396.9	15682.1	14691.1	15438.6	15249.1	12509.2	11184.1	12202.9	15087.3
1012	1012	sp|P54578-2|UBP14_HUMAN	N/A	N/A	sp|P54578-2|UBP14_HUMAN Isoform 2 of Ubiquitin carboxyl-terminal hydrolase 14 OS=Homo sapiens GN=USP14	TRUE	3245.79	21857.4	3643.46	7049.12	34342.2	28596.9	29189.5	13023.7	32278.4	22589.6	19409.7	26115.7
1013	1013	sp|P21912|SDHB_HUMAN	N/A	N/A	Succinate dehydrogenase [ubiquinone] iron-sulfur subunit, mitochondrial OS=Homo sapiens GN=SDHB PE=1 SV=3	TRUE	20048.2	33917.7	33198.1	40005.6	19121.4	41875.1	23339.8	31205.9	58528.1	47626.9	36232.4	43372.4
1014	1014	sp|P43121|MUC18_HUMAN	N/A	N/A	sp|P43121-2|MUC18_HUMAN Isoform 2 of Cell surface glycoprotein MUC18 OS=Homo sapiens GN=MCAM	TRUE	75753.9	87549.8	70291	82965.3	83884.5	80700.1	79118.2	88758.3	84284.3	86068.6	87704.2	83002.4
1015	1015	sp|Q9NY33|DPP3_HUMAN	N/A	N/A	sp|Q9NY33-4|DPP3_HUMAN Isoform 4 of Dipeptidyl peptidase 3 OS=Homo sapiens GN=DPP3	TRUE	945.492	1846.59	5883.39	235.057	6840.61	7821.14	1103.81	607.165	1050.05	1357.14	1718.23	8321.56
1016	1016	sp|Q02880|TOP2B_HUMAN	N/A	N/A	sp|Q02880-2|TOP2B_HUMAN Isoform Beta-1 of DNA topoisomerase 2-beta OS=Homo sapiens GN=TOP2B	TRUE	15822.7	12970.3	13455.1	11788.1	12281.5	5335.94	10444.2	7810.29	2066.65	10219.4	10311.8	993.239
1017	1017	sp|Q15428|SF3A2_HUMAN	N/A	N/A	sp|Q15428|SF3A2_HUMAN Splicing factor 3A subunit 2 OS=Homo sapiens GN=SF3A2 PE=1 SV=2	TRUE	11417.4	10317.5	12286.3	8862.27	10321.2	7411.72	9548.28	9202.24	8946.03	9745.46	11795.7	13083.9
1018	1018	sp|P18754-2|RCC1_HUMAN	N/A	N/A	sp|P18754-2|RCC1_HUMAN Isoform 2 of Regulator of chromosome condensation OS=Homo sapiens GN=RCC1	TRUE	81715.1	77681.7	65064.1	30629.3	63082.7	54947.3	58293	56856.5	55616.3	58931.4	55658.6	46613
1019	1019	sp|Q9UKV3|ACINU_HUMAN	N/A	N/A	sp|Q9UKV3-5|ACINU_HUMAN Isoform 4 of Apoptotic chromatin condensation inducer in the nucleus OS=Homo sapiens GN=ACIN1	TRUE	23722.7	30546.6	28831.9	32300.2	20719.3	27183.5	27222.4	25169.2	20323.6	32632.5	28427.2	29864.7
1020	1020	sp|Q969P6-2|TOP1M_HUMAN	N/A	N/A	sp|Q969P6-2|TOP1M_HUMAN Isoform 2 of DNA topoisomerase I, mitochondrial OS=Homo sapiens GN=TOP1MT	TRUE	66383.3	65519.4	67962	61025	61175.9	68143.8	50581.6	59999.5	61704.5	47244.6	61041.5	62566.7
1021	1021	sp|P62273|RS29_HUMAN	N/A	N/A	40S ribosomal protein S29 OS=Homo sapiens GN=RPS29 PE=1 SV=2	TRUE	30182.4	25047.9	25720.4	24257.1	23304.5	21581	34027.5	32141.8	35297.5	44281.5	46454.8	52096.4
1022	1022	sp|Q02952|AKA12_HUMAN	N/A	N/A	sp|Q02952-2|AKA12_HUMAN Isoform 2 of A-kinase anchor protein 12 OS=Homo sapiens GN=AKAP12	TRUE	36145.1	40304.7	26790.8	18215.5	25819.3	15395	28490.3	36015.9	38379.9	32854.3	21617.8	26063.7
1023	1023	sp|Q9Y570|PPME1_HUMAN	N/A	N/A	Protein phosphatase methylesterase 1 OS=Homo sapiens GN=PPME1 PE=1 SV=3	TRUE	1157.64	32616.9	46066.8	38439	18200.3	12867.2	48514.4	59696.4	21837.4	27160.8	25639.2	13615.3
1024	1024	sp|O00483|NDUA4_HUMAN	N/A	N/A	Cytochrome c oxidase subunit NDUFA4 OS=Homo sapiens GN=NDUFA4 PE=1 SV=1	TRUE	23876.6	21359.2	23093.6	32769.4	32976.6	31930.7	23336.4	24509.6	21070.8	26701.7	27467.3	27334.6
1025	1025	sp|Q9NVD7|PARVA_HUMAN	N/A	N/A	sp|Q9NVD7|PARVA_HUMAN Alpha-parvin OS=Homo sapiens GN=PARVA PE=1 SV=1	TRUE	4515.73	4942.37	1752.88	3227.53	4848.7	4903.24	1046.69	793.704	523.131	2468.98	637.602	1324.3
1026	1026	sp|Q9NR31|SAR1A_HUMAN	N/A	N/A	sp|Q9NR31|SAR1A_HUMAN GTP-binding protein SAR1a OS=Homo sapiens GN=SAR1A PE=1 SV=1	TRUE	6071.01	749.192	8920.92	1067.8	5182.12	1345.21	2107.37	7526.25	1132.78	10454	11002.1	11795.1
1027	1027	sp|O00232|PSD12_HUMAN	N/A	N/A	sp|O00232|PSD12_HUMAN 26S proteasome non-ATPase regulatory subunit 12 OS=Homo sapiens GN=PSMD12 PE=1 SV=3	TRUE	17679.5	15835	22657.2	19040.1	17698	20965	4482.77	19708.3	23468.2	19534.9	17288	7541.61
1028	1028	sp|P01891|1A68_HUMAN	N/A	N/A	sp|P01891|1A68_HUMAN HLA class I histocompatibility antigen, A-68 alpha chain OS=Homo sapiens GN=HLA-A PE=1 SV=4	TRUE	13965	8441.25	8832.71	14992.5	15112.6	13380.7	16624.6	17633.5	16260	13542.6	11484.2	1530.66
1029	1029	sp|P06756|ITAV_HUMAN	N/A	N/A	sp|P06756-3|ITAV_HUMAN Isoform 3 of Integrin alpha-V OS=Homo sapiens GN=ITGAV	TRUE	10717.3	1461.92	18728.4	13032.7	12240.3	20615	14006.5	16497.3	12324.6	19677.9	21462.7	13911.6
1030	1030	sp|Q12797|ASPH_HUMAN	N/A	N/A	Aspartyl/asparaginyl beta-hydroxylase OS=Homo sapiens GN=ASPH PE=1 SV=3	TRUE	7628.94	7792.17	9079.81	2305.88	8942.94	1429.32	7569.51	5473.45	1602.78	11231.6	9719.37	2792.57
1031	1031	sp|O43464-2|HTRA2_HUMAN	N/A	N/A	sp|O43464-2|HTRA2_HUMAN Isoform 2 of Serine protease HTRA2, mitochondrial OS=Homo sapiens GN=HTRA2	TRUE	2218.13	3011.03	2002.08	2050.05	10473.3	14829.6	7056.41	1118.62	1656.96	3164.52	6937.63	460.914
1032	1032	sp|Q15181|IPYR_HUMAN	N/A	N/A	sp|Q15181|IPYR_HUMAN Inorganic pyrophosphatase OS=Homo sapiens GN=PPA1 PE=1 SV=2	TRUE	29174.5	34002	30016.3	25715.3	33756.1	2692.48	27596.3	29275.8	31034.3	28573.1	32237.2	28416
1033	1033	sp|Q9NYK5|RM39_HUMAN	N/A	N/A	sp|Q9NYK5|RM39_HUMAN 39S ribosomal protein L39, mitochondrial OS=Homo sapiens GN=MRPL39 PE=1 SV=3	TRUE	11754.9	15116.8	8784.08	1664.96	11746.1	10730.2	8099.48	9611.33	825.213	1702.77	12096.9	12782.5
1034	1034	sp|O00170|AIP_HUMAN	N/A	N/A	sp|O00170|AIP_HUMAN AH receptor-interacting protein OS=Homo sapiens GN=AIP PE=1 SV=2	TRUE	16425.6	19252.4	19865.1	19320.9	1361.35	17269.6	14631.2	2842.26	12507.4	3265.89	19447.2	21447.6
1035	1035	sp|Q71RC2|LARP4_HUMAN	N/A	N/A	sp|Q71RC2-3|LARP4_HUMAN Isoform 3 of La-related protein 4 OS=Homo sapiens GN=LARP4	TRUE	6467.07	847.611	7362.2	3012.56	2483.91	606.186	6315.64	5924.65	813.629	3625.24	2422.99	1764.64
1036	1036	sp|Q15257|PTPA_HUMAN	N/A	N/A	Serine/threonine-protein phosphatase 2A activator OS=Homo sapiens GN=PPP2R4 PE=1 SV=3	TRUE	19374.5	15851.8	18861.9	24502.7	3381.73	28769.6	20638.6	21038.9	17408.1	14926.7	28164.2	23868.4
1037	1037	sp|P78347-2|GTF2I_HUMAN	N/A	N/A	sp|P78347-2|GTF2I_HUMAN Isoform 2 of General transcription factor II-I OS=Homo sapiens GN=GTF2I	TRUE	38763.2	27346.4	42997.6	21387.8	23520.8	25989.4	35834.6	26535.7	33339.4	25898.6	36021.1	44094.5
1038	1038	sp|Q9Y5K5-4|UCHL5_HUMAN	N/A	N/A	sp|Q9Y5K5-2|UCHL5_HUMAN Isoform 2 of Ubiquitin carboxyl-terminal hydrolase isozyme L5 OS=Homo sapiens GN=UCHL5	TRUE	22327.9	20399.5	19333.6	19293.3	20068	7627.22	19578.7	19974.7	18482.8	25217	21527.9	22169
1039	1039	sp|P25685|DNJB1_HUMAN	N/A	N/A	DnaJ homolog subfamily B member 1 OS=Homo sapiens GN=DNAJB1 PE=1 SV=4	TRUE	29696.6	26970	34517.8	30068.2	27293.2	28441.6	30331	27784.4	27282.7	28402.1	31221.9	30308.1
1040	1040	sp|Q8N1G4|LRC47_HUMAN	N/A	N/A	sp|Q8N1G4|LRC47_HUMAN Leucine-rich repeat-containing protein 47 OS=Homo sapiens GN=LRRC47 PE=1 SV=1	TRUE	7786.51	6414.2	6990.87	10373.2	5943.01	5338.83	6029.47	5546.63	7368.27	13722.8	8427.37	13492.7
1041	1041	sp|P20674|COX5A_HUMAN	N/A	N/A	Cytochrome c oxidase subunit 5A, mitochondrial OS=Homo sapiens GN=COX5A PE=1 SV=2	TRUE	213085	208497	217935	162366	163620	157544	169722	169723	163942	133907	128737	125286
1042	1042	sp|Q16666|IF16_HUMAN	N/A	N/A	sp|Q16666-2|IF16_HUMAN Isoform 2 of Gamma-interferon-inducible protein 16 OS=Homo sapiens GN=IFI16	TRUE	9965.96	28908.2	8151	11064.4	9325.24	2265.17	9827.05	8815.3	7019.26	15156	14287.5	12550.8
1043	1043	sp|P23258|TBG1_HUMAN	N/A	N/A	Tubulin gamma-1 chain OS=Homo sapiens GN=TUBG1 PE=1 SV=2	TRUE	12167.1	18724.1	12857.3	14695.6	14029.6	13170.6	10355	10552.2	9606.18	7297.48	5958.74	6704.32
1044	1044	sp|Q9NQW7|XPP1_HUMAN	N/A	N/A	sp|Q9NQW7-2|XPP1_HUMAN Isoform 2 of Xaa-Pro aminopeptidase 1 OS=Homo sapiens GN=XPNPEP1	TRUE	5816.41	1169.11	7582.86	8019.11	8391.88	8095	7669.26	2185.39	7888.78	11539.5	8536.97	9635.85
1045	1045	sp|Q13107-2|UBP4_HUMAN	N/A	N/A	sp|Q13107-2|UBP4_HUMAN Isoform 2 of Ubiquitin carboxyl-terminal hydrolase 4 OS=Homo sapiens GN=USP4	TRUE	4831.1	2882.56	67615.4	952.96	14360.9	29521	4338.33	4319.75	2885.28	8721.39	4643.04	31803.3
1046	1046	sp|O43583|DENR_HUMAN	N/A	N/A	sp|O43583|DENR_HUMAN Density-regulated protein OS=Homo sapiens GN=DENR PE=1 SV=2	TRUE	25699.9	6060.3	42202.5	24997.3	26603.7	29061.4	33485.6	27737.9	25795.8	26001.9	27289.6	33286.3
1047	1047	sp|P35610|SOAT1_HUMAN	N/A	N/A	sp|P35610-2|SOAT1_HUMAN Isoform 2 of Sterol O-acyltransferase 1 OS=Homo sapiens GN=SOAT1	TRUE	8362.96	6412.24	5694.59	3139.89	2764.52	5077.55	4397.89	4093.48	9150.91	1238.79	3852.64	2335.52
1048	1048	sp|P24666|PPAC_HUMAN	N/A	N/A	Low molecular weight phosphotyrosine protein phosphatase OS=Homo sapiens GN=ACP1 PE=1 SV=3	TRUE	29945.3	15980.5	29705.9	26351.3	7613.08	8816.84	31919.9	38198.4	32070.8	26153.4	24954.5	26189
1049	1049	sp|P61026|RAB10_HUMAN	N/A	N/A	Ras-related protein Rab-10 OS=Homo sapiens GN=RAB10 PE=1 SV=1	TRUE	43325.6	42448.8	40267.7	37666.2	35560.2	36956	2268.85	35358.8	34149.1	33268.5	34903.7	31483.3
1050	1050	sp|P18077|RL35A_HUMAN	N/A	N/A	sp|P18077|RL35A_HUMAN 60S ribosomal protein L35a OS=Homo sapiens GN=RPL35A PE=1 SV=2	TRUE	98162.6	98509.3	116290	88973.9	84475.6	100560	150003	152537	150380	94181.5	76048.9	83476.4
1051	1051	sp|P49821|NDUV1_HUMAN	N/A	N/A	sp|P49821-2|NDUV1_HUMAN Isoform 2 of NADH dehydrogenase [ubiquinone] flavoprotein 1, mitochondrial OS=Homo sapiens GN=NDUFV1	TRUE	13383.3	17846.1	15653.5	20265.1	22854	26028.6	12557.9	23720.9	35399.7	17898.6	18798.9	12394.6
1052	1052	sp|Q9Y5M8|SRPRB_HUMAN	N/A	N/A	Signal recognition particle receptor subunit beta OS=Homo sapiens GN=SRPRB PE=1 SV=3	TRUE	13674.2	16235.9	15847.7	13726.7	936.55	13014.6	10089.2	12905.6	14918.4	7892.21	2083.38	626.899
1053	1053	sp|Q92900|RENT1_HUMAN	N/A	N/A	sp|Q92900-2|RENT1_HUMAN Isoform 2 of Regulator of nonsense transcripts 1 OS=Homo sapiens GN=UPF1	TRUE	6975.93	5097.94	15379.6	9837.05	4670.41	4848.41	8838.33	1166.36	3184.17	10677.5	9117.02	8400.7
1054	1054	sp|P67775|PP2AA_HUMAN	N/A	N/A	Serine/threonine-protein phosphatase 2A catalytic subunit alpha isoform OS=Homo sapiens GN=PPP2CA PE=1 SV=1	TRUE	21673.8	3181.43	9761.93	40945.1	30039.3	27827.1	30967.2	27393.2	3209.17	32216.2	22685.8	37756.9
1055	1055	sp|Q9Y5S9|RBM8A_HUMAN	N/A	N/A	sp|Q9Y5S9|RBM8A_HUMAN RNA-binding protein 8A OS=Homo sapiens GN=RBM8A PE=1 SV=1	TRUE	50107.6	41380.7	36940.6	47088.6	39523.4	51598.8	36489.2	43887	50990.9	40290.4	37808.7	38490
1056	1056	sp|Q02218|ODO1_HUMAN	N/A	N/A	sp|Q02218|ODO1_HUMAN 2-oxoglutarate dehydrogenase, mitochondrial OS=Homo sapiens GN=OGDH PE=1 SV=3	TRUE	52921.6	53526.3	56274.7	53153.6	39327.2	47508.1	36926.4	40871.3	33794.8	49688.3	47679.8	48178.9
1057	1057	sp|P57678|GEMI4_HUMAN	N/A	N/A	sp|P57678|GEMI4_HUMAN Gem-associated protein 4 OS=Homo sapiens GN=GEMIN4 PE=1 SV=2	TRUE	116822	113757	111250	102007	98366.1	101787	116454	127502	124542	103655	98652.2	91612.7
1058	1058	sp|Q9NX63|MIC19_HUMAN	N/A	N/A	MICOS complex subunit MIC19 OS=Homo sapiens GN=CHCHD3 PE=1 SV=1	TRUE	14353.8	11845.3	12091.3	11938.7	13734.7	10582.4	9337.1	7867.13	10882.8	12975.4	12263.1	11176.3
1059	1059	sp|Q9BTC0|DIDO1_HUMAN	N/A	N/A	sp|Q9BTC0|DIDO1_HUMAN Death-inducer obliterator 1 OS=Homo sapiens GN=DIDO1 PE=1 SV=5	TRUE	2794.41	980.056	1741.9	1082.98	1679.65	884.023	2215.77	929.042	1650.79	368.786	3892.06	745.552
1060	1060	sp|P82914|RT15_HUMAN	N/A	N/A	sp|P82914|RT15_HUMAN 28S ribosomal protein S15, mitochondrial OS=Homo sapiens GN=MRPS15 PE=1 SV=1	TRUE	25092.3	55195.5	63662.3	59290.6	59033.8	52282.8	49594	49249.9	49941.6	44563.6	49266.3	34280.9
1061	1061	sp|O75190|DNJB6_HUMAN	N/A	N/A	DnaJ homolog subfamily B member 6 OS=Homo sapiens GN=DNAJB6 PE=1 SV=2	TRUE	2861.42	2967.49	309.959	197.087	1451.32	620.131	1534.65	1152.59	396.002	356.468	264.39	443.241
1062	1062	sp|P60891|PRPS1_HUMAN	N/A	N/A	sp|P60891|PRPS1_HUMAN Ribose-phosphate pyrophosphokinase 1 OS=Homo sapiens GN=PRPS1 PE=1 SV=2	TRUE	7984.61	1144.86	2279.64	2338.62	1945.9	7280.81	2715.45	321.01	4099.6	1666.09	2996.11	1161.77
1063	1063	sp|Q9NYL9|TMOD3_HUMAN	N/A	N/A	sp|Q9NYL9|TMOD3_HUMAN Tropomodulin-3 OS=Homo sapiens GN=TMOD3 PE=1 SV=1	TRUE	616.248	980.422	347.407	434.156	859.813	720.566	615.282	459.097	282.372	292.936	289.15	262.513
1064	1064	sp|Q8WXE9|STON2_HUMAN	N/A	N/A	sp|Q8WXE9-3|STON2_HUMAN Isoform 2 of Stonin-2 OS=Homo sapiens GN=STON2	TRUE	41082.4	46388.7	44060.9	2694.87	10540.1	3518.29	45878	43827.7	43278	1370.21	3072.79	5166.33
1065	1065	sp|P19404|NDUV2_HUMAN	N/A	N/A	NADH dehydrogenase [ubiquinone] flavoprotein 2, mitochondrial OS=Homo sapiens GN=NDUFV2 PE=1 SV=2	TRUE	24020	23621.6	27647	1360.93	26320.9	26726.1	7197.28	21806.5	21178.5	22906.7	22912.6	20925.4
1066	1066	sp|Q6L8Q7|PDE12_HUMAN	N/A	N/A	2',5'-phosphodiesterase 12 OS=Homo sapiens GN=PDE12 PE=1 SV=2	TRUE	8312.26	7834.33	4935.75	8568.66	7297.61	5786.5	7803.23	3638.35	6060.14	5576.79	2341.04	5172.89
1067	1067	sp|P35270|SPRE_HUMAN	N/A	N/A	sp|P35270|SPRE_HUMAN Sepiapterin reductase OS=Homo sapiens GN=SPR PE=1 SV=1	TRUE	7512.46	8120.32	7302.9	6289.68	6721.33	4945.58	5795.92	6788.76	6202.23	2833.55	5691.49	6225.96
1068	1068	sp|O95777|LSM8_HUMAN	N/A	N/A	sp|O95777|LSM8_HUMAN U6 snRNA-associated Sm-like protein LSm8 OS=Homo sapiens GN=LSM8 PE=1 SV=3	TRUE	35420.6	45645.1	39645.3	9867.57	3970.07	3518.76	37479.1	43906.2	40411	45953.6	41849.8	34461.5
1069	1069	sp|Q8N163|CCAR2_HUMAN	N/A	N/A	sp|Q8N163-2|CCAR2_HUMAN Isoform 2 of Cell cycle and apoptosis regulator protein 2 OS=Homo sapiens GN=CCAR2	TRUE	27068	19784.6	28022.7	28471.7	16817.5	31816.7	25613.4	24343.4	25025.9	29218.7	27174.2	33188.5
1070	1070	sp|O75964|ATP5L_HUMAN	N/A	N/A	sp|O75964|ATP5L_HUMAN ATP synthase subunit g, mitochondrial OS=Homo sapiens GN=ATP5L PE=1 SV=3	TRUE	32275	38927.7	35067.1	30030	29240.4	33220.8	35972.2	26664.8	5486.97	35959.8	34293.1	35121
1071	1071	sp|P31937|3HIDH_HUMAN	N/A	N/A	3-hydroxyisobutyrate dehydrogenase, mitochondrial OS=Homo sapiens GN=HIBADH PE=1 SV=2	TRUE	9661.77	15101.9	15316.3	17261.3	20945.5	21177.4	14969.1	12202.2	10853.4	15149.2	14810.6	18046.8
1072	1072	sp|O15511|ARPC5_HUMAN	N/A	N/A	Actin-related protein 2/3 complex subunit 5 OS=Homo sapiens GN=ARPC5 PE=1 SV=3	TRUE	32531.1	34496.2	37153.1	29203	30908.9	33845.8	6395.74	29744.9	27022.9	29772.1	33366.1	30181.1
1073	1073	sp|P61586|RHOA_HUMAN	N/A	N/A	Transforming protein RhoA OS=Homo sapiens GN=RHOA PE=1 SV=1	TRUE	10481.4	9224.95	11020.9	8825.47	5392.79	5667.27	11938.5	14550.4	13501.1	9130.14	9952.68	8609.08
1074	1074	sp|Q5JTV8|TOIP1_HUMAN	N/A	N/A	Torsin-1A-interacting protein 1 OS=Homo sapiens GN=TOR1AIP1 PE=1 SV=2	TRUE	14480.4	14969.9	13991.3	15156.5	13458.1	15714	9617.86	11653.6	6004.04	14363	14432.1	15265.1
1075	1075	sp|O95202|LETM1_HUMAN	N/A	N/A	sp|O95202|LETM1_HUMAN LETM1 and EF-hand domain-containing protein 1, mitochondrial OS=Homo sapiens GN=LETM1 PE=1 SV=1	TRUE	56013.9	61796	29423.6	66252.5	33348	21374.5	52250.3	51645.9	61893.4	38432.3	50504.7	46188
1076	1076	sp|Q9BX68|HINT2_HUMAN	N/A	N/A	sp|Q9BX68|HINT2_HUMAN Histidine triad nucleotide-binding protein 2, mitochondrial OS=Homo sapiens GN=HINT2 PE=1 SV=1	TRUE	987.664	1873.14	1517.7	5819.13	8283.39	6547.94	1236.98	836.078	2990.5	4123.31	1551.11	2808.36
1077	1077	sp|Q8IXI1|MIRO2_HUMAN	N/A	N/A	Mitochondrial Rho GTPase 2 OS=Homo sapiens GN=RHOT2 PE=1 SV=2	TRUE	11028.8	2042.84	10245	10517.3	10164.2	1546.47	5652.74	4385.8	3893.44	4886.01	3294.72	5601.96
1078	1078	sp|O00764|PDXK_HUMAN	N/A	N/A	Pyridoxal kinase OS=Homo sapiens GN=PDXK PE=1 SV=1	TRUE	10160	9661.82	1157.33	8094.14	8418.12	9083.91	10940.6	10075.2	9835.98	10243.5	11794.5	8589.1
1079	1079	sp|O15160|RPAC1_HUMAN	N/A	N/A	DNA-directed RNA polymerases I and III subunit RPAC1 OS=Homo sapiens GN=POLR1C PE=1 SV=1	TRUE	7679.41	9062.52	12070.7	7964.53	8950.11	455.339	9844.23	11528	10932.4	8737.94	5037.16	6902.06
1080	1080	sp|O94966-7|UBP19_HUMAN	N/A	N/A	sp|O94966-6|UBP19_HUMAN Isoform 6 of Ubiquitin carboxyl-terminal hydrolase 19 OS=Homo sapiens GN=USP19	TRUE	5534.45	6002.14	6514.4	4922.61	4210.09	5807.3	3420.83	4003.4	4725.72	5291.72	5393.36	6447.86
1081	1081	sp|Q9UH99-2|SUN2_HUMAN	N/A	N/A	sp|Q9UH99-2|SUN2_HUMAN Isoform 2 of SUN domain-containing protein 2 OS=Homo sapiens GN=SUN2	TRUE	1310.44	1540.9	3756.75	460.212	5436.52	761.733	1826.44	2374.73	3419.99	4221.16	5028.79	455.565
1082	1082	sp|P63279|UBC9_HUMAN	N/A	N/A	sp|P63279|UBC9_HUMAN SUMO-conjugating enzyme UBC9 OS=Homo sapiens GN=UBE2I PE=1 SV=1	TRUE	61337.9	62945.4	73736.4	64064.5	62598.5	63307.9	70276.2	60137.1	71812.1	68141.1	65715.4	68711.8
1083	1083	sp|P33992|MCM5_HUMAN	N/A	N/A	sp|P33992|MCM5_HUMAN DNA replication licensing factor MCM5 OS=Homo sapiens GN=MCM5 PE=1 SV=5	TRUE	6507.2	17131.3	19105.3	25131.8	18629.2	19494.4	15744.1	880.417	17056.6	16686.1	19013	18006.6
1084	1084	sp|Q96QZ7-2|MAGI1_HUMAN	N/A	N/A	sp|Q96QZ7-2|MAGI1_HUMAN Isoform 2 of Membrane-associated guanylate kinase, WW and PDZ domain-containing protein 1 OS=Homo sapiens GN=MAGI1	TRUE	155705	156942	156206	163112	161059	160476	138520	141911	138858	179940	164517	163146
1085	1085	sp|Q9Y613|FHOD1_HUMAN	N/A	N/A	sp|Q9Y613|FHOD1_HUMAN FH1/FH2 domain-containing protein 1 OS=Homo sapiens GN=FHOD1 PE=1 SV=3	TRUE	309207	302644	281746	323393	306459	329125	296165	290876	293014	352720	338829	366245
1086	1086	sp|P07686|HEXB_HUMAN	N/A	N/A	sp|P07686|HEXB_HUMAN Beta-hexosaminidase subunit beta OS=Homo sapiens GN=HEXB PE=1 SV=3	TRUE	21103.6	16778.1	4595.14	22802.1	19905.1	28017.2	18661.2	10962.9	14145.9	22997.3	21710.3	18307.5
1087	1087	sp|Q96ST3|SIN3A_HUMAN	N/A	N/A	sp|Q96ST3|SIN3A_HUMAN Paired amphipathic helix protein Sin3a OS=Homo sapiens GN=SIN3A PE=1 SV=2	TRUE	865.829	1058.64	5922.9	6590.63	4024.76	7133.35	5455.62	3211.63	4133.56	7671.07	1078.12	6983.95
1088	1088	sp|P52926|HMGA2_HUMAN	N/A	N/A	sp|P52926-2|HMGA2_HUMAN Isoform 2 of High mobility group protein HMGI-C OS=Homo sapiens GN=HMGA2	TRUE	16278.2	12855.5	12851.9	13032.7	2399.52	11440.7	15802.1	16276.3	14700.9	16072	14040.1	13551.6
1089	1089	sp|O75506|HSBP1_HUMAN	N/A	N/A	Heat shock factor-binding protein 1 OS=Homo sapiens GN=HSBP1 PE=1 SV=1	TRUE	10934.3	11361.3	14365.7	10893.2	11860.3	14130	14062.4	11927.2	14233.6	13081.9	13113.8	13757.3
1090	1090	sp|P56134-4|ATPK_HUMAN	N/A	N/A	Isoform 4 of ATP synthase subunit f, mitochondrial OS=Homo sapiens GN=ATP5J2	TRUE	7537.43	5761.62	6118.78	3302.61	2482.85	1332.46	9677.38	13691.8	7811.85	6920.13	3859.74	8772.92
1091	1091	sp|Q92542-2|NICA_HUMAN	N/A	N/A	sp|Q92542-2|NICA_HUMAN Isoform 2 of Nicastrin OS=Homo sapiens GN=NCSTN	TRUE	82606	69848.6	77576.5	84065.2	110265	116856	66722.1	57083.2	65343	75455.4	81844.9	82173.7
1092	1092	sp|O00629|IMA3_HUMAN	N/A	N/A	Importin subunit alpha-3 OS=Homo sapiens GN=KPNA4 PE=1 SV=1	TRUE	34432.6	34256	37270.6	22772.8	26658.2	26370.2	22613.7	21127.3	25157.4	23688.8	24438	24572.7
1093	1093	sp|Q92974-2|ARHG2_HUMAN	N/A	N/A	sp|Q92974-2|ARHG2_HUMAN Isoform 2 of Rho guanine nucleotide exchange factor 2 OS=Homo sapiens GN=ARHGEF2	TRUE	5765.01	8582.23	6443.36	17784	13960.1	18358.7	1812.88	1613.93	6535.63	9435.4	11146.4	12229.7
1094	1094	sp|P61106|RAB14_HUMAN	N/A	N/A	sp|P61106|RAB14_HUMAN Ras-related protein Rab-14 OS=Homo sapiens GN=RAB14 PE=1 SV=4	TRUE	12638.3	11670.5	9432.91	11456.9	10430.8	10850.6	10888.7	1100.61	8647.07	15922.6	10989.3	13152.1
1095	1095	sp|Q7L014|DDX46_HUMAN	N/A	N/A	sp|Q7L014|DDX46_HUMAN Probable ATP-dependent RNA helicase DDX46 OS=Homo sapiens GN=DDX46 PE=1 SV=2	TRUE	9524.81	8610.37	1010.68	3808.53	1725.24	4979.48	1870.92	3607.12	10476.7	4475.72	2579.23	7353.79
1096	1096	sp|O75937|DNJC8_HUMAN	N/A	N/A	sp|O75937|DNJC8_HUMAN DnaJ homolog subfamily C member 8 OS=Homo sapiens GN=DNAJC8 PE=1 SV=2	TRUE	5881.25	10904.7	6273.33	4057.94	19592.2	1784.58	18070.6	9440.51	20037.2	36023.7	17765	22719.7
1097	1097	sp|O75947|ATP5H_HUMAN	N/A	N/A	sp|O75947|ATP5H_HUMAN ATP synthase subunit d, mitochondrial OS=Homo sapiens GN=ATP5H PE=1 SV=3	TRUE	79381.7	37504.4	77538.9	76742.6	57105.8	75616.9	61986.7	57850.2	47743.9	59867.5	53066.5	51554.8
1098	1098	sp|P51398|RT29_HUMAN	N/A	N/A	28S ribosomal protein S29, mitochondrial OS=Homo sapiens GN=DAP3 PE=1 SV=1	TRUE	3786.45	18127.7	18537.8	7082.38	10883.2	11847.5	12382.4	707.417	14892.7	11678.1	11886.4	10476
1099	1099	sp|Q9HDC9|APMAP_HUMAN	N/A	N/A	sp|Q9HDC9-2|APMAP_HUMAN Isoform 2 of Adipocyte plasma membrane-associated protein OS=Homo sapiens GN=APMAP	TRUE	41707.6	47543	40877.2	60309.1	53806.8	62996.1	39137.7	47071.1	45061.2	53339.2	57346.6	57584
1100	1100	sp|P51532|SMCA4_HUMAN	N/A	N/A	sp|P51532-2|SMCA4_HUMAN Isoform 2 of Transcription activator BRG1 OS=Homo sapiens GN=SMARCA4	TRUE	1052.45	5261.37	5908.74	5199.39	3238.48	2048.31	309.112	973.12	2313.63	2525.67	4383.49	2247.81
1101	1101	sp|P04179|SODM_HUMAN	N/A	N/A	Superoxide dismutase [Mn], mitochondrial OS=Homo sapiens GN=SOD2 PE=1 SV=2	TRUE	8317.98	1486.48	12682.5	15283	6944.2	1646.09	11524.8	12387.3	12076.7	2094.43	12761.1	16144.4
1102	1102	sp|Q9UNZ2|NSF1C_HUMAN	N/A	N/A	NSFL1 cofactor p47 OS=Homo sapiens GN=NSFL1C PE=1 SV=2	TRUE	57334.9	5561.64	3664.5	9333.02	3863.25	10153.4	7414.75	5898.72	48420	12492.2	10912.2	4012.77
1103	1103	sp|O75691|UTP20_HUMAN	N/A	N/A	Small subunit processome component 20 homolog OS=Homo sapiens GN=UTP20 PE=1 SV=3	TRUE	556.031	2709.17	1493.36	1427.17	1102.11	1509.04	5117.41	241.116	4575.52	1258.28	1283.16	1287.93
1104	1104	sp|P35249-2|RFC4_HUMAN	N/A	N/A	sp|P35249-2|RFC4_HUMAN Isoform 2 of Replication factor C subunit 4 OS=Homo sapiens GN=RFC4	TRUE	7570.42	2937.3	8885.74	13239.9	6656.75	4290.4	5788.95	2601.3	1670.11	6847.94	9359.64	7158.01
1105	1105	sp|Q5JPE7|NOMO2_HUMAN	N/A	N/A	Nodal modulator 2 OS=Homo sapiens GN=NOMO2 PE=1 SV=1	TRUE	9024.42	16464.4	19079.9	7384.84	7080.91	7382.32	2788.05	13535.7	15210.8	12264.4	12333.8	10785.6
1106	1106	sp|P14324-2|FPPS_HUMAN	N/A	N/A	sp|P14324-2|FPPS_HUMAN Isoform 2 of Farnesyl pyrophosphate synthase OS=Homo sapiens GN=FDPS	TRUE	10752.4	36189.8	3861.55	10148.5	8929.38	37779.6	7739.55	11685.5	5538.4	10648.7	11053.3	8617.92
1107	1107	sp|Q9NX58|LYAR_HUMAN	N/A	N/A	sp|Q9NX58|LYAR_HUMAN Cell growth-regulating nucleolar protein OS=Homo sapiens GN=LYAR PE=1 SV=2	TRUE	16752.4	16367.2	19561.1	11966.3	6409.98	16371.5	17052	16439.9	16987.4	14382.6	12089.6	17747.1
1108	1108	sp|Q01085-2|TIAR_HUMAN	N/A	N/A	sp|Q01085-2|TIAR_HUMAN Isoform 2 of Nucleolysin TIAR OS=Homo sapiens GN=TIAL1	TRUE	6543.19	7590.35	6232.05	1014.9	6001.57	7241.04	11937.6	1739.54	13054.7	3267.6	1156.88	616.875
1109	1109	sp|A0AVT1|UBA6_HUMAN	N/A	N/A	sp|A0AVT1|UBA6_HUMAN Ubiquitin-like modifier-activating enzyme 6 OS=Homo sapiens GN=UBA6 PE=1 SV=1	TRUE	21295.1	13243.1	17177.5	1951.12	1035.06	1330.78	13646.6	11054.5	3955.68	3451.71	2243.16	1770.52
1110	1110	sp|Q9Y2Z0|SUGT1_HUMAN	N/A	N/A	Suppressor of G2 allele of SKP1 homolog OS=Homo sapiens GN=SUGT1 PE=1 SV=3	TRUE	10025.6	3181.29	9451.37	5934.3	8785.2	1184.61	9908.82	9134.04	9999.19	7309.98	7824.74	5671.08
1111	1111	sp|Q7Z6B7|SRGP1_HUMAN	N/A	N/A	SLIT-ROBO Rho GTPase-activating protein 1 OS=Homo sapiens GN=SRGAP1 PE=1 SV=1	TRUE	4655.13	2011.58	1358.02	5452.8	1890.6	8598.65	3243.92	6430.45	1434.91	1028.42	4304.61	12487.8
1112	1112	sp|Q9NUQ9|FA49B_HUMAN	N/A	N/A	Protein FAM49B OS=Homo sapiens GN=FAM49B PE=1 SV=1	TRUE	28726.8	31355.4	30463.2	30165	29903.3	33226.5	25411.3	25632.2	32852.9	16470.8	25635.7	27732.7
1113	1113	sp|Q9BPX5|ARP5L_HUMAN	N/A	N/A	Actin-related protein 2/3 complex subunit 5-like protein OS=Homo sapiens GN=ARPC5L PE=1 SV=1	TRUE	14346.4	14878.1	15125.9	15204.1	5009.07	15023.4	13890.4	3256.32	2402.88	15095.9	13574.2	15146.8
1114	1114	sp|Q9Y320|TMX2_HUMAN	N/A	N/A	Thioredoxin-related transmembrane protein 2 OS=Homo sapiens GN=TMX2 PE=1 SV=1	TRUE	5243.46	5424.92	7009.47	1314.93	2552.72	3329.55	2809.55	4246.8	1869.12	2543.71	1889.7	1754.78
1115	1115	sp|Q13405|RM49_HUMAN	N/A	N/A	39S ribosomal protein L49, mitochondrial OS=Homo sapiens GN=MRPL49 PE=1 SV=1	TRUE	11530	10410.8	13432.9	10111.6	7806.72	6507.31	11635.9	12220.3	13426.2	9982.84	9471.14	8404.54
1116	1116	sp|Q9HAV4|XPO5_HUMAN	N/A	N/A	Exportin-5 OS=Homo sapiens GN=XPO5 PE=1 SV=1	TRUE	6421.81	13542.7	5971.38	5470.34	7684.19	17063	14460.9	5349.34	15130.9	16581.7	6494.15	16029.8
1117	1117	sp|O43592|XPOT_HUMAN	N/A	N/A	Exportin-T OS=Homo sapiens GN=XPOT PE=1 SV=2	TRUE	17775.5	20492.7	1273.85	17359.2	20929.8	13332.2	11983.1	929.813	14569.2	15844.3	20748	16945.8
1118	1118	sp|Q9NXR1|NDE1_HUMAN	N/A	N/A	Nuclear distribution protein nudE homolog 1 OS=Homo sapiens GN=NDE1 PE=1 SV=2	TRUE	2602.88	3274.7	3040.9	954.127	5631.87	713.126	3424.32	4750.65	4543.47	1182.28	6329.78	519.068
1119	1119	sp|Q9H1E3|NUCKS_HUMAN	N/A	N/A	Nuclear ubiquitous casein and cyclin-dependent kinase substrate 1 OS=Homo sapiens GN=NUCKS1 PE=1 SV=1	TRUE	41461.5	41748	42123.5	38468.2	42453	34586.6	46693.5	49527.3	48524.6	43121.6	42260	44319.2
1120	1120	sp|Q9UI42|CBPA4_HUMAN	N/A	N/A	Carboxypeptidase A4 OS=Homo sapiens GN=CPA4 PE=1 SV=2	TRUE	23133.7	23222.5	22348.8	3348.77	369.386	1574.07	1882.18	2110.93	18360.6	1467.29	1691.17	1483.46
1121	1121	sp|Q15738|NSDHL_HUMAN	N/A	N/A	Sterol-4-alpha-carboxylate 3-dehydrogenase, decarboxylating OS=Homo sapiens GN=NSDHL PE=1 SV=2	TRUE	15722	1427.64	4062.06	17855.9	15417.6	15332.3	10969.9	11836.1	11673.4	19004.6	19320.3	18406.4
1122	1122	sp|O60220|TIM8A_HUMAN	N/A	N/A	Mitochondrial import inner membrane translocase subunit Tim8 A OS=Homo sapiens GN=TIMM8A PE=1 SV=1	TRUE	13169.3	3054.15	37247.6	26517.5	2287.88	27213.8	18395.1	13579.4	5615.14	2391.83	3452.59	1399.37
1123	1123	sp|Q9GZS3|WDR61_HUMAN	N/A	N/A	WD repeat-containing protein 61 OS=Homo sapiens GN=WDR61 PE=1 SV=1	TRUE	6667.11	2000.93	3644.12	7786.5	6533.47	2712.99	5555.86	3088.92	4328.7	3649.12	2650.4	3071.77
1124	1124	sp|Q9BV86|NTM1A_HUMAN	N/A	N/A	N-terminal Xaa-Pro-Lys N-methyltransferase 1 OS=Homo sapiens GN=NTMT1 PE=1 SV=3	TRUE	12073.3	9794.36	18950.8	15568	14517.1	13613	4499.57	5404.7	10341	8514.78	8532.3	8021.26
1125	1125	sp|P01009|A1AT_HUMAN	N/A	N/A	Alpha-1-antitrypsin OS=Homo sapiens GN=SERPINA1 PE=1 SV=3	TRUE	2181.35	884.992	286.682	455.771	221.097	1168.62	10466.6	10015.8	307.893	2350.42	798.03	306.667
1126	1126	sp|Q14978-3|NOLC1_HUMAN	N/A	N/A	Isoform 3 of Nucleolar and coiled-body phosphoprotein 1 OS=Homo sapiens GN=NOLC1	TRUE	13870.3	1453.55	1374.01	9746.39	9186.46	7811.99	14024.6	12563.9	1776.04	11115.4	6838.09	7131.11
1127	1127	sp|P15531|NDKA_HUMAN	N/A	N/A	Nucleoside diphosphate kinase A OS=Homo sapiens GN=NME1 PE=1 SV=1	TRUE	39716.6	55477.6	44457.9	42658.7	48492.5	40497.4	56255.6	53346.7	57583	40135.1	49266.3	41120.2
1128	1128	sp|Q14166|TTL12_HUMAN	N/A	N/A	Tubulin--tyrosine ligase-like protein 12 OS=Homo sapiens GN=TTLL12 PE=1 SV=2	TRUE	4973.08	3052.66	2189.26	5320.8	2234.8	5819.32	4884.37	6205.68	5856.35	5208.95	6096.79	7264.67
1129	1129	sp|Q9UIQ6|LCAP_HUMAN	N/A	N/A	Leucyl-cystinyl aminopeptidase OS=Homo sapiens GN=LNPEP PE=1 SV=3	TRUE	1476.08	4336.71	4486.27	6094.13	5563.95	7237.19	3404.2	3881.63	1541.92	4702.98	4680.79	1746.08
1130	1130	sp|Q8WW59|SPRY4_HUMAN	N/A	N/A	SPRY domain-containing protein 4 OS=Homo sapiens GN=SPRYD4 PE=1 SV=2	TRUE	11304.7	10184.6	2491.4	9498.01	8973.62	9768.39	8092.89	8427.65	8766.22	8744.45	6904.22	5332.93
1131	1131	sp|O75439|MPPB_HUMAN	N/A	N/A	Mitochondrial-processing peptidase subunit beta OS=Homo sapiens GN=PMPCB PE=1 SV=2	TRUE	6469.85	11160.1	9217.84	6415.52	1230.74	6749.27	7555.9	9693.15	6175.04	4548.09	7787.92	7869.97
1132	1132	sp|Q13535|ATR_HUMAN	N/A	N/A	Serine/threonine-protein kinase ATR OS=Homo sapiens GN=ATR PE=1 SV=3	TRUE	13040.9	11864.1	15589.3	15929.4	17885.9	15879.8	11045.1	13301.2	9841.02	15678.9	15278.8	16631.4
1133	1133	sp|Q15435|PP1R7_HUMAN	N/A	N/A	Protein phosphatase 1 regulatory subunit 7 OS=Homo sapiens GN=PPP1R7 PE=1 SV=1	TRUE	3336.93	1472.2	1092.48	1210.65	4928.69	3098.82	844.277	3971.56	4038.8	3946.71	4016.73	4163.93
1134	1134	sp|P62304|RUXE_HUMAN	N/A	N/A	Small nuclear ribonucleoprotein E OS=Homo sapiens GN=SNRPE PE=1 SV=1	TRUE	2206.1	1915.63	1189.29	9361.03	9340.98	12728.1	12423.7	12644.4	13634.6	23584.8	24608.4	24343.4
1135	1135	sp|Q5VW32|BROX_HUMAN	N/A	N/A	BRO1 domain-containing protein BROX OS=Homo sapiens GN=BROX PE=1 SV=1	TRUE	1281.86	2403.79	1060.49	679.286	3643.02	397.614	404.821	1686.79	1121.7	384.918	2826.48	738.813
1136	1136	sp|Q01844|EWS_HUMAN	N/A	N/A	RNA-binding protein EWS OS=Homo sapiens GN=EWSR1 PE=1 SV=1	TRUE	76815.7	23001	78202.3	22302.7	66710.7	73670.8	56382.7	60322.6	73807.7	59700.1	71147.8	14480.5
1137	1137	sp|P07093|GDN_HUMAN	N/A	N/A	Glia-derived nexin OS=Homo sapiens GN=SERPINE2 PE=1 SV=1	TRUE	16421.5	5630.59	19254.1	15684.3	5059.3	22879.4	2333.69	8054.97	18107.2	18637.6	15615.9	19056.3
1138	1138	sp|Q9BR76|COR1B_HUMAN	N/A	N/A	Coronin-1B OS=Homo sapiens GN=CORO1B PE=1 SV=1	TRUE	16219.1	14620.3	13106.4	16415.1	11886.8	16823.8	16128.5	12346.4	15697.9	18877.1	17731.3	19422.2
1139	1139	sp|Q9NPH0|PPA6_HUMAN	N/A	N/A	Lysophosphatidic acid phosphatase type 6 OS=Homo sapiens GN=ACP6 PE=1 SV=2	TRUE	2753.18	3314.43	3101.46	4033.82	3698.67	3278.41	890.771	433.187	1787.12	2812.39	2260.4	2170.41
1140	1140	sp|Q8TCT9-4|HM13_HUMAN	N/A	N/A	Isoform 4 of Minor histocompatibility antigen H13 OS=Homo sapiens GN=HM13	TRUE	2208.07	50710.7	32339.4	33383.2	23010.2	6321.9	22158.4	33199.7	19527	25857.6	21383.8	32721.1
1141	1141	sp|O43823|AKAP8_HUMAN	N/A	N/A	A-kinase anchor protein 8 OS=Homo sapiens GN=AKAP8 PE=1 SV=1	TRUE	5257.21	5400.33	3410.89	2206.12	5155.45	3390.91	3292.14	1233.06	2716.49	1388.36	2395.69	363.449
1142	1142	sp|Q8IWA0|WDR75_HUMAN	N/A	N/A	WD repeat-containing protein 75 OS=Homo sapiens GN=WDR75 PE=1 SV=1	TRUE	8841.48	9408.32	7178.54	4555.74	687.504	6108.71	3664.44	3353.02	2646.22	4992.74	5343.77	1390.02
1143	1143	sp|Q9UHG3|PCYOX_HUMAN	N/A	N/A	Prenylcysteine oxidase 1 OS=Homo sapiens GN=PCYOX1 PE=1 SV=3	TRUE	4385.19	5631.89	5607.56	7280.89	6988.79	1231.64	5118.53	7053.9	4736.83	7728.67	7154.59	7192.46
1144	1144	sp|P62942|FKB1A_HUMAN	N/A	N/A	Peptidyl-prolyl cis-trans isomerase FKBP1A OS=Homo sapiens GN=FKBP1A PE=1 SV=2	TRUE	41023.9	47475	40486.3	49677.2	50480.2	51309.8	51100.8	47460.4	46491.1	46644.4	46387.7	49992.5
1145	1145	sp|Q9Y6G9|DC1L1_HUMAN	N/A	N/A	Cytoplasmic dynein 1 light intermediate chain 1 OS=Homo sapiens GN=DYNC1LI1 PE=1 SV=3	TRUE	4525.21	5767.22	7202.02	4185.67	5199.69	4849.3	2599.79	4160.4	3774.13	4691.39	2846.09	3940.64
1146	1146	sp|Q9NUJ1|ABHDA_HUMAN	N/A	N/A	Mycophenolic acid acyl-glucuronide esterase, mitochondrial OS=Homo sapiens GN=ABHD10 PE=1 SV=1	TRUE	3543.06	2018.24	2400.77	3337.22	375.335	3009.13	1459.36	353.594	408.239	1801.81	432.993	1654.21
1147	1147	sp|P61960|UFM1_HUMAN	N/A	N/A	Ubiquitin-fold modifier 1 OS=Homo sapiens GN=UFM1 PE=1 SV=1	TRUE	1346.96	15331.4	800.625	12109.5	1493.04	15747.6	13495.1	15122.8	13975.6	14281.4	18433.9	17487.5
1148	1148	sp|Q7Z4W1|DCXR_HUMAN	N/A	N/A	L-xylulose reductase OS=Homo sapiens GN=DCXR PE=1 SV=2	TRUE	2605.7	499.478	1336.58	1985.89	3144.89	3689.3	929.24	312.166	1668.51	3160.96	2445.79	2804.23
1149	1149	sp|Q9H490|PIGU_HUMAN	N/A	N/A	Phosphatidylinositol glycan anchor biosynthesis class U protein OS=Homo sapiens GN=PIGU PE=1 SV=3	TRUE	15063.7	9787.38	15421.7	12652.8	1241.29	10872.7	557.913	8866.09	5597.9	1103.93	9616.18	9253.13
1150	1150	sp|Q13867|BLMH_HUMAN	N/A	N/A	Bleomycin hydrolase OS=Homo sapiens GN=BLMH PE=1 SV=1	TRUE	18436.5	18143.7	14872.8	17426.2	16599.5	17279.7	15092.5	17962.7	15377.6	18131.1	17104.2	20028.9
1151	1151	sp|Q9NZP5|O5AC2_HUMAN	N/A	N/A	Olfactory receptor 5AC2 OS=Homo sapiens GN=OR5AC2 PE=3 SV=2	TRUE	21600.8	21142.4	22153.5	6872.76	6824.85	1736.91	21297.3	19605.3	16991.9	3319.89	11188.5	2956.55
1152	1152	sp|Q14919|NC2A_HUMAN	N/A	N/A	Dr1-associated corepressor OS=Homo sapiens GN=DRAP1 PE=1 SV=3	TRUE	7157.06	78754.2	8423.58	8930.57	10520.9	8583.04	8396.09	7075.98	6060.03	6080.28	6308.51	4704.73
1153	1153	sp|P55957|BID_HUMAN	N/A	N/A	BH3-interacting domain death agonist OS=Homo sapiens GN=BID PE=1 SV=1	TRUE	7012.26	7581.62	8772.16	5785.23	6114.09	348.665	4768.48	5147.64	4667.55	4447.28	2550.62	1433.63
1154	1154	sp|Q01469|FABP5_HUMAN	N/A	N/A	Fatty acid-binding protein, epidermal OS=Homo sapiens GN=FABP5 PE=1 SV=3	TRUE	90172.4	17491	104768	59718.7	77555	70518.7	78190.3	26366.7	98085.2	56711.9	3693.84	101060
1155	1155	sp|P54619|AAKG1_HUMAN	N/A	N/A	5'-AMP-activated protein kinase subunit gamma-1 OS=Homo sapiens GN=PRKAG1 PE=1 SV=1	TRUE	5662.06	3681.54	753.514	7638.24	6811.55	1045.95	3402.23	3288.66	5747.16	4212.83	5670.92	3482.28
1156	1156	sp|P49354|FNTA_HUMAN	N/A	N/A	Protein farnesyltransferase/geranylgeranyltransferase type-1 subunit alpha OS=Homo sapiens GN=FNTA PE=1 SV=1	TRUE	1748.35	3996.35	4740.6	4033.62	4329.73	1549.15	3098.6	3107.25	3532.14	4034.46	3455.14	857.37
1157	1157	sp|P37198|NUP62_HUMAN	N/A	N/A	Nuclear pore glycoprotein p62 OS=Homo sapiens GN=NUP62 PE=1 SV=3	TRUE	24714.8	25032.1	28404.3	22570.5	21066.7	22329.1	18302.3	17509	20248.3	24063.1	22690.9	23739.8
1158	1158	sp|O96000-2|NDUBA_HUMAN	N/A	N/A	Isoform 2 of NADH dehydrogenase [ubiquinone] 1 beta subcomplex subunit 10 OS=Homo sapiens GN=NDUFB10	TRUE	22040.1	21354.5	14896.1	19221.6	17518.8	20015.2	15836	17307.1	13806.3	19126.4	16765.7	17200.1
1159	1159	sp|O75575|RPC9_HUMAN	N/A	N/A	DNA-directed RNA polymerase III subunit RPC9 OS=Homo sapiens GN=CRCP PE=1 SV=1	TRUE	3150.67	1921.27	677.146	1420.76	3389.35	3873.02	542.046	2178.9	2102.59	3388.08	404.316	928.515
1160	1160	sp|P98179|RBM3_HUMAN	N/A	N/A	RNA-binding protein 3 OS=Homo sapiens GN=RBM3 PE=1 SV=1	TRUE	5210.39	5124.58	1351.11	458.077	5494.73	5976.87	6230.95	3724.09	4842.87	1583.94	2879.78	3780.57
1161	1161	sp|P40616|ARL1_HUMAN	N/A	N/A	ADP-ribosylation factor-like protein 1 OS=Homo sapiens GN=ARL1 PE=1 SV=1	TRUE	1022.7	2193.09	1496.09	3160.29	1585.44	2025.4	1300.92	927.029	1531.54	2135.93	646.515	1230.63
1162	1162	sp|P28074|PSB5_HUMAN	N/A	N/A	Proteasome subunit beta type-5 OS=Homo sapiens GN=PSMB5 PE=1 SV=3	TRUE	4315.95	31328.9	7035.86	37791.7	46021.9	46786.5	15071.7	4786.35	34535.8	5376.58	21088.4	21050.3
1163	1163	sp|Q9NNX9|VCX3_HUMAN	N/A	N/A	Variable charge X-linked protein 3 OS=Homo sapiens GN=VCX3A PE=2 SV=1	TRUE	3912.24	584.451	3900.12	16925.5	12548.4	14703.1	4042.75	5800.27	2187.15	15527.4	14211.8	12238.8
1164	1164	sp|Q9ULX3|NOB1_HUMAN	N/A	N/A	RNA-binding protein NOB1 OS=Homo sapiens GN=NOB1 PE=1 SV=1	TRUE	8085.72	10404.9	832.617	9929.04	3190.21	3307.09	3265.6	6517.6	6665.42	5594.19	6849.07	3069.41
1165	1165	sp|P07108|ACBP_HUMAN	N/A	N/A	Acyl-CoA-binding protein OS=Homo sapiens GN=DBI PE=1 SV=2	TRUE	12391.4	27102.3	4913.56	24810.8	23505.3	28647.6	8670.3	14884.5	6397.26	3518.39	18577.5	30192.8
1166	1166	sp|P05362|ICAM1_HUMAN	N/A	N/A	Intercellular adhesion molecule 1 OS=Homo sapiens GN=ICAM1 PE=1 SV=2	TRUE	6780.58	5185.26	937.772	879.53	13368.6	12139.7	4650.3	25568.3	956.166	10916.9	15369.5	15429.1
1167	1167	sp|Q9BYG3|MK67I_HUMAN	N/A	N/A	MKI67 FHA domain-interacting nucleolar phosphoprotein OS=Homo sapiens GN=NIFK PE=1 SV=1	TRUE	31485.5	30774.2	26375	12523.3	25861.9	26234.1	13281.7	21888.2	9364.72	20255.4	16513.9	23048.6
1168	1168	sp|Q13895|BYST_HUMAN	N/A	N/A	Bystin OS=Homo sapiens GN=BYSL PE=1 SV=3	TRUE	20627.3	18058.7	14975.8	15517.8	15261.2	16124.3	13122.1	12060.5	15781.2	18548.2	16822.2	15109.9
1169	1169	sp|O60256|KPRB_HUMAN	N/A	N/A	Phosphoribosyl pyrophosphate synthase-associated protein 2 OS=Homo sapiens GN=PRPSAP2 PE=1 SV=1	TRUE	2250.92	318.938	1895.47	1582.43	181.738	2268.3	893.228	611.509	863.966	292.328	636.579	229.992

## Sheet: Lisati Verona_348_1_1ug_0908201
User	marcello
E-mail	marcello.manfredi@uniupo.it
MS data file	Lisati Verona_348_1_1ug_09082017_LIB1.mgf
Database	uniprot-humanreviewed 110316
Timestamp	31 Aug 2017 at 07:22:11 GMT
Type of search	MS/MS Ion Search
Quantitation	None
Enzyme	Trypsin
Fixed modifications	Carbamidomethyl (C)
Variable modifications	Oxidation (M)
Mass values	Monoisotopic
Protein mass	Unrestricted
Peptide mass tolerance	50 ppm
Fragment mass tolerance	0.1 Da
Max missed cleavages	2
Instrument type	ESI-QUAD-TOF
Number of queries	12,524
Significance threshold p<	0.006301
Max. number of families	AUTO
Ions score or expect cut-off	0
Preferred taxonomy	All entries
Show Percolator scores?	no
Family	Member	Database	Accession			Score	Mass	Num. of matches	Num. of significant matches	Num. of sequences	Num. of significant sequences	emPAI	Description
1	1	uniprot-humanreviewed	sp	P08670	VIME_HUMAN	2649	53676	114	88	38	35	8.05	sp|P08670|VIME_HUMAN Vimentin OS=Homo sapiens GN=VIM PE=1 SV=4
1	2	uniprot-humanreviewed	sp	P41219-2	PERI_HUMAN	284	53861	13	9	7	5	0.37	sp|P41219-2|PERI_HUMAN Isoform 2 of Peripherin OS=Homo sapiens GN=PRPH
1	3	uniprot-humanreviewed	sp	P05787-2	K2C8_HUMAN	85	56573	5	3	4	3	0.2	sp|P05787-2|K2C8_HUMAN Isoform 2 of Keratin, type II cytoskeletal 8 OS=Homo sapiens GN=KRT8
1	4	uniprot-humanreviewed	sp	O43790	KRT86_HUMAN	59	55120	9	3	7	3	0.2	sp|O43790|KRT86_HUMAN Keratin, type II cuticular Hb6 OS=Homo sapiens GN=KRT86 PE=1 SV=1
2	1	uniprot-humanreviewed	sp	P06733	ENOA_HUMAN	1914	47481	58	49	23	22	3.77	sp|P06733|ENOA_HUMAN Alpha-enolase OS=Homo sapiens GN=ENO1 PE=1 SV=2
3	1	uniprot-humanreviewed	sp	P10809	CH60_HUMAN	1717	61187	46	40	25	22	2.38	sp|P10809|CH60_HUMAN 60 kDa heat shock protein, mitochondrial OS=Homo sapiens GN=HSPD1 PE=1 SV=2
4	1	uniprot-humanreviewed	sp	P08238	HS90B_HUMAN	1606	83554	76	54	37	30	2.38	sp|P08238|HS90B_HUMAN Heat shock protein HSP 90-beta OS=Homo sapiens GN=HSP90AB1 PE=1 SV=4
4	2	uniprot-humanreviewed	sp	P07900-2	HS90A_HUMAN	1326	98670	67	47	35	28	1.62	sp|P07900-2|HS90A_HUMAN Isoform 2 of Heat shock protein HSP 90-alpha OS=Homo sapiens GN=HSP90AA1
4	3	uniprot-humanreviewed	sp	P14625	ENPL_HUMAN	695	92696	30	23	21	16	0.8	sp|P14625|ENPL_HUMAN Endoplasmin OS=Homo sapiens GN=HSP90B1 PE=1 SV=1
4	4	uniprot-humanreviewed	sp	Q12931-2	TRAP1_HUMAN	206	74449	5	4	3	2	0.1	sp|Q12931-2|TRAP1_HUMAN Isoform 2 of Heat shock protein 75 kDa, mitochondrial OS=Homo sapiens GN=TRAP1
5	1	uniprot-humanreviewed	sp	P02545-3	LMNA_HUMAN	1540	70903	76	49	37	30	3.2	sp|P02545-3|LMNA_HUMAN Isoform ADelta10 of Prelamin-A/C OS=Homo sapiens GN=LMNA
5	2	uniprot-humanreviewed	sp	P20700	LMNB1_HUMAN	63	66653	12	5	10	4	0.23	sp|P20700|LMNB1_HUMAN Lamin-B1 OS=Homo sapiens GN=LMNB1 PE=1 SV=2
6	1	uniprot-humanreviewed	sp	P11142	HSP7C_HUMAN	1403	71082	51	41	27	24	2.14	sp|P11142|HSP7C_HUMAN Heat shock cognate 71 kDa protein OS=Homo sapiens GN=HSPA8 PE=1 SV=1
6	2	uniprot-humanreviewed	sp	P11021	GRP78_HUMAN	697	72402	40	21	29	16	1.12	sp|P11021|GRP78_HUMAN 78 kDa glucose-regulated protein OS=Homo sapiens GN=HSPA5 PE=1 SV=2
6	3	uniprot-humanreviewed	sp	P38646	GRP75_HUMAN	419	73920	24	13	17	11	0.66	sp|P38646|GRP75_HUMAN Stress-70 protein, mitochondrial OS=Homo sapiens GN=HSPA9 PE=1 SV=2
6	4	uniprot-humanreviewed	sp	P0DMV8-2	HS71A_HUMAN	376	64183	19	13	13	9	0.61	sp|P0DMV8-2|HS71A_HUMAN Isoform 2 of Heat shock 70 kDa protein 1A OS=Homo sapiens GN=HSPA1A
7	1	uniprot-humanreviewed	sp	P07355-2	ANXA2_HUMAN	1241	40671	47	34	25	21	4.7	sp|P07355-2|ANXA2_HUMAN Isoform 2 of Annexin A2 OS=Homo sapiens GN=ANXA2
8	1	uniprot-humanreviewed	sp	Q15149	PLEC_HUMAN	1143	533462	144	54	114	53	0.4	sp|Q15149|PLEC_HUMAN Plectin OS=Homo sapiens GN=PLEC PE=1 SV=3
9	1	uniprot-humanreviewed	sp	P07437	TBB5_HUMAN	1046	50095	43	36	18	16	1.94	sp|P07437|TBB5_HUMAN Tubulin beta chain OS=Homo sapiens GN=TUBB PE=1 SV=2
9	2	uniprot-humanreviewed	sp	P68371	TBB4B_HUMAN	899	50255	38	33	17	15	1.74	sp|P68371|TBB4B_HUMAN Tubulin beta-4B chain OS=Homo sapiens GN=TUBB4B PE=1 SV=1
9	3	uniprot-humanreviewed	sp	Q9BUF5	TBB6_HUMAN	227	50281	13	10	7	6	0.5	sp|Q9BUF5|TBB6_HUMAN Tubulin beta-6 chain OS=Homo sapiens GN=TUBB6 PE=1 SV=1
10	1	uniprot-humanreviewed	sp	P60709	ACTB_HUMAN	1019	42052	34	29	16	14	2.07	sp|P60709|ACTB_HUMAN Actin, cytoplasmic 1 OS=Homo sapiens GN=ACTB PE=1 SV=1
10	2	uniprot-humanreviewed	sp	P68032	ACTC_HUMAN	449	42334	22	16	11	9	1.05	sp|P68032|ACTC_HUMAN Actin, alpha cardiac muscle 1 OS=Homo sapiens GN=ACTC1 PE=1 SV=1
11	1	uniprot-humanreviewed	sp	P68363	TBA1B_HUMAN	990	50804	38	30	16	15	1.71	sp|P68363|TBA1B_HUMAN Tubulin alpha-1B chain OS=Homo sapiens GN=TUBA1B PE=1 SV=1
11	2	uniprot-humanreviewed	sp	Q9NY65-2	TBA8_HUMAN	557	43439	18	15	9	9	1.01	sp|Q9NY65-2|TBA8_HUMAN Isoform 2 of Tubulin alpha-8 chain OS=Homo sapiens GN=TUBA8
12	1	uniprot-humanreviewed	sp	P13639	EF2_HUMAN	933	96246	43	33	28	23	1.25	sp|P13639|EF2_HUMAN Elongation factor 2 OS=Homo sapiens GN=EEF2 PE=1 SV=4
13	1	uniprot-humanreviewed	sp	P04406	G3P_HUMAN	925	36201	39	29	15	14	2.67	sp|P04406|G3P_HUMAN Glyceraldehyde-3-phosphate dehydrogenase OS=Homo sapiens GN=GAPDH PE=1 SV=3
14	1	uniprot-humanreviewed	sp	O75369-8	FLNB_HUMAN	898	283626	77	33	58	30	0.43	sp|O75369-8|FLNB_HUMAN Isoform 8 of Filamin-B OS=Homo sapiens GN=FLNB
14	2	uniprot-humanreviewed	sp	P21333-2	FLNA_HUMAN	675	282581	54	22	40	20	0.27	sp|P21333-2|FLNA_HUMAN Isoform 2 of Filamin-A OS=Homo sapiens GN=FLNA
15	1	uniprot-humanreviewed	sp	P14618	KPYM_HUMAN	896	58470	39	31	25	18	1.83	sp|P14618|KPYM_HUMAN Pyruvate kinase PKM OS=Homo sapiens GN=PKM PE=1 SV=4
16	1	uniprot-humanreviewed	sp	P61978-2	HNRPK_HUMAN	886	51281	32	24	18	15	1.69	sp|P61978-2|HNRPK_HUMAN Isoform 2 of Heterogeneous nuclear ribonucleoprotein K OS=Homo sapiens GN=HNRNPK
17	1	uniprot-humanreviewed	sp	O43707	ACTN4_HUMAN	886	105245	38	27	30	23	1.1	sp|O43707|ACTN4_HUMAN Alpha-actinin-4 OS=Homo sapiens GN=ACTN4 PE=1 SV=2
17	2	uniprot-humanreviewed	sp	P12814	ACTN1_HUMAN	506	103563	25	16	19	13	0.53	sp|P12814|ACTN1_HUMAN Alpha-actinin-1 OS=Homo sapiens GN=ACTN1 PE=1 SV=2
18	1	uniprot-humanreviewed	sp	P19338	NUCL_HUMAN	680	76625	49	26	34	19	1.32	sp|P19338|NUCL_HUMAN Nucleolin OS=Homo sapiens GN=NCL PE=1 SV=3
19	1	uniprot-humanreviewed	sp	Q09666	AHNK_HUMAN	679	629213	92	26	74	23	0.13	sp|Q09666|AHNK_HUMAN Neuroblast differentiation-associated protein AHNAK OS=Homo sapiens GN=AHNAK PE=1 SV=2
20	1	uniprot-humanreviewed	sp	P40926	MDHM_HUMAN	626	35937	25	20	14	11	1.8	sp|P40926|MDHM_HUMAN Malate dehydrogenase, mitochondrial OS=Homo sapiens GN=MDH2 PE=1 SV=3
21	1	uniprot-humanreviewed	sp	Q07021	C1QBP_HUMAN	626	31742	13	12	8	7	1.09	sp|Q07021|C1QBP_HUMAN Complement component 1 Q subcomponent-binding protein, mitochondrial OS=Homo sapiens GN=C1QBP PE=1 SV=1
22	1	uniprot-humanreviewed	sp	P00338-3	LDHA_HUMAN	611	40097	29	19	14	12	1.74	sp|P00338-3|LDHA_HUMAN Isoform 3 of L-lactate dehydrogenase A chain OS=Homo sapiens GN=LDHA
22	2	uniprot-humanreviewed	sp	P07195	LDHB_HUMAN	497	36900	19	12	14	10	1.49	sp|P07195|LDHB_HUMAN L-lactate dehydrogenase B chain OS=Homo sapiens GN=LDHB PE=1 SV=2
23	1	uniprot-humanreviewed	sp	P00558	PGK1_HUMAN	607	44985	34	21	21	14	1.86	sp|P00558|PGK1_HUMAN Phosphoglycerate kinase 1 OS=Homo sapiens GN=PGK1 PE=1 SV=3
24	1	uniprot-humanreviewed	sp	P22314	UBA1_HUMAN	607	118858	23	15	18	12	0.41	sp|P22314|UBA1_HUMAN Ubiquitin-like modifier-activating enzyme 1 OS=Homo sapiens GN=UBA1 PE=1 SV=3
25	1	uniprot-humanreviewed	sp	P04075	ALDOA_HUMAN	600	39851	31	24	19	16	2.86	sp|P04075|ALDOA_HUMAN Fructose-bisphosphate aldolase A OS=Homo sapiens GN=ALDOA PE=1 SV=2
25	2	uniprot-humanreviewed	sp	P09972	ALDOC_HUMAN	186	39830	9	7	7	6	0.66	sp|P09972|ALDOC_HUMAN Fructose-bisphosphate aldolase C OS=Homo sapiens GN=ALDOC PE=1 SV=2
26	1	uniprot-humanreviewed	sp	P37802-2	TAGL2_HUMAN	588	24609	26	19	11	9	2.38	sp|P37802-2|TAGL2_HUMAN Isoform 2 of Transgelin-2 OS=Homo sapiens GN=TAGLN2
27	1	uniprot-humanreviewed	sp	Q15084-2	PDIA6_HUMAN	579	54380	10	10	6	6	0.45	sp|Q15084-2|PDIA6_HUMAN Isoform 2 of Protein disulfide-isomerase A6 OS=Homo sapiens GN=PDIA6
28	1	uniprot-humanreviewed	sp	Q16777	H2A2C_HUMAN	565	13980	21	15	6	5	2.22	sp|Q16777|H2A2C_HUMAN Histone H2A type 2-C OS=Homo sapiens GN=HIST2H2AC PE=1 SV=4
28	2	uniprot-humanreviewed	sp	Q8IUE6	H2A2B_HUMAN	367	13987	15	11	5	5	2.22	sp|Q8IUE6|H2A2B_HUMAN Histone H2A type 2-B OS=Homo sapiens GN=HIST2H2AB PE=1 SV=3
28	3	uniprot-humanreviewed	sp	P0C0S5	H2AZ_HUMAN	333	13545	13	8	5	4	1.62	sp|P0C0S5|H2AZ_HUMAN Histone H2A.Z OS=Homo sapiens GN=H2AFZ PE=1 SV=2
29	1	uniprot-humanreviewed	sp	P06748	NPM_HUMAN	559	32726	32	22	14	12	2.42	sp|P06748|NPM_HUMAN Nucleophosmin OS=Homo sapiens GN=NPM1 PE=1 SV=2
30	1	uniprot-humanreviewed	sp	P23528	COF1_HUMAN	559	18719	25	14	14	8	3.1	sp|P23528|COF1_HUMAN Cofilin-1 OS=Homo sapiens GN=CFL1 PE=1 SV=3
31	1	uniprot-humanreviewed	sp	P31946-2	1433B_HUMAN	556	27947	18	13	12	10	2.3	sp|P31946-2|1433B_HUMAN Isoform Short of 14-3-3 protein beta/alpha OS=Homo sapiens GN=YWHAB
31	2	uniprot-humanreviewed	sp	P63104	1433Z_HUMAN	452	27899	23	15	12	9	1.94	sp|P63104|1433Z_HUMAN 14-3-3 protein zeta/delta OS=Homo sapiens GN=YWHAZ PE=1 SV=1
31	3	uniprot-humanreviewed	sp	P62258-2	1433E_HUMAN	351	26658	17	10	11	6	1.12	sp|P62258-2|1433E_HUMAN Isoform SV of 14-3-3 protein epsilon OS=Homo sapiens GN=YWHAE
31	4	uniprot-humanreviewed	sp	P61981	1433G_HUMAN	223	28456	13	8	7	5	0.8	sp|P61981|1433G_HUMAN 14-3-3 protein gamma OS=Homo sapiens GN=YWHAG PE=1 SV=2
31	5	uniprot-humanreviewed	sp	P27348	1433T_HUMAN	187	28032	13	7	7	4	0.61	sp|P27348|1433T_HUMAN 14-3-3 protein theta OS=Homo sapiens GN=YWHAQ PE=1 SV=1
31	6	uniprot-humanreviewed	sp	Q04917	1433F_HUMAN	167	28372	11	6	6	4	0.6	sp|Q04917|1433F_HUMAN 14-3-3 protein eta OS=Homo sapiens GN=YWHAH PE=1 SV=4
32	1	uniprot-humanreviewed	sp	P25705-2	ATPA_HUMAN	546	54574	33	15	22	11	0.98	sp|P25705-2|ATPA_HUMAN Isoform 2 of ATP synthase subunit alpha, mitochondrial OS=Homo sapiens GN=ATP5A1
33	1	uniprot-humanreviewed	sp	P60174-1	TPIS_HUMAN	540	26938	22	16	14	11	2.91	sp|P60174-1|TPIS_HUMAN Isoform 2 of Triosephosphate isomerase OS=Homo sapiens GN=TPI1
34	1	uniprot-humanreviewed	sp	P09651-2	ROA1_HUMAN	535	34289	23	17	13	11	1.94	sp|P09651-2|ROA1_HUMAN Isoform A1-A of Heterogeneous nuclear ribonucleoprotein A1 OS=Homo sapiens GN=HNRNPA1
34	2	uniprot-humanreviewed	sp	P22626	ROA2_HUMAN	531	37464	32	21	15	12	1.93	sp|P22626|ROA2_HUMAN Heterogeneous nuclear ribonucleoproteins A2/B1 OS=Homo sapiens GN=HNRNPA2B1 PE=1 SV=2
34	3	uniprot-humanreviewed	sp	P51991-2	ROA3_HUMAN	183	37234	11	8	4	4	0.44	sp|P51991-2|ROA3_HUMAN Isoform 2 of Heterogeneous nuclear ribonucleoprotein A3 OS=Homo sapiens GN=HNRNPA3
34	4	uniprot-humanreviewed	sp	Q13151	ROA0_HUMAN	89	30993	10	6	3	2	0.24	sp|Q13151|ROA0_HUMAN Heterogeneous nuclear ribonucleoprotein A0 OS=Homo sapiens GN=HNRNPA0 PE=1 SV=1
35	1	uniprot-humanreviewed	sp	P04083	ANXA1_HUMAN	510	38918	20	16	15	12	1.82	sp|P04083|ANXA1_HUMAN Annexin A1 OS=Homo sapiens GN=ANXA1 PE=1 SV=2
36	1	uniprot-humanreviewed	sp	P63241-2	IF5A1_HUMAN	510	20442	17	12	8	6	1.65	sp|P63241-2|IF5A1_HUMAN Isoform 2 of Eukaryotic translation initiation factor 5A-1 OS=Homo sapiens GN=EIF5A
37	1	uniprot-humanreviewed	sp	Q00610-2	CLH1_HUMAN	490	189538	28	16	26	14	0.29	sp|Q00610-2|CLH1_HUMAN Isoform 2 of Clathrin heavy chain 1 OS=Homo sapiens GN=CLTC
38	1	uniprot-humanreviewed	sp	P06576	ATPB_HUMAN	488	56525	23	15	12	10	0.82	sp|P06576|ATPB_HUMAN ATP synthase subunit beta, mitochondrial OS=Homo sapiens GN=ATP5B PE=1 SV=3
39	1	uniprot-humanreviewed	sp	P78371	TCPB_HUMAN	484	57794	30	15	19	12	1.02	sp|P78371|TCPB_HUMAN T-complex protein 1 subunit beta OS=Homo sapiens GN=CCT2 PE=1 SV=4
40	1	uniprot-humanreviewed	sp	P06703	S10A6_HUMAN	480	10230	14	8	6	5	3.83	sp|P06703|S10A6_HUMAN Protein S100-A6 OS=Homo sapiens GN=S100A6 PE=1 SV=1
41	1	uniprot-humanreviewed	sp	P62937	PPIA_HUMAN	479	18229	22	16	9	7	2.56	sp|P62937|PPIA_HUMAN Peptidyl-prolyl cis-trans isomerase A OS=Homo sapiens GN=PPIA PE=1 SV=2
42	1	uniprot-humanreviewed	sp	P43243	MATR3_HUMAN	476	95078	15	12	12	10	0.43	sp|P43243|MATR3_HUMAN Matrin-3 OS=Homo sapiens GN=MATR3 PE=1 SV=2
43	1	uniprot-humanreviewed	sp	P30101	PDIA3_HUMAN	473	57146	24	15	16	11	0.92	sp|P30101|PDIA3_HUMAN Protein disulfide-isomerase A3 OS=Homo sapiens GN=PDIA3 PE=1 SV=4
44	1	uniprot-humanreviewed	sp	P55072	TERA_HUMAN	458	89950	30	14	24	12	0.57	sp|P55072|TERA_HUMAN Transitional endoplasmic reticulum ATPase OS=Homo sapiens GN=VCP PE=1 SV=4
45	1	uniprot-humanreviewed	sp	P30041	PRDX6_HUMAN	457	25133	23	13	13	9	2.31	sp|P30041|PRDX6_HUMAN Peroxiredoxin-6 OS=Homo sapiens GN=PRDX6 PE=1 SV=3
46	1	uniprot-humanreviewed	sp	Q5QNW6-2	H2B2F_HUMAN	436	14832	29	20	9	7	3.68	sp|Q5QNW6-2|H2B2F_HUMAN Isoform 2 of Histone H2B type 2-F OS=Homo sapiens GN=HIST2H2BF
46	2	uniprot-humanreviewed	sp	P06899	H2B1J_HUMAN	379	13896	27	17	9	6	3.11	sp|P06899|H2B1J_HUMAN Histone H2B type 1-J OS=Homo sapiens GN=HIST1H2BJ PE=1 SV=3
47	1	uniprot-humanreviewed	sp	P07737	PROF1_HUMAN	426	15216	16	11	6	5	1.94	sp|P07737|PROF1_HUMAN Profilin-1 OS=Homo sapiens GN=PFN1 PE=1 SV=2
48	1	uniprot-humanreviewed	sp	Q14974	IMB1_HUMAN	400	98420	17	9	14	7	0.27	sp|Q14974|IMB1_HUMAN Importin subunit beta-1 OS=Homo sapiens GN=KPNB1 PE=1 SV=2
49	1	uniprot-humanreviewed	sp	P13804	ETFA_HUMAN	397	35400	13	9	8	7	0.94	sp|P13804|ETFA_HUMAN Electron transfer flavoprotein subunit alpha, mitochondrial OS=Homo sapiens GN=ETFA PE=1 SV=1
50	1	uniprot-humanreviewed	sp	Q00839-2	HNRPU_HUMAN	396	89665	28	17	19	13	0.64	sp|Q00839-2|HNRPU_HUMAN Isoform Short of Heterogeneous nuclear ribonucleoprotein U OS=Homo sapiens GN=HNRNPU
51	1	uniprot-humanreviewed	sp	P50991	TCPD_HUMAN	392	58401	19	10	14	8	0.59	sp|P50991|TCPD_HUMAN T-complex protein 1 subunit delta OS=Homo sapiens GN=CCT4 PE=1 SV=4
52	1	uniprot-humanreviewed	sp	P05388	RLA0_HUMAN	392	34423	13	10	10	9	1.41	sp|P05388|RLA0_HUMAN 60S acidic ribosomal protein P0 OS=Homo sapiens GN=RPLP0 PE=1 SV=1
53	1	uniprot-humanreviewed	sp	P29401-2	TKT_HUMAN	390	69454	20	15	13	11	0.71	sp|P29401-2|TKT_HUMAN Isoform 2 of Transketolase OS=Homo sapiens GN=TKT
54	1	uniprot-humanreviewed	sp	P62805	H4_HUMAN	390	11360	21	15	9	8	8.84	sp|P62805|H4_HUMAN Histone H4 OS=Homo sapiens GN=HIST1H4A PE=1 SV=2
55	1	uniprot-humanreviewed	sp	P36578	RL4_HUMAN	387	47953	19	15	15	13	1.5	sp|P36578|RL4_HUMAN 60S ribosomal protein L4 OS=Homo sapiens GN=RPL4 PE=1 SV=5
56	1	uniprot-humanreviewed	sp	Q5VTE0	EF1A3_HUMAN	383	50495	22	15	12	10	0.95	sp|Q5VTE0|EF1A3_HUMAN Putative elongation factor 1-alpha-like 3 OS=Homo sapiens GN=EEF1A1P5 PE=5 SV=1
57	1	uniprot-humanreviewed	sp	P35232	PHB_HUMAN	375	29843	12	11	11	11	2.43	sp|P35232|PHB_HUMAN Prohibitin OS=Homo sapiens GN=PHB PE=1 SV=1
58	1	uniprot-humanreviewed	sp	P31943	HNRH1_HUMAN	374	49484	11	8	9	6	0.51	sp|P31943|HNRH1_HUMAN Heterogeneous nuclear ribonucleoprotein H OS=Homo sapiens GN=HNRNPH1 PE=1 SV=4
58	2	uniprot-humanreviewed	sp	P52597	HNRPF_HUMAN	216	45985	8	7	6	5	0.44	sp|P52597|HNRPF_HUMAN Heterogeneous nuclear ribonucleoprotein F OS=Homo sapiens GN=HNRNPF PE=1 SV=3
59	1	uniprot-humanreviewed	sp	Q08211	DHX9_HUMAN	371	142181	16	10	11	7	0.18	sp|Q08211|DHX9_HUMAN ATP-dependent RNA helicase A OS=Homo sapiens GN=DHX9 PE=1 SV=4
60	1	uniprot-humanreviewed	sp	Q9Y265	RUVB1_HUMAN	364	50538	14	11	10	7	0.6	sp|Q9Y265|RUVB1_HUMAN RuvB-like 1 OS=Homo sapiens GN=RUVBL1 PE=1 SV=1
61	1	uniprot-humanreviewed	sp	P50990-2	TCPQ_HUMAN	363	58179	19	13	13	10	0.79	sp|P50990-2|TCPQ_HUMAN Isoform 2 of T-complex protein 1 subunit theta OS=Homo sapiens GN=CCT8
62	1	uniprot-humanreviewed	sp	P21796	VDAC1_HUMAN	361	30868	17	12	12	9	1.66	sp|P21796|VDAC1_HUMAN Voltage-dependent anion-selective channel protein 1 OS=Homo sapiens GN=VDAC1 PE=1 SV=2
63	1	uniprot-humanreviewed	sp	P05387	RLA2_HUMAN	360	11658	8	6	6	4	2.04	sp|P05387|RLA2_HUMAN 60S acidic ribosomal protein P2 OS=Homo sapiens GN=RPLP2 PE=1 SV=1
64	1	uniprot-humanreviewed	sp	O60506-2	HNRPQ_HUMAN	353	65870	16	9	12	7	0.43	sp|O60506-2|HNRPQ_HUMAN Isoform 2 of Heterogeneous nuclear ribonucleoprotein Q OS=Homo sapiens GN=SYNCRIP
64	2	uniprot-humanreviewed	sp	O43390-2	HNRPR_HUMAN	300	71456	12	9	10	8	0.46	sp|O43390-2|HNRPR_HUMAN Isoform 2 of Heterogeneous nuclear ribonucleoprotein R OS=Homo sapiens GN=HNRNPR
65	1	uniprot-humanreviewed	sp	P17844-2	DDX5_HUMAN	351	60982	29	17	21	12	0.95	sp|P17844-2|DDX5_HUMAN Isoform 2 of Probable ATP-dependent RNA helicase DDX5 OS=Homo sapiens GN=DDX5
66	1	uniprot-humanreviewed	sp	P35579	MYH9_HUMAN	346	227646	35	10	30	9	0.14	sp|P35579|MYH9_HUMAN Myosin-9 OS=Homo sapiens GN=MYH9 PE=1 SV=4
66	2	uniprot-humanreviewed	sp	P35580-2	MYH10_HUMAN	75	231606	15	2	14	2	0.03	sp|P35580-2|MYH10_HUMAN Isoform 2 of Myosin-10 OS=Homo sapiens GN=MYH10
67	1	uniprot-humanreviewed	sp	P46782	RS5_HUMAN	341	23033	14	7	10	5	1.06	sp|P46782|RS5_HUMAN 40S ribosomal protein S5 OS=Homo sapiens GN=RPS5 PE=1 SV=4
68	1	uniprot-humanreviewed	sp	Q12905	ILF2_HUMAN	340	43263	13	8	10	7	0.72	sp|Q12905|ILF2_HUMAN Interleukin enhancer-binding factor 2 OS=Homo sapiens GN=ILF2 PE=1 SV=2
69	1	uniprot-humanreviewed	sp	Q06830	PRDX1_HUMAN	331	22324	21	14	11	10	3.44	sp|Q06830|PRDX1_HUMAN Peroxiredoxin-1 OS=Homo sapiens GN=PRDX1 PE=1 SV=1
69	2	uniprot-humanreviewed	sp	P32119	PRDX2_HUMAN	200	22049	12	6	8	5	1.12	sp|P32119|PRDX2_HUMAN Peroxiredoxin-2 OS=Homo sapiens GN=PRDX2 PE=1 SV=5
69	3	uniprot-humanreviewed	sp	Q13162	PRDX4_HUMAN	115	30749	7	3	5	3	0.39	sp|Q13162|PRDX4_HUMAN Peroxiredoxin-4 OS=Homo sapiens GN=PRDX4 PE=1 SV=1
70	1	uniprot-humanreviewed	sp	Q99832	TCPH_HUMAN	326	59842	16	12	14	10	0.76	sp|Q99832|TCPH_HUMAN T-complex protein 1 subunit eta OS=Homo sapiens GN=CCT7 PE=1 SV=2
71	1	uniprot-humanreviewed	sp	P27797	CALR_HUMAN	323	48283	19	11	14	11	1.16	sp|P27797|CALR_HUMAN Calreticulin OS=Homo sapiens GN=CALR PE=1 SV=1
72	1	uniprot-humanreviewed	sp	P61604	CH10_HUMAN	322	10925	17	10	8	6	4.94	sp|P61604|CH10_HUMAN 10 kDa heat shock protein, mitochondrial OS=Homo sapiens GN=HSPE1 PE=1 SV=2
73	1	uniprot-humanreviewed	sp	P27824	CALX_HUMAN	320	67982	15	8	10	7	0.42	sp|P27824|CALX_HUMAN Calnexin OS=Homo sapiens GN=CANX PE=1 SV=2
74	1	uniprot-humanreviewed	sp	P40227	TCPZ_HUMAN	320	58444	20	11	15	8	0.59	sp|P40227|TCPZ_HUMAN T-complex protein 1 subunit zeta OS=Homo sapiens GN=CCT6A PE=1 SV=3
75	1	uniprot-humanreviewed	sp	Q02878	RL6_HUMAN	320	32765	20	12	14	9	1.51	sp|Q02878|RL6_HUMAN 60S ribosomal protein L6 OS=Homo sapiens GN=RPL6 PE=1 SV=3
76	1	uniprot-humanreviewed	sp	P07237	PDIA1_HUMAN	317	57480	23	12	17	9	0.7	sp|P07237|PDIA1_HUMAN Protein disulfide-isomerase OS=Homo sapiens GN=P4HB PE=1 SV=3
77	1	uniprot-humanreviewed	sp	P63244	GBLP_HUMAN	316	35511	22	13	13	9	1.34	sp|P63244|GBLP_HUMAN Guanine nucleotide-binding protein subunit beta-2-like 1 OS=Homo sapiens GN=GNB2L1 PE=1 SV=3
78	1	uniprot-humanreviewed	sp	P12268	IMDH2_HUMAN	311	56226	13	8	11	8	0.62	sp|P12268|IMDH2_HUMAN Inosine-5'-monophosphate dehydrogenase 2 OS=Homo sapiens GN=IMPDH2 PE=1 SV=2
79	1	uniprot-humanreviewed	sp	P78527	PRKDC_HUMAN	303	473749	60	11	45	9	0.07	sp|P78527|PRKDC_HUMAN DNA-dependent protein kinase catalytic subunit OS=Homo sapiens GN=PRKDC PE=1 SV=3
80	1	uniprot-humanreviewed	sp	P26599-2	PTBP1_HUMAN	301	59172	13	9	10	8	0.58	sp|P26599-2|PTBP1_HUMAN Isoform 2 of Polypyrimidine tract-binding protein 1 OS=Homo sapiens GN=PTBP1
81	1	uniprot-humanreviewed	sp	P12956-2	XRCC6_HUMAN	301	65336	16	11	11	10	0.68	sp|P12956-2|XRCC6_HUMAN Isoform 2 of X-ray repair cross-complementing protein 6 OS=Homo sapiens GN=XRCC6
82	1	uniprot-humanreviewed	sp	P55060-3	XPO2_HUMAN	298	108507	23	6	15	5	0.17	sp|P55060-3|XPO2_HUMAN Isoform 3 of Exportin-2 OS=Homo sapiens GN=CSE1L
83	1	uniprot-humanreviewed	sp	P62979	RS27A_HUMAN	297	18296	18	9	4	4	1.06	sp|P62979|RS27A_HUMAN Ubiquitin-40S ribosomal protein S27a OS=Homo sapiens GN=RPS27A PE=1 SV=2
84	1	uniprot-humanreviewed	sp	P15880	RS2_HUMAN	291	31590	16	10	11	7	1.1	sp|P15880|RS2_HUMAN 40S ribosomal protein S2 OS=Homo sapiens GN=RPS2 PE=1 SV=2
85	1	uniprot-humanreviewed	sp	P21980	TGM2_HUMAN	290	78420	16	13	11	10	0.54	sp|P21980|TGM2_HUMAN Protein-glutamine gamma-glutamyltransferase 2 OS=Homo sapiens GN=TGM2 PE=1 SV=2
86	1	uniprot-humanreviewed	sp	P09382	LEG1_HUMAN	288	15048	12	9	7	6	2.68	sp|P09382|LEG1_HUMAN Galectin-1 OS=Homo sapiens GN=LGALS1 PE=1 SV=2
87	1	uniprot-humanreviewed	sp	P49411	EFTU_HUMAN	281	49852	19	12	11	9	0.84	sp|P49411|EFTU_HUMAN Elongation factor Tu, mitochondrial OS=Homo sapiens GN=TUFM PE=1 SV=2
88	1	uniprot-humanreviewed	sp	P12236	ADT3_HUMAN	274	33073	15	10	10	7	1.03	sp|P12236|ADT3_HUMAN ADP/ATP translocase 3 OS=Homo sapiens GN=SLC25A6 PE=1 SV=4
88	2	uniprot-humanreviewed	sp	P05141	ADT2_HUMAN	220	33059	16	10	12	8	1.25	sp|P05141|ADT2_HUMAN ADP/ATP translocase 2 OS=Homo sapiens GN=SLC25A5 PE=1 SV=7
89	1	uniprot-humanreviewed	sp	P23246	SFPQ_HUMAN	272	76216	17	10	12	8	0.43	sp|P23246|SFPQ_HUMAN Splicing factor, proline- and glutamine-rich OS=Homo sapiens GN=SFPQ PE=1 SV=2
89	2	uniprot-humanreviewed	sp	Q15233-2	NONO_HUMAN	133	43952	12	5	10	4	0.36	sp|Q15233-2|NONO_HUMAN Isoform 2 of Non-POU domain-containing octamer-binding protein OS=Homo sapiens GN=NONO
90	1	uniprot-humanreviewed	sp	O00299	CLIC1_HUMAN	272	27248	11	8	9	8	1.67	sp|O00299|CLIC1_HUMAN Chloride intracellular channel protein 1 OS=Homo sapiens GN=CLIC1 PE=1 SV=4
91	1	uniprot-humanreviewed	sp	Q96AG4	LRC59_HUMAN	269	35308	13	9	9	8	1.14	sp|Q96AG4|LRC59_HUMAN Leucine-rich repeat-containing protein 59 OS=Homo sapiens GN=LRRC59 PE=1 SV=1
92	1	uniprot-humanreviewed	sp	P61247	RS3A_HUMAN	267	30154	15	8	8	5	0.74	sp|P61247|RS3A_HUMAN 40S ribosomal protein S3a OS=Homo sapiens GN=RPS3A PE=1 SV=2
93	1	uniprot-humanreviewed	sp	P08758	ANXA5_HUMAN	266	35971	18	10	11	7	0.92	sp|P08758|ANXA5_HUMAN Annexin A5 OS=Homo sapiens GN=ANXA5 PE=1 SV=2
94	1	uniprot-humanreviewed	sp	P08195-2	4F2_HUMAN	264	58023	9	7	8	6	0.42	sp|P08195-2|4F2_HUMAN Isoform 2 of 4F2 cell-surface antigen heavy chain OS=Homo sapiens GN=SLC3A2
95	1	uniprot-humanreviewed	sp	P43358	MAGA4_HUMAN	264	35106	21	14	11	9	1.37	sp|P43358|MAGA4_HUMAN Melanoma-associated antigen 4 OS=Homo sapiens GN=MAGEA4 PE=1 SV=2
96	1	uniprot-humanreviewed	sp	P52272-2	HNRPM_HUMAN	263	73857	26	12	16	10	0.58	sp|P52272-2|HNRPM_HUMAN Isoform 2 of Heterogeneous nuclear ribonucleoprotein M OS=Homo sapiens GN=HNRNPM
97	1	uniprot-humanreviewed	sp	Q12906-2	ILF3_HUMAN	263	76441	18	10	13	8	0.43	sp|Q12906-2|ILF3_HUMAN Isoform 2 of Interleukin enhancer-binding factor 3 OS=Homo sapiens GN=ILF3
98	1	uniprot-humanreviewed	sp	P30050	RL12_HUMAN	261	17979	13	7	9	6	2.01	sp|P30050|RL12_HUMAN 60S ribosomal protein L12 OS=Homo sapiens GN=RPL12 PE=1 SV=1
99	1	uniprot-humanreviewed	sp	P16403	H12_HUMAN	259	21352	17	9	8	4	0.86	sp|P16403|H12_HUMAN Histone H1.2 OS=Homo sapiens GN=HIST1H1C PE=1 SV=2
100	1	uniprot-humanreviewed	sp	P26038	MOES_HUMAN	259	67892	14	6	12	4	0.22	sp|P26038|MOES_HUMAN Moesin OS=Homo sapiens GN=MSN PE=1 SV=3
100	2	uniprot-humanreviewed	sp	P15311	EZRI_HUMAN	198	69484	17	4	14	3	0.16	sp|P15311|EZRI_HUMAN Ezrin OS=Homo sapiens GN=EZR PE=1 SV=4
101	1	uniprot-humanreviewed	sp	P09211	GSTP1_HUMAN	259	23569	11	10	5	5	1.03	sp|P09211|GSTP1_HUMAN Glutathione S-transferase P OS=Homo sapiens GN=GSTP1 PE=1 SV=2
102	1	uniprot-humanreviewed	sp	O00571-2	DDX3X_HUMAN	258	71710	11	5	9	4	0.21	sp|O00571-2|DDX3X_HUMAN Isoform 2 of ATP-dependent RNA helicase DDX3X OS=Homo sapiens GN=DDX3X
103	1	uniprot-humanreviewed	sp	P08865	RSSA_HUMAN	254	32947	9	8	5	5	0.66	sp|P08865|RSSA_HUMAN 40S ribosomal protein SA OS=Homo sapiens GN=RPSA PE=1 SV=4
104	1	uniprot-humanreviewed	sp	Q9BQG0-2	MBB1A_HUMAN	250	150243	15	8	13	6	0.15	sp|Q9BQG0-2|MBB1A_HUMAN Isoform 2 of Myb-binding protein 1A OS=Homo sapiens GN=MYBBP1A
105	1	uniprot-humanreviewed	sp	P10599-2	THIO_HUMAN	250	9674	7	5	4	3	1.71	sp|P10599-2|THIO_HUMAN Isoform 2 of Thioredoxin OS=Homo sapiens GN=TXN
106	1	uniprot-humanreviewed	sp	P54136	SYRC_HUMAN	248	76129	14	8	14	8	0.43	sp|P54136|SYRC_HUMAN Arginine--tRNA ligase, cytoplasmic OS=Homo sapiens GN=RARS PE=1 SV=2
107	1	uniprot-humanreviewed	sp	P50454	SERPH_HUMAN	243	46525	2	2	1	1	0.08	sp|P50454|SERPH_HUMAN Serpin H1 OS=Homo sapiens GN=SERPINH1 PE=1 SV=2
108	1	uniprot-humanreviewed	sp	P07910-2	HNRPC_HUMAN	241	32375	17	8	11	7	1.06	sp|P07910-2|HNRPC_HUMAN Isoform C1 of Heterogeneous nuclear ribonucleoproteins C1/C2 OS=Homo sapiens GN=HNRNPC
109	1	uniprot-humanreviewed	sp	Q15365	PCBP1_HUMAN	239	37987	12	6	8	6	0.7	sp|Q15365|PCBP1_HUMAN Poly(rC)-binding protein 1 OS=Homo sapiens GN=PCBP1 PE=1 SV=2
109	2	uniprot-humanreviewed	sp	Q15366-2	PCBP2_HUMAN	171	39026	12	6	8	4	0.41	sp|Q15366-2|PCBP2_HUMAN Isoform 2 of Poly(rC)-binding protein 2 OS=Homo sapiens GN=PCBP2
110	1	uniprot-humanreviewed	sp	Q14103-2	HNRPD_HUMAN	238	36420	15	8	8	5	0.59	sp|Q14103-2|HNRPD_HUMAN Isoform 2 of Heterogeneous nuclear ribonucleoprotein D0 OS=Homo sapiens GN=HNRNPD
110	2	uniprot-humanreviewed	sp	Q99729-2	ROAA_HUMAN	157	36059	8	6	4	3	0.32	sp|Q99729-2|ROAA_HUMAN Isoform 2 of Heterogeneous nuclear ribonucleoprotein A/B OS=Homo sapiens GN=HNRNPAB
110	3	uniprot-humanreviewed	sp	O14979-2	HNRDL_HUMAN	110	33739	14	6	8	4	0.49	sp|O14979-2|HNRDL_HUMAN Isoform 2 of Heterogeneous nuclear ribonucleoprotein D-like OS=Homo sapiens GN=HNRNPDL
111	1	uniprot-humanreviewed	sp	P34897-3	GLYM_HUMAN	236	53821	13	7	10	6	0.46	sp|P34897-3|GLYM_HUMAN Isoform 3 of Serine hydroxymethyltransferase, mitochondrial OS=Homo sapiens GN=SHMT2
112	1	uniprot-humanreviewed	sp	P39019	RS19_HUMAN	228	16051	16	12	10	7	3.18	sp|P39019|RS19_HUMAN 40S ribosomal protein S19 OS=Homo sapiens GN=RPS19 PE=1 SV=2
113	1	uniprot-humanreviewed	sp	Q07020	RL18_HUMAN	224	21735	12	6	8	5	1.15	sp|Q07020|RL18_HUMAN 60S ribosomal protein L18 OS=Homo sapiens GN=RPL18 PE=1 SV=2
114	1	uniprot-humanreviewed	sp	P62424	RL7A_HUMAN	223	30148	17	10	11	8	1.43	sp|P62424|RL7A_HUMAN 60S ribosomal protein L7a OS=Homo sapiens GN=RPL7A PE=1 SV=2
115	1	uniprot-humanreviewed	sp	P25398	RS12_HUMAN	220	14905	11	9	5	5	2.01	sp|P25398|RS12_HUMAN 40S ribosomal protein S12 OS=Homo sapiens GN=RPS12 PE=1 SV=3
116	1	uniprot-humanreviewed	sp	P31939	PUR9_HUMAN	216	65089	12	8	11	8	0.52	sp|P31939|PUR9_HUMAN Bifunctional purine biosynthesis protein PURH OS=Homo sapiens GN=ATIC PE=1 SV=3
117	1	uniprot-humanreviewed	sp	P62753	RS6_HUMAN	214	28834	7	7	5	5	0.79	sp|P62753|RS6_HUMAN 40S ribosomal protein S6 OS=Homo sapiens GN=RPS6 PE=1 SV=1
118	1	uniprot-humanreviewed	sp	P26641-2	EF1G_HUMAN	213	56456	21	10	17	9	0.71	sp|P26641-2|EF1G_HUMAN Isoform 2 of Elongation factor 1-gamma OS=Homo sapiens GN=EEF1G
119	1	uniprot-humanreviewed	sp	P31949	S10AB_HUMAN	211	11847	9	8	5	5	2.92	sp|P31949|S10AB_HUMAN Protein S100-A11 OS=Homo sapiens GN=S100A11 PE=1 SV=2
120	1	uniprot-humanreviewed	sp	Q01518	CAP1_HUMAN	210	52325	7	5	5	3	0.21	sp|Q01518|CAP1_HUMAN Adenylyl cyclase-associated protein 1 OS=Homo sapiens GN=CAP1 PE=1 SV=5
121	1	uniprot-humanreviewed	sp	P48643	TCPE_HUMAN	207	60089	13	7	12	7	0.48	sp|P48643|TCPE_HUMAN T-complex protein 1 subunit epsilon OS=Homo sapiens GN=CCT5 PE=1 SV=1
122	1	uniprot-humanreviewed	sp	P14314-2	GLU2B_HUMAN	207	60110	13	5	9	3	0.18	sp|P14314-2|GLU2B_HUMAN Isoform 2 of Glucosidase 2 subunit beta OS=Homo sapiens GN=PRKCSH
123	1	uniprot-humanreviewed	sp	Q13263-2	TIF1B_HUMAN	207	80621	17	9	14	9	0.46	sp|Q13263-2|TIF1B_HUMAN Isoform 2 of Transcription intermediary factor 1-beta OS=Homo sapiens GN=TRIM28
124	1	uniprot-humanreviewed	sp	Q9BSJ8-2	ESYT1_HUMAN	205	124439	15	5	12	5	0.15	sp|Q9BSJ8-2|ESYT1_HUMAN Isoform 2 of Extended synaptotagmin-1 OS=Homo sapiens GN=ESYT1
125	1	uniprot-humanreviewed	sp	P18669	PGAM1_HUMAN	205	28900	7	7	5	5	0.79	sp|P18669|PGAM1_HUMAN Phosphoglycerate mutase 1 OS=Homo sapiens GN=PGAM1 PE=1 SV=2
126	1	uniprot-humanreviewed	sp	Q03135	CAV1_HUMAN	204	20630	6	3	5	2	0.38	sp|Q03135|CAV1_HUMAN Caveolin-1 OS=Homo sapiens GN=CAV1 PE=1 SV=4
127	1	uniprot-humanreviewed	sp	P60842	IF4A1_HUMAN	204	46353	14	8	10	6	0.55	sp|P60842|IF4A1_HUMAN Eukaryotic initiation factor 4A-I OS=Homo sapiens GN=EIF4A1 PE=1 SV=1
127	2	uniprot-humanreviewed	sp	P38919	IF4A3_HUMAN	82	47126	4	3	3	2	0.15	sp|P38919|IF4A3_HUMAN Eukaryotic initiation factor 4A-III OS=Homo sapiens GN=EIF4A3 PE=1 SV=4
128	1	uniprot-humanreviewed	sp	P06753-2	TPM3_HUMAN	202	29243	18	9	13	8	1.5	sp|P06753-2|TPM3_HUMAN Isoform 2 of Tropomyosin alpha-3 chain OS=Homo sapiens GN=TPM3
128	2	uniprot-humanreviewed	sp	P67936	TPM4_HUMAN	167	28619	16	6	10	5	0.79	sp|P67936|TPM4_HUMAN Tropomyosin alpha-4 chain OS=Homo sapiens GN=TPM4 PE=1 SV=3
129	1	uniprot-humanreviewed	sp	O00303	EIF3F_HUMAN	197	37654	5	5	4	4	0.43	sp|O00303|EIF3F_HUMAN Eukaryotic translation initiation factor 3 subunit F OS=Homo sapiens GN=EIF3F PE=1 SV=1
130	1	uniprot-humanreviewed	sp	P30153	2AAA_HUMAN	195	66065	9	6	9	6	0.36	sp|P30153|2AAA_HUMAN Serine/threonine-protein phosphatase 2A 65 kDa regulatory subunit A alpha isoform OS=Homo sapiens GN=PPP2R1A PE=1 SV=4
131	1	uniprot-humanreviewed	sp	P42704	LPPRC_HUMAN	195	159003	20	8	18	8	0.19	sp|P42704|LPPRC_HUMAN Leucine-rich PPR motif-containing protein, mitochondrial OS=Homo sapiens GN=LRPPRC PE=1 SV=3
132	1	uniprot-humanreviewed	sp	P08240-2	SRPR_HUMAN	194	66973	8	3	8	3	0.16	sp|P08240-2|SRPR_HUMAN Isoform 2 of Signal recognition particle receptor subunit alpha OS=Homo sapiens GN=SRPR
133	1	uniprot-humanreviewed	sp	P38117-2	ETFB_HUMAN	192	37753	7	6	6	6	0.71	sp|P38117-2|ETFB_HUMAN Isoform 2 of Electron transfer flavoprotein subunit beta OS=Homo sapiens GN=ETFB
134	1	uniprot-humanreviewed	sp	P31948-2	STIP1_HUMAN	192	68721	16	9	15	8	0.48	sp|P31948-2|STIP1_HUMAN Isoform 2 of Stress-induced-phosphoprotein 1 OS=Homo sapiens GN=STIP1
135	1	uniprot-humanreviewed	sp	Q16630-3	CPSF6_HUMAN	191	52465	8	3	6	2	0.14	sp|Q16630-3|CPSF6_HUMAN Isoform 3 of Cleavage and polyadenylation specificity factor subunit 6 OS=Homo sapiens GN=CPSF6
136	1	uniprot-humanreviewed	sp	P13010	XRCC5_HUMAN	189	83222	5	4	4	3	0.13	sp|P13010|XRCC5_HUMAN X-ray repair cross-complementing protein 5 OS=Homo sapiens GN=XRCC5 PE=1 SV=3
137	1	uniprot-humanreviewed	sp	P49368	TCPG_HUMAN	189	61066	13	4	11	4	0.25	sp|P49368|TCPG_HUMAN T-complex protein 1 subunit gamma OS=Homo sapiens GN=CCT3 PE=1 SV=4
138	1	uniprot-humanreviewed	sp	Q96GU1-2	PAGE5_HUMAN	188	11770	4	3	4	3	1.29	sp|Q96GU1-2|PAGE5_HUMAN Isoform 2 of P antigen family member 5 OS=Homo sapiens GN=PAGE5
139	1	uniprot-humanreviewed	sp	P62136-2	PP1A_HUMAN	186	39405	8	6	6	5	0.53	sp|P62136-2|PP1A_HUMAN Isoform 2 of Serine/threonine-protein phosphatase PP1-alpha catalytic subunit OS=Homo sapiens GN=PPP1CA
140	1	uniprot-humanreviewed	sp	Q01105-2	SET_HUMAN	186	32084	8	7	5	4	0.52	sp|Q01105-2|SET_HUMAN Isoform 2 of Protein SET OS=Homo sapiens GN=SET
141	1	uniprot-humanreviewed	sp	Q92616	GCN1L_HUMAN	185	294967	18	4	15	4	0.05	sp|Q92616|GCN1L_HUMAN Translational activator GCN1 OS=Homo sapiens GN=GCN1L1 PE=1 SV=6
142	1	uniprot-humanreviewed	sp	P62241	RS8_HUMAN	184	24475	10	8	7	6	1.27	sp|P62241|RS8_HUMAN 40S ribosomal protein S8 OS=Homo sapiens GN=RPS8 PE=1 SV=2
143	1	uniprot-humanreviewed	sp	P18085	ARF4_HUMAN	182	20612	11	6	6	4	0.9	sp|P18085|ARF4_HUMAN ADP-ribosylation factor 4 OS=Homo sapiens GN=ARF4 PE=1 SV=3
143	2	uniprot-humanreviewed	sp	P61204	ARF3_HUMAN	135	20645	10	7	7	5	1.23	sp|P61204|ARF3_HUMAN ADP-ribosylation factor 3 OS=Homo sapiens GN=ARF3 PE=1 SV=2
144	1	uniprot-humanreviewed	sp	P0CW22	RS17L_HUMAN	182	15597	4	4	3	3	0.88	sp|P0CW22|RS17L_HUMAN 40S ribosomal protein S17-like OS=Homo sapiens GN=RPS17L PE=1 SV=1
145	1	uniprot-humanreviewed	sp	P12004	PCNA_HUMAN	180	29092	13	7	10	6	0.99	sp|P12004|PCNA_HUMAN Proliferating cell nuclear antigen OS=Homo sapiens GN=PCNA PE=1 SV=1
146	1	uniprot-humanreviewed	sp	P18206-2	VINC_HUMAN	179	117220	18	3	14	2	0.06	sp|P18206-2|VINC_HUMAN Isoform 1 of Vinculin OS=Homo sapiens GN=VCL
147	1	uniprot-humanreviewed	sp	Q8NC51-2	PAIRB_HUMAN	178	44287	11	6	8	5	0.46	sp|Q8NC51-2|PAIRB_HUMAN Isoform 2 of Plasminogen activator inhibitor 1 RNA-binding protein OS=Homo sapiens GN=SERBP1
148	1	uniprot-humanreviewed	sp	P49748-2	ACADV_HUMAN	176	68414	6	4	6	4	0.22	sp|P49748-2|ACADV_HUMAN Isoform 2 of Very long-chain specific acyl-CoA dehydrogenase, mitochondrial OS=Homo sapiens GN=ACADVL
149	1	uniprot-humanreviewed	sp	P38159	RBMX_HUMAN	176	42306	16	9	12	6	0.61	sp|P38159|RBMX_HUMAN RNA-binding motif protein, X chromosome OS=Homo sapiens GN=RBMX PE=1 SV=3
150	1	uniprot-humanreviewed	sp	O76021	RL1D1_HUMAN	175	55167	11	7	11	7	0.54	sp|O76021|RL1D1_HUMAN Ribosomal L1 domain-containing protein 1 OS=Homo sapiens GN=RSL1D1 PE=1 SV=3
151	1	uniprot-humanreviewed	sp	P35268	RL22_HUMAN	175	14835	10	4	3	2	0.55	sp|P35268|RL22_HUMAN 60S ribosomal protein L22 OS=Homo sapiens GN=RPL22 PE=1 SV=2
152	1	uniprot-humanreviewed	sp	P30084	ECHM_HUMAN	173	31823	7	4	6	3	0.37	sp|P30084|ECHM_HUMAN Enoyl-CoA hydratase, mitochondrial OS=Homo sapiens GN=ECHS1 PE=1 SV=4
153	1	uniprot-humanreviewed	sp	Q9Y490	TLN1_HUMAN	173	271766	20	5	17	5	0.06	sp|Q9Y490|TLN1_HUMAN Talin-1 OS=Homo sapiens GN=TLN1 PE=1 SV=3
154	1	uniprot-humanreviewed	sp	P62829	RL23_HUMAN	173	14970	8	6	5	4	1.4	sp|P62829|RL23_HUMAN 60S ribosomal protein L23 OS=Homo sapiens GN=RPL23 PE=1 SV=1
155	1	uniprot-humanreviewed	sp	Q06323-2	PSME1_HUMAN	171	28755	7	5	5	4	0.59	sp|Q06323-2|PSME1_HUMAN Isoform 2 of Proteasome activator complex subunit 1 OS=Homo sapiens GN=PSME1
156	1	uniprot-humanreviewed	sp	Q99497	PARK7_HUMAN	170	20050	12	8	8	5	1.28	sp|Q99497|PARK7_HUMAN Protein deglycase DJ-1 OS=Homo sapiens GN=PARK7 PE=1 SV=2
157	1	uniprot-humanreviewed	sp	P68431	H31_HUMAN	169	15509	14	9	7	5	1.88	sp|P68431|H31_HUMAN Histone H3.1 OS=Homo sapiens GN=HIST1H3A PE=1 SV=2
158	1	uniprot-humanreviewed	sp	P54819-2	KAD2_HUMAN	169	25769	9	6	7	5	0.91	sp|P54819-2|KAD2_HUMAN Isoform 2 of Adenylate kinase 2, mitochondrial OS=Homo sapiens GN=AK2
159	1	uniprot-humanreviewed	sp	Q9UJZ1	STML2_HUMAN	168	38624	8	5	6	3	0.3	sp|Q9UJZ1|STML2_HUMAN Stomatin-like protein 2, mitochondrial OS=Homo sapiens GN=STOML2 PE=1 SV=1
160	1	uniprot-humanreviewed	sp	P06454-2	PTMA_HUMAN	168	12067	3	3	2	2	0.71	sp|P06454-2|PTMA_HUMAN Isoform 2 of Prothymosin alpha OS=Homo sapiens GN=PTMA
161	1	uniprot-humanreviewed	sp	P62269	RS18_HUMAN	168	17708	13	5	9	4	1.1	sp|P62269|RS18_HUMAN 40S ribosomal protein S18 OS=Homo sapiens GN=RPS18 PE=1 SV=3
162	1	uniprot-humanreviewed	sp	P62158	CALM_HUMAN	168	16827	7	5	6	4	1.18	sp|P62158|CALM_HUMAN Calmodulin OS=Homo sapiens GN=CALM1 PE=1 SV=2
163	1	uniprot-humanreviewed	sp	Q9C005	DPY30_HUMAN	167	11243	2	2	1	1	0.33	sp|Q9C005|DPY30_HUMAN Protein dpy-30 homolog OS=Homo sapiens GN=DPY30 PE=1 SV=1
164	1	uniprot-humanreviewed	sp	Q92945	FUBP2_HUMAN	167	73355	14	6	9	5	0.26	sp|Q92945|FUBP2_HUMAN Far upstream element-binding protein 2 OS=Homo sapiens GN=KHSRP PE=1 SV=4
165	1	uniprot-humanreviewed	sp	P32969	RL9_HUMAN	167	21964	9	5	6	5	1.13	sp|P32969|RL9_HUMAN 60S ribosomal protein L9 OS=Homo sapiens GN=RPL9 PE=1 SV=1
166	1	uniprot-humanreviewed	sp	P11940-2	PABP1_HUMAN	167	61370	9	5	9	5	0.32	sp|P11940-2|PABP1_HUMAN Isoform 2 of Polyadenylate-binding protein 1 OS=Homo sapiens GN=PABPC1
166	2	uniprot-humanreviewed	sp	Q13310-2	PABP4_HUMAN	135	69763	5	3	5	3	0.16	sp|Q13310-2|PABP4_HUMAN Isoform 2 of Polyadenylate-binding protein 4 OS=Homo sapiens GN=PABPC4
167	1	uniprot-humanreviewed	sp	Q9NR30-2	DDX21_HUMAN	167	80121	18	10	14	9	0.46	sp|Q9NR30-2|DDX21_HUMAN Isoform 2 of Nucleolar RNA helicase 2 OS=Homo sapiens GN=DDX21
168	1	uniprot-humanreviewed	sp	Q9UQ80	PA2G4_HUMAN	165	44101	9	6	9	6	0.58	sp|Q9UQ80|PA2G4_HUMAN Proliferation-associated protein 2G4 OS=Homo sapiens GN=PA2G4 PE=1 SV=3
169	1	uniprot-humanreviewed	sp	P62277	RS13_HUMAN	165	17212	11	6	8	5	1.61	sp|P62277|RS13_HUMAN 40S ribosomal protein S13 OS=Homo sapiens GN=RPS13 PE=1 SV=2
170	1	uniprot-humanreviewed	sp	P63010-3	AP2B1_HUMAN	165	98911	9	4	8	3	0.11	sp|P63010-3|AP2B1_HUMAN Isoform 3 of AP-2 complex subunit beta OS=Homo sapiens GN=AP2B1
170	2	uniprot-humanreviewed	sp	Q10567-2	AP1B1_HUMAN	163	104767	5	3	4	2	0.07	sp|Q10567-2|AP1B1_HUMAN Isoform B of AP-1 complex subunit beta-1 OS=Homo sapiens GN=AP1B1
171	1	uniprot-humanreviewed	sp	P41250	SYG_HUMAN	165	83854	11	4	9	3	0.13	sp|P41250|SYG_HUMAN Glycine--tRNA ligase OS=Homo sapiens GN=GARS PE=1 SV=3
172	1	uniprot-humanreviewed	sp	Q99623	PHB2_HUMAN	164	33276	10	5	8	4	0.5	sp|Q99623|PHB2_HUMAN Prohibitin-2 OS=Homo sapiens GN=PHB2 PE=1 SV=2
173	1	uniprot-humanreviewed	sp	P17096	HMGA1_HUMAN	164	11669	5	4	3	3	1.3	sp|P17096|HMGA1_HUMAN High mobility group protein HMG-I/HMG-Y OS=Homo sapiens GN=HMGA1 PE=1 SV=3
174	1	uniprot-humanreviewed	sp	P22102	PUR2_HUMAN	163	108953	5	4	5	4	0.13	sp|P22102|PUR2_HUMAN Trifunctional purine biosynthetic protein adenosine-3 OS=Homo sapiens GN=GART PE=1 SV=1
175	1	uniprot-humanreviewed	sp	P23396	RS3_HUMAN	162	26842	17	9	12	7	1.39	sp|P23396|RS3_HUMAN 40S ribosomal protein S3 OS=Homo sapiens GN=RPS3 PE=1 SV=2
176	1	uniprot-humanreviewed	sp	P62826	RAN_HUMAN	159	24579	8	6	6	5	0.97	sp|P62826|RAN_HUMAN GTP-binding nuclear protein Ran OS=Homo sapiens GN=RAN PE=1 SV=3
177	1	uniprot-humanreviewed	sp	P09661	RU2A_HUMAN	159	28512	6	3	6	3	0.42	sp|P09661|RU2A_HUMAN U2 small nuclear ribonucleoprotein A' OS=Homo sapiens GN=SNRPA1 PE=1 SV=2
178	1	uniprot-humanreviewed	sp	P55209-2	NP1L1_HUMAN	158	42963	9	6	7	4	0.37	sp|P55209-2|NP1L1_HUMAN Isoform 2 of Nucleosome assembly protein 1-like 1 OS=Homo sapiens GN=NAP1L1
179	1	uniprot-humanreviewed	sp	P49588-2	SYAC_HUMAN	157	109990	10	4	9	3	0.1	sp|P49588-2|SYAC_HUMAN Isoform 2 of Alanine--tRNA ligase, cytoplasmic OS=Homo sapiens GN=AARS
180	1	uniprot-humanreviewed	sp	P23284	PPIB_HUMAN	157	23785	13	7	7	5	1.02	sp|P23284|PPIB_HUMAN Peptidyl-prolyl cis-trans isomerase B OS=Homo sapiens GN=PPIB PE=1 SV=2
181	1	uniprot-humanreviewed	sp	Q9Y678	COPG1_HUMAN	157	98967	6	5	5	4	0.15	sp|Q9Y678|COPG1_HUMAN Coatomer subunit gamma-1 OS=Homo sapiens GN=COPG1 PE=1 SV=1
182	1	uniprot-humanreviewed	sp	P24534	EF1B_HUMAN	157	24919	9	7	5	4	0.71	sp|P24534|EF1B_HUMAN Elongation factor 1-beta OS=Homo sapiens GN=EEF1B2 PE=1 SV=3
183	1	uniprot-humanreviewed	sp	P53396-2	ACLY_HUMAN	157	120608	6	4	5	3	0.09	sp|P53396-2|ACLY_HUMAN Isoform 2 of ATP-citrate synthase OS=Homo sapiens GN=ACLY
184	1	uniprot-humanreviewed	sp	P47756-2	CAPZB_HUMAN	156	30952	10	3	8	2	0.24	sp|P47756-2|CAPZB_HUMAN Isoform 2 of F-actin-capping protein subunit beta OS=Homo sapiens GN=CAPZB
185	1	uniprot-humanreviewed	sp	P62249	RS16_HUMAN	155	16549	9	5	7	4	1.22	sp|P62249|RS16_HUMAN 40S ribosomal protein S16 OS=Homo sapiens GN=RPS16 PE=1 SV=2
186	1	uniprot-humanreviewed	sp	Q96P70	IPO9_HUMAN	154	116858	3	2	3	2	0.06	sp|Q96P70|IPO9_HUMAN Importin-9 OS=Homo sapiens GN=IPO9 PE=1 SV=3
187	1	uniprot-humanreviewed	sp	P46783	RS10_HUMAN	154	18886	12	5	7	3	0.69	sp|P46783|RS10_HUMAN 40S ribosomal protein S10 OS=Homo sapiens GN=RPS10 PE=1 SV=1
188	1	uniprot-humanreviewed	sp	P62701	RS4X_HUMAN	153	29807	19	9	13	7	1.19	sp|P62701|RS4X_HUMAN 40S ribosomal protein S4, X isoform OS=Homo sapiens GN=RPS4X PE=1 SV=2
189	1	uniprot-humanreviewed	sp	P16949-2	STMN1_HUMAN	153	19925	9	4	7	4	0.94	sp|P16949-2|STMN1_HUMAN Isoform 2 of Stathmin OS=Homo sapiens GN=STMN1
190	1	uniprot-humanreviewed	sp	O43852-3	CALU_HUMAN	152	38141	6	3	5	3	0.3	sp|O43852-3|CALU_HUMAN Isoform 3 of Calumenin OS=Homo sapiens GN=CALU
191	1	uniprot-humanreviewed	sp	Q9BTT0	AN32E_HUMAN	152	30902	4	3	3	3	0.39	sp|Q9BTT0|AN32E_HUMAN Acidic leucine-rich nuclear phosphoprotein 32 family member E OS=Homo sapiens GN=ANP32E PE=1 SV=1
192	1	uniprot-humanreviewed	sp	P20290-2	BTF3_HUMAN	152	17688	3	2	3	2	0.45	sp|P20290-2|BTF3_HUMAN Isoform 2 of Transcription factor BTF3 OS=Homo sapiens GN=BTF3
193	1	uniprot-humanreviewed	sp	P29692-2	EF1D_HUMAN	151	71820	6	5	5	4	0.21	sp|P29692-2|EF1D_HUMAN Isoform 2 of Elongation factor 1-delta OS=Homo sapiens GN=EEF1D
194	1	uniprot-humanreviewed	sp	P27695	APEX1_HUMAN	150	35931	7	4	7	4	0.45	sp|P27695|APEX1_HUMAN DNA-(apurinic or apyrimidinic site) lyase OS=Homo sapiens GN=APEX1 PE=1 SV=2
195	1	uniprot-humanreviewed	sp	Q14697-2	GANAB_HUMAN	149	109825	17	9	15	9	0.32	sp|Q14697-2|GANAB_HUMAN Isoform 2 of Neutral alpha-glucosidase AB OS=Homo sapiens GN=GANAB
196	1	uniprot-humanreviewed	sp	P06744-2	G6PI_HUMAN	149	64569	13	7	11	5	0.3	sp|P06744-2|G6PI_HUMAN Isoform 2 of Glucose-6-phosphate isomerase OS=Homo sapiens GN=GPI
197	1	uniprot-humanreviewed	sp	P04843	RPN1_HUMAN	149	68641	15	6	14	6	0.35	sp|P04843|RPN1_HUMAN Dolichyl-diphosphooligosaccharide--protein glycosyltransferase subunit 1 OS=Homo sapiens GN=RPN1 PE=1 SV=1
198	1	uniprot-humanreviewed	sp	P50395	GDIB_HUMAN	149	51087	6	4	6	4	0.3	sp|P50395|GDIB_HUMAN Rab GDP dissociation inhibitor beta OS=Homo sapiens GN=GDI2 PE=1 SV=2
199	1	uniprot-humanreviewed	sp	Q13200-2	PSMD2_HUMAN	148	82825	11	5	9	5	0.23	sp|Q13200-2|PSMD2_HUMAN Isoform 2 of 26S proteasome non-ATPase regulatory subunit 2 OS=Homo sapiens GN=PSMD2
200	1	uniprot-humanreviewed	sp	P05386	RLA1_HUMAN	148	11621	3	2	2	2	0.74	sp|P05386|RLA1_HUMAN 60S acidic ribosomal protein P1 OS=Homo sapiens GN=RPLP1 PE=1 SV=1
201	1	uniprot-humanreviewed	sp	P30044-2	PRDX5_HUMAN	147	17191	6	5	6	5	1.61	sp|P30044-2|PRDX5_HUMAN Isoform Cytoplasmic+peroxisomal of Peroxiredoxin-5, mitochondrial OS=Homo sapiens GN=PRDX5
202	1	uniprot-humanreviewed	sp	P17655	CAN2_HUMAN	146	80800	8	4	8	4	0.18	sp|P17655|CAN2_HUMAN Calpain-2 catalytic subunit OS=Homo sapiens GN=CAPN2 PE=1 SV=6
203	1	uniprot-humanreviewed	sp	P16070-10	CD44_HUMAN	146	53891	8	5	5	3	0.21	sp|P16070-10|CD44_HUMAN Isoform 10 of CD44 antigen OS=Homo sapiens GN=CD44
204	1	uniprot-humanreviewed	sp	P15531-2	NDKA_HUMAN	145	19869	9	5	6	4	0.95	sp|P15531-2|NDKA_HUMAN Isoform 2 of Nucleoside diphosphate kinase A OS=Homo sapiens GN=NME1
204	2	uniprot-humanreviewed	sp	P22392-2	NDKB_HUMAN	142	30346	12	7	10	6	0.94	sp|P22392-2|NDKB_HUMAN Isoform 3 of Nucleoside diphosphate kinase B OS=Homo sapiens GN=NME2
205	1	uniprot-humanreviewed	sp	Q15185-4	TEBP_HUMAN	145	16751	7	4	4	3	0.8	sp|Q15185-4|TEBP_HUMAN Isoform 4 of Prostaglandin E synthase 3 OS=Homo sapiens GN=PTGES3
206	1	uniprot-humanreviewed	sp	P62888	RL30_HUMAN	145	12947	7	4	5	2	0.65	sp|P62888|RL30_HUMAN 60S ribosomal protein L30 OS=Homo sapiens GN=RPL30 PE=1 SV=2
207	1	uniprot-humanreviewed	sp	P62750	RL23A_HUMAN	145	17684	6	5	3	3	0.75	sp|P62750|RL23A_HUMAN 60S ribosomal protein L23a OS=Homo sapiens GN=RPL23A PE=1 SV=1
208	1	uniprot-humanreviewed	sp	P62917	RL8_HUMAN	145	28235	12	6	8	5	0.81	sp|P62917|RL8_HUMAN 60S ribosomal protein L8 OS=Homo sapiens GN=RPL8 PE=1 SV=2
209	1	uniprot-humanreviewed	sp	P23381	SYWC_HUMAN	144	53474	10	3	6	2	0.13	sp|P23381|SYWC_HUMAN Tryptophan--tRNA ligase, cytoplasmic OS=Homo sapiens GN=WARS PE=1 SV=2
210	1	uniprot-humanreviewed	sp	E9PAV3	NACAM_HUMAN	144	205979	10	3	10	3	0.05	sp|E9PAV3|NACAM_HUMAN Nascent polypeptide-associated complex subunit alpha, muscle-specific form OS=Homo sapiens GN=NACA PE=1 SV=1
211	1	uniprot-humanreviewed	sp	P18124	RL7_HUMAN	144	29264	15	9	12	8	1.49	sp|P18124|RL7_HUMAN 60S ribosomal protein L7 OS=Homo sapiens GN=RPL7 PE=1 SV=1
212	1	uniprot-humanreviewed	sp	P34932	HSP74_HUMAN	143	95127	16	5	13	5	0.2	sp|P34932|HSP74_HUMAN Heat shock 70 kDa protein 4 OS=Homo sapiens GN=HSPA4 PE=1 SV=4
212	2	uniprot-humanreviewed	sp	Q92598-2	HS105_HUMAN	128	92970	15	6	12	5	0.2	sp|Q92598-2|HS105_HUMAN Isoform Beta of Heat shock protein 105 kDa OS=Homo sapiens GN=HSPH1
213	1	uniprot-humanreviewed	sp	P26373	RL13_HUMAN	143	24304	13	6	8	5	0.98	sp|P26373|RL13_HUMAN 60S ribosomal protein L13 OS=Homo sapiens GN=RPL13 PE=1 SV=4
214	1	uniprot-humanreviewed	sp	P42166	LAP2A_HUMAN	143	76016	6	3	6	3	0.14	sp|P42166|LAP2A_HUMAN Lamina-associated polypeptide 2, isoform alpha OS=Homo sapiens GN=TMPO PE=1 SV=2
215	1	uniprot-humanreviewed	sp	P16401	H15_HUMAN	140	22566	10	5	7	4	0.8	sp|P16401|H15_HUMAN Histone H1.5 OS=Homo sapiens GN=HIST1H1B PE=1 SV=3
216	1	uniprot-humanreviewed	sp	P62081	RS7_HUMAN	139	22113	9	6	5	5	1.12	sp|P62081|RS7_HUMAN 40S ribosomal protein S7 OS=Homo sapiens GN=RPS7 PE=1 SV=1
217	1	uniprot-humanreviewed	sp	P62857	RS28_HUMAN	138	7893	3	3	2	2	1.23	sp|P62857|RS28_HUMAN 40S ribosomal protein S28 OS=Homo sapiens GN=RPS28 PE=1 SV=1
218	1	uniprot-humanreviewed	sp	P62314	SMD1_HUMAN	138	13273	4	3	2	2	0.63	sp|P62314|SMD1_HUMAN Small nuclear ribonucleoprotein Sm D1 OS=Homo sapiens GN=SNRPD1 PE=1 SV=1
219	1	uniprot-humanreviewed	sp	O00629	IMA3_HUMAN	138	58364	4	2	3	1	0.06	sp|O00629|IMA3_HUMAN Importin subunit alpha-3 OS=Homo sapiens GN=KPNA4 PE=1 SV=1
220	1	uniprot-humanreviewed	sp	P62266	RS23_HUMAN	137	15969	7	3	4	2	0.51	sp|P62266|RS23_HUMAN 40S ribosomal protein S23 OS=Homo sapiens GN=RPS23 PE=1 SV=3
221	1	uniprot-humanreviewed	sp	Q13813-2	SPTN1_HUMAN	136	285717	23	4	21	4	0.05	sp|Q13813-2|SPTN1_HUMAN Isoform 2 of Spectrin alpha chain, non-erythrocytic 1 OS=Homo sapiens GN=SPTAN1
222	1	uniprot-humanreviewed	sp	P07814	SYEP_HUMAN	136	172080	16	6	13	6	0.13	sp|P07814|SYEP_HUMAN Bifunctional glutamate/proline--tRNA ligase OS=Homo sapiens GN=EPRS PE=1 SV=5
223	1	uniprot-humanreviewed	sp	Q15056-2	IF4H_HUMAN	133	25242	8	3	4	2	0.3	sp|Q15056-2|IF4H_HUMAN Isoform Short of Eukaryotic translation initiation factor 4H OS=Homo sapiens GN=EIF4H
224	1	uniprot-humanreviewed	sp	P13489	RINI_HUMAN	132	51766	8	3	6	2	0.14	sp|P13489|RINI_HUMAN Ribonuclease inhibitor OS=Homo sapiens GN=RNH1 PE=1 SV=2
225	1	uniprot-humanreviewed	sp	P21926	CD9_HUMAN	132	25969	1	1	1	1	0.14	sp|P21926|CD9_HUMAN CD9 antigen OS=Homo sapiens GN=CD9 PE=1 SV=4
226	1	uniprot-humanreviewed	sp	Q14204	DYHC1_HUMAN	132	534809	29	4	24	4	0.03	sp|Q14204|DYHC1_HUMAN Cytoplasmic dynein 1 heavy chain 1 OS=Homo sapiens GN=DYNC1H1 PE=1 SV=5
227	1	uniprot-humanreviewed	sp	P09622-2	DLDH_HUMAN	131	43902	6	3	4	1	0.08	sp|P09622-2|DLDH_HUMAN Isoform 2 of Dihydrolipoyl dehydrogenase, mitochondrial OS=Homo sapiens GN=DLD
228	1	uniprot-humanreviewed	sp	P52907	CAZA1_HUMAN	130	33073	4	4	4	4	0.5	sp|P52907|CAZA1_HUMAN F-actin-capping protein subunit alpha-1 OS=Homo sapiens GN=CAPZA1 PE=1 SV=3
229	1	uniprot-humanreviewed	sp	O00410-3	IPO5_HUMAN	130	126946	10	3	7	2	0.06	sp|O00410-3|IPO5_HUMAN Isoform 3 of Importin-5 OS=Homo sapiens GN=IPO5
230	1	uniprot-humanreviewed	sp	Q99714	HCD2_HUMAN	130	27134	3	2	3	2	0.28	sp|Q99714|HCD2_HUMAN 3-hydroxyacyl-CoA dehydrogenase type-2 OS=Homo sapiens GN=HSD17B10 PE=1 SV=3
231	1	uniprot-humanreviewed	sp	Q9H9B4	SFXN1_HUMAN	130	35881	6	3	5	3	0.32	sp|Q9H9B4|SFXN1_HUMAN Sideroflexin-1 OS=Homo sapiens GN=SFXN1 PE=1 SV=4
232	1	uniprot-humanreviewed	sp	P61586	RHOA_HUMAN	130	22096	3	3	2	2	0.35	sp|P61586|RHOA_HUMAN Transforming protein RhoA OS=Homo sapiens GN=RHOA PE=1 SV=1
232	2	uniprot-humanreviewed	sp	P08134	RHOC_HUMAN	87	22334	2	2	2	2	0.35	sp|P08134|RHOC_HUMAN Rho-related GTP-binding protein RhoC OS=Homo sapiens GN=RHOC PE=1 SV=1
233	1	uniprot-humanreviewed	sp	P23526	SAHH_HUMAN	130	48255	9	3	7	3	0.23	sp|P23526|SAHH_HUMAN Adenosylhomocysteinase OS=Homo sapiens GN=AHCY PE=1 SV=4
234	1	uniprot-humanreviewed	sp	P04844-2	RPN2_HUMAN	129	67681	6	3	5	3	0.16	sp|P04844-2|RPN2_HUMAN Isoform 2 of Dolichyl-diphosphooligosaccharide--protein glycosyltransferase subunit 2 OS=Homo sapiens GN=RPN2
235	1	uniprot-humanreviewed	sp	P62495-2	ERF1_HUMAN	129	45662	7	4	5	3	0.25	sp|P62495-2|ERF1_HUMAN Isoform 2 of Eukaryotic peptide chain release factor subunit 1 OS=Homo sapiens GN=ETF1
236	1	uniprot-humanreviewed	sp	P46776	RL27A_HUMAN	129	16665	7	4	4	3	0.81	sp|P46776|RL27A_HUMAN 60S ribosomal protein L27a OS=Homo sapiens GN=RPL27A PE=1 SV=2
237	1	uniprot-humanreviewed	sp	P45880-1	VDAC2_HUMAN	128	33864	7	5	6	4	0.49	sp|P45880-1|VDAC2_HUMAN Isoform 1 of Voltage-dependent anion-selective channel protein 2 OS=Homo sapiens GN=VDAC2
238	1	uniprot-humanreviewed	sp	P62316-2	SMD2_HUMAN	127	12505	9	6	6	5	2.66	sp|P62316-2|SMD2_HUMAN Isoform 2 of Small nuclear ribonucleoprotein Sm D2 OS=Homo sapiens GN=SNRPD2
239	1	uniprot-humanreviewed	sp	Q14444-2	CAPR1_HUMAN	126	76985	6	4	4	3	0.14	sp|Q14444-2|CAPR1_HUMAN Isoform 2 of Caprin-1 OS=Homo sapiens GN=CAPRIN1
240	1	uniprot-humanreviewed	sp	P27816-6	MAP4_HUMAN	126	120340	15	2	9	1	0.03	sp|P27816-6|MAP4_HUMAN Isoform 6 of Microtubule-associated protein 4 OS=Homo sapiens GN=MAP4
241	1	uniprot-humanreviewed	sp	Q14978-3	NOLC1_HUMAN	126	73702	10	3	9	3	0.15	sp|Q14978-3|NOLC1_HUMAN Isoform 3 of Nucleolar and coiled-body phosphoprotein 1 OS=Homo sapiens GN=NOLC1
242	1	uniprot-humanreviewed	sp	P60953	CDC42_HUMAN	125	21587	3	3	2	2	0.36	sp|P60953|CDC42_HUMAN Cell division control protein 42 homolog OS=Homo sapiens GN=CDC42 PE=1 SV=2
243	1	uniprot-humanreviewed	sp	P09874	PARP1_HUMAN	125	113811	9	5	9	5	0.16	sp|P09874|PARP1_HUMAN Poly [ADP-ribose] polymerase 1 OS=Homo sapiens GN=PARP1 PE=1 SV=4
244	1	uniprot-humanreviewed	sp	Q13185	CBX3_HUMAN	125	20969	4	3	4	3	0.61	sp|Q13185|CBX3_HUMAN Chromobox protein homolog 3 OS=Homo sapiens GN=CBX3 PE=1 SV=4
245	1	uniprot-humanreviewed	sp	P24752	THIL_HUMAN	125	45456	4	1	3	1	0.08	sp|P24752|THIL_HUMAN Acetyl-CoA acetyltransferase, mitochondrial OS=Homo sapiens GN=ACAT1 PE=1 SV=1
246	1	uniprot-humanreviewed	sp	P62851	RS25_HUMAN	123	13791	15	5	9	3	1.04	sp|P62851|RS25_HUMAN 40S ribosomal protein S25 OS=Homo sapiens GN=RPS25 PE=1 SV=1
247	1	uniprot-humanreviewed	sp	P60866-2	RS20_HUMAN	122	16166	5	3	4	3	0.84	sp|P60866-2|RS20_HUMAN Isoform 2 of 40S ribosomal protein S20 OS=Homo sapiens GN=RPS20
248	1	uniprot-humanreviewed	sp	P61077-2	UB2D3_HUMAN	122	17003	8	2	4	1	0.21	sp|P61077-2|UB2D3_HUMAN Isoform 2 of Ubiquitin-conjugating enzyme E2 D3 OS=Homo sapiens GN=UBE2D3
249	1	uniprot-humanreviewed	sp	Q9UL46	PSME2_HUMAN	121	27555	4	2	3	2	0.27	sp|Q9UL46|PSME2_HUMAN Proteasome activator complex subunit 2 OS=Homo sapiens GN=PSME2 PE=1 SV=4
250	1	uniprot-humanreviewed	sp	P28066	PSA5_HUMAN	121	26565	8	4	4	4	0.65	sp|P28066|PSA5_HUMAN Proteasome subunit alpha type-5 OS=Homo sapiens GN=PSMA5 PE=1 SV=3
251	1	uniprot-humanreviewed	sp	Q13838-2	DX39B_HUMAN	121	51103	6	3	6	3	0.22	sp|Q13838-2|DX39B_HUMAN Isoform 2 of Spliceosome RNA helicase DDX39B OS=Homo sapiens GN=DDX39B
252	1	uniprot-humanreviewed	sp	Q09028-2	RBBP4_HUMAN	121	47840	6	4	5	3	0.24	sp|Q09028-2|RBBP4_HUMAN Isoform 2 of Histone-binding protein RBBP4 OS=Homo sapiens GN=RBBP4
253	1	uniprot-humanreviewed	sp	P84098	RL19_HUMAN	120	23565	8	4	6	3	0.53	sp|P84098|RL19_HUMAN 60S ribosomal protein L19 OS=Homo sapiens GN=RPL19 PE=1 SV=1
254	1	uniprot-humanreviewed	sp	P05556-2	ITB1_HUMAN	120	90696	7	3	7	3	0.12	sp|P05556-2|ITB1_HUMAN Isoform 2 of Integrin beta-1 OS=Homo sapiens GN=ITGB1
255	1	uniprot-humanreviewed	sp	P61353	RL27_HUMAN	119	15788	8	4	6	3	0.87	sp|P61353|RL27_HUMAN 60S ribosomal protein L27 OS=Homo sapiens GN=RPL27 PE=1 SV=2
256	1	uniprot-humanreviewed	sp	Q13283	G3BP1_HUMAN	118	52189	4	3	3	2	0.14	sp|Q13283|G3BP1_HUMAN Ras GTPase-activating protein-binding protein 1 OS=Homo sapiens GN=G3BP1 PE=1 SV=1
257	1	uniprot-humanreviewed	sp	Q8IY81	SPB1_HUMAN	118	96898	12	4	9	4	0.15	sp|Q8IY81|SPB1_HUMAN pre-rRNA processing protein FTSJ3 OS=Homo sapiens GN=FTSJ3 PE=1 SV=2
258	1	uniprot-humanreviewed	sp	P17987	TCPA_HUMAN	118	60819	12	4	11	4	0.25	sp|P17987|TCPA_HUMAN T-complex protein 1 subunit alpha OS=Homo sapiens GN=TCP1 PE=1 SV=1
259	1	uniprot-humanreviewed	sp	P08133-2	ANXA6_HUMAN	116	72720	10	2	9	2	0.1	sp|P08133-2|ANXA6_HUMAN Isoform 2 of Annexin A6 OS=Homo sapiens GN=ANXA6
260	1	uniprot-humanreviewed	sp	P39023	RL3_HUMAN	116	46365	10	4	8	4	0.34	sp|P39023|RL3_HUMAN 60S ribosomal protein L3 OS=Homo sapiens GN=RPL3 PE=1 SV=2
261	1	uniprot-humanreviewed	sp	Q14258	TRI25_HUMAN	115	72581	4	3	3	2	0.1	sp|Q14258|TRI25_HUMAN E3 ubiquitin/ISG15 ligase TRIM25 OS=Homo sapiens GN=TRIM25 PE=1 SV=2
262	1	uniprot-humanreviewed	sp	P61619	S61A1_HUMAN	114	52687	7	2	3	1	0.07	sp|P61619|S61A1_HUMAN Protein transport protein Sec61 subunit alpha isoform 1 OS=Homo sapiens GN=SEC61A1 PE=1 SV=2
263	1	uniprot-humanreviewed	sp	Q92973-2	TNPO1_HUMAN	113	102727	4	3	4	3	0.1	sp|Q92973-2|TNPO1_HUMAN Isoform 2 of Transportin-1 OS=Homo sapiens GN=TNPO1
264	1	uniprot-humanreviewed	sp	P62280	RS11_HUMAN	113	18590	9	7	6	5	1.44	sp|P62280|RS11_HUMAN 40S ribosomal protein S11 OS=Homo sapiens GN=RPS11 PE=1 SV=3
265	1	uniprot-humanreviewed	sp	O75390	CISY_HUMAN	113	51908	9	4	7	4	0.3	sp|O75390|CISY_HUMAN Citrate synthase, mitochondrial OS=Homo sapiens GN=CS PE=1 SV=2
266	1	uniprot-humanreviewed	sp	P37108	SRP14_HUMAN	112	14675	3	1	3	1	0.25	sp|P37108|SRP14_HUMAN Signal recognition particle 14 kDa protein OS=Homo sapiens GN=SRP14 PE=1 SV=2
267	1	uniprot-humanreviewed	sp	Q9H299	SH3L3_HUMAN	111	10488	2	2	2	2	0.85	sp|Q9H299|SH3L3_HUMAN SH3 domain-binding glutamic acid-rich-like protein 3 OS=Homo sapiens GN=SH3BGRL3 PE=1 SV=1
268	1	uniprot-humanreviewed	sp	P11216	PYGB_HUMAN	111	97319	7	3	6	3	0.11	sp|P11216|PYGB_HUMAN Glycogen phosphorylase, brain form OS=Homo sapiens GN=PYGB PE=1 SV=5
268	2	uniprot-humanreviewed	sp	P06737-2	PYGL_HUMAN	95	93417	6	2	6	2	0.08	sp|P06737-2|PYGL_HUMAN Isoform 2 of Glycogen phosphorylase, liver form OS=Homo sapiens GN=PYGL
269	1	uniprot-humanreviewed	sp	O00429-2	DNM1L_HUMAN	110	80999	7	3	5	2	0.09	sp|O00429-2|DNM1L_HUMAN Isoform 4 of Dynamin-1-like protein OS=Homo sapiens GN=DNM1L
270	1	uniprot-humanreviewed	sp	P67809	YBOX1_HUMAN	110	35903	3	2	3	2	0.21	sp|P67809|YBOX1_HUMAN Nuclease-sensitive element-binding protein 1 OS=Homo sapiens GN=YBX1 PE=1 SV=3
271	1	uniprot-humanreviewed	sp	Q08945	SSRP1_HUMAN	109	81367	6	2	6	2	0.09	sp|Q08945|SSRP1_HUMAN FACT complex subunit SSRP1 OS=Homo sapiens GN=SSRP1 PE=1 SV=1
272	1	uniprot-humanreviewed	sp	P61289-2	PSME3_HUMAN	109	31038	8	4	5	3	0.38	sp|P61289-2|PSME3_HUMAN Isoform 2 of Proteasome activator complex subunit 3 OS=Homo sapiens GN=PSME3
273	1	uniprot-humanreviewed	sp	Q5JWF2-2	GNAS1_HUMAN	109	110299	6	2	6	2	0.06	sp|Q5JWF2-2|GNAS1_HUMAN Isoform XLas-2 of Guanine nucleotide-binding protein G(s) subunit alpha isoforms XLas OS=Homo sapiens GN=GNAS
273	2	uniprot-humanreviewed	sp	P04899-4	GNAI2_HUMAN	78	42035	3	2	3	2	0.17	sp|P04899-4|GNAI2_HUMAN Isoform sGi2 of Guanine nucleotide-binding protein G(i) subunit alpha-2 OS=Homo sapiens GN=GNAI2
274	1	uniprot-humanreviewed	sp	P62906	RL10A_HUMAN	108	24987	7	4	5	3	0.49	sp|P62906|RL10A_HUMAN 60S ribosomal protein L10a OS=Homo sapiens GN=RPL10A PE=1 SV=2
275	1	uniprot-humanreviewed	sp	P33316-2	DUT_HUMAN	108	17908	3	3	3	3	0.74	sp|P33316-2|DUT_HUMAN Isoform 2 of Deoxyuridine 5'-triphosphate nucleotidohydrolase, mitochondrial OS=Homo sapiens GN=DUT
276	1	uniprot-humanreviewed	sp	Q04837	SSBP_HUMAN	107	17249	7	3	6	3	0.78	sp|Q04837|SSBP_HUMAN Single-stranded DNA-binding protein, mitochondrial OS=Homo sapiens GN=SSBP1 PE=1 SV=1
277	1	uniprot-humanreviewed	sp	P49327	FAS_HUMAN	107	275877	10	2	9	2	0.03	sp|P49327|FAS_HUMAN Fatty acid synthase OS=Homo sapiens GN=FASN PE=1 SV=3
278	1	uniprot-humanreviewed	sp	P18621-3	RL17_HUMAN	107	26698	7	3	4	3	0.45	sp|P18621-3|RL17_HUMAN Isoform 3 of 60S ribosomal protein L17 OS=Homo sapiens GN=RPL17
279	1	uniprot-humanreviewed	sp	Q6NZI2	PTRF_HUMAN	106	43450	7	3	5	2	0.17	sp|Q6NZI2|PTRF_HUMAN Polymerase I and transcript release factor OS=Homo sapiens GN=PTRF PE=1 SV=1
280	1	uniprot-humanreviewed	sp	P51149	RAB7A_HUMAN	106	23760	7	5	6	4	0.75	sp|P51149|RAB7A_HUMAN Ras-related protein Rab-7a OS=Homo sapiens GN=RAB7A PE=1 SV=1
281	1	uniprot-humanreviewed	sp	P13667	PDIA4_HUMAN	106	73229	6	2	6	2	0.1	sp|P13667|PDIA4_HUMAN Protein disulfide-isomerase A4 OS=Homo sapiens GN=PDIA4 PE=1 SV=2
282	1	uniprot-humanreviewed	sp	P62910	RL32_HUMAN	105	15964	6	4	4	3	0.85	sp|P62910|RL32_HUMAN 60S ribosomal protein L32 OS=Homo sapiens GN=RPL32 PE=1 SV=2
283	1	uniprot-humanreviewed	sp	P40925-3	MDHC_HUMAN	105	38888	9	3	8	3	0.3	sp|P40925-3|MDHC_HUMAN Isoform 3 of Malate dehydrogenase, cytoplasmic OS=Homo sapiens GN=MDH1
284	1	uniprot-humanreviewed	sp	Q09161	NCBP1_HUMAN	104	92864	5	2	4	2	0.08	sp|Q09161|NCBP1_HUMAN Nuclear cap-binding protein subunit 1 OS=Homo sapiens GN=NCBP1 PE=1 SV=1
285	1	uniprot-humanreviewed	sp	P14174	MIF_HUMAN	104	12639	6	3	3	2	0.67	sp|P14174|MIF_HUMAN Macrophage migration inhibitory factor OS=Homo sapiens GN=MIF PE=1 SV=4
286	1	uniprot-humanreviewed	sp	O75643	U520_HUMAN	104	246006	16	5	14	5	0.07	sp|O75643|U520_HUMAN U5 small nuclear ribonucleoprotein 200 kDa helicase OS=Homo sapiens GN=SNRNP200 PE=1 SV=2
287	1	uniprot-humanreviewed	sp	P02795	MT2_HUMAN	102	7178	2	2	2	2	1.39	sp|P02795|MT2_HUMAN Metallothionein-2 OS=Homo sapiens GN=MT2A PE=1 SV=1
288	1	uniprot-humanreviewed	sp	P50914	RL14_HUMAN	102	23531	9	4	7	3	0.53	sp|P50914|RL14_HUMAN 60S ribosomal protein L14 OS=Homo sapiens GN=RPL14 PE=1 SV=4
289	1	uniprot-humanreviewed	sp	P47897	SYQ_HUMAN	102	88655	4	1	4	1	0.04	sp|P47897|SYQ_HUMAN Glutamine--tRNA ligase OS=Homo sapiens GN=QARS PE=1 SV=1
290	1	uniprot-humanreviewed	sp	P49720	PSB3_HUMAN	101	23219	2	2	2	2	0.33	sp|P49720|PSB3_HUMAN Proteasome subunit beta type-3 OS=Homo sapiens GN=PSMB3 PE=1 SV=2
291	1	uniprot-humanreviewed	sp	P00492	HPRT_HUMAN	101	24792	4	2	4	2	0.31	sp|P00492|HPRT_HUMAN Hypoxanthine-guanine phosphoribosyltransferase OS=Homo sapiens GN=HPRT1 PE=1 SV=2
292	1	uniprot-humanreviewed	sp	P07741	APT_HUMAN	100	19766	6	4	4	3	0.65	sp|P07741|APT_HUMAN Adenine phosphoribosyltransferase OS=Homo sapiens GN=APRT PE=1 SV=2
293	1	uniprot-humanreviewed	sp	P25789	PSA4_HUMAN	100	29750	6	3	4	2	0.25	sp|P25789|PSA4_HUMAN Proteasome subunit alpha type-4 OS=Homo sapiens GN=PSMA4 PE=1 SV=1
294	1	uniprot-humanreviewed	sp	Q8N684-2	CPSF7_HUMAN	99	51179	4	1	3	1	0.07	sp|Q8N684-2|CPSF7_HUMAN Isoform 2 of Cleavage and polyadenylation specificity factor subunit 7 OS=Homo sapiens GN=CPSF7
295	1	uniprot-humanreviewed	sp	O00567	NOP56_HUMAN	99	66408	8	2	7	2	0.11	sp|O00567|NOP56_HUMAN Nucleolar protein 56 OS=Homo sapiens GN=NOP56 PE=1 SV=4
296	1	uniprot-humanreviewed	sp	Q16543	CDC37_HUMAN	99	44953	6	4	5	3	0.25	sp|Q16543|CDC37_HUMAN Hsp90 co-chaperone Cdc37 OS=Homo sapiens GN=CDC37 PE=1 SV=1
297	1	uniprot-humanreviewed	sp	P15144	AMPN_HUMAN	99	109870	7	3	7	3	0.1	sp|P15144|AMPN_HUMAN Aminopeptidase N OS=Homo sapiens GN=ANPEP PE=1 SV=4
298	1	uniprot-humanreviewed	sp	P14866	HNRPL_HUMAN	99	64720	9	7	8	6	0.37	sp|P14866|HNRPL_HUMAN Heterogeneous nuclear ribonucleoprotein L OS=Homo sapiens GN=HNRNPL PE=1 SV=2
299	1	uniprot-humanreviewed	sp	P62854	RS26_HUMAN	98	13292	1	1	1	1	0.28	sp|P62854|RS26_HUMAN 40S ribosomal protein S26 OS=Homo sapiens GN=RPS26 PE=1 SV=3
300	1	uniprot-humanreviewed	sp	P53999	TCP4_HUMAN	98	14386	2	2	2	2	0.57	sp|P53999|TCP4_HUMAN Activated RNA polymerase II transcriptional coactivator p15 OS=Homo sapiens GN=SUB1 PE=1 SV=3
301	1	uniprot-humanreviewed	sp	P07942	LAMB1_HUMAN	98	205150	9	2	8	2	0.03	sp|P07942|LAMB1_HUMAN Laminin subunit beta-1 OS=Homo sapiens GN=LAMB1 PE=1 SV=2
302	1	uniprot-humanreviewed	sp	P07954-2	FUMH_HUMAN	97	50352	8	2	6	2	0.14	sp|P07954-2|FUMH_HUMAN Isoform Cytoplasmic of Fumarate hydratase, mitochondrial OS=Homo sapiens GN=FH
303	1	uniprot-humanreviewed	sp	P42766	RL35_HUMAN	97	14543	5	3	3	3	0.97	sp|P42766|RL35_HUMAN 60S ribosomal protein L35 OS=Homo sapiens GN=RPL35 PE=1 SV=2
304	1	uniprot-humanreviewed	sp	Q07955	SRSF1_HUMAN	97	27842	6	3	4	2	0.27	sp|Q07955|SRSF1_HUMAN Serine/arginine-rich splicing factor 1 OS=Homo sapiens GN=SRSF1 PE=1 SV=2
305	1	uniprot-humanreviewed	sp	P62263	RS14_HUMAN	96	16434	2	2	2	2	0.49	sp|P62263|RS14_HUMAN 40S ribosomal protein S14 OS=Homo sapiens GN=RPS14 PE=1 SV=3
306	1	uniprot-humanreviewed	sp	Q12874	SF3A3_HUMAN	96	59154	2	2	2	2	0.12	sp|Q12874|SF3A3_HUMAN Splicing factor 3A subunit 3 OS=Homo sapiens GN=SF3A3 PE=1 SV=1
307	1	uniprot-humanreviewed	sp	Q9H0S4-2	DDX47_HUMAN	96	45312	5	2	5	2	0.16	sp|Q9H0S4-2|DDX47_HUMAN Isoform 2 of Probable ATP-dependent RNA helicase DDX47 OS=Homo sapiens GN=DDX47
308	1	uniprot-humanreviewed	sp	P02786	TFR1_HUMAN	95	85274	5	2	5	2	0.08	sp|P02786|TFR1_HUMAN Transferrin receptor protein 1 OS=Homo sapiens GN=TFRC PE=1 SV=2
309	1	uniprot-humanreviewed	sp	Q9NZI8	IF2B1_HUMAN	95	63783	9	2	8	2	0.11	sp|Q9NZI8|IF2B1_HUMAN Insulin-like growth factor 2 mRNA-binding protein 1 OS=Homo sapiens GN=IGF2BP1 PE=1 SV=2
310	1	uniprot-humanreviewed	sp	Q96RT1-2	LAP2_HUMAN	95	154515	3	2	3	2	0.05	sp|Q96RT1-2|LAP2_HUMAN Isoform 2 of Protein LAP2 OS=Homo sapiens GN=ERBB2IP
311	1	uniprot-humanreviewed	sp	P61006	RAB8A_HUMAN	95	23824	5	3	4	2	0.32	sp|P61006|RAB8A_HUMAN Ras-related protein Rab-8A OS=Homo sapiens GN=RAB8A PE=1 SV=1
311	2	uniprot-humanreviewed	sp	P61026	RAB10_HUMAN	91	22755	4	3	3	2	0.34	sp|P61026|RAB10_HUMAN Ras-related protein Rab-10 OS=Homo sapiens GN=RAB10 PE=1 SV=1
311	3	uniprot-humanreviewed	sp	P62820-2	RAB1A_HUMAN	86	15549	9	4	5	2	0.53	sp|P62820-2|RAB1A_HUMAN Isoform 2 of Ras-related protein Rab-1A OS=Homo sapiens GN=RAB1A
312	1	uniprot-humanreviewed	sp	P61158	ARP3_HUMAN	95	47797	10	4	7	3	0.24	sp|P61158|ARP3_HUMAN Actin-related protein 3 OS=Homo sapiens GN=ACTR3 PE=1 SV=3
313	1	uniprot-humanreviewed	sp	P68402	PA1B2_HUMAN	94	25724	2	2	2	2	0.3	sp|P68402|PA1B2_HUMAN Platelet-activating factor acetylhydrolase IB subunit beta OS=Homo sapiens GN=PAFAH1B2 PE=1 SV=1
314	1	uniprot-humanreviewed	sp	P26368-2	U2AF2_HUMAN	94	53429	5	4	5	4	0.29	sp|P26368-2|U2AF2_HUMAN Isoform 2 of Splicing factor U2AF 65 kDa subunit OS=Homo sapiens GN=U2AF2
315	1	uniprot-humanreviewed	sp	O43809	CPSF5_HUMAN	94	26268	3	1	3	1	0.14	sp|O43809|CPSF5_HUMAN Cleavage and polyadenylation specificity factor subunit 5 OS=Homo sapiens GN=NUDT21 PE=1 SV=1
316	1	uniprot-humanreviewed	sp	P61088	UBE2N_HUMAN	94	17184	9	2	7	2	0.47	sp|P61088|UBE2N_HUMAN Ubiquitin-conjugating enzyme E2 N OS=Homo sapiens GN=UBE2N PE=1 SV=1
317	1	uniprot-humanreviewed	sp	P54727	RD23B_HUMAN	94	43202	6	2	5	2	0.17	sp|P54727|RD23B_HUMAN UV excision repair protein RAD23 homolog B OS=Homo sapiens GN=RAD23B PE=1 SV=1
318	1	uniprot-humanreviewed	sp	P63208-2	SKP1_HUMAN	94	18223	6	3	5	3	0.72	sp|P63208-2|SKP1_HUMAN Isoform 2 of S-phase kinase-associated protein 1 OS=Homo sapiens GN=SKP1
319	1	uniprot-humanreviewed	sp	P05455	LA_HUMAN	94	46979	4	1	4	1	0.07	sp|P05455|LA_HUMAN Lupus La protein OS=Homo sapiens GN=SSB PE=1 SV=2
320	1	uniprot-humanreviewed	sp	Q15758	AAAT_HUMAN	94	57018	6	3	4	3	0.19	sp|Q15758|AAAT_HUMAN Neutral amino acid transporter B(0) OS=Homo sapiens GN=SLC1A5 PE=1 SV=2
321	1	uniprot-humanreviewed	sp	Q6YHK3-4	CD109_HUMAN	93	160508	5	2	5	2	0.04	sp|Q6YHK3-4|CD109_HUMAN Isoform 4 of CD109 antigen OS=Homo sapiens GN=CD109
322	1	uniprot-humanreviewed	sp	P07602-2	SAP_HUMAN	93	60142	8	4	6	3	0.18	sp|P07602-2|SAP_HUMAN Isoform Sap-mu-6 of Prosaposin OS=Homo sapiens GN=PSAP
323	1	uniprot-humanreviewed	sp	P51148-2	RAB5C_HUMAN	93	27247	1	1	1	1	0.13	sp|P51148-2|RAB5C_HUMAN Isoform 2 of Ras-related protein Rab-5C OS=Homo sapiens GN=RAB5C
324	1	uniprot-humanreviewed	sp	P49915	GUAA_HUMAN	92	77408	7	3	6	3	0.14	sp|P49915|GUAA_HUMAN GMP synthase [glutamine-hydrolyzing] OS=Homo sapiens GN=GMPS PE=1 SV=1
325	1	uniprot-humanreviewed	sp	P52209-2	6PGD_HUMAN	92	52352	9	2	6	2	0.14	sp|P52209-2|6PGD_HUMAN Isoform 2 of 6-phosphogluconate dehydrogenase, decarboxylating OS=Homo sapiens GN=PGD
326	1	uniprot-humanreviewed	sp	Q14019	COTL1_HUMAN	92	16049	6	5	5	4	1.26	sp|Q14019|COTL1_HUMAN Coactosin-like protein OS=Homo sapiens GN=COTL1 PE=1 SV=3
327	1	uniprot-humanreviewed	sp	P54886-2	P5CS_HUMAN	91	87776	6	2	6	2	0.08	sp|P54886-2|P5CS_HUMAN Isoform Short of Delta-1-pyrroline-5-carboxylate synthase OS=Homo sapiens GN=ALDH18A1
328	1	uniprot-humanreviewed	sp	Q9H3U1-2	UN45A_HUMAN	90	102865	3	1	3	1	0.03	sp|Q9H3U1-2|UN45A_HUMAN Isoform 2 of Protein unc-45 homolog A OS=Homo sapiens GN=UNC45A
329	1	uniprot-humanreviewed	sp	O75506	HSBP1_HUMAN	90	8538	2	2	1	1	0.45	sp|O75506|HSBP1_HUMAN Heat shock factor-binding protein 1 OS=Homo sapiens GN=HSBP1 PE=1 SV=1
330	1	uniprot-humanreviewed	sp	Q86V81	THOC4_HUMAN	90	26872	7	2	6	2	0.28	sp|Q86V81|THOC4_HUMAN THO complex subunit 4 OS=Homo sapiens GN=ALYREF PE=1 SV=3
331	1	uniprot-humanreviewed	sp	Q92804-2	RBP56_HUMAN	89	61749	4	3	3	2	0.12	sp|Q92804-2|RBP56_HUMAN Isoform Short of TATA-binding protein-associated factor 2N OS=Homo sapiens GN=TAF15
331	2	uniprot-humanreviewed	sp	P35637-2	FUS_HUMAN	87	53551	5	3	3	2	0.13	sp|P35637-2|FUS_HUMAN Isoform Short of RNA-binding protein FUS OS=Homo sapiens GN=FUS
332	1	uniprot-humanreviewed	sp	O94826	TOM70_HUMAN	89	68096	7	1	6	1	0.05	sp|O94826|TOM70_HUMAN Mitochondrial import receptor subunit TOM70 OS=Homo sapiens GN=TOMM70A PE=1 SV=1
333	1	uniprot-humanreviewed	sp	P41091	IF2G_HUMAN	89	51647	6	3	5	3	0.22	sp|P41091|IF2G_HUMAN Eukaryotic translation initiation factor 2 subunit 3 OS=Homo sapiens GN=EIF2S3 PE=1 SV=3
334	1	uniprot-humanreviewed	sp	Q96FQ6	S10AG_HUMAN	89	11851	3	2	2	2	0.73	sp|Q96FQ6|S10AG_HUMAN Protein S100-A16 OS=Homo sapiens GN=S100A16 PE=1 SV=1
335	1	uniprot-humanreviewed	sp	P25787	PSA2_HUMAN	88	25996	6	3	6	3	0.47	sp|P25787|PSA2_HUMAN Proteasome subunit alpha type-2 OS=Homo sapiens GN=PSMA2 PE=1 SV=2
336	1	uniprot-humanreviewed	sp	O95777	LSM8_HUMAN	88	10396	2	1	2	1	0.36	sp|O95777|LSM8_HUMAN U6 snRNA-associated Sm-like protein LSm8 OS=Homo sapiens GN=LSM8 PE=1 SV=3
337	1	uniprot-humanreviewed	sp	Q01082-2	SPTB2_HUMAN	88	253618	17	2	16	2	0.03	sp|Q01082-2|SPTB2_HUMAN Isoform Short of Spectrin beta chain, non-erythrocytic 1 OS=Homo sapiens GN=SPTBN1
338	1	uniprot-humanreviewed	sp	P46781	RS9_HUMAN	88	22635	14	8	9	5	1.08	sp|P46781|RS9_HUMAN 40S ribosomal protein S9 OS=Homo sapiens GN=RPS9 PE=1 SV=3
339	1	uniprot-humanreviewed	sp	P25788-2	PSA3_HUMAN	88	27858	4	2	4	2	0.27	sp|P25788-2|PSA3_HUMAN Isoform 2 of Proteasome subunit alpha type-3 OS=Homo sapiens GN=PSMA3
340	1	uniprot-humanreviewed	sp	P62841	RS15_HUMAN	87	17029	2	1	2	1	0.21	sp|P62841|RS15_HUMAN 40S ribosomal protein S15 OS=Homo sapiens GN=RPS15 PE=1 SV=2
341	1	uniprot-humanreviewed	sp	Q9UBE0	SAE1_HUMAN	87	38882	7	1	4	1	0.09	sp|Q9UBE0|SAE1_HUMAN SUMO-activating enzyme subunit 1 OS=Homo sapiens GN=SAE1 PE=1 SV=1
342	1	uniprot-humanreviewed	sp	P48047	ATPO_HUMAN	87	23377	4	2	3	2	0.33	sp|P48047|ATPO_HUMAN ATP synthase subunit O, mitochondrial OS=Homo sapiens GN=ATP5O PE=1 SV=1
343	1	uniprot-humanreviewed	sp	P62913	RL11_HUMAN	87	20468	9	4	6	3	0.63	sp|P62913|RL11_HUMAN 60S ribosomal protein L11 OS=Homo sapiens GN=RPL11 PE=1 SV=2
344	1	uniprot-humanreviewed	sp	Q14137-2	BOP1_HUMAN	86	72455	4	2	4	2	0.1	sp|Q14137-2|BOP1_HUMAN Isoform 2 of Ribosome biogenesis protein BOP1 OS=Homo sapiens GN=BOP1
345	1	uniprot-humanreviewed	sp	P56537	IF6_HUMAN	86	27095	5	3	4	3	0.45	sp|P56537|IF6_HUMAN Eukaryotic translation initiation factor 6 OS=Homo sapiens GN=EIF6 PE=1 SV=1
346	1	uniprot-humanreviewed	sp	Q5VYK3	ECM29_HUMAN	86	205985	9	2	8	2	0.03	sp|Q5VYK3|ECM29_HUMAN Proteasome-associated protein ECM29 homolog OS=Homo sapiens GN=ECM29 PE=1 SV=2
347	1	uniprot-humanreviewed	sp	P43121-2	MUC18_HUMAN	86	58196	2	1	2	1	0.06	sp|P43121-2|MUC18_HUMAN Isoform 2 of Cell surface glycoprotein MUC18 OS=Homo sapiens GN=MCAM
348	1	uniprot-humanreviewed	sp	P83731	RL24_HUMAN	86	17882	9	4	5	3	0.74	sp|P83731|RL24_HUMAN 60S ribosomal protein L24 OS=Homo sapiens GN=RPL24 PE=1 SV=1
349	1	uniprot-humanreviewed	sp	Q92688-2	AN32B_HUMAN	86	22434	5	4	4	3	0.56	sp|Q92688-2|AN32B_HUMAN Isoform 2 of Acidic leucine-rich nuclear phosphoprotein 32 family member B OS=Homo sapiens GN=ANP32B
349	2	uniprot-humanreviewed	sp	P39687	AN32A_HUMAN	79	28682	8	4	6	3	0.42	sp|P39687|AN32A_HUMAN Acidic leucine-rich nuclear phosphoprotein 32 family member A OS=Homo sapiens GN=ANP32A PE=1 SV=1
350	1	uniprot-humanreviewed	sp	P30085	KCY_HUMAN	85	22436	4	4	4	4	0.81	sp|P30085|KCY_HUMAN UMP-CMP kinase OS=Homo sapiens GN=CMPK1 PE=1 SV=3
351	1	uniprot-humanreviewed	sp	O60684	IMA7_HUMAN	85	60733	6	1	5	1	0.06	sp|O60684|IMA7_HUMAN Importin subunit alpha-7 OS=Homo sapiens GN=KPNA6 PE=1 SV=1
352	1	uniprot-humanreviewed	sp	P60903	S10AA_HUMAN	84	11310	4	3	2	2	0.77	sp|P60903|S10AA_HUMAN Protein S100-A10 OS=Homo sapiens GN=S100A10 PE=1 SV=2
353	1	uniprot-humanreviewed	sp	P47914	RL29_HUMAN	84	17798	3	2	2	2	0.45	sp|P47914|RL29_HUMAN 60S ribosomal protein L29 OS=Homo sapiens GN=RPL29 PE=1 SV=2
354	1	uniprot-humanreviewed	sp	Q92621	NU205_HUMAN	83	230171	7	1	5	1	0.01	sp|Q92621|NU205_HUMAN Nuclear pore complex protein Nup205 OS=Homo sapiens GN=NUP205 PE=1 SV=3
355	1	uniprot-humanreviewed	sp	Q9UMS4	PRP19_HUMAN	82	55603	4	1	3	1	0.06	sp|Q9UMS4|PRP19_HUMAN Pre-mRNA-processing factor 19 OS=Homo sapiens GN=PRPF19 PE=1 SV=1
356	1	uniprot-humanreviewed	sp	O00505	IMA4_HUMAN	82	58288	3	1	3	1	0.06	sp|O00505|IMA4_HUMAN Importin subunit alpha-4 OS=Homo sapiens GN=KPNA3 PE=1 SV=2
357	1	uniprot-humanreviewed	sp	Q96S52-2	PIGS_HUMAN	82	61081	2	1	2	1	0.06	sp|Q96S52-2|PIGS_HUMAN Isoform 2 of GPI transamidase component PIG-S OS=Homo sapiens GN=PIGS
358	1	uniprot-humanreviewed	sp	O75367-2	H2AY_HUMAN	82	39330	9	4	8	4	0.41	sp|O75367-2|H2AY_HUMAN Isoform 1 of Core histone macro-H2A.1 OS=Homo sapiens GN=H2AFY
359	1	uniprot-humanreviewed	sp	P39748	FEN1_HUMAN	82	42908	6	2	5	2	0.17	sp|P39748|FEN1_HUMAN Flap endonuclease 1 OS=Homo sapiens GN=FEN1 PE=1 SV=1
360	1	uniprot-humanreviewed	sp	P30048-2	PRDX3_HUMAN	82	26107	5	2	4	2	0.29	sp|P30048-2|PRDX3_HUMAN Isoform 2 of Thioredoxin-dependent peroxide reductase, mitochondrial OS=Homo sapiens GN=PRDX3
361	1	uniprot-humanreviewed	sp	P17980	PRS6A_HUMAN	81	49458	7	2	4	2	0.15	sp|P17980|PRS6A_HUMAN 26S protease regulatory subunit 6A OS=Homo sapiens GN=PSMC3 PE=1 SV=3
362	1	uniprot-humanreviewed	sp	P46940	IQGA1_HUMAN	81	189761	17	1	14	1	0.02	sp|P46940|IQGA1_HUMAN Ras GTPase-activating-like protein IQGAP1 OS=Homo sapiens GN=IQGAP1 PE=1 SV=1
363	1	uniprot-humanreviewed	sp	P62879	GBB2_HUMAN	81	38048	4	3	4	3	0.3	sp|P62879|GBB2_HUMAN Guanine nucleotide-binding protein G(I)/G(S)/G(T) subunit beta-2 OS=Homo sapiens GN=GNB2 PE=1 SV=3
364	1	uniprot-humanreviewed	sp	P30040	ERP29_HUMAN	81	29032	5	2	5	2	0.26	sp|P30040|ERP29_HUMAN Endoplasmic reticulum resident protein 29 OS=Homo sapiens GN=ERP29 PE=1 SV=4
365	1	uniprot-humanreviewed	sp	O75347-2	TBCA_HUMAN	81	15952	4	2	3	2	0.51	sp|O75347-2|TBCA_HUMAN Isoform 2 of Tubulin-specific chaperone A OS=Homo sapiens GN=TBCA
366	1	uniprot-humanreviewed	sp	P61224-2	RAP1B_HUMAN	80	15574	3	1	3	1	0.24	sp|P61224-2|RAP1B_HUMAN Isoform 2 of Ras-related protein Rap-1b OS=Homo sapiens GN=RAP1B
367	1	uniprot-humanreviewed	sp	Q9Y4L1	HYOU1_HUMAN	80	111494	16	2	13	2	0.06	sp|Q9Y4L1|HYOU1_HUMAN Hypoxia up-regulated protein 1 OS=Homo sapiens GN=HYOU1 PE=1 SV=1
368	1	uniprot-humanreviewed	sp	Q9NQC3	RTN4_HUMAN	80	130250	6	1	6	1	0.03	sp|Q9NQC3|RTN4_HUMAN Reticulon-4 OS=Homo sapiens GN=RTN4 PE=1 SV=2
369	1	uniprot-humanreviewed	sp	Q13442	HAP28_HUMAN	80	20618	3	2	3	2	0.38	sp|Q13442|HAP28_HUMAN 28 kDa heat- and acid-stable phosphoprotein OS=Homo sapiens GN=PDAP1 PE=1 SV=1
370	1	uniprot-humanreviewed	sp	Q3ZCQ8-2	TIM50_HUMAN	80	50946	6	1	5	1	0.07	sp|Q3ZCQ8-2|TIM50_HUMAN Isoform 2 of Mitochondrial import inner membrane translocase subunit TIM50 OS=Homo sapiens GN=TIMM50
371	1	uniprot-humanreviewed	sp	Q15459	SF3A1_HUMAN	80	88888	8	3	8	3	0.12	sp|Q15459|SF3A1_HUMAN Splicing factor 3A subunit 1 OS=Homo sapiens GN=SF3A1 PE=1 SV=1
372	1	uniprot-humanreviewed	sp	P04792	HSPB1_HUMAN	80	22826	8	4	6	3	0.55	sp|P04792|HSPB1_HUMAN Heat shock protein beta-1 OS=Homo sapiens GN=HSPB1 PE=1 SV=2
373	1	uniprot-humanreviewed	sp	Q9NZ01	TECR_HUMAN	80	36410	7	2	3	1	0.1	sp|Q9NZ01|TECR_HUMAN Very-long-chain enoyl-CoA reductase OS=Homo sapiens GN=TECR PE=1 SV=1
374	1	uniprot-humanreviewed	sp	Q16658	FSCN1_HUMAN	80	55123	6	4	5	3	0.2	sp|Q16658|FSCN1_HUMAN Fascin OS=Homo sapiens GN=FSCN1 PE=1 SV=3
375	1	uniprot-humanreviewed	sp	P00491	PNPH_HUMAN	79	32325	3	2	2	2	0.23	sp|P00491|PNPH_HUMAN Purine nucleoside phosphorylase OS=Homo sapiens GN=PNP PE=1 SV=2
376	1	uniprot-humanreviewed	sp	P08579	RU2B_HUMAN	79	25470	6	5	3	3	0.48	sp|P08579|RU2B_HUMAN U2 small nuclear ribonucleoprotein B'' OS=Homo sapiens GN=SNRPB2 PE=1 SV=1
377	1	uniprot-humanreviewed	sp	P00505-2	AATM_HUMAN	79	43344	4	1	4	1	0.08	sp|P00505-2|AATM_HUMAN Isoform 2 of Aspartate aminotransferase, mitochondrial OS=Homo sapiens GN=GOT2
378	1	uniprot-humanreviewed	sp	P46821	MAP1B_HUMAN	79	271665	10	2	7	2	0.03	sp|P46821|MAP1B_HUMAN Microtubule-associated protein 1B OS=Homo sapiens GN=MAP1B PE=1 SV=2
379	1	uniprot-humanreviewed	sp	Q99471-2	PFD5_HUMAN	78	7590	2	2	1	1	0.52	sp|Q99471-2|PFD5_HUMAN Isoform 2 of Prefoldin subunit 5 OS=Homo sapiens GN=PFDN5
380	1	uniprot-humanreviewed	sp	P54619-2	AAKG1_HUMAN	77	34233	1	1	1	1	0.1	sp|P54619-2|AAKG1_HUMAN Isoform 2 of 5'-AMP-activated protein kinase subunit gamma-1 OS=Homo sapiens GN=PRKAG1
381	1	uniprot-humanreviewed	sp	Q07666-2	KHDR1_HUMAN	77	45946	6	2	4	2	0.16	sp|Q07666-2|KHDR1_HUMAN Isoform 2 of KH domain-containing, RNA-binding, signal transduction-associated protein 1 OS=Homo sapiens GN=KHDRBS1
382	1	uniprot-humanreviewed	sp	O75694-2	NU155_HUMAN	77	150518	3	1	3	1	0.02	sp|O75694-2|NU155_HUMAN Isoform 2 of Nuclear pore complex protein Nup155 OS=Homo sapiens GN=NUP155
383	1	uniprot-humanreviewed	sp	P36776-2	LONM_HUMAN	76	100790	9	1	7	1	0.03	sp|P36776-2|LONM_HUMAN Isoform 2 of Lon protease homolog, mitochondrial OS=Homo sapiens GN=LONP1
384	1	uniprot-humanreviewed	sp	P22087	FBRL_HUMAN	76	33877	5	2	5	2	0.22	sp|P22087|FBRL_HUMAN rRNA 2'-O-methyltransferase fibrillarin OS=Homo sapiens GN=FBL PE=1 SV=2
385	1	uniprot-humanreviewed	sp	P52565-2	GDIR1_HUMAN	76	18278	3	2	3	2	0.43	sp|P52565-2|GDIR1_HUMAN Isoform 2 of Rho GDP-dissociation inhibitor 1 OS=Homo sapiens GN=ARHGDIA
386	1	uniprot-humanreviewed	sp	Q16891-2	MIC60_HUMAN	76	82973	12	3	10	3	0.13	sp|Q16891-2|MIC60_HUMAN Isoform 2 of MICOS complex subunit MIC60 OS=Homo sapiens GN=IMMT
387	1	uniprot-humanreviewed	sp	Q7L1Q6-2	BZW1_HUMAN	76	40627	4	1	4	1	0.09	sp|Q7L1Q6-2|BZW1_HUMAN Isoform 2 of Basic leucine zipper and W2 domain-containing protein 1 OS=Homo sapiens GN=BZW1
388	1	uniprot-humanreviewed	sp	P09496-2	CLCA_HUMAN	76	23704	7	2	6	2	0.32	sp|P09496-2|CLCA_HUMAN Isoform Non-brain of Clathrin light chain A OS=Homo sapiens GN=CLTA
389	1	uniprot-humanreviewed	sp	O94925-3	GLSK_HUMAN	76	66216	12	3	7	3	0.17	sp|O94925-3|GLSK_HUMAN Isoform 3 of Glutaminase kidney isoform, mitochondrial OS=Homo sapiens GN=GLS
390	1	uniprot-humanreviewed	sp	P46777	RL5_HUMAN	76	34569	5	3	5	3	0.34	sp|P46777|RL5_HUMAN 60S ribosomal protein L5 OS=Homo sapiens GN=RPL5 PE=1 SV=3
391	1	uniprot-humanreviewed	sp	P11166	GTR1_HUMAN	76	54391	2	2	2	2	0.13	sp|P11166|GTR1_HUMAN Solute carrier family 2, facilitated glucose transporter member 1 OS=Homo sapiens GN=SLC2A1 PE=1 SV=2
392	1	uniprot-humanreviewed	sp	Q9UNQ2	DIM1_HUMAN	75	35499	1	1	1	1	0.1	sp|Q9UNQ2|DIM1_HUMAN Probable dimethyladenosine transferase OS=Homo sapiens GN=DIMT1 PE=1 SV=1
393	1	uniprot-humanreviewed	sp	Q15397	K0020_HUMAN	75	73937	11	3	9	3	0.15	sp|Q15397|K0020_HUMAN Pumilio domain-containing protein KIAA0020 OS=Homo sapiens GN=KIAA0020 PE=1 SV=3
394	1	uniprot-humanreviewed	sp	Q13492-4	PICAL_HUMAN	74	59938	5	2	5	2	0.12	sp|Q13492-4|PICAL_HUMAN Isoform 4 of Phosphatidylinositol-binding clathrin assembly protein OS=Homo sapiens GN=PICALM
395	1	uniprot-humanreviewed	sp	Q9NW13	RBM28_HUMAN	74	86198	6	1	6	1	0.04	sp|Q9NW13|RBM28_HUMAN RNA-binding protein 28 OS=Homo sapiens GN=RBM28 PE=1 SV=3
396	1	uniprot-humanreviewed	sp	O15371-2	EIF3D_HUMAN	74	58731	4	2	3	2	0.12	sp|O15371-2|EIF3D_HUMAN Isoform 2 of Eukaryotic translation initiation factor 3 subunit D OS=Homo sapiens GN=EIF3D
397	1	uniprot-humanreviewed	sp	Q9Y3F4-2	STRAP_HUMAN	74	40095	5	3	4	3	0.29	sp|Q9Y3F4-2|STRAP_HUMAN Isoform 2 of Serine-threonine kinase receptor-associated protein OS=Homo sapiens GN=STRAP
398	1	uniprot-humanreviewed	sp	Q9HB71	CYBP_HUMAN	74	26308	3	2	3	2	0.29	sp|Q9HB71|CYBP_HUMAN Calcyclin-binding protein OS=Homo sapiens GN=CACYBP PE=1 SV=2
399	1	uniprot-humanreviewed	sp	P04632	CPNS1_HUMAN	74	28469	6	2	4	1	0.12	sp|P04632|CPNS1_HUMAN Calpain small subunit 1 OS=Homo sapiens GN=CAPNS1 PE=1 SV=1
400	1	uniprot-humanreviewed	sp	P27708	PYR1_HUMAN	73	245167	9	2	7	2	0.03	sp|P27708|PYR1_HUMAN CAD protein OS=Homo sapiens GN=CAD PE=1 SV=3
401	1	uniprot-humanreviewed	sp	P46779-2	RL28_HUMAN	73	18760	6	3	5	3	0.7	sp|P46779-2|RL28_HUMAN Isoform 2 of 60S ribosomal protein L28 OS=Homo sapiens GN=RPL28
402	1	uniprot-humanreviewed	sp	Q9UL25	RAB21_HUMAN	73	24731	3	1	3	1	0.14	sp|Q9UL25|RAB21_HUMAN Ras-related protein Rab-21 OS=Homo sapiens GN=RAB21 PE=1 SV=3
403	1	uniprot-humanreviewed	sp	Q99848	EBP2_HUMAN	73	34887	5	4	4	4	0.47	sp|Q99848|EBP2_HUMAN Probable rRNA-processing protein EBP2 OS=Homo sapiens GN=EBNA1BP2 PE=1 SV=2
404	1	uniprot-humanreviewed	sp	O15355	PPM1G_HUMAN	72	59919	6	2	4	2	0.12	sp|O15355|PPM1G_HUMAN Protein phosphatase 1G OS=Homo sapiens GN=PPM1G PE=1 SV=1
405	1	uniprot-humanreviewed	sp	Q9Y2B0	CNPY2_HUMAN	66	20981	2	2	2	2	0.37	sp|Q9Y2B0|CNPY2_HUMAN Protein canopy homolog 2 OS=Homo sapiens GN=CNPY2 PE=1 SV=1
406	1	uniprot-humanreviewed	sp	Q9BXP5-2	SRRT_HUMAN	72	100670	3	1	2	1	0.03	sp|Q9BXP5-2|SRRT_HUMAN Isoform 2 of Serrate RNA effector molecule homolog OS=Homo sapiens GN=SRRT
407	1	uniprot-humanreviewed	sp	Q99584	S10AD_HUMAN	72	11464	9	2	4	2	0.76	sp|Q99584|S10AD_HUMAN Protein S100-A13 OS=Homo sapiens GN=S100A13 PE=1 SV=1
408	1	uniprot-humanreviewed	sp	Q6EEV6	SUMO4_HUMAN	71	10735	1	1	1	1	0.35	sp|Q6EEV6|SUMO4_HUMAN Small ubiquitin-related modifier 4 OS=Homo sapiens GN=SUMO4 PE=1 SV=2
409	1	uniprot-humanreviewed	sp	Q02952-2	AKA12_HUMAN	71	182150	9	1	9	1	0.02	sp|Q02952-2|AKA12_HUMAN Isoform 2 of A-kinase anchor protein 12 OS=Homo sapiens GN=AKAP12
410	1	uniprot-humanreviewed	sp	Q13148	TADBP_HUMAN	71	45053	4	1	3	1	0.08	sp|Q13148|TADBP_HUMAN TAR DNA-binding protein 43 OS=Homo sapiens GN=TARDBP PE=1 SV=1
411	1	uniprot-humanreviewed	sp	P99999	CYC_HUMAN	71	11855	2	2	2	2	0.73	sp|P99999|CYC_HUMAN Cytochrome c OS=Homo sapiens GN=CYCS PE=1 SV=2
412	1	uniprot-humanreviewed	sp	Q8WUM4-2	PDC6I_HUMAN	71	97339	5	1	5	1	0.04	sp|Q8WUM4-2|PDC6I_HUMAN Isoform 2 of Programmed cell death 6-interacting protein OS=Homo sapiens GN=PDCD6IP
413	1	uniprot-humanreviewed	sp	Q9BVI4	NOC4L_HUMAN	70	58830	2	1	2	1	0.06	sp|Q9BVI4|NOC4L_HUMAN Nucleolar complex protein 4 homolog OS=Homo sapiens GN=NOC4L PE=1 SV=1
414	1	uniprot-humanreviewed	sp	O14950	ML12B_HUMAN	70	19824	1	1	1	1	0.18	sp|O14950|ML12B_HUMAN Myosin regulatory light chain 12B OS=Homo sapiens GN=MYL12B PE=1 SV=2
415	1	uniprot-humanreviewed	sp	P49207	RL34_HUMAN	70	13513	6	3	5	3	1.06	sp|P49207|RL34_HUMAN 60S ribosomal protein L34 OS=Homo sapiens GN=RPL34 PE=1 SV=3
416	1	uniprot-humanreviewed	sp	Q15427	SF3B4_HUMAN	70	44414	3	2	3	2	0.16	sp|Q15427|SF3B4_HUMAN Splicing factor 3B subunit 4 OS=Homo sapiens GN=SF3B4 PE=1 SV=1
417	1	uniprot-humanreviewed	sp	O95433-2	AHSA1_HUMAN	69	32490	1	1	1	1	0.11	sp|O95433-2|AHSA1_HUMAN Isoform 2 of Activator of 90 kDa heat shock protein ATPase homolog 1 OS=Homo sapiens GN=AHSA1
418	1	uniprot-humanreviewed	sp	P51571	SSRD_HUMAN	69	19158	3	2	2	2	0.41	sp|P51571|SSRD_HUMAN Translocon-associated protein subunit delta OS=Homo sapiens GN=SSR4 PE=1 SV=1
419	1	uniprot-humanreviewed	sp	P12270	TPR_HUMAN	69	267530	11	2	11	2	0.03	sp|P12270|TPR_HUMAN Nucleoprotein TPR OS=Homo sapiens GN=TPR PE=1 SV=3
420	1	uniprot-humanreviewed	sp	O15145	ARPC3_HUMAN	68	20761	3	1	3	1	0.17	sp|O15145|ARPC3_HUMAN Actin-related protein 2/3 complex subunit 3 OS=Homo sapiens GN=ARPC3 PE=1 SV=3
421	1	uniprot-humanreviewed	sp	O43175	SERA_HUMAN	68	57356	6	3	5	3	0.19	sp|O43175|SERA_HUMAN D-3-phosphoglycerate dehydrogenase OS=Homo sapiens GN=PHGDH PE=1 SV=4
422	1	uniprot-humanreviewed	sp	Q9UBB4	ATX10_HUMAN	68	54196	6	1	4	1	0.06	sp|Q9UBB4|ATX10_HUMAN Ataxin-10 OS=Homo sapiens GN=ATXN10 PE=1 SV=1
423	1	uniprot-humanreviewed	sp	P62861	RS30_HUMAN	68	6644	2	1	2	1	0.6	sp|P62861|RS30_HUMAN 40S ribosomal protein S30 OS=Homo sapiens GN=FAU PE=1 SV=1
424	1	uniprot-humanreviewed	sp	P14854	CX6B1_HUMAN	68	10414	1	1	1	1	0.36	sp|P14854|CX6B1_HUMAN Cytochrome c oxidase subunit 6B1 OS=Homo sapiens GN=COX6B1 PE=1 SV=2
425	1	uniprot-humanreviewed	sp	P04181-2	OAT_HUMAN	68	33117	2	2	2	2	0.22	sp|P04181-2|OAT_HUMAN Isoform 2 of Ornithine aminotransferase, mitochondrial OS=Homo sapiens GN=OAT
426	1	uniprot-humanreviewed	sp	Q15046	SYK_HUMAN	67	68461	7	3	7	3	0.16	sp|Q15046|SYK_HUMAN Lysine--tRNA ligase OS=Homo sapiens GN=KARS PE=1 SV=3
427	1	uniprot-humanreviewed	sp	O14737	PDCD5_HUMAN	67	14276	2	1	2	1	0.26	sp|O14737|PDCD5_HUMAN Programmed cell death protein 5 OS=Homo sapiens GN=PDCD5 PE=1 SV=3
428	1	uniprot-humanreviewed	sp	O95373	IPO7_HUMAN	67	120751	7	3	5	2	0.06	sp|O95373|IPO7_HUMAN Importin-7 OS=Homo sapiens GN=IPO7 PE=1 SV=1
429	1	uniprot-humanreviewed	sp	P13473-2	LAMP2_HUMAN	67	45498	1	1	1	1	0.08	sp|P13473-2|LAMP2_HUMAN Isoform LAMP-2B of Lysosome-associated membrane glycoprotein 2 OS=Homo sapiens GN=LAMP2
430	1	uniprot-humanreviewed	sp	P51858	HDGF_HUMAN	67	26886	6	3	3	3	0.45	sp|P51858|HDGF_HUMAN Hepatoma-derived growth factor OS=Homo sapiens GN=HDGF PE=1 SV=1
431	1	uniprot-humanreviewed	sp	Q9GZL7	WDR12_HUMAN	67	48191	2	1	2	1	0.07	sp|Q9GZL7|WDR12_HUMAN Ribosome biogenesis protein WDR12 OS=Homo sapiens GN=WDR12 PE=1 SV=2
432	1	uniprot-humanreviewed	sp	Q9NVP1	DDX18_HUMAN	67	75702	8	1	7	1	0.05	sp|Q9NVP1|DDX18_HUMAN ATP-dependent RNA helicase DDX18 OS=Homo sapiens GN=DDX18 PE=1 SV=2
433	1	uniprot-humanreviewed	sp	P29317	EPHA2_HUMAN	66	109679	8	2	7	2	0.06	sp|P29317|EPHA2_HUMAN Ephrin type-A receptor 2 OS=Homo sapiens GN=EPHA2 PE=1 SV=2
434	1	uniprot-humanreviewed	sp	Q16222-2	UAP1_HUMAN	66	57391	4	1	3	1	0.06	sp|Q16222-2|UAP1_HUMAN Isoform AGX1 of UDP-N-acetylhexosamine pyrophosphorylase OS=Homo sapiens GN=UAP1
435	1	uniprot-humanreviewed	sp	Q9BVP2-2	GNL3_HUMAN	65	61016	5	1	5	1	0.06	sp|Q9BVP2-2|GNL3_HUMAN Isoform 2 of Guanine nucleotide-binding protein-like 3 OS=Homo sapiens GN=GNL3
436	1	uniprot-humanreviewed	sp	P78417-3	GSTO1_HUMAN	65	25065	6	3	4	2	0.3	sp|P78417-3|GSTO1_HUMAN Isoform 3 of Glutathione S-transferase omega-1 OS=Homo sapiens GN=GSTO1
437	1	uniprot-humanreviewed	sp	Q96A72	MGN2_HUMAN	65	17322	3	1	3	1	0.21	sp|Q96A72|MGN2_HUMAN Protein mago nashi homolog 2 OS=Homo sapiens GN=MAGOHB PE=1 SV=1
438	1	uniprot-humanreviewed	sp	Q8WXF1-2	PSPC1_HUMAN	64	45713	4	1	3	1	0.08	sp|Q8WXF1-2|PSPC1_HUMAN Isoform 2 of Paraspeckle component 1 OS=Homo sapiens GN=PSPC1
439	1	uniprot-humanreviewed	sp	Q9HDC9	APMAP_HUMAN	64	46622	9	2	7	2	0.16	sp|Q9HDC9|APMAP_HUMAN Adipocyte plasma membrane-associated protein OS=Homo sapiens GN=APMAP PE=1 SV=2
440	1	uniprot-humanreviewed	sp	P42677	RS27_HUMAN	64	9797	4	2	2	2	0.93	sp|P42677|RS27_HUMAN 40S ribosomal protein S27 OS=Homo sapiens GN=RPS27 PE=1 SV=3
440	2	uniprot-humanreviewed	sp	Q71UM5	RS27L_HUMAN	58	9813	4	2	2	2	0.93	sp|Q71UM5|RS27L_HUMAN 40S ribosomal protein S27-like OS=Homo sapiens GN=RPS27L PE=1 SV=3
441	1	uniprot-humanreviewed	sp	P48444	COPD_HUMAN	64	57630	3	3	3	3	0.19	sp|P48444|COPD_HUMAN Coatomer subunit delta OS=Homo sapiens GN=ARCN1 PE=1 SV=1
442	1	uniprot-humanreviewed	sp	Q9H1E3-2	NUCKS_HUMAN	64	22762	1	1	1	1	0.16	sp|Q9H1E3-2|NUCKS_HUMAN Isoform 2 of Nuclear ubiquitous casein and cyclin-dependent kinase substrate 1 OS=Homo sapiens GN=NUCKS1
443	1	uniprot-humanreviewed	sp	P20962	PTMS_HUMAN	64	11523	4	2	2	2	0.75	sp|P20962|PTMS_HUMAN Parathymosin OS=Homo sapiens GN=PTMS PE=1 SV=2
444	1	uniprot-humanreviewed	sp	Q04760-2	LGUL_HUMAN	64	19259	7	1	5	1	0.19	sp|Q04760-2|LGUL_HUMAN Isoform 2 of Lactoylglutathione lyase OS=Homo sapiens GN=GLO1
445	1	uniprot-humanreviewed	sp	P55957-2	BID_HUMAN	64	27162	1	1	1	1	0.13	sp|P55957-2|BID_HUMAN Isoform 2 of BH3-interacting domain death agonist OS=Homo sapiens GN=BID
446	1	uniprot-humanreviewed	sp	Q99873-2	ANM1_HUMAN	64	40473	4	1	3	1	0.09	sp|Q99873-2|ANM1_HUMAN Isoform 2 of Protein arginine N-methyltransferase 1 OS=Homo sapiens GN=PRMT1
447	1	uniprot-humanreviewed	sp	Q9BV20	MTNA_HUMAN	63	39467	4	1	4	1	0.09	sp|Q9BV20|MTNA_HUMAN Methylthioribose-1-phosphate isomerase OS=Homo sapiens GN=MRI1 PE=1 SV=1
448	1	uniprot-humanreviewed	sp	Q9Y224	CN166_HUMAN	63	28165	2	1	2	1	0.13	sp|Q9Y224|CN166_HUMAN UPF0568 protein C14orf166 OS=Homo sapiens GN=C14orf166 PE=1 SV=1
449	1	uniprot-humanreviewed	sp	Q14151	SAFB2_HUMAN	63	107921	6	2	5	2	0.07	sp|Q14151|SAFB2_HUMAN Scaffold attachment factor B2 OS=Homo sapiens GN=SAFB2 PE=1 SV=1
450	1	uniprot-humanreviewed	sp	P06493	CDK1_HUMAN	63	34131	6	2	5	2	0.22	sp|P06493|CDK1_HUMAN Cyclin-dependent kinase 1 OS=Homo sapiens GN=CDK1 PE=1 SV=3
451	1	uniprot-humanreviewed	sp	Q8IZL8	PELP1_HUMAN	63	120879	2	1	2	1	0.03	sp|Q8IZL8|PELP1_HUMAN Proline-, glutamic acid- and leucine-rich protein 1 OS=Homo sapiens GN=PELP1 PE=1 SV=2
452	1	uniprot-humanreviewed	sp	Q5JTH9-2	RRP12_HUMAN	63	133994	14	1	11	1	0.03	sp|Q5JTH9-2|RRP12_HUMAN Isoform 2 of RRP12-like protein OS=Homo sapiens GN=RRP12
453	1	uniprot-humanreviewed	sp	Q9BZZ5-1	API5_HUMAN	63	49751	4	1	3	1	0.07	sp|Q9BZZ5-1|API5_HUMAN Isoform 1 of Apoptosis inhibitor 5 OS=Homo sapiens GN=API5
454	1	uniprot-humanreviewed	sp	P62847-2	RS24_HUMAN	62	15059	3	1	3	1	0.24	sp|P62847-2|RS24_HUMAN Isoform 2 of 40S ribosomal protein S24 OS=Homo sapiens GN=RPS24
455	1	uniprot-humanreviewed	sp	P60900	PSA6_HUMAN	61	27838	7	2	4	2	0.27	sp|P60900|PSA6_HUMAN Proteasome subunit alpha type-6 OS=Homo sapiens GN=PSMA6 PE=1 SV=1
456	1	uniprot-humanreviewed	sp	Q15393	SF3B3_HUMAN	62	136575	4	2	4	2	0.05	sp|Q15393|SF3B3_HUMAN Splicing factor 3B subunit 3 OS=Homo sapiens GN=SF3B3 PE=1 SV=4
457	1	uniprot-humanreviewed	sp	Q9ULV4-2	COR1C_HUMAN	62	54717	8	3	7	3	0.2	sp|Q9ULV4-2|COR1C_HUMAN Isoform 2 of Coronin-1C OS=Homo sapiens GN=CORO1C
458	1	uniprot-humanreviewed	sp	Q5JPE7-2	NOMO2_HUMAN	62	135077	2	1	2	1	0.03	sp|Q5JPE7-2|NOMO2_HUMAN Isoform 2 of Nodal modulator 2 OS=Homo sapiens GN=NOMO2
459	1	uniprot-humanreviewed	sp	O14974-2	MYPT1_HUMAN	62	111517	9	1	8	1	0.03	sp|O14974-2|MYPT1_HUMAN Isoform 2 of Protein phosphatase 1 regulatory subunit 12A OS=Homo sapiens GN=PPP1R12A
460	1	uniprot-humanreviewed	sp	Q9NR45	SIAS_HUMAN	62	40738	7	1	4	1	0.09	sp|Q9NR45|SIAS_HUMAN Sialic acid synthase OS=Homo sapiens GN=NANS PE=1 SV=2
461	1	uniprot-humanreviewed	sp	P46778	RL21_HUMAN	61	18610	2	1	2	1	0.19	sp|P46778|RL21_HUMAN 60S ribosomal protein L21 OS=Homo sapiens GN=RPL21 PE=1 SV=2
462	1	uniprot-humanreviewed	sp	P53621-2	COPA_HUMAN	61	140832	14	2	11	2	0.05	sp|P53621-2|COPA_HUMAN Isoform 2 of Coatomer subunit alpha OS=Homo sapiens GN=COPA
463	1	uniprot-humanreviewed	sp	P22234	PUR6_HUMAN	61	47790	11	3	9	3	0.24	sp|P22234|PUR6_HUMAN Multifunctional protein ADE2 OS=Homo sapiens GN=PAICS PE=1 SV=3
464	1	uniprot-humanreviewed	sp	Q9UBT2	SAE2_HUMAN	60	71749	3	1	3	1	0.05	sp|Q9UBT2|SAE2_HUMAN SUMO-activating enzyme subunit 2 OS=Homo sapiens GN=UBA2 PE=1 SV=2
465	1	uniprot-humanreviewed	sp	P19525-2	E2AK2_HUMAN	60	57811	6	1	6	1	0.06	sp|P19525-2|E2AK2_HUMAN Isoform 2 of Interferon-induced, double-stranded RNA-activated protein kinase OS=Homo sapiens GN=EIF2AK2
466	1	uniprot-humanreviewed	sp	Q13011	ECH1_HUMAN	60	36136	4	1	4	1	0.1	sp|Q13011|ECH1_HUMAN Delta(3,5)-Delta(2,4)-dienoyl-CoA isomerase, mitochondrial OS=Homo sapiens GN=ECH1 PE=1 SV=2
467	1	uniprot-humanreviewed	sp	P63173	RL38_HUMAN	60	8270	1	1	1	1	0.46	sp|P63173|RL38_HUMAN 60S ribosomal protein L38 OS=Homo sapiens GN=RPL38 PE=1 SV=2
468	1	uniprot-humanreviewed	sp	Q03154	ACY1_HUMAN	60	46084	5	1	4	1	0.08	sp|Q03154|ACY1_HUMAN Aminoacylase-1 OS=Homo sapiens GN=ACY1 PE=1 SV=1
469	1	uniprot-humanreviewed	sp	P43307	SSRA_HUMAN	60	32215	3	3	3	3	0.37	sp|P43307|SSRA_HUMAN Translocon-associated protein subunit alpha OS=Homo sapiens GN=SSR1 PE=1 SV=3
470	1	uniprot-humanreviewed	sp	P28072	PSB6_HUMAN	60	25570	3	1	3	1	0.14	sp|P28072|PSB6_HUMAN Proteasome subunit beta type-6 OS=Homo sapiens GN=PSMB6 PE=1 SV=4
471	1	uniprot-humanreviewed	sp	A8MWD9	RUXGL_HUMAN	60	8595	1	1	1	1	0.45	sp|A8MWD9|RUXGL_HUMAN Putative small nuclear ribonucleoprotein G-like protein 15 OS=Homo sapiens GN=SNRPGP15 PE=5 SV=2
472	1	uniprot-humanreviewed	sp	P11413-3	G6PD_HUMAN	59	62942	9	2	8	2	0.11	sp|P11413-3|G6PD_HUMAN Isoform 3 of Glucose-6-phosphate 1-dehydrogenase OS=Homo sapiens GN=G6PD
473	1	uniprot-humanreviewed	sp	Q04941	PLP2_HUMAN	59	17022	1	1	1	1	0.21	sp|Q04941|PLP2_HUMAN Proteolipid protein 2 OS=Homo sapiens GN=PLP2 PE=1 SV=1
474	1	uniprot-humanreviewed	sp	O00625	PIR_HUMAN	59	32207	1	1	1	1	0.11	sp|O00625|PIR_HUMAN Pirin OS=Homo sapiens GN=PIR PE=1 SV=1
475	1	uniprot-humanreviewed	sp	O15160-2	RPAC1_HUMAN	59	38908	1	1	1	1	0.09	sp|O15160-2|RPAC1_HUMAN Isoform 2 of DNA-directed RNA polymerases I and III subunit RPAC1 OS=Homo sapiens GN=POLR1C
476	1	uniprot-humanreviewed	sp	P49366-2	DHYS_HUMAN	59	36064	1	1	1	1	0.1	sp|P49366-2|DHYS_HUMAN Isoform Short of Deoxyhypusine synthase OS=Homo sapiens GN=DHPS
477	1	uniprot-humanreviewed	sp	Q96RP9-2	EFGM_HUMAN	59	86499	5	1	5	1	0.04	sp|Q96RP9-2|EFGM_HUMAN Isoform 2 of Elongation factor G, mitochondrial OS=Homo sapiens GN=GFM1
478	1	uniprot-humanreviewed	sp	P00387-2	NB5R3_HUMAN	59	31836	2	1	2	1	0.11	sp|P00387-2|NB5R3_HUMAN Isoform 2 of NADH-cytochrome b5 reductase 3 OS=Homo sapiens GN=CYB5R3
479	1	uniprot-humanreviewed	sp	P37235	HPCL1_HUMAN	59	22413	4	1	4	1	0.16	sp|P37235|HPCL1_HUMAN Hippocalcin-like protein 1 OS=Homo sapiens GN=HPCAL1 PE=1 SV=3
480	1	uniprot-humanreviewed	sp	P10515	ODP2_HUMAN	59	69466	3	1	3	1	0.05	sp|P10515|ODP2_HUMAN Dihydrolipoyllysine-residue acetyltransferase component of pyruvate dehydrogenase complex, mitochondrial OS=Homo sapiens GN=DLAT PE=1 SV=3
481	1	uniprot-humanreviewed	sp	Q8NAB2	KBTB3_HUMAN	58	70775	8	3	2	1		sp|Q8NAB2|KBTB3_HUMAN Kelch repeat and BTB domain-containing protein 3 OS=Homo sapiens GN=KBTBD3 PE=2 SV=2
482	1	uniprot-humanreviewed	sp	Q7Z6Z7-2	HUWE1_HUMAN	58	483831	20	1	16	1	0.01	sp|Q7Z6Z7-2|HUWE1_HUMAN Isoform 2 of E3 ubiquitin-protein ligase HUWE1 OS=Homo sapiens GN=HUWE1
483	1	uniprot-humanreviewed	sp	Q14157-1	UBP2L_HUMAN	58	103981	4	1	3	1	0.03	sp|Q14157-1|UBP2L_HUMAN Isoform 2 of Ubiquitin-associated protein 2-like OS=Homo sapiens GN=UBAP2L
484	1	uniprot-humanreviewed	sp	P52815	RM12_HUMAN	58	21563	2	2	2	2	0.36	sp|P52815|RM12_HUMAN 39S ribosomal protein L12, mitochondrial OS=Homo sapiens GN=MRPL12 PE=1 SV=2
485	1	uniprot-humanreviewed	sp	P55327-2	TPD52_HUMAN	58	19851	3	1	3	1	0.18	sp|P55327-2|TPD52_HUMAN Isoform 2 of Tumor protein D52 OS=Homo sapiens GN=TPD52
486	1	uniprot-humanreviewed	sp	P57088	TMM33_HUMAN	58	28302	5	3	4	2	0.27	sp|P57088|TMM33_HUMAN Transmembrane protein 33 OS=Homo sapiens GN=TMEM33 PE=1 SV=2
487	1	uniprot-humanreviewed	sp	O60664-2	PLIN3_HUMAN	58	28197	3	1	3	1	0.13	sp|O60664-2|PLIN3_HUMAN Isoform 2 of Perilipin-3 OS=Homo sapiens GN=PLIN3
488	1	uniprot-humanreviewed	sp	P22307-4	NLTP_HUMAN	58	50880	2	1	2	1	0.07	sp|P22307-4|NLTP_HUMAN Isoform 4 of Non-specific lipid-transfer protein OS=Homo sapiens GN=SCP2
489	1	uniprot-humanreviewed	sp	Q8WXE9-3	STON2_HUMAN	58	103626	7	2	4	2	0.07	sp|Q8WXE9-3|STON2_HUMAN Isoform 2 of Stonin-2 OS=Homo sapiens GN=STON2
490	1	uniprot-humanreviewed	sp	Q12907	LMAN2_HUMAN	58	40545	4	1	3	1	0.09	sp|Q12907|LMAN2_HUMAN Vesicular integral-membrane protein VIP36 OS=Homo sapiens GN=LMAN2 PE=1 SV=1
491	1	uniprot-humanreviewed	sp	P08397-2	HEM3_HUMAN	57	37904	8	1	3	1	0.09	sp|P08397-2|HEM3_HUMAN Isoform 2 of Porphobilinogen deaminase OS=Homo sapiens GN=HMBS
492	1	uniprot-humanreviewed	sp	Q05519	SRS11_HUMAN	57	53624	4	1	4	1	0.07	sp|Q05519|SRS11_HUMAN Serine/arginine-rich splicing factor 11 OS=Homo sapiens GN=SRSF11 PE=1 SV=1
493	1	uniprot-humanreviewed	sp	O75352-2	MPU1_HUMAN	57	20139	2	1	2	1	0.18	sp|O75352-2|MPU1_HUMAN Isoform 2 of Mannose-P-dolichol utilization defect 1 protein OS=Homo sapiens GN=MPDU1
494	1	uniprot-humanreviewed	sp	P61923-4	COPZ1_HUMAN	57	21113	2	1	2	1	0.17	sp|P61923-4|COPZ1_HUMAN Isoform 4 of Coatomer subunit zeta-1 OS=Homo sapiens GN=COPZ1
495	1	uniprot-humanreviewed	sp	P62899	RL31_HUMAN	57	14454	4	1	4	1	0.25	sp|P62899|RL31_HUMAN 60S ribosomal protein L31 OS=Homo sapiens GN=RPL31 PE=1 SV=1
496	1	uniprot-humanreviewed	sp	Q96AY3	FKB10_HUMAN	57	64717	2	1	2	1	0.05	sp|Q96AY3|FKB10_HUMAN Peptidyl-prolyl cis-trans isomerase FKBP10 OS=Homo sapiens GN=FKBP10 PE=1 SV=1
497	1	uniprot-humanreviewed	sp	Q9P287	BCCIP_HUMAN	57	36299	9	1	4	1	0.1	sp|Q9P287|BCCIP_HUMAN BRCA2 and CDKN1A-interacting protein OS=Homo sapiens GN=BCCIP PE=1 SV=1
498	1	uniprot-humanreviewed	sp	P15170-2	ERF3A_HUMAN	57	69355	3	3	2	2	0.1	sp|P15170-2|ERF3A_HUMAN Isoform 2 of Eukaryotic peptide chain release factor GTP-binding subunit ERF3A OS=Homo sapiens GN=GSPT1
499	1	uniprot-humanreviewed	sp	P46087-2	NOP2_HUMAN	57	89261	4	1	4	1	0.04	sp|P46087-2|NOP2_HUMAN Isoform 2 of Probable 28S rRNA (cytosine(4447)-C(5))-methyltransferase OS=Homo sapiens GN=NOP2
500	1	uniprot-humanreviewed	sp	O00231-2	PSD11_HUMAN	57	47790	5	2	5	2	0.15	sp|O00231-2|PSD11_HUMAN Isoform 2 of 26S proteasome non-ATPase regulatory subunit 11 OS=Homo sapiens GN=PSMD11
501	1	uniprot-humanreviewed	sp	Q9H0A0-2	NAT10_HUMAN	57	108084	5	2	5	2	0.06	sp|Q9H0A0-2|NAT10_HUMAN Isoform 2 of N-acetyltransferase 10 OS=Homo sapiens GN=NAT10
502	1	uniprot-humanreviewed	sp	P52292	IMA1_HUMAN	57	58168	7	4	5	4	0.26	sp|P52292|IMA1_HUMAN Importin subunit alpha-1 OS=Homo sapiens GN=KPNA2 PE=1 SV=1
503	1	uniprot-humanreviewed	sp	B5ME19	EIFCL_HUMAN	57	106091	9	2	7	2	0.07	sp|B5ME19|EIFCL_HUMAN Eukaryotic translation initiation factor 3 subunit C-like protein OS=Homo sapiens GN=EIF3CL PE=3 SV=1
504	1	uniprot-humanreviewed	sp	Q15417-2	CNN3_HUMAN	56	31889	4	1	4	1	0.11	sp|Q15417-2|CNN3_HUMAN Isoform 2 of Calponin-3 OS=Homo sapiens GN=CNN3
505	1	uniprot-humanreviewed	sp	Q92520	FAM3C_HUMAN	56	24950	4	1	3	1	0.14	sp|Q92520|FAM3C_HUMAN Protein FAM3C OS=Homo sapiens GN=FAM3C PE=1 SV=1
506	1	uniprot-humanreviewed	sp	P08574	CY1_HUMAN	56	35741	5	2	4	2	0.21	sp|P08574|CY1_HUMAN Cytochrome c1, heme protein, mitochondrial OS=Homo sapiens GN=CYC1 PE=1 SV=3
507	1	uniprot-humanreviewed	sp	Q9NRP0-2	OSTC_HUMAN	56	19386	1	1	1	1	0.19	sp|Q9NRP0-2|OSTC_HUMAN Isoform 2 of Oligosaccharyltransferase complex subunit OSTC OS=Homo sapiens GN=OSTC
508	1	uniprot-humanreviewed	sp	Q01469	FABP5_HUMAN	56	15497	2	1	1	1	0.24	sp|Q01469|FABP5_HUMAN Fatty acid-binding protein, epidermal OS=Homo sapiens GN=FABP5 PE=1 SV=3
509	1	uniprot-humanreviewed	sp	P49321-3	NASP_HUMAN	56	86501	8	2	6	2	0.08	sp|P49321-3|NASP_HUMAN Isoform 3 of Nuclear autoantigenic sperm protein OS=Homo sapiens GN=NASP
510	1	uniprot-humanreviewed	sp	Q9P035-2	HACD3_HUMAN	55	36635	1	1	1	1	0.1	sp|Q9P035-2|HACD3_HUMAN Isoform 2 of Very-long-chain (3R)-3-hydroxyacyl-CoA dehydratase 3 OS=Homo sapiens GN=HACD3
511	1	uniprot-humanreviewed	sp	P36542	ATPG_HUMAN	55	33032	5	1	4	1	0.11	sp|P36542|ATPG_HUMAN ATP synthase subunit gamma, mitochondrial OS=Homo sapiens GN=ATP5C1 PE=1 SV=1
512	1	uniprot-humanreviewed	sp	Q9Y696	CLIC4_HUMAN	55	28982	3	1	2	1	0.12	sp|Q9Y696|CLIC4_HUMAN Chloride intracellular channel protein 4 OS=Homo sapiens GN=CLIC4 PE=1 SV=4
513	1	uniprot-humanreviewed	sp	O15144	ARPC2_HUMAN	55	34426	6	1	5	1	0.1	sp|O15144|ARPC2_HUMAN Actin-related protein 2/3 complex subunit 2 OS=Homo sapiens GN=ARPC2 PE=1 SV=1
514	1	uniprot-humanreviewed	sp	Q6L8Q7-2	PDE12_HUMAN	55	59537	2	1	2	1	0.06	sp|Q6L8Q7-2|PDE12_HUMAN Isoform 2 of 2',5'-phosphodiesterase 12 OS=Homo sapiens GN=PDE12
515	1	uniprot-humanreviewed	sp	P33176	KINH_HUMAN	55	110358	9	1	8	1	0.03	sp|P33176|KINH_HUMAN Kinesin-1 heavy chain OS=Homo sapiens GN=KIF5B PE=1 SV=1
516	1	uniprot-humanreviewed	sp	O75340-2	PDCD6_HUMAN	55	21708	2	2	2	2	0.36	sp|O75340-2|PDCD6_HUMAN Isoform 2 of Programmed cell death protein 6 OS=Homo sapiens GN=PDCD6
517	1	uniprot-humanreviewed	sp	Q15437	SC23B_HUMAN	55	87393	2	1	2	1	0.04	sp|Q15437|SC23B_HUMAN Protein transport protein Sec23B OS=Homo sapiens GN=SEC23B PE=1 SV=2
518	1	uniprot-humanreviewed	sp	O75083	WDR1_HUMAN	54	66836	4	1	4	1	0.05	sp|O75083|WDR1_HUMAN WD repeat-containing protein 1 OS=Homo sapiens GN=WDR1 PE=1 SV=4
519	1	uniprot-humanreviewed	sp	Q9BSD7	NTPCR_HUMAN	54	20928	1	1	1	1	0.17	sp|Q9BSD7|NTPCR_HUMAN Cancer-related nucleoside-triphosphatase OS=Homo sapiens GN=NTPCR PE=1 SV=1
520	1	uniprot-humanreviewed	sp	Q9Y3U8	RL36_HUMAN	54	12303	2	2	1	1	0.3	sp|Q9Y3U8|RL36_HUMAN 60S ribosomal protein L36 OS=Homo sapiens GN=RPL36 PE=1 SV=3
521	1	uniprot-humanreviewed	sp	Q14683	SMC1A_HUMAN	54	143771	15	1	12	1	0.02	sp|Q14683|SMC1A_HUMAN Structural maintenance of chromosomes protein 1A OS=Homo sapiens GN=SMC1A PE=1 SV=2
522	1	uniprot-humanreviewed	sp	Q9NYL9	TMOD3_HUMAN	54	39741	3	1	2	1	0.09	sp|Q9NYL9|TMOD3_HUMAN Tropomodulin-3 OS=Homo sapiens GN=TMOD3 PE=1 SV=1
523	1	uniprot-humanreviewed	sp	P98179	RBM3_HUMAN	54	17160	1	1	1	1	0.21	sp|P98179|RBM3_HUMAN RNA-binding protein 3 OS=Homo sapiens GN=RBM3 PE=1 SV=1
524	1	uniprot-humanreviewed	sp	P05023	AT1A1_HUMAN	54	114135	13	4	11	4	0.13	sp|P05023|AT1A1_HUMAN Sodium/potassium-transporting ATPase subunit alpha-1 OS=Homo sapiens GN=ATP1A1 PE=1 SV=1
525	1	uniprot-humanreviewed	sp	Q14847-2	LASP1_HUMAN	54	36789	3	2	3	2	0.2	sp|Q14847-2|LASP1_HUMAN Isoform 2 of LIM and SH3 domain protein 1 OS=Homo sapiens GN=LASP1
526	1	uniprot-humanreviewed	sp	P52788-2	SPSY_HUMAN	54	35712	6	2	5	2	0.21	sp|P52788-2|SPSY_HUMAN Isoform 2 of Spermine synthase OS=Homo sapiens GN=SMS
527	1	uniprot-humanreviewed	sp	P46977-2	STT3A_HUMAN	54	70170	3	2	3	2	0.1	sp|P46977-2|STT3A_HUMAN Isoform 2 of Dolichyl-diphosphooligosaccharide--protein glycosyltransferase subunit STT3A OS=Homo sapiens GN=STT3A
528	1	uniprot-humanreviewed	sp	Q00325-2	MPCP_HUMAN	53	40389	4	2	4	2	0.18	sp|Q00325-2|MPCP_HUMAN Isoform B of Phosphate carrier protein, mitochondrial OS=Homo sapiens GN=SLC25A3
529	1	uniprot-humanreviewed	sp	O00422	SAP18_HUMAN	53	17607	4	1	3	1	0.21	sp|O00422|SAP18_HUMAN Histone deacetylase complex subunit SAP18 OS=Homo sapiens GN=SAP18 PE=1 SV=1
530	1	uniprot-humanreviewed	sp	Q13404	UB2V1_HUMAN	53	16598	5	1	4	1	0.22	sp|Q13404|UB2V1_HUMAN Ubiquitin-conjugating enzyme E2 variant 1 OS=Homo sapiens GN=UBE2V1 PE=1 SV=2
531	1	uniprot-humanreviewed	sp	P62191-2	PRS4_HUMAN	53	41255	3	1	3	1	0.08	sp|P62191-2|PRS4_HUMAN Isoform 2 of 26S protease regulatory subunit 4 OS=Homo sapiens GN=PSMC1
532	1	uniprot-humanreviewed	sp	P60660-2	MYL6_HUMAN	53	17121	5	4	3	3	0.78	sp|P60660-2|MYL6_HUMAN Isoform Smooth muscle of Myosin light polypeptide 6 OS=Homo sapiens GN=MYL6
533	1	uniprot-humanreviewed	sp	Q15269	PWP2_HUMAN	53	103357	5	1	5	1	0.03	sp|Q15269|PWP2_HUMAN Periodic tryptophan protein 2 homolog OS=Homo sapiens GN=PWP2 PE=1 SV=2
534	1	uniprot-humanreviewed	sp	P12081-2	SYHC_HUMAN	52	53200	6	2	6	2	0.14	sp|P12081-2|SYHC_HUMAN Isoform 2 of Histidine--tRNA ligase, cytoplasmic OS=Homo sapiens GN=HARS
535	1	uniprot-humanreviewed	sp	P62333	PRS10_HUMAN	52	44430	4	1	4	1	0.08	sp|P62333|PRS10_HUMAN 26S protease regulatory subunit 10B OS=Homo sapiens GN=PSMC6 PE=1 SV=1
536	1	uniprot-humanreviewed	sp	O15212	PFD6_HUMAN	52	14574	3	1	3	1	0.25	sp|O15212|PFD6_HUMAN Prefoldin subunit 6 OS=Homo sapiens GN=PFDN6 PE=1 SV=1
537	1	uniprot-humanreviewed	sp	P20674	COX5A_HUMAN	52	16923	8	1	5	1	0.22	sp|P20674|COX5A_HUMAN Cytochrome c oxidase subunit 5A, mitochondrial OS=Homo sapiens GN=COX5A PE=1 SV=2
538	1	uniprot-humanreviewed	sp	Q01130-2	SRSF2_HUMAN	52	24139	7	4	5	3	0.51	sp|Q01130-2|SRSF2_HUMAN Isoform 2 of Serine/arginine-rich splicing factor 2 OS=Homo sapiens GN=SRSF2
539	1	uniprot-humanreviewed	sp	P15407	FOSL1_HUMAN	52	29737	4	1	3	1	0.12	sp|P15407|FOSL1_HUMAN Fos-related antigen 1 OS=Homo sapiens GN=FOSL1 PE=1 SV=1
540	1	uniprot-humanreviewed	sp	P63313	TYB10_HUMAN	52	5023	3	1	2	1	0.83	sp|P63313|TYB10_HUMAN Thymosin beta-10 OS=Homo sapiens GN=TMSB10 PE=1 SV=2
541	1	uniprot-humanreviewed	sp	P68036-3	UB2L3_HUMAN	52	24160	3	1	3	1	0.15	sp|P68036-3|UB2L3_HUMAN Isoform 3 of Ubiquitin-conjugating enzyme E2 L3 OS=Homo sapiens GN=UBE2L3
542	1	uniprot-humanreviewed	sp	Q01813-2	PFKAP_HUMAN	52	86516	9	1	8	1	0.04	sp|Q01813-2|PFKAP_HUMAN Isoform 2 of ATP-dependent 6-phosphofructokinase, platelet type OS=Homo sapiens GN=PFKP
543	1	uniprot-humanreviewed	sp	Q9Y263	PLAP_HUMAN	51	88641	5	1	4	1	0.04	sp|Q9Y263|PLAP_HUMAN Phospholipase A-2-activating protein OS=Homo sapiens GN=PLAA PE=1 SV=2
544	1	uniprot-humanreviewed	sp	P33991	MCM4_HUMAN	51	97068	8	2	8	2	0.07	sp|P33991|MCM4_HUMAN DNA replication licensing factor MCM4 OS=Homo sapiens GN=MCM4 PE=1 SV=5
545	1	uniprot-humanreviewed	sp	Q8TEX9-2	IPO4_HUMAN	51	120365	8	1	6	1	0.03	sp|Q8TEX9-2|IPO4_HUMAN Isoform 2 of Importin-4 OS=Homo sapiens GN=IPO4
546	1	uniprot-humanreviewed	sp	O00154-5	BACH_HUMAN	51	39365	5	1	3	1	0.09	sp|O00154-5|BACH_HUMAN Isoform 5 of Cytosolic acyl coenzyme A thioester hydrolase OS=Homo sapiens GN=ACOT7
547	1	uniprot-humanreviewed	sp	Q15717-2	ELAV1_HUMAN	51	39200	3	1	3	1	0.09	sp|Q15717-2|ELAV1_HUMAN Isoform 2 of ELAV-like protein 1 OS=Homo sapiens GN=ELAVL1
548	1	uniprot-humanreviewed	sp	Q13895	BYST_HUMAN	51	49798	4	1	2	1	0.07	sp|Q13895|BYST_HUMAN Bystin OS=Homo sapiens GN=BYSL PE=1 SV=3
549	1	uniprot-humanreviewed	sp	Q96EY1	DNJA3_HUMAN	51	53083	3	1	2	1	0.07	sp|Q96EY1|DNJA3_HUMAN DnaJ homolog subfamily A member 3, mitochondrial OS=Homo sapiens GN=DNAJA3 PE=1 SV=2
550	1	uniprot-humanreviewed	sp	Q9NZM5	GSCR2_HUMAN	50	54470	4	1	4	1	0.06	sp|Q9NZM5|GSCR2_HUMAN Glioma tumor suppressor candidate region gene 2 protein OS=Homo sapiens GN=GLTSCR2 PE=1 SV=2
551	1	uniprot-humanreviewed	sp	Q13126-2	MTAP_HUMAN	50	38959	2	1	2	1	0.09	sp|Q13126-2|MTAP_HUMAN Isoform 2 of S-methyl-5'-thioadenosine phosphorylase OS=Homo sapiens GN=MTAP
552	1	uniprot-humanreviewed	sp	Q08J23	NSUN2_HUMAN	50	87214	5	1	5	1	0.04	sp|Q08J23|NSUN2_HUMAN tRNA (cytosine(34)-C(5))-methyltransferase OS=Homo sapiens GN=NSUN2 PE=1 SV=2
553	1	uniprot-humanreviewed	sp	O43143	DHX15_HUMAN	50	91673	3	1	3	1	0.04	sp|O43143|DHX15_HUMAN Pre-mRNA-splicing factor ATP-dependent RNA helicase DHX15 OS=Homo sapiens GN=DHX15 PE=1 SV=2
554	1	uniprot-humanreviewed	sp	Q9P258	RCC2_HUMAN	50	56790	6	1	6	1	0.06	sp|Q9P258|RCC2_HUMAN Protein RCC2 OS=Homo sapiens GN=RCC2 PE=1 SV=2
555	1	uniprot-humanreviewed	sp	Q15019-2	SEPT2_HUMAN	50	45717	6	2	5	2	0.16	sp|Q15019-2|SEPT2_HUMAN Isoform 2 of Septin-2 OS=Homo sapiens GN=SEPT2
556	1	uniprot-humanreviewed	sp	O00425	IF2B3_HUMAN	50	64008	7	1	6	1	0.05	sp|O00425|IF2B3_HUMAN Insulin-like growth factor 2 mRNA-binding protein 3 OS=Homo sapiens GN=IGF2BP3 PE=1 SV=2
557	1	uniprot-humanreviewed	sp	Q15388	TOM20_HUMAN	50	16459	3	1	3	1	0.22	sp|Q15388|TOM20_HUMAN Mitochondrial import receptor subunit TOM20 homolog OS=Homo sapiens GN=TOMM20 PE=1 SV=1
558	1	uniprot-humanreviewed	sp	P20645	MPRD_HUMAN	50	31487	1	1	1	1	0.11	sp|P20645|MPRD_HUMAN Cation-dependent mannose-6-phosphate receptor OS=Homo sapiens GN=M6PR PE=1 SV=1
559	1	uniprot-humanreviewed	sp	P15121	ALDR_HUMAN	50	36230	3	2	3	2	0.2	sp|P15121|ALDR_HUMAN Aldose reductase OS=Homo sapiens GN=AKR1B1 PE=1 SV=3
560	1	uniprot-humanreviewed	sp	P16615-2	AT2A2_HUMAN	50	111103	7	2	5	2	0.06	sp|P16615-2|AT2A2_HUMAN Isoform 2 of Sarcoplasmic/endoplasmic reticulum calcium ATPase 2 OS=Homo sapiens GN=ATP2A2
561	1	uniprot-humanreviewed	sp	Q9UKD2	MRT4_HUMAN	50	27657	8	1	4	1	0.13	sp|Q9UKD2|MRT4_HUMAN mRNA turnover protein 4 homolog OS=Homo sapiens GN=MRTO4 PE=1 SV=2
562	1	uniprot-humanreviewed	sp	O60488	ACSL4_HUMAN	50	80220	4	1	3	1	0.04	sp|O60488|ACSL4_HUMAN Long-chain-fatty-acid--CoA ligase 4 OS=Homo sapiens GN=ACSL4 PE=1 SV=2
563	1	uniprot-humanreviewed	sp	P40261	NNMT_HUMAN	49	30011	1	1	1	1	0.12	sp|P40261|NNMT_HUMAN Nicotinamide N-methyltransferase OS=Homo sapiens GN=NNMT PE=1 SV=1
564	1	uniprot-humanreviewed	sp	Q9Y2L1-2	RRP44_HUMAN	49	106057	1	1	1	1	0.03	sp|Q9Y2L1-2|RRP44_HUMAN Isoform 2 of Exosome complex exonuclease RRP44 OS=Homo sapiens GN=DIS3
565	1	uniprot-humanreviewed	sp	P11310	ACADM_HUMAN	49	47015	5	1	4	1	0.07	sp|P11310|ACADM_HUMAN Medium-chain specific acyl-CoA dehydrogenase, mitochondrial OS=Homo sapiens GN=ACADM PE=1 SV=1
566	1	uniprot-humanreviewed	sp	P43487-2	RANG_HUMAN	49	23396	5	1	3	1	0.15	sp|P43487-2|RANG_HUMAN Isoform 2 of Ran-specific GTPase-activating protein OS=Homo sapiens GN=RANBP1
567	1	uniprot-humanreviewed	sp	P49773	HINT1_HUMAN	49	13907	2	2	2	2	0.6	sp|P49773|HINT1_HUMAN Histidine triad nucleotide-binding protein 1 OS=Homo sapiens GN=HINT1 PE=1 SV=2
568	1	uniprot-humanreviewed	sp	Q5T4S7-2	UBR4_HUMAN	49	582777	14	1	13	1	0.01	sp|Q5T4S7-2|UBR4_HUMAN Isoform 2 of E3 ubiquitin-protein ligase UBR4 OS=Homo sapiens GN=UBR4
569	1	uniprot-humanreviewed	sp	O14776-2	TCRG1_HUMAN	49	121785	9	1	8	1	0.03	sp|O14776-2|TCRG1_HUMAN Isoform 2 of Transcription elongation regulator 1 OS=Homo sapiens GN=TCERG1
570	1	uniprot-humanreviewed	sp	O95747	OXSR1_HUMAN	49	58271	6	1	5	1	0.06	sp|O95747|OXSR1_HUMAN Serine/threonine-protein kinase OSR1 OS=Homo sapiens GN=OXSR1 PE=1 SV=1
571	1	uniprot-humanreviewed	sp	P31942-2	HNRH3_HUMAN	49	35273	4	1	4	1	0.1	sp|P31942-2|HNRH3_HUMAN Isoform 2 of Heterogeneous nuclear ribonucleoprotein H3 OS=Homo sapiens GN=HNRNPH3
572	1	uniprot-humanreviewed	sp	P49189-2	AL9A1_HUMAN	48	47280	2	1	2	1	0.07	sp|P49189-2|AL9A1_HUMAN Isoform 2 of 4-trimethylaminobutyraldehyde dehydrogenase OS=Homo sapiens GN=ALDH9A1
573	1	uniprot-humanreviewed	sp	O75533	SF3B1_HUMAN	48	146479	13	1	11	1	0.02	sp|O75533|SF3B1_HUMAN Splicing factor 3B subunit 1 OS=Homo sapiens GN=SF3B1 PE=1 SV=3
574	1	uniprot-humanreviewed	sp	Q16795	NDUA9_HUMAN	48	42654	3	1	2	1	0.08	sp|Q16795|NDUA9_HUMAN NADH dehydrogenase [ubiquinone] 1 alpha subcomplex subunit 9, mitochondrial OS=Homo sapiens GN=NDUFA9 PE=1 SV=2
575	1	uniprot-humanreviewed	sp	Q99829	CPNE1_HUMAN	48	59649	1	1	1	1	0.06	sp|Q99829|CPNE1_HUMAN Copine-1 OS=Homo sapiens GN=CPNE1 PE=1 SV=1
576	1	uniprot-humanreviewed	sp	P84103	SRSF3_HUMAN	48	19546	10	2	8	2	0.4	sp|P84103|SRSF3_HUMAN Serine/arginine-rich splicing factor 3 OS=Homo sapiens GN=SRSF3 PE=1 SV=1
577	1	uniprot-humanreviewed	sp	P53985	MOT1_HUMAN	48	54593	2	1	2	1	0.06	sp|P53985|MOT1_HUMAN Monocarboxylate transporter 1 OS=Homo sapiens GN=SLC16A1 PE=1 SV=3
578	1	uniprot-humanreviewed	sp	Q14651	PLSI_HUMAN	48	70608	5	1	5	1	0.05	sp|Q14651|PLSI_HUMAN Plastin-1 OS=Homo sapiens GN=PLS1 PE=1 SV=2
579	1	uniprot-humanreviewed	sp	Q9P2J5-2	SYLC_HUMAN	48	129153	12	2	11	2	0.05	sp|Q9P2J5-2|SYLC_HUMAN Isoform 2 of Leucine--tRNA ligase, cytoplasmic OS=Homo sapiens GN=LARS
580	1	uniprot-humanreviewed	sp	Q1KMD3	HNRL2_HUMAN	48	85622	10	2	9	2	0.08	sp|Q1KMD3|HNRL2_HUMAN Heterogeneous nuclear ribonucleoprotein U-like protein 2 OS=Homo sapiens GN=HNRNPUL2 PE=1 SV=1
581	1	uniprot-humanreviewed	sp	Q6P9B6	TLDC1_HUMAN	48	51588	3	1	3	1	0.07	sp|Q6P9B6|TLDC1_HUMAN TLD domain-containing protein 1 OS=Homo sapiens GN=TLDC1 PE=1 SV=2
582	1	uniprot-humanreviewed	sp	Q14247-3	SRC8_HUMAN	47	57603	2	1	2	1	0.06	sp|Q14247-3|SRC8_HUMAN Isoform 3 of Src substrate cortactin OS=Homo sapiens GN=CTTN
583	1	uniprot-humanreviewed	sp	Q8NCW5-2	NNRE_HUMAN	47	20646	2	1	2	1	0.17	sp|Q8NCW5-2|NNRE_HUMAN Isoform 2 of NAD(P)H-hydrate epimerase OS=Homo sapiens GN=APOA1BP
584	1	uniprot-humanreviewed	sp	P13693	TCTP_HUMAN	47	19697	1	1	1	1	0.18	sp|P13693|TCTP_HUMAN Translationally-controlled tumor protein OS=Homo sapiens GN=TPT1 PE=1 SV=1
585	1	uniprot-humanreviewed	sp	Q14980-2	NUMA1_HUMAN	47	237456	17	2	17	2	0.03	sp|Q14980-2|NUMA1_HUMAN Isoform 2 of Nuclear mitotic apparatus protein 1 OS=Homo sapiens GN=NUMA1
586	1	uniprot-humanreviewed	sp	Q13867	BLMH_HUMAN	47	53155	5	1	4	1	0.07	sp|Q13867|BLMH_HUMAN Bleomycin hydrolase OS=Homo sapiens GN=BLMH PE=1 SV=1
587	1	uniprot-humanreviewed	sp	Q8NFI4	F10A5_HUMAN	47	41579	4	1	3	1	0.08	sp|Q8NFI4|F10A5_HUMAN Putative protein FAM10A5 OS=Homo sapiens GN=ST13P5 PE=5 SV=1
588	1	uniprot-humanreviewed	sp	P52926-2	HMGA2_HUMAN	47	11449	2	1	2	1	0.33	sp|P52926-2|HMGA2_HUMAN Isoform 2 of High mobility group protein HMGI-C OS=Homo sapiens GN=HMGA2
589	1	uniprot-humanreviewed	sp	Q14839-2	CHD4_HUMAN	47	222305	13	1	8	1	0.02	sp|Q14839-2|CHD4_HUMAN Isoform 2 of Chromodomain-helicase-DNA-binding protein 4 OS=Homo sapiens GN=CHD4
590	1	uniprot-humanreviewed	sp	P19367	HXK1_HUMAN	47	103561	4	1	4	1	0.03	sp|P19367|HXK1_HUMAN Hexokinase-1 OS=Homo sapiens GN=HK1 PE=1 SV=3
591	1	uniprot-humanreviewed	sp	Q99653	CHP1_HUMAN	46	22442	2	1	2	1	0.16	sp|Q99653|CHP1_HUMAN Calcineurin B homologous protein 1 OS=Homo sapiens GN=CHP1 PE=1 SV=3
592	1	uniprot-humanreviewed	sp	Q9NQG5	RPR1B_HUMAN	46	36991	2	2	2	2	0.2	sp|Q9NQG5|RPR1B_HUMAN Regulation of nuclear pre-mRNA domain-containing protein 1B OS=Homo sapiens GN=RPRD1B PE=1 SV=1
593	1	uniprot-humanreviewed	sp	P25786-2	PSA1_HUMAN	46	30505	3	1	3	1	0.12	sp|P25786-2|PSA1_HUMAN Isoform Long of Proteasome subunit alpha type-1 OS=Homo sapiens GN=PSMA1
594	1	uniprot-humanreviewed	sp	Q9BXT2	CCG6_HUMAN	46	28681	4	1	2	1		sp|Q9BXT2|CCG6_HUMAN Voltage-dependent calcium channel gamma-6 subunit OS=Homo sapiens GN=CACNG6 PE=2 SV=1
595	1	uniprot-humanreviewed	sp	Q9UNE7	CHIP_HUMAN	46	35290	2	1	2	1	0.1	sp|Q9UNE7|CHIP_HUMAN E3 ubiquitin-protein ligase CHIP OS=Homo sapiens GN=STUB1 PE=1 SV=2
596	1	uniprot-humanreviewed	sp	O43583	DENR_HUMAN	46	22477	5	1	3	1	0.16	sp|O43583|DENR_HUMAN Density-regulated protein OS=Homo sapiens GN=DENR PE=1 SV=2
597	1	uniprot-humanreviewed	sp	P35221-2	CTNA1_HUMAN	46	103426	18	1	12	1	0.03	sp|P35221-2|CTNA1_HUMAN Isoform 2 of Catenin alpha-1 OS=Homo sapiens GN=CTNNA1
598	1	uniprot-humanreviewed	sp	P62244	RS15A_HUMAN	46	14944	4	1	4	1	0.24	sp|P62244|RS15A_HUMAN 40S ribosomal protein S15a OS=Homo sapiens GN=RPS15A PE=1 SV=2
599	1	uniprot-humanreviewed	sp	P23588	IF4B_HUMAN	45	69167	3	1	3	1	0.05	sp|P23588|IF4B_HUMAN Eukaryotic translation initiation factor 4B OS=Homo sapiens GN=EIF4B PE=1 SV=2
600	1	uniprot-humanreviewed	sp	O75821	EIF3G_HUMAN	45	35874	2	1	2	1	0.1	sp|O75821|EIF3G_HUMAN Eukaryotic translation initiation factor 3 subunit G OS=Homo sapiens GN=EIF3G PE=1 SV=2
601	1	uniprot-humanreviewed	sp	P51398-2	RT29_HUMAN	45	41361	3	1	3	1	0.08	sp|P51398-2|RT29_HUMAN Isoform 2 of 28S ribosomal protein S29, mitochondrial OS=Homo sapiens GN=DAP3
602	1	uniprot-humanreviewed	sp	P61313	RL15_HUMAN	45	24245	8	2	6	1	0.15	sp|P61313|RL15_HUMAN 60S ribosomal protein L15 OS=Homo sapiens GN=RPL15 PE=1 SV=2
603	1	uniprot-humanreviewed	sp	O43173	SIA8C_HUMAN	45	44284	3	1	2	1		sp|O43173|SIA8C_HUMAN Sia-alpha-2,3-Gal-beta-1,4-GlcNAc-R:alpha 2,8-sialyltransferase OS=Homo sapiens GN=ST8SIA3 PE=2 SV=3
604	1	uniprot-humanreviewed	sp	Q16881-3	TRXR1_HUMAN	45	66382	4	1	4	1	0.05	sp|Q16881-3|TRXR1_HUMAN Isoform 3 of Thioredoxin reductase 1, cytoplasmic OS=Homo sapiens GN=TXNRD1
605	1	uniprot-humanreviewed	sp	Q9Y6C9	MTCH2_HUMAN	45	33936	3	1	2	1	0.1	sp|Q9Y6C9|MTCH2_HUMAN Mitochondrial carrier homolog 2 OS=Homo sapiens GN=MTCH2 PE=1 SV=1
606	1	uniprot-humanreviewed	sp	P05783	K1C18_HUMAN	43	48029	6	2	5	2	0.15	sp|P05783|K1C18_HUMAN Keratin, type I cytoskeletal 18 OS=Homo sapiens GN=KRT18 PE=1 SV=2
607	1	uniprot-humanreviewed	sp	P0DMU9	CT45A_HUMAN	45	21417	5	1	5	1	0.17	sp|P0DMU9|CT45A_HUMAN Cancer/testis antigen family 45 member A10 OS=Homo sapiens GN=CT45A10 PE=2 SV=1
608	1	uniprot-humanreviewed	sp	Q9NZN4-2	EHD2_HUMAN	45	46144	4	1	4	1	0.08	sp|Q9NZN4-2|EHD2_HUMAN Isoform 2 of EH domain-containing protein 2 OS=Homo sapiens GN=EHD2
609	1	uniprot-humanreviewed	sp	Q08170	SRSF4_HUMAN	45	56759	13	1	9	1	0.06	sp|Q08170|SRSF4_HUMAN Serine/arginine-rich splicing factor 4 OS=Homo sapiens GN=SRSF4 PE=1 SV=2
610	1	uniprot-humanreviewed	sp	Q53GS9-3	SNUT2_HUMAN	44	56722	5	2	4	2	0.13	sp|Q53GS9-3|SNUT2_HUMAN Isoform 3 of U4/U6.U5 tri-snRNP-associated protein 2 OS=Homo sapiens GN=USP39
611	1	uniprot-humanreviewed	sp	P27635	RL10_HUMAN	44	25044	3	1	1	1	0.14	sp|P27635|RL10_HUMAN 60S ribosomal protein L10 OS=Homo sapiens GN=RPL10 PE=1 SV=4
612	1	uniprot-humanreviewed	sp	Q02543	RL18A_HUMAN	44	21034	5	2	4	1	0.17	sp|Q02543|RL18A_HUMAN 60S ribosomal protein L18a OS=Homo sapiens GN=RPL18A PE=1 SV=2
613	1	uniprot-humanreviewed	sp	Q9P2N5	RBM27_HUMAN	44	119101	2	1	2	1	0.03	sp|Q9P2N5|RBM27_HUMAN RNA-binding protein 27 OS=Homo sapiens GN=RBM27 PE=1 SV=2
614	1	uniprot-humanreviewed	sp	Q9BVJ6-3	UT14A_HUMAN	44	82126	3	1	3	1	0.04	sp|Q9BVJ6-3|UT14A_HUMAN Isoform 3 of U3 small nucleolar RNA-associated protein 14 homolog A OS=Homo sapiens GN=UTP14A
615	1	uniprot-humanreviewed	sp	Q9UHD8	SEPT9_HUMAN	44	65646	6	1	6	1	0.05	sp|Q9UHD8|SEPT9_HUMAN Septin-9 OS=Homo sapiens GN=SEPT9 PE=1 SV=2
616	1	uniprot-humanreviewed	sp	Q96TA1-2	NIBL1_HUMAN	44	83144	8	1	6	1	0.04	sp|Q96TA1-2|NIBL1_HUMAN Isoform 2 of Niban-like protein 1 OS=Homo sapiens GN=FAM129B
617	1	uniprot-humanreviewed	sp	Q9H8H0	NOL11_HUMAN	44	82041	1	1	1	1	0.04	sp|Q9H8H0|NOL11_HUMAN Nucleolar protein 11 OS=Homo sapiens GN=NOL11 PE=1 SV=1
618	1	uniprot-humanreviewed	sp	Q9GZP8-2	IMUP_HUMAN	44	8506	3	1	2	1	0.45	sp|Q9GZP8-2|IMUP_HUMAN Isoform 2 of Immortalization up-regulated protein OS=Homo sapiens GN=IMUP
619	1	uniprot-humanreviewed	sp	O00483	NDUA4_HUMAN	44	9421	2	1	2	1	0.4	sp|O00483|NDUA4_HUMAN Cytochrome c oxidase subunit NDUFA4 OS=Homo sapiens GN=NDUFA4 PE=1 SV=1
620	1	uniprot-humanreviewed	sp	Q9NQP4	PFD4_HUMAN	44	15419	1	1	1	1	0.24	sp|Q9NQP4|PFD4_HUMAN Prefoldin subunit 4 OS=Homo sapiens GN=PFDN4 PE=1 SV=1
621	1	uniprot-humanreviewed	sp	Q6YN16	HSDL2_HUMAN	44	45651	5	1	4	1	0.08	sp|Q6YN16|HSDL2_HUMAN Hydroxysteroid dehydrogenase-like protein 2 OS=Homo sapiens GN=HSDL2 PE=1 SV=1
622	1	uniprot-humanreviewed	sp	P52948-2	NUP98_HUMAN	44	188166	4	1	4	1	0.02	sp|P52948-2|NUP98_HUMAN Isoform 2 of Nuclear pore complex protein Nup98-Nup96 OS=Homo sapiens GN=NUP98
623	1	uniprot-humanreviewed	sp	P61254	RL26_HUMAN	44	17248	6	2	6	2	0.47	sp|P61254|RL26_HUMAN 60S ribosomal protein L26 OS=Homo sapiens GN=RPL26 PE=1 SV=1
624	1	uniprot-humanreviewed	sp	P37837	TALDO_HUMAN	43	37688	4	1	4	1	0.09	sp|P37837|TALDO_HUMAN Transaldolase OS=Homo sapiens GN=TALDO1 PE=1 SV=2
625	1	uniprot-humanreviewed	sp	Q9UBI6	GBG12_HUMAN	43	8115	3	2	2	1	0.48	sp|Q9UBI6|GBG12_HUMAN Guanine nucleotide-binding protein G(I)/G(S)/G(O) subunit gamma-12 OS=Homo sapiens GN=GNG12 PE=1 SV=3
626	1	uniprot-humanreviewed	sp	P51970	NDUA8_HUMAN	43	20548	6	1	4	1	0.18	sp|P51970|NDUA8_HUMAN NADH dehydrogenase [ubiquinone] 1 alpha subcomplex subunit 8 OS=Homo sapiens GN=NDUFA8 PE=1 SV=3
627	1	uniprot-humanreviewed	sp	O00541-2	PESC_HUMAN	42	67813	5	1	5	1	0.05	sp|O00541-2|PESC_HUMAN Isoform 2 of Pescadillo homolog OS=Homo sapiens GN=PES1
628	1	uniprot-humanreviewed	sp	P05204	HMGN2_HUMAN	42	9387	3	1	3	1	0.4	sp|P05204|HMGN2_HUMAN Non-histone chromosomal protein HMG-17 OS=Homo sapiens GN=HMGN2 PE=1 SV=3
629	1	uniprot-humanreviewed	sp	Q96G03	PGM2_HUMAN	42	68754	4	1	4	1	0.05	sp|Q96G03|PGM2_HUMAN Phosphoglucomutase-2 OS=Homo sapiens GN=PGM2 PE=1 SV=4
630	1	uniprot-humanreviewed	sp	O14818	PSA7_HUMAN	42	28041	7	2	7	2	0.27	sp|O14818|PSA7_HUMAN Proteasome subunit alpha type-7 OS=Homo sapiens GN=PSMA7 PE=1 SV=1
631	1	uniprot-humanreviewed	sp	O00264	PGRC1_HUMAN	42	21772	1	1	1	1	0.16	sp|O00264|PGRC1_HUMAN Membrane-associated progesterone receptor component 1 OS=Homo sapiens GN=PGRMC1 PE=1 SV=3
632	1	uniprot-humanreviewed	sp	P54578-2	UBP14_HUMAN	42	52808	3	1	3	1	0.07	sp|P54578-2|UBP14_HUMAN Isoform 2 of Ubiquitin carboxyl-terminal hydrolase 14 OS=Homo sapiens GN=USP14
633	1	uniprot-humanreviewed	sp	Q7Z7H8	RM10_HUMAN	42	29492	3	1	3	1	0.12	sp|Q7Z7H8|RM10_HUMAN 39S ribosomal protein L10, mitochondrial OS=Homo sapiens GN=MRPL10 PE=1 SV=3
634	1	uniprot-humanreviewed	sp	Q9BQ67	GRWD1_HUMAN	42	49787	3	1	3	1	0.07	sp|Q9BQ67|GRWD1_HUMAN Glutamate-rich WD repeat-containing protein 1 OS=Homo sapiens GN=GRWD1 PE=1 SV=1
635	1	uniprot-humanreviewed	sp	P62318-2	SMD3_HUMAN	41	13454	2	1	2	1	0.28	sp|P62318-2|SMD3_HUMAN Isoform 2 of Small nuclear ribonucleoprotein Sm D3 OS=Homo sapiens GN=SNRPD3
636	1	uniprot-humanreviewed	sp	P00367-2	DHE3_HUMAN	41	43151	3	1	3	1	0.08	sp|P00367-2|DHE3_HUMAN Isoform 2 of Glutamate dehydrogenase 1, mitochondrial OS=Homo sapiens GN=GLUD1
637	1	uniprot-humanreviewed	sp	P51665	PSMD7_HUMAN	41	37060	5	3	5	3	0.31	sp|P51665|PSMD7_HUMAN 26S proteasome non-ATPase regulatory subunit 7 OS=Homo sapiens GN=PSMD7 PE=1 SV=2
638	1	uniprot-humanreviewed	sp	Q9Y333	LSM2_HUMAN	41	10942	2	1	2	1	0.34	sp|Q9Y333|LSM2_HUMAN U6 snRNA-associated Sm-like protein LSm2 OS=Homo sapiens GN=LSM2 PE=1 SV=1
639	1	uniprot-humanreviewed	sp	P40939	ECHA_HUMAN	41	83688	6	2	6	2	0.08	sp|P40939|ECHA_HUMAN Trifunctional enzyme subunit alpha, mitochondrial OS=Homo sapiens GN=HADHA PE=1 SV=2
640	1	uniprot-humanreviewed	sp	Q9BUL8	PDC10_HUMAN	41	24686	3	1	3	1	0.14	sp|Q9BUL8|PDC10_HUMAN Programmed cell death protein 10 OS=Homo sapiens GN=PDCD10 PE=1 SV=1
641	1	uniprot-humanreviewed	sp	P36551	HEM6_HUMAN	41	50918	3	1	3	1	0.07	sp|P36551|HEM6_HUMAN Oxygen-dependent coproporphyrinogen-III oxidase, mitochondrial OS=Homo sapiens GN=CPOX PE=1 SV=3
642	1	uniprot-humanreviewed	sp	Q9HAV4	XPO5_HUMAN	41	138332	7	2	6	2	0.05	sp|Q9HAV4|XPO5_HUMAN Exportin-5 OS=Homo sapiens GN=XPO5 PE=1 SV=1
643	1	uniprot-humanreviewed	sp	P49821-2	NDUV1_HUMAN	41	50521	1	1	1	1	0.07	sp|P49821-2|NDUV1_HUMAN Isoform 2 of NADH dehydrogenase [ubiquinone] flavoprotein 1, mitochondrial OS=Homo sapiens GN=NDUFV1
644	1	uniprot-humanreviewed	sp	Q92665	RT31_HUMAN	40	45405	8	1	5	1	0.08	sp|Q92665|RT31_HUMAN 28S ribosomal protein S31, mitochondrial OS=Homo sapiens GN=MRPS31 PE=1 SV=3
645	1	uniprot-humanreviewed	sp	P49721	PSB2_HUMAN	40	22993	5	1	3	1	0.16	sp|P49721|PSB2_HUMAN Proteasome subunit beta type-2 OS=Homo sapiens GN=PSMB2 PE=1 SV=1
646	1	uniprot-humanreviewed	sp	Q01081-2	U2AF1_HUMAN	40	28378	1	1	1	1	0.12	sp|Q01081-2|U2AF1_HUMAN Isoform 2 of Splicing factor U2AF 35 kDa subunit OS=Homo sapiens GN=U2AF1
647	1	uniprot-humanreviewed	sp	Q14690	RRP5_HUMAN	40	209939	7	1	7	1	0.02	sp|Q14690|RRP5_HUMAN Protein RRP5 homolog OS=Homo sapiens GN=PDCD11 PE=1 SV=3
648	1	uniprot-humanreviewed	sp	P83881	RL36A_HUMAN	40	12718	4	1	3	1	0.29	sp|P83881|RL36A_HUMAN 60S ribosomal protein L36a OS=Homo sapiens GN=RPL36A PE=1 SV=2
649	1	uniprot-humanreviewed	sp	Q9P0L0	VAPA_HUMAN	40	28103	2	1	2	1	0.13	sp|Q9P0L0|VAPA_HUMAN Vesicle-associated membrane protein-associated protein A OS=Homo sapiens GN=VAPA PE=1 SV=3
650	1	uniprot-humanreviewed	sp	Q9Y5B9	SP16H_HUMAN	40	120409	10	1	8	1	0.03	sp|Q9Y5B9|SP16H_HUMAN FACT complex subunit SPT16 OS=Homo sapiens GN=SUPT16H PE=1 SV=1
651	1	uniprot-humanreviewed	sp	Q13084	RM28_HUMAN	40	30252	1	1	1	1	0.12	sp|Q13084|RM28_HUMAN 39S ribosomal protein L28, mitochondrial OS=Homo sapiens GN=MRPL28 PE=1 SV=4
652	1	uniprot-humanreviewed	sp	Q13428-2	TCOF_HUMAN	40	144456	4	1	4	1	0.02	sp|Q13428-2|TCOF_HUMAN Isoform 2 of Treacle protein OS=Homo sapiens GN=TCOF1
653	1	uniprot-humanreviewed	sp	P61163	ACTZ_HUMAN	40	42701	3	2	3	2	0.17	sp|P61163|ACTZ_HUMAN Alpha-centractin OS=Homo sapiens GN=ACTR1A PE=1 SV=1
654	1	uniprot-humanreviewed	sp	P41252	SYIC_HUMAN	39	145718	11	2	11	2	0.05	sp|P41252|SYIC_HUMAN Isoleucine--tRNA ligase, cytoplasmic OS=Homo sapiens GN=IARS PE=1 SV=2
655	1	uniprot-humanreviewed	sp	P37198	NUP62_HUMAN	39	53394	2	1	1	1	0.07	sp|P37198|NUP62_HUMAN Nuclear pore glycoprotein p62 OS=Homo sapiens GN=NUP62 PE=1 SV=3
656	1	uniprot-humanreviewed	sp	O95881	TXD12_HUMAN	39	19365	3	1	2	1	0.19	sp|O95881|TXD12_HUMAN Thioredoxin domain-containing protein 12 OS=Homo sapiens GN=TXNDC12 PE=1 SV=1
657	1	uniprot-humanreviewed	sp	Q14919	NC2A_HUMAN	39	22450	4	1	4	1	0.16	sp|Q14919|NC2A_HUMAN Dr1-associated corepressor OS=Homo sapiens GN=DRAP1 PE=1 SV=3
658	1	uniprot-humanreviewed	sp	Q13601-2	KRR1_HUMAN	39	36993	8	1	4	1	0.1	sp|Q13601-2|KRR1_HUMAN Isoform 2 of KRR1 small subunit processome component homolog OS=Homo sapiens GN=KRR1
659	1	uniprot-humanreviewed	sp	P62306	RUXF_HUMAN	39	9776	1	1	1	1	0.39	sp|P62306|RUXF_HUMAN Small nuclear ribonucleoprotein F OS=Homo sapiens GN=SNRPF PE=1 SV=1
660	1	uniprot-humanreviewed	sp	P54577	SYYC_HUMAN	39	59448	11	1	9	1	0.06	sp|P54577|SYYC_HUMAN Tyrosine--tRNA ligase, cytoplasmic OS=Homo sapiens GN=YARS PE=1 SV=4
661	1	uniprot-humanreviewed	sp	O75915	PRAF3_HUMAN	39	21600	3	1	2	1	0.17	sp|O75915|PRAF3_HUMAN PRA1 family protein 3 OS=Homo sapiens GN=ARL6IP5 PE=1 SV=1
662	1	uniprot-humanreviewed	sp	O00469-2	PLOD2_HUMAN	39	87784	6	1	5	1	0.04	sp|O00469-2|PLOD2_HUMAN Isoform 2 of Procollagen-lysine,2-oxoglutarate 5-dioxygenase 2 OS=Homo sapiens GN=PLOD2
663	1	uniprot-humanreviewed	sp	P61081	UBC12_HUMAN	39	21172	6	3	4	2	0.37	sp|P61081|UBC12_HUMAN NEDD8-conjugating enzyme Ubc12 OS=Homo sapiens GN=UBE2M PE=1 SV=1
664	1	uniprot-humanreviewed	sp	P35270	SPRE_HUMAN	39	28316	5	1	4	1	0.13	sp|P35270|SPRE_HUMAN Sepiapterin reductase OS=Homo sapiens GN=SPR PE=1 SV=1
665	1	uniprot-humanreviewed	sp	Q9NZP5	O5AC2_HUMAN	39	35737	1	1	1	1		sp|Q9NZP5|O5AC2_HUMAN Olfactory receptor 5AC2 OS=Homo sapiens GN=OR5AC2 PE=3 SV=2
666	1	uniprot-humanreviewed	sp	Q9Y266	NUDC_HUMAN	39	38276	3	1	3	1	0.09	sp|Q9Y266|NUDC_HUMAN Nuclear migration protein nudC OS=Homo sapiens GN=NUDC PE=1 SV=1
667	1	uniprot-humanreviewed	sp	Q9BYG3	MK67I_HUMAN	39	34372	2	1	2	1		sp|Q9BYG3|MK67I_HUMAN MKI67 FHA domain-interacting nucleolar phosphoprotein OS=Homo sapiens GN=NIFK PE=1 SV=1
668	1	uniprot-humanreviewed	sp	P33240-2	CSTF2_HUMAN	38	59328	5	1	5	1	0.06	sp|P33240-2|CSTF2_HUMAN Isoform 2 of Cleavage stimulation factor subunit 2 OS=Homo sapiens GN=CSTF2
669	1	uniprot-humanreviewed	sp	P07919	QCR6_HUMAN	38	11017	2	1	2	1	0.34	sp|P07919|QCR6_HUMAN Cytochrome b-c1 complex subunit 6, mitochondrial OS=Homo sapiens GN=UQCRH PE=1 SV=2
670	1	uniprot-humanreviewed	sp	Q6P2Q9	PRP8_HUMAN	38	274738	12	2	9	2	0.03	sp|Q6P2Q9|PRP8_HUMAN Pre-mRNA-processing-splicing factor 8 OS=Homo sapiens GN=PRPF8 PE=1 SV=2
671	1	uniprot-humanreviewed	sp	Q9H583	HEAT1_HUMAN	38	244382	15	2	12	2	0.03	sp|Q9H583|HEAT1_HUMAN HEAT repeat-containing protein 1 OS=Homo sapiens GN=HEATR1 PE=1 SV=3
672	1	uniprot-humanreviewed	sp	Q16629-4	SRSF7_HUMAN	38	26224	5	1	5	1	0.14	sp|Q16629-4|SRSF7_HUMAN Isoform 4 of Serine/arginine-rich splicing factor 7 OS=Homo sapiens GN=SRSF7
673	1	uniprot-humanreviewed	sp	Q14728	MFS10_HUMAN	38	48707	1	1	1	1	0.07	sp|Q14728|MFS10_HUMAN Major facilitator superfamily domain-containing protein 10 OS=Homo sapiens GN=MFSD10 PE=2 SV=1
674	1	uniprot-humanreviewed	sp	Q8NEV1	CSK23_HUMAN	38	45305	3	1	3	1	0.08	sp|Q8NEV1|CSK23_HUMAN Casein kinase II subunit alpha 3 OS=Homo sapiens GN=CSNK2A3 PE=1 SV=2
675	1	uniprot-humanreviewed	sp	P49137	MAPK2_HUMAN	38	45938	2	1	1	1	0.08	sp|P49137|MAPK2_HUMAN MAP kinase-activated protein kinase 2 OS=Homo sapiens GN=MAPKAPK2 PE=1 SV=1
676	1	uniprot-humanreviewed	sp	Q99460-2	PSMD1_HUMAN	38	103162	5	1	5	1	0.03	sp|Q99460-2|PSMD1_HUMAN Isoform 2 of 26S proteasome non-ATPase regulatory subunit 1 OS=Homo sapiens GN=PSMD1
677	1	uniprot-humanreviewed	sp	O75608-2	LYPA1_HUMAN	38	23203	3	1	2	1	0.15	sp|O75608-2|LYPA1_HUMAN Isoform 2 of Acyl-protein thioesterase 1 OS=Homo sapiens GN=LYPLA1
678	1	uniprot-humanreviewed	sp	Q12904-2	AIMP1_HUMAN	38	37358	3	1	3	1	0.09	sp|Q12904-2|AIMP1_HUMAN Isoform 2 of Aminoacyl tRNA synthase complex-interacting multifunctional protein 1 OS=Homo sapiens GN=AIMP1
679	1	uniprot-humanreviewed	sp	P11387	TOP1_HUMAN	37	91125	7	1	6	1	0.04	sp|P11387|TOP1_HUMAN DNA topoisomerase 1 OS=Homo sapiens GN=TOP1 PE=1 SV=2
680	1	uniprot-humanreviewed	sp	P18077	RL35A_HUMAN	37	12587	3	1	3	1		sp|P18077|RL35A_HUMAN 60S ribosomal protein L35a OS=Homo sapiens GN=RPL35A PE=1 SV=2
681	1	uniprot-humanreviewed	sp	Q7KZF4	SND1_HUMAN	37	102618	7	1	7	1	0.03	sp|Q7KZF4|SND1_HUMAN Staphylococcal nuclease domain-containing protein 1 OS=Homo sapiens GN=SND1 PE=1 SV=1
682	1	uniprot-humanreviewed	sp	P13987	CD59_HUMAN	37	14795	2	1	2	1	0.25	sp|P13987|CD59_HUMAN CD59 glycoprotein OS=Homo sapiens GN=CD59 PE=1 SV=1
683	1	uniprot-humanreviewed	sp	Q9NQW7-3	XPP1_HUMAN	37	75435	8	1	6	1	0.05	sp|Q9NQW7-3|XPP1_HUMAN Isoform 3 of Xaa-Pro aminopeptidase 1 OS=Homo sapiens GN=XPNPEP1
684	1	uniprot-humanreviewed	sp	Q14160-3	SCRIB_HUMAN	37	178555	9	1	7	1	0.02	sp|Q14160-3|SCRIB_HUMAN Isoform 3 of Protein scribble homolog OS=Homo sapiens GN=SCRIB
685	1	uniprot-humanreviewed	sp	P04264	K2C1_HUMAN	37	66170	3	1	3	1	0.05	sp|P04264|K2C1_HUMAN Keratin, type II cytoskeletal 1 OS=Homo sapiens GN=KRT1 PE=1 SV=6
686	1	uniprot-humanreviewed	sp	O75531	BAF_HUMAN	37	10280	1	1	1	1		sp|O75531|BAF_HUMAN Barrier-to-autointegration factor OS=Homo sapiens GN=BANF1 PE=1 SV=1
687	1	uniprot-humanreviewed	sp	Q14498-2	RBM39_HUMAN	37	58905	3	1	3	1	0.06	sp|Q14498-2|RBM39_HUMAN Isoform 2 of RNA-binding protein 39 OS=Homo sapiens GN=RBM39
688	1	uniprot-humanreviewed	sp	Q14108	SCRB2_HUMAN	37	54712	3	1	2	1	0.06	sp|Q14108|SCRB2_HUMAN Lysosome membrane protein 2 OS=Homo sapiens GN=SCARB2 PE=1 SV=2
689	1	uniprot-humanreviewed	sp	P31930	QCR1_HUMAN	36	53297	2	1	2	1	0.07	sp|P31930|QCR1_HUMAN Cytochrome b-c1 complex subunit 1, mitochondrial OS=Homo sapiens GN=UQCRC1 PE=1 SV=3
690	1	uniprot-humanreviewed	sp	O76003	GLRX3_HUMAN	36	37693	3	1	3	1	0.09	sp|O76003|GLRX3_HUMAN Glutaredoxin-3 OS=Homo sapiens GN=GLRX3 PE=1 SV=2
691	1	uniprot-humanreviewed	sp	P55769	NH2L1_HUMAN	36	14393	2	1	2	1	0.25	sp|P55769|NH2L1_HUMAN NHP2-like protein 1 OS=Homo sapiens GN=NHP2L1 PE=1 SV=3
692	1	uniprot-humanreviewed	sp	Q7Z794	K2C1B_HUMAN	36	62149	3	1	2	1	0.06	sp|Q7Z794|K2C1B_HUMAN Keratin, type II cytoskeletal 1b OS=Homo sapiens GN=KRT77 PE=2 SV=3
693	1	uniprot-humanreviewed	sp	P21108	PRPS3_HUMAN	36	35387	5	1	3	1		sp|P21108|PRPS3_HUMAN Ribose-phosphate pyrophosphokinase 3 OS=Homo sapiens GN=PRPS1L1 PE=1 SV=2
694	1	uniprot-humanreviewed	sp	P15153	RAC2_HUMAN	35	21814	4	1	3	1	0.16	sp|P15153|RAC2_HUMAN Ras-related C3 botulinum toxin substrate 2 OS=Homo sapiens GN=RAC2 PE=1 SV=1
695	1	uniprot-humanreviewed	sp	P21399	ACOC_HUMAN	35	98850	6	1	5	1	0.03	sp|P21399|ACOC_HUMAN Cytoplasmic aconitate hydratase OS=Homo sapiens GN=ACO1 PE=1 SV=3
696	1	uniprot-humanreviewed	sp	Q9BRA2	TXD17_HUMAN	35	14217	3	1	2	1	0.26	sp|Q9BRA2|TXD17_HUMAN Thioredoxin domain-containing protein 17 OS=Homo sapiens GN=TXNDC17 PE=1 SV=1
697	1	uniprot-humanreviewed	sp	P00441	SODC_HUMAN	35	16154	8	1	5	1	0.23	sp|P00441|SODC_HUMAN Superoxide dismutase [Cu-Zn] OS=Homo sapiens GN=SOD1 PE=1 SV=2
698	1	uniprot-humanreviewed	sp	Q969U7-2	PSMG2_HUMAN	35	26647	2	1	1	1	0.13	sp|Q969U7-2|PSMG2_HUMAN Isoform 2 of Proteasome assembly chaperone 2 OS=Homo sapiens GN=PSMG2
699	1	uniprot-humanreviewed	sp	Q9NQ88	TIGAR_HUMAN	34	30442	3	1	3	1	0.12	sp|Q9NQ88|TIGAR_HUMAN Fructose-2,6-bisphosphatase TIGAR OS=Homo sapiens GN=TIGAR PE=1 SV=1
700	1	uniprot-humanreviewed	sp	Q6IBS0	TWF2_HUMAN	34	39751	2	1	2	1	0.09	sp|Q6IBS0|TWF2_HUMAN Twinfilin-2 OS=Homo sapiens GN=TWF2 PE=1 SV=2
701	1	uniprot-humanreviewed	sp	P62273	RS29_HUMAN	34	6900	2	1	2	1	0.58	sp|P62273|RS29_HUMAN 40S ribosomal protein S29 OS=Homo sapiens GN=RPS29 PE=1 SV=2
702	1	uniprot-humanreviewed	sp	O00151	PDLI1_HUMAN	34	36505	4	1	3	1	0.1	sp|O00151|PDLI1_HUMAN PDZ and LIM domain protein 1 OS=Homo sapiens GN=PDLIM1 PE=1 SV=4
703	1	uniprot-humanreviewed	sp	Q04637-3	IF4G1_HUMAN	34	172149	9	1	7	1	0.02	sp|Q04637-3|IF4G1_HUMAN Isoform B of Eukaryotic translation initiation factor 4 gamma 1 OS=Homo sapiens GN=EIF4G1
704	1	uniprot-humanreviewed	sp	Q9Y570-2	PPME1_HUMAN	34	22732	3	1	3	1	0.16	sp|Q9Y570-2|PPME1_HUMAN Isoform 2 of Protein phosphatase methylesterase 1 OS=Homo sapiens GN=PPME1
705	1	uniprot-humanreviewed	sp	Q9NX14-2	NDUBB_HUMAN	34	18523	1	1	1	1	0.2	sp|Q9NX14-2|NDUBB_HUMAN Isoform 2 of NADH dehydrogenase [ubiquinone] 1 beta subcomplex subunit 11, mitochondrial OS=Homo sapiens GN=NDUFB11
706	1	uniprot-humanreviewed	sp	Q14152-2	EIF3A_HUMAN	34	162936	17	1	15	1	0.02	sp|Q14152-2|EIF3A_HUMAN Isoform 2 of Eukaryotic translation initiation factor 3 subunit A OS=Homo sapiens GN=EIF3A
707	1	uniprot-humanreviewed	sp	P57105	SYJ2B_HUMAN	34	15918	1	1	1	1	0.23	sp|P57105|SYJ2B_HUMAN Synaptojanin-2-binding protein OS=Homo sapiens GN=SYNJ2BP PE=1 SV=2
708	1	uniprot-humanreviewed	sp	P53634	CATC_HUMAN	34	52619	2	2	2	2	0.14	sp|P53634|CATC_HUMAN Dipeptidyl peptidase 1 OS=Homo sapiens GN=CTSC PE=1 SV=2
709	1	uniprot-humanreviewed	sp	Q12849	GRSF1_HUMAN	34	53606	4	1	4	1	0.07	sp|Q12849|GRSF1_HUMAN G-rich sequence factor 1 OS=Homo sapiens GN=GRSF1 PE=1 SV=3
710	1	uniprot-humanreviewed	sp	O15067	PUR4_HUMAN	34	146297	5	1	5	1	0.02	sp|O15067|PUR4_HUMAN Phosphoribosylformylglycinamidine synthase OS=Homo sapiens GN=PFAS PE=1 SV=4
711	1	uniprot-humanreviewed	sp	Q15050	RRS1_HUMAN	33	41225	8	2	8	2	0.18	sp|Q15050|RRS1_HUMAN Ribosome biogenesis regulatory protein homolog OS=Homo sapiens GN=RRS1 PE=1 SV=2
712	1	uniprot-humanreviewed	sp	Q9HAV7	GRPE1_HUMAN	33	24492	2	1	2	1	0.15	sp|Q9HAV7|GRPE1_HUMAN GrpE protein homolog 1, mitochondrial OS=Homo sapiens GN=GRPEL1 PE=1 SV=2
713	1	uniprot-humanreviewed	sp	Q0D2K0-2	NIPA4_HUMAN	33	48392	2	1	1	1		sp|Q0D2K0-2|NIPA4_HUMAN Isoform 2 of Magnesium transporter NIPA4 OS=Homo sapiens GN=NIPAL4
714	1	uniprot-humanreviewed	sp	Q9H3K6	BOLA2_HUMAN	33	10281	3	1	2	1	0.37	sp|Q9H3K6|BOLA2_HUMAN BolA-like protein 2 OS=Homo sapiens GN=BOLA2 PE=1 SV=1
715	1	uniprot-humanreviewed	sp	P57678	GEMI4_HUMAN	33	121728	12	1	6	1		sp|P57678|GEMI4_HUMAN Gem-associated protein 4 OS=Homo sapiens GN=GEMIN4 PE=1 SV=2
716	1	uniprot-humanreviewed	sp	Q9UHX1-2	PUF60_HUMAN	33	58306	2	1	2	1	0.06	sp|Q9UHX1-2|PUF60_HUMAN Isoform 2 of Poly(U)-binding-splicing factor PUF60 OS=Homo sapiens GN=PUF60
717	1	uniprot-humanreviewed	sp	O14929-2	HAT1_HUMAN	33	40103	1	1	1	1	0.09	sp|O14929-2|HAT1_HUMAN Isoform B of Histone acetyltransferase type B catalytic subunit OS=Homo sapiens GN=HAT1
718	1	uniprot-humanreviewed	sp	O00244	ATOX1_HUMAN	33	7568	1	1	1	1	0.52	sp|O00244|ATOX1_HUMAN Copper transport protein ATOX1 OS=Homo sapiens GN=ATOX1 PE=1 SV=1
719	1	uniprot-humanreviewed	sp	P63220	RS21_HUMAN	32	9220	4	2	2	2	1	sp|P63220|RS21_HUMAN 40S ribosomal protein S21 OS=Homo sapiens GN=RPS21 PE=1 SV=1
720	1	uniprot-humanreviewed	sp	Q9GZR7	DDX24_HUMAN	32	96899	7	1	5	1	0.04	sp|Q9GZR7|DDX24_HUMAN ATP-dependent RNA helicase DDX24 OS=Homo sapiens GN=DDX24 PE=1 SV=1
721	1	uniprot-humanreviewed	sp	P20618	PSB1_HUMAN	32	26700	6	1	5	1	0.13	sp|P20618|PSB1_HUMAN Proteasome subunit beta type-1 OS=Homo sapiens GN=PSMB1 PE=1 SV=2
722	1	uniprot-humanreviewed	sp	Q07157-2	ZO1_HUMAN	32	187194	7	1	5	1	0.02	sp|Q07157-2|ZO1_HUMAN Isoform Short of Tight junction protein ZO-1 OS=Homo sapiens GN=TJP1
723	1	uniprot-humanreviewed	sp	Q9NSE4	SYIM_HUMAN	32	114688	3	1	2	1	0.03	sp|Q9NSE4|SYIM_HUMAN Isoleucine--tRNA ligase, mitochondrial OS=Homo sapiens GN=IARS2 PE=1 SV=2
724	1	uniprot-humanreviewed	sp	Q8N4H5-2	TOM5_HUMAN	32	10311	2	1	1	1		sp|Q8N4H5-2|TOM5_HUMAN Isoform 2 of Mitochondrial import receptor subunit TOM5 homolog OS=Homo sapiens GN=TOMM5
725	1	uniprot-humanreviewed	sp	Q16666-2	IF16_HUMAN	32	82500	4	1	4	1	0.04	sp|Q16666-2|IF16_HUMAN Isoform 2 of Gamma-interferon-inducible protein 16 OS=Homo sapiens GN=IFI16
726	1	uniprot-humanreviewed	sp	P17174-2	AATC_HUMAN	32	44404	6	2	6	2	0.16	sp|P17174-2|AATC_HUMAN Isoform 2 of Aspartate aminotransferase, cytoplasmic OS=Homo sapiens GN=GOT1
727	1	uniprot-humanreviewed	sp	P07996	TSP1_HUMAN	32	133291	6	1	5	1	0.03	sp|P07996|TSP1_HUMAN Thrombospondin-1 OS=Homo sapiens GN=THBS1 PE=1 SV=2
728	1	uniprot-humanreviewed	sp	Q7L2E3-2	DHX30_HUMAN	31	137057	3	1	3	1	0.03	sp|Q7L2E3-2|DHX30_HUMAN Isoform 2 of Putative ATP-dependent RNA helicase DHX30 OS=Homo sapiens GN=DHX30
729	1	uniprot-humanreviewed	sp	P67870	CSK2B_HUMAN	31	25268	2	1	2	1	0.14	sp|P67870|CSK2B_HUMAN Casein kinase II subunit beta OS=Homo sapiens GN=CSNK2B PE=1 SV=1
730	1	uniprot-humanreviewed	sp	Q6NUM9	RETST_HUMAN	31	67461	2	1	2	1	0.05	sp|Q6NUM9|RETST_HUMAN All-trans-retinol 13,14-reductase OS=Homo sapiens GN=RETSAT PE=1 SV=2
731	1	uniprot-humanreviewed	sp	Q9H4A4	AMPB_HUMAN	31	73234	2	1	2	1	0.05	sp|Q9H4A4|AMPB_HUMAN Aminopeptidase B OS=Homo sapiens GN=RNPEP PE=1 SV=2
732	1	uniprot-humanreviewed	sp	Q01970	PLCB3_HUMAN	31	139511	5	1	4	1	0.02	sp|Q01970|PLCB3_HUMAN 1-phosphatidylinositol 4,5-bisphosphate phosphodiesterase beta-3 OS=Homo sapiens GN=PLCB3 PE=1 SV=2
733	1	uniprot-humanreviewed	sp	Q9ULC6	PADI1_HUMAN	30	75416	5	1	3	1	0.05	sp|Q9ULC6|PADI1_HUMAN Protein-arginine deiminase type-1 OS=Homo sapiens GN=PADI1 PE=2 SV=2
734	1	uniprot-humanreviewed	sp	P11279	LAMP1_HUMAN	30	45367	3	1	3	1	0.08	sp|P11279|LAMP1_HUMAN Lysosome-associated membrane glycoprotein 1 OS=Homo sapiens GN=LAMP1 PE=1 SV=3
735	1	uniprot-humanreviewed	sp	Q15121-2	PEA15_HUMAN	30	17410	1	1	1	1	0.21	sp|Q15121-2|PEA15_HUMAN Isoform 2 of Astrocytic phosphoprotein PEA-15 OS=Homo sapiens GN=PEA15
736	1	uniprot-humanreviewed	sp	Q14257-2	RCN2_HUMAN	30	39286	1	1	1	1	0.09	sp|Q14257-2|RCN2_HUMAN Isoform 2 of Reticulocalbin-2 OS=Homo sapiens GN=RCN2
737	1	uniprot-humanreviewed	sp	A6NKH3	RL37L_HUMAN	30	10861	2	1	2	1	0.35	sp|A6NKH3|RL37L_HUMAN Putative 60S ribosomal protein L37a-like protein OS=Homo sapiens GN=RPL37AP8 PE=5 SV=2
738	1	uniprot-humanreviewed	sp	Q9Y3D6	FIS1_HUMAN	29	16984	3	1	2	1	0.21	sp|Q9Y3D6|FIS1_HUMAN Mitochondrial fission 1 protein OS=Homo sapiens GN=FIS1 PE=1 SV=2
739	1	uniprot-humanreviewed	sp	P57764	GSDMD_HUMAN	29	53281	1	1	1	1	0.07	sp|P57764|GSDMD_HUMAN Gasdermin-D OS=Homo sapiens GN=GSDMD PE=1 SV=1
740	1	uniprot-humanreviewed	sp	P11177-3	ODPB_HUMAN	29	37832	4	1	4	1	0.09	sp|P11177-3|ODPB_HUMAN Isoform 3 of Pyruvate dehydrogenase E1 component subunit beta, mitochondrial OS=Homo sapiens GN=PDHB
741	1	uniprot-humanreviewed	sp	P27694	RFA1_HUMAN	29	68723	2	1	2	1	0.05	sp|P27694|RFA1_HUMAN Replication protein A 70 kDa DNA-binding subunit OS=Homo sapiens GN=RPA1 PE=1 SV=2
742	1	uniprot-humanreviewed	sp	P30626-2	SORCN_HUMAN	29	20617	3	1	3	1	0.17	sp|P30626-2|SORCN_HUMAN Isoform 2 of Sorcin OS=Homo sapiens GN=SRI
743	1	uniprot-humanreviewed	sp	Q9Y230-2	RUVB2_HUMAN	28	46448	12	2	10	2	0.16	sp|Q9Y230-2|RUVB2_HUMAN Isoform 2 of RuvB-like 2 OS=Homo sapiens GN=RUVBL2
744	1	uniprot-humanreviewed	sp	Q9Y5S9	RBM8A_HUMAN	28	19934	3	1	3	1	0.18	sp|Q9Y5S9|RBM8A_HUMAN RNA-binding protein 8A OS=Homo sapiens GN=RBM8A PE=1 SV=1
745	1	uniprot-humanreviewed	sp	P23921	RIR1_HUMAN	28	90925	5	1	5	1	0.04	sp|P23921|RIR1_HUMAN Ribonucleoside-diphosphate reductase large subunit OS=Homo sapiens GN=RRM1 PE=1 SV=1
746	1	uniprot-humanreviewed	sp	Q92499-3	DDX1_HUMAN	28	69467	2	1	2	1	0.05	sp|Q92499-3|DDX1_HUMAN Isoform 3 of ATP-dependent RNA helicase DDX1 OS=Homo sapiens GN=DDX1
747	1	uniprot-humanreviewed	sp	Q96T76-8	MMS19_HUMAN	28	117342	4	1	3	1	0.03	sp|Q96T76-8|MMS19_HUMAN Isoform 5 of MMS19 nucleotide excision repair protein homolog OS=Homo sapiens GN=MMS19
748	1	uniprot-humanreviewed	sp	P40429	RL13A_HUMAN	27	23619	11	1	8	1	0.15	sp|P40429|RL13A_HUMAN 60S ribosomal protein L13a OS=Homo sapiens GN=RPL13A PE=1 SV=2
749	1	uniprot-humanreviewed	sp	Q9Y617	SERC_HUMAN	27	40796	5	1	5	1	0.09	sp|Q9Y617|SERC_HUMAN Phosphoserine aminotransferase OS=Homo sapiens GN=PSAT1 PE=1 SV=2
750	1	uniprot-humanreviewed	sp	Q6UVK1	CSPG4_HUMAN	27	251067	2	1	2	1	0.01	sp|Q6UVK1|CSPG4_HUMAN Chondroitin sulfate proteoglycan 4 OS=Homo sapiens GN=CSPG4 PE=1 SV=2
751	1	uniprot-humanreviewed	sp	P21283	VATC1_HUMAN	26	44085	8	2	8	2	0.17	sp|P21283|VATC1_HUMAN V-type proton ATPase subunit C 1 OS=Homo sapiens GN=ATP6V1C1 PE=1 SV=4
752	1	uniprot-humanreviewed	sp	Q13155	AIMP2_HUMAN	26	35668	9	1	6	1	0.1	sp|Q13155|AIMP2_HUMAN Aminoacyl tRNA synthase complex-interacting multifunctional protein 2 OS=Homo sapiens GN=AIMP2 PE=1 SV=2
753	1	uniprot-humanreviewed	sp	P45974-2	UBP5_HUMAN	24	94104	2	1	2	1	0.04	sp|P45974-2|UBP5_HUMAN Isoform Short of Ubiquitin carboxyl-terminal hydrolase 5 OS=Homo sapiens GN=USP5
754	1	uniprot-humanreviewed	sp	P61221	ABCE1_HUMAN	24	68240	5	1	5	1	0.05	sp|P61221|ABCE1_HUMAN ATP-binding cassette sub-family E member 1 OS=Homo sapiens GN=ABCE1 PE=1 SV=1
755	1	uniprot-humanreviewed	sp	Q15370-2	ELOB_HUMAN	24	18128	4	1	2	1	0.2	sp|Q15370-2|ELOB_HUMAN Isoform 2 of Transcription elongation factor B polypeptide 2 OS=Homo sapiens GN=TCEB2
756	1	uniprot-humanreviewed	sp	O60716-10	CTND1_HUMAN	24	101750	10	1	6	1	0.03	sp|O60716-10|CTND1_HUMAN Isoform 2AB of Catenin delta-1 OS=Homo sapiens GN=CTNND1
757	1	uniprot-humanreviewed	sp	P55884-2	EIF3B_HUMAN	23	99708	2	1	2	1	0.03	sp|P55884-2|EIF3B_HUMAN Isoform 2 of Eukaryotic translation initiation factor 3 subunit B OS=Homo sapiens GN=EIF3B
758	1	uniprot-humanreviewed	sp	P26639-2	SYTC_HUMAN	23	87775	10	1	9	1	0.04	sp|P26639-2|SYTC_HUMAN Isoform 2 of Threonine--tRNA ligase, cytoplasmic OS=Homo sapiens GN=TARS

## Sheet: Lisati Verona_348_1_2ug_0908201
User	marcello
E-mail	marcello.manfredi@uniupo.it
MS data file	Lisati Verona_348_1_2ug_09082017_LIB2.mgf
Database	uniprot-humanreviewed 110316
Timestamp	31 Aug 2017 at 07:23:50 GMT
Type of search	MS/MS Ion Search
Quantitation	None
Enzyme	Trypsin
Fixed modifications	Carbamidomethyl (C)
Variable modifications	Oxidation (M)
Mass values	Monoisotopic
Protein mass	Unrestricted
Peptide mass tolerance	50 ppm
Fragment mass tolerance	0.1 Da
Max missed cleavages	2
Instrument type	ESI-QUAD-TOF
Number of queries	12,960
Significance threshold p<	0.008201
Max. number of families	AUTO
Ions score or expect cut-off	0
Preferred taxonomy	All entries
Show Percolator scores?	no
Family	Member	Database	Accession			Score	Mass	Num. of matches	Num. of significant matches	Num. of sequences	Num. of significant sequences	emPAI	Description
1	1	uniprot-humanreviewed	sp	P08670	VIME_HUMAN	3490	53676	120	106	38	36	8.05	sp|P08670|VIME_HUMAN Vimentin OS=Homo sapiens GN=VIM PE=1 SV=4
1	2	uniprot-humanreviewed	sp	O43790	KRT86_HUMAN	85	55120	8	4	7	4	0.28	sp|O43790|KRT86_HUMAN Keratin, type II cuticular Hb6 OS=Homo sapiens GN=KRT86 PE=1 SV=1
2	1	uniprot-humanreviewed	sp	P06733	ENOA_HUMAN	1730	47481	59	41	23	19	2.86	sp|P06733|ENOA_HUMAN Alpha-enolase OS=Homo sapiens GN=ENO1 PE=1 SV=2
3	1	uniprot-humanreviewed	sp	P10809	CH60_HUMAN	1660	61187	47	37	27	24	2.78	sp|P10809|CH60_HUMAN 60 kDa heat shock protein, mitochondrial OS=Homo sapiens GN=HSPD1 PE=1 SV=2
4	1	uniprot-humanreviewed	sp	P11142	HSP7C_HUMAN	1637	71082	62	45	32	26	2.46	sp|P11142|HSP7C_HUMAN Heat shock cognate 71 kDa protein OS=Homo sapiens GN=HSPA8 PE=1 SV=1
4	2	uniprot-humanreviewed	sp	P11021	GRP78_HUMAN	769	72402	43	31	26	22	1.8	sp|P11021|GRP78_HUMAN 78 kDa glucose-regulated protein OS=Homo sapiens GN=HSPA5 PE=1 SV=2
4	3	uniprot-humanreviewed	sp	P38646	GRP75_HUMAN	441	73920	27	15	19	11	0.66	sp|P38646|GRP75_HUMAN Stress-70 protein, mitochondrial OS=Homo sapiens GN=HSPA9 PE=1 SV=2
4	4	uniprot-humanreviewed	sp	P0DMV8	HS71A_HUMAN	429	70294	27	16	19	12	0.78	sp|P0DMV8|HS71A_HUMAN Heat shock 70 kDa protein 1A OS=Homo sapiens GN=HSPA1A PE=1 SV=1
5	1	uniprot-humanreviewed	sp	Q15149	PLEC_HUMAN	1565	533462	146	60	119	57	0.44	sp|Q15149|PLEC_HUMAN Plectin OS=Homo sapiens GN=PLEC PE=1 SV=3
6	1	uniprot-humanreviewed	sp	P02545-3	LMNA_HUMAN	1483	70903	67	48	39	32	3.62	sp|P02545-3|LMNA_HUMAN Isoform ADelta10 of Prelamin-A/C OS=Homo sapiens GN=LMNA
6	2	uniprot-humanreviewed	sp	P20700	LMNB1_HUMAN	190	66653	18	9	15	8	0.5	sp|P20700|LMNB1_HUMAN Lamin-B1 OS=Homo sapiens GN=LMNB1 PE=1 SV=2
7	1	uniprot-humanreviewed	sp	O75369-2	FLNB_HUMAN	1359	277606	76	40	62	37	0.58	sp|O75369-2|FLNB_HUMAN Isoform 2 of Filamin-B OS=Homo sapiens GN=FLNB
7	2	uniprot-humanreviewed	sp	P21333-2	FLNA_HUMAN	653	282581	51	26	39	22	0.3	sp|P21333-2|FLNA_HUMAN Isoform 2 of Filamin-A OS=Homo sapiens GN=FLNA
8	1	uniprot-humanreviewed	sp	P08238	HS90B_HUMAN	1330	83554	67	46	33	27	1.99	sp|P08238|HS90B_HUMAN Heat shock protein HSP 90-beta OS=Homo sapiens GN=HSP90AB1 PE=1 SV=4
8	2	uniprot-humanreviewed	sp	P07900-2	HS90A_HUMAN	1260	98670	64	46	31	28	1.62	sp|P07900-2|HS90A_HUMAN Isoform 2 of Heat shock protein HSP 90-alpha OS=Homo sapiens GN=HSP90AA1
8	3	uniprot-humanreviewed	sp	P14625	ENPL_HUMAN	709	92696	31	20	23	16	0.8	sp|P14625|ENPL_HUMAN Endoplasmin OS=Homo sapiens GN=HSP90B1 PE=1 SV=1
8	4	uniprot-humanreviewed	sp	Q12931-2	TRAP1_HUMAN	159	74449	7	3	6	2	0.1	sp|Q12931-2|TRAP1_HUMAN Isoform 2 of Heat shock protein 75 kDa, mitochondrial OS=Homo sapiens GN=TRAP1
9	1	uniprot-humanreviewed	sp	P60709	ACTB_HUMAN	1217	42052	42	34	17	16	2.6	sp|P60709|ACTB_HUMAN Actin, cytoplasmic 1 OS=Homo sapiens GN=ACTB PE=1 SV=1
9	2	uniprot-humanreviewed	sp	P68032	ACTC_HUMAN	517	42334	27	19	13	11	1.4	sp|P68032|ACTC_HUMAN Actin, alpha cardiac muscle 1 OS=Homo sapiens GN=ACTC1 PE=1 SV=1
10	1	uniprot-humanreviewed	sp	P68363	TBA1B_HUMAN	1203	50804	39	34	17	16	1.9	sp|P68363|TBA1B_HUMAN Tubulin alpha-1B chain OS=Homo sapiens GN=TUBA1B PE=1 SV=1
10	2	uniprot-humanreviewed	sp	Q9NY65-2	TBA8_HUMAN	702	43439	23	18	11	9	1.01	sp|Q9NY65-2|TBA8_HUMAN Isoform 2 of Tubulin alpha-8 chain OS=Homo sapiens GN=TUBA8
11	1	uniprot-humanreviewed	sp	P07437	TBB5_HUMAN	1187	50095	51	44	21	18	2.37	sp|P07437|TBB5_HUMAN Tubulin beta chain OS=Homo sapiens GN=TUBB PE=1 SV=2
11	2	uniprot-humanreviewed	sp	P68371	TBB4B_HUMAN	949	50255	46	37	20	16	1.93	sp|P68371|TBB4B_HUMAN Tubulin beta-4B chain OS=Homo sapiens GN=TUBB4B PE=1 SV=1
11	3	uniprot-humanreviewed	sp	Q9BUF5	TBB6_HUMAN	259	50281	16	13	9	8	0.71	sp|Q9BUF5|TBB6_HUMAN Tubulin beta-6 chain OS=Homo sapiens GN=TUBB6 PE=1 SV=1
12	1	uniprot-humanreviewed	sp	P07355-2	ANXA2_HUMAN	1155	40671	49	35	29	23	5.73	sp|P07355-2|ANXA2_HUMAN Isoform 2 of Annexin A2 OS=Homo sapiens GN=ANXA2
13	1	uniprot-humanreviewed	sp	P13639	EF2_HUMAN	1140	96246	50	33	31	24	1.33	sp|P13639|EF2_HUMAN Elongation factor 2 OS=Homo sapiens GN=EEF2 PE=1 SV=4
13	2	uniprot-humanreviewed	sp	Q15029-2	U5S1_HUMAN	73	106286	12	3	6	3	0.1	sp|Q15029-2|U5S1_HUMAN Isoform 2 of 116 kDa U5 small nuclear ribonucleoprotein component OS=Homo sapiens GN=EFTUD2
14	1	uniprot-humanreviewed	sp	P14618	KPYM_HUMAN	1044	58470	36	31	26	22	2.57	sp|P14618|KPYM_HUMAN Pyruvate kinase PKM OS=Homo sapiens GN=PKM PE=1 SV=4
15	1	uniprot-humanreviewed	sp	O43707	ACTN4_HUMAN	1042	105245	41	31	29	24	1.17	sp|O43707|ACTN4_HUMAN Alpha-actinin-4 OS=Homo sapiens GN=ACTN4 PE=1 SV=2
15	2	uniprot-humanreviewed	sp	P12814	ACTN1_HUMAN	651	103563	27	20	17	13	0.53	sp|P12814|ACTN1_HUMAN Alpha-actinin-1 OS=Homo sapiens GN=ACTN1 PE=1 SV=2
[truncated: 908 more rows]

## Sheet: Lisati Verona_A375WT_1_1ug_0908
User	marcello
E-mail	marcello.manfredi@uniupo.it
MS data file	Lisati Verona_A375WT_1_1ug_09082017_LIB1.mgf
Database	uniprot-humanreviewed 110316
[truncated: 1,007 more rows]

## Sheet: Lisati Verona_A375WT_1_2ug_ (2
User	marcello
[truncated: 1,058 more rows]

[truncated: 11 more sheets: Lisati Verona_A375WT_1_2ug_0908, Lisati Verona_A375WT_1_PP, Lisati Verona_348_1_PP, Lisati Verona_3G8_2_2ug_0609201, Lisati Verona_3G8_2_1ug_060 (2, Lisati Verona_3G8_2_1ug_0609201, Lisati Verona_A375WT_2_2ug_0609, Lisati Verona_A375WT_2_1ug_ (2, Lisati Verona_A375WT_2_1ug_0609, Lisati Verona_A375WT_2_PP, Lisati Verona_3G8_2_PP]
