# Supplementary material for: Runx2 stimulates neoangiogenesis through the Runt domain in melanoma
Source: Sci Rep. 2019 May 29;9:8052. doi: 10.1038/s41598-019-44552-1 (PMC6541657; doi:10.1038/s41598-019-44552-1)
Supplement: Supplementary file 4 — Supplemental_Table_4 List of differentially expressed proteins.xls [file 41598_2019_44552_MOESM4_ESM.xls]

## Sheet: all identified proteins 
Names	total	peak name
Common ID	1445	COMT_HUMAN
		RL35_HUMAN
		DHB4_HUMAN
		EHD4_HUMAN
		GSTP1_HUMAN
		ADHX_HUMAN
		IF2GL_HUMAN
		EXOS7_HUMAN
		RL18_HUMAN
		DIM1_HUMAN
		H2AV_HUMAN
		PHB2_HUMAN
		NOMO2_HUMAN
		UCRIL_HUMAN
		CCD58_HUMAN
		GANAB_HUMAN
		DENR_HUMAN
		RSU1_HUMAN
		GRP75_HUMAN
		CSK2B_HUMAN
		NSUN2_HUMAN
		TIGAR_HUMAN
		AAAT_HUMAN
		CHD3_HUMAN
		SCMC1_HUMAN
		RENT1_HUMAN
		CTBL1_HUMAN
		METK2_HUMAN
		KRT81_HUMAN
		RL23A_HUMAN
		MYPT1_HUMAN
		CND3_HUMAN
		CPNE1_HUMAN
		NDUAD_HUMAN
		RS20_HUMAN
		RL8_HUMAN
		RL17_HUMAN
		RS27_HUMAN
		TXND5_HUMAN
		TFG_HUMAN
		RAB21_HUMAN
		NT5C_HUMAN
		MIRO2_HUMAN
		RAB14_HUMAN
		COX41_HUMAN
		UBP5_HUMAN
		TOM34_HUMAN
		DRA_HUMAN
		HS71A_HUMAN
		OSTF1_HUMAN
		RRP12_HUMAN
		BACH_HUMAN
		ECI1_HUMAN
		HDGR2_HUMAN
		TIM44_HUMAN
		AP1G1_HUMAN
		TRM1L_HUMAN
		HSDL2_HUMAN
		RS7_HUMAN
		SERPH_HUMAN
		OSTC_HUMAN
		ARF3_HUMAN
		RLA0_HUMAN
		RL37A_HUMAN
		HDGF_HUMAN
		GNL3_HUMAN
		BOLA2_HUMAN
		PAIRB_HUMAN
		BID_HUMAN
		RL14_HUMAN
		ASPC1_HUMAN
		MRP_HUMAN
		RL27_HUMAN
		PADI1_HUMAN
		RL32_HUMAN
		CK054_HUMAN
		PLST_HUMAN
		PARP1_HUMAN
		ROA3_HUMAN
		MAVS_HUMAN
		SRSF2_HUMAN
		TBCA_HUMAN
		NU214_HUMAN
		NSDHL_HUMAN
		VATA_HUMAN
		WDR75_HUMAN
		VIGLN_HUMAN
		RBMX_HUMAN
		S10A2_HUMAN
		CTND1_HUMAN
		RECQ1_HUMAN
		TBG2_HUMAN
		ANX11_HUMAN
		TCPD_HUMAN
		SF3B6_HUMAN
		ALDOC_HUMAN
		PDIA4_HUMAN
		SET_HUMAN
		RS14_HUMAN
		HM13_HUMAN
		FAM3C_HUMAN
		RM10_HUMAN
		BYST_HUMAN
		SF3A1_HUMAN
		PPIA_HUMAN
		RBM8A_HUMAN
		PEBP1_HUMAN
		GNAS2_HUMAN
		PUR2_HUMAN
		U5S1_HUMAN
		PP1R7_HUMAN
		S10AA_HUMAN
		PSME3_HUMAN
		UB2D3_HUMAN
		PRAF3_HUMAN
		ATP5I_HUMAN
		NACAM_HUMAN
		HPBP1_HUMAN
		ECHB_HUMAN
		COTL1_HUMAN
		COR1B_HUMAN
		CPSF6_HUMAN
		ELOB_HUMAN
		CKAP4_HUMAN
		PSMD8_HUMAN
		NDUA9_HUMAN
		TEBP_HUMAN
		PLAP_HUMAN
		API5_HUMAN
		RS28_HUMAN
		PSME1_HUMAN
		KPYM_HUMAN
		YBOX1_HUMAN
		COPG2_HUMAN
		AHSA1_HUMAN
		ACADV_HUMAN
		G3BP1_HUMAN
		SRC8_HUMAN
		SC23B_HUMAN
		ZC3HE_HUMAN
		TXD12_HUMAN
		CDC37_HUMAN
		ACINU_HUMAN
		GRSF1_HUMAN
		RM04_HUMAN
		PRP19_HUMAN
		PPIH_HUMAN
		IMA5_HUMAN
		VMA21_HUMAN
		NUP62_HUMAN
		MTAP_HUMAN
		S61A1_HUMAN
		RL18A_HUMAN
		NDUA5_HUMAN
		LAP2B_HUMAN
		PSA4_HUMAN
		BIEA_HUMAN
		NOP58_HUMAN
		EIF3A_HUMAN
		LZIC_HUMAN
		LARP1_HUMAN
		UCRI_HUMAN
		MFS10_HUMAN
		GTR1_HUMAN
		AK1C3_HUMAN
		AP2A1_HUMAN
		SERC_HUMAN
		BTF3_HUMAN
		FKBP4_HUMAN
		EIF3E_HUMAN
		PSMD3_HUMAN
		CX6B1_HUMAN
		ATPG_HUMAN
		RL7L_HUMAN
		PYRG1_HUMAN
		PFD4_HUMAN
		RRP5_HUMAN
		SRSF3_HUMAN
		MARE1_HUMAN
		ODO1_HUMAN
		ERF3A_HUMAN
		IDH3A_HUMAN
		ELOC_HUMAN
		PCH2_HUMAN
		SF3B2_HUMAN
		RL13A_HUMAN
		RS27A_HUMAN
		ADK_HUMAN
		GRPE1_HUMAN
		IF4A3_HUMAN
		FIS1_HUMAN
		RM28_HUMAN
		RL3_HUMAN
		RAVR1_HUMAN
		SRP68_HUMAN
		U2AF2_HUMAN
		HDAC1_HUMAN
		PLCB3_HUMAN
		TFR1_HUMAN
		DDX27_HUMAN
		MAP1S_HUMAN
		SIAS_HUMAN
		NDUS3_HUMAN
		IF2P_HUMAN
		MK67I_HUMAN
		SYCC_HUMAN
		IF2B1_HUMAN
		SMRC2_HUMAN
		2AAA_HUMAN
		DHE3_HUMAN
		PSB6_HUMAN
		P5CS_HUMAN
		CAN2_HUMAN
		PSMD4_HUMAN
		MYOF_HUMAN
		K1755_HUMAN
		B2MG_HUMAN
		PCNA_HUMAN
		TMEDA_HUMAN
		MPPB_HUMAN
		MCM2_HUMAN
		EIFCL_HUMAN
		TBB5_HUMAN
		DNJC7_HUMAN
		ACON_HUMAN
		PAXI_HUMAN
		RM12_HUMAN
		ITAV_HUMAN
		NEP1_HUMAN
		IF16_HUMAN
		NOC4L_HUMAN
		SDHA_HUMAN
		DDX50_HUMAN
		AK1C1_HUMAN
		GSTO1_HUMAN
		PDC6I_HUMAN
		PICAL_HUMAN
		ACPM_HUMAN
		FUBP3_HUMAN
		SRS11_HUMAN
		CN37_HUMAN
		RCC2_HUMAN
		PYR1_HUMAN
		SRP72_HUMAN
		FAAA_HUMAN
		ODP2_HUMAN
		RINI_HUMAN
		ESTD_HUMAN
		DYLT1_HUMAN
		RL34_HUMAN
		PPAC_HUMAN
		RP1BL_HUMAN
		NC2A_HUMAN
		MUC18_HUMAN
		GDIB_HUMAN
		OGA_HUMAN
		MINP1_HUMAN
		NAA15_HUMAN
		MBNL1_HUMAN
		HNRL2_HUMAN
		NPC2_HUMAN
		DCTN2_HUMAN
		LSM3_HUMAN
		H2B3B_HUMAN
		P3H3_HUMAN
		UBP7_HUMAN
		RS2_HUMAN
		EIF3H_HUMAN
		DAD1_HUMAN
		TRXR1_HUMAN
		DPYL2_HUMAN
		OST48_HUMAN
		VCX3_HUMAN
		ELOA1_HUMAN
		H14_HUMAN
		GUAD_HUMAN
		LYPA2_HUMAN
		NDUBA_HUMAN
		RAC2_HUMAN
		RBM3_HUMAN
		SAP18_HUMAN
		AT2A2_HUMAN
		CATA_HUMAN
		PRS6B_HUMAN
		RS10_HUMAN
		ARL8B_HUMAN
		DEK_HUMAN
		DECR_HUMAN
		RS18_HUMAN
		TOIP1_HUMAN
		IPO7_HUMAN
		VINC_HUMAN
		DHX36_HUMAN
		MCM4_HUMAN
		NDUBB_HUMAN
		SYFA_HUMAN
		EIF3K_HUMAN
		NOL11_HUMAN
		TERA_HUMAN
		CIRBP_HUMAN
		PFD2_HUMAN
		OLA1_HUMAN
		DPY30_HUMAN
		NAMPT_HUMAN
		UB2L3_HUMAN
		ECH1_HUMAN
		PSME2_HUMAN
		STT3A_HUMAN
		PRS8_HUMAN
		KLC2_HUMAN
		OAT_HUMAN
		RS3_HUMAN
		ABHDA_HUMAN
		MPPA_HUMAN
		H2AX_HUMAN
		AP3D1_HUMAN
		GHC1_HUMAN
		RS30_HUMAN
		ENOG_HUMAN
		PSB1_HUMAN
		TYB10_HUMAN
		SYIC_HUMAN
		MRRP1_HUMAN
		CAV1_HUMAN
		HSP7C_HUMAN
		SC22B_HUMAN
		RL23_HUMAN
		PRDX6_HUMAN
		CAYP1_HUMAN
		NDUS7_HUMAN
		NP1L1_HUMAN
		DLDH_HUMAN
		AT1A1_HUMAN
		CD81_HUMAN
		LETM1_HUMAN
		TBA1C_HUMAN
		IF6_HUMAN
		DX39B_HUMAN
		SFXN1_HUMAN
		IMA7_HUMAN
		RIR1_HUMAN
		HSBP1_HUMAN
		RL22_HUMAN
		UBC9_HUMAN
		TPD52_HUMAN
		CAPR1_HUMAN
		MAP2_HUMAN
		TKT_HUMAN
		IF4E_HUMAN
		LSM2_HUMAN
		RCN1_HUMAN
		WDR3_HUMAN
		MIC60_HUMAN
		ARPC3_HUMAN
		MRE11_HUMAN
		6PGL_HUMAN
		ACTC_HUMAN
		SCOC_HUMAN
		RAD50_HUMAN
		ATIF1_HUMAN
		ATD3A_HUMAN
		AATC_HUMAN
		COPB_HUMAN
		PSMD5_HUMAN
		PIGU_HUMAN
		PDLI1_HUMAN
		TMX2_HUMAN
		BCCIP_HUMAN
		GRHPR_HUMAN
		ATPA_HUMAN
		DDRGK_HUMAN
		ILVBL_HUMAN
		SMRC1_HUMAN
		SYHC_HUMAN
		RAB10_HUMAN
		NCBP1_HUMAN
		F10A1_HUMAN
		CC124_HUMAN
		RL35A_HUMAN
		RPC3_HUMAN
		NSA2_HUMAN
		FUS_HUMAN
		HEM6_HUMAN
		RT02_HUMAN
		PSMD6_HUMAN
		SYVC_HUMAN
		2B11_HUMAN
		CND1_HUMAN
		ACTN4_HUMAN
		STML2_HUMAN
		SUN2_HUMAN
		RBM27_HUMAN
		NDUS1_HUMAN
		AMPN_HUMAN
		QCR1_HUMAN
		PDIA6_HUMAN
		RSSA_HUMAN
		EIF3J_HUMAN
		EF1G_HUMAN
		RPR1B_HUMAN
		PRPS3_HUMAN
		H2AZ_HUMAN
		CD109_HUMAN
		DC1L1_HUMAN
		CCG6_HUMAN
		GRP78_HUMAN
		TOM70_HUMAN
		SYNC_HUMAN
		GTPB3_HUMAN
		CD44_HUMAN
		HSP74_HUMAN
		WDR36_HUMAN
		TBA1B_HUMAN
		TCPA_HUMAN
		PARK7_HUMAN
		SORCN_HUMAN
		CPSF7_HUMAN
		MGST1_HUMAN
		PLEC_HUMAN
		IF5_HUMAN
		TPM3_HUMAN
		RAB7A_HUMAN
		NU133_HUMAN
		GDS1_HUMAN
		PSPC1_HUMAN
		LAMB1_HUMAN
		SRSF1_HUMAN
		RL38_HUMAN
		EZRI_HUMAN
		XPP1_HUMAN
		RS27L_HUMAN
		PYGL_HUMAN
		CTBP1_HUMAN
		CADH2_HUMAN
		RANG_HUMAN
		RM01_HUMAN
		TCPQ_HUMAN
		MAP4_HUMAN
		NU205_HUMAN
		NCHL1_HUMAN
		QCR2_HUMAN
		PHB_HUMAN
		AL1B1_HUMAN
		S10AG_HUMAN
		SRP14_HUMAN
		PPM1G_HUMAN
		PYGB_HUMAN
		CAPG_HUMAN
		PSMG2_HUMAN
		SMCA4_HUMAN
		PLP2_HUMAN
		SF3B3_HUMAN
		AP1B1_HUMAN
		RL28_HUMAN
		SYDM_HUMAN
		PRP4_HUMAN
		ODO2_HUMAN
		K2C1B_HUMAN
		CSK22_HUMAN
		PRDX2_HUMAN
		HNRL1_HUMAN
		IF2B_HUMAN
		PDE12_HUMAN
		DDX54_HUMAN
		PRS4_HUMAN
		IF4A1_HUMAN
		EDC3_HUMAN
		TOM20_HUMAN
		GLU2B_HUMAN
		TBA8_HUMAN
		LSM8_HUMAN
		CEBPZ_HUMAN
		GLSK_HUMAN
		H2B1L_HUMAN
		ARPC5_HUMAN
		FKBP2_HUMAN
		EFHD2_HUMAN
		MYH9_HUMAN
		TIM13_HUMAN
		EIF3B_HUMAN
		EIF3I_HUMAN
		UMPS_HUMAN
		XRCC6_HUMAN
		EPHA2_HUMAN
		NCPR_HUMAN
		GDN_HUMAN
		EH1L1_HUMAN
		ROAA_HUMAN
		UAP1_HUMAN
		HPRT_HUMAN
		ANXA2_HUMAN
		ITA3_HUMAN
		ACAD9_HUMAN
		ARHG2_HUMAN
		SAFB1_HUMAN
		IF4G1_HUMAN
		K2C8_HUMAN
		IQGA1_HUMAN
		PSD13_HUMAN
		EIF3C_HUMAN
		PA2G4_HUMAN
		RBBP4_HUMAN
		LEG1_HUMAN
		PGRC2_HUMAN
		CH10_HUMAN
		DBLOH_HUMAN
		ACSL3_HUMAN
		NDUA4_HUMAN
		COPG1_HUMAN
		SKP1_HUMAN
		CISY_HUMAN
		ARHG1_HUMAN
		HPCL1_HUMAN
		CLCA_HUMAN
		CUL4A_HUMAN
		CMC2_HUMAN
		LEG3_HUMAN
		RCC1_HUMAN
		ECHA_HUMAN
		PSD11_HUMAN
		ASIC2_HUMAN
		ABRAL_HUMAN
		G3P_HUMAN
		AN32B_HUMAN
		SRSF4_HUMAN
		USO1_HUMAN
		RM41_HUMAN
		HUWE1_HUMAN
		BAX_HUMAN
		XRCC5_HUMAN
		IPO9_HUMAN
		H2A2B_HUMAN
		HNRPK_HUMAN
		1433E_HUMAN
		1433B_HUMAN
		LMNA_HUMAN
		KTN1_HUMAN
		RL12_HUMAN
		T126A_HUMAN
		RL15_HUMAN
		RUVB2_HUMAN
		TMCO1_HUMAN
		DDX5_HUMAN
		PRS6A_HUMAN
		TOP2A_HUMAN
		EIF3D_HUMAN
		ELAV1_HUMAN
		AL1A3_HUMAN
		MYL6_HUMAN
		AMPL_HUMAN
		TBB6_HUMAN
		MCTS1_HUMAN
		MOES_HUMAN
		TOM5_HUMAN
		APMAP_HUMAN
		PGK1_HUMAN
		FUBP1_HUMAN
		SRSF9_HUMAN
		RL26_HUMAN
		NOP16_HUMAN
		PUR6_HUMAN
		DHX15_HUMAN
		ENOA_HUMAN
		SRP09_HUMAN
		TOIP2_HUMAN
		MCM6_HUMAN
		S52A1_HUMAN
		RL24_HUMAN
		K1C10_HUMAN
		NHP2_HUMAN
		RFA1_HUMAN
		SMD1_HUMAN
		DFFA_HUMAN
		RL7A_HUMAN
		1433G_HUMAN
		RUVB1_HUMAN
		GT251_HUMAN
		FPPS_HUMAN
		WDR1_HUMAN
		NOB1_HUMAN
		FNTA_HUMAN
		SF01_HUMAN
		NXF1_HUMAN
		H32_HUMAN
		SYLC_HUMAN
		TPD54_HUMAN
		RL36A_HUMAN
		DHYS_HUMAN
		PESC_HUMAN
		ILF3_HUMAN
		IF2G_HUMAN
		SREK1_HUMAN
		BZW2_HUMAN
		HS90A_HUMAN
		CD59_HUMAN
		SLIRP_HUMAN
		PNPO_HUMAN
		MMS19_HUMAN
		CHP1_HUMAN
		CLH1_HUMAN
		SH3K1_HUMAN
		1433Z_HUMAN
		ECI2_HUMAN
		NUDC_HUMAN
		FOSL1_HUMAN
		EIF3F_HUMAN
		LDHB_HUMAN
		RFC2_HUMAN
		ICAM1_HUMAN
		HS71B_HUMAN
		CHIP_HUMAN
		DHX30_HUMAN
		NOL10_HUMAN
		LPXN_HUMAN
		CSN6_HUMAN
		HNRPQ_HUMAN
		NOL6_HUMAN
		FEN1_HUMAN
		RL6_HUMAN
		SYTC_HUMAN
		SPEE_HUMAN
		PARVA_HUMAN
		ATP5J_HUMAN
		TR150_HUMAN
		ADT2_HUMAN
		RAI3_HUMAN
		PMVK_HUMAN
		MSH5_HUMAN
		DHX9_HUMAN
		MATR3_HUMAN
		H2A1B_HUMAN
		HCD2_HUMAN
		PEA15_HUMAN
		DYL2_HUMAN
		RAC1_HUMAN
		RSMB_HUMAN
		SCRN1_HUMAN
		DNJB1_HUMAN
		COX5A_HUMAN
		CTNB1_HUMAN
		IF4B_HUMAN
		LARP4_HUMAN
		K2C1_HUMAN
		S10AD_HUMAN
		H4_HUMAN
		NASP_HUMAN
		SSRP1_HUMAN
		SNUT2_HUMAN
		C1QBP_HUMAN
		TCPH_HUMAN
		SF3A3_HUMAN
		UBP14_HUMAN
		UT14A_HUMAN
		GALE_HUMAN
		EBP2_HUMAN
		G6PI_HUMAN
		ATPK_HUMAN
		G6PD_HUMAN
		HMGN2_HUMAN
		H13_HUMAN
		PSA7_HUMAN
		CX7A2_HUMAN
		PSA3_HUMAN
		GBB1_HUMAN
		SNUT1_HUMAN
		DDB1_HUMAN
		EIF2A_HUMAN
		IPO5_HUMAN
		KBTB3_HUMAN
		PUF60_HUMAN
		HAP28_HUMAN
		TM14C_HUMAN
		ANM1_HUMAN
		IMDH2_HUMAN
		PTBP1_HUMAN
		NOC3L_HUMAN
		MSH2_HUMAN
		EF1B_HUMAN
		NELFA_HUMAN
		E2AK2_HUMAN
		ARL1_HUMAN
		HNRPF_HUMAN
		AKA12_HUMAN
		LYPA1_HUMAN
		PGES2_HUMAN
		ECHM_HUMAN
		CREG1_HUMAN
		SPRE_HUMAN
		PPIB_HUMAN
		PSMF1_HUMAN
		TCPB_HUMAN
		PLOD3_HUMAN
		HINT2_HUMAN
		TMM43_HUMAN
		RL11_HUMAN
		KRR1_HUMAN
		ACTG_HUMAN
		RL37L_HUMAN
		4F2_HUMAN
		RM39_HUMAN
		TCPG_HUMAN
		FXR1_HUMAN
		AIFM1_HUMAN
		COX2_HUMAN
		LMNB2_HUMAN
		NOL3_HUMAN
		RBM28_HUMAN
		LAMP2_HUMAN
		UBA6_HUMAN
		VATE1_HUMAN
		SAM50_HUMAN
		CPNS1_HUMAN
		KINH_HUMAN
		MOGS_HUMAN
		TPM4_HUMAN
		NNTM_HUMAN
		OXSR1_HUMAN
		TMOD3_HUMAN
		6PGD_HUMAN
		IDHC_HUMAN
		HP1B3_HUMAN
		SSRA_HUMAN
		B2CL2_HUMAN
		CAZA1_HUMAN
		PRP8_HUMAN
		MGN2_HUMAN
		CBR1_HUMAN
		SEPT9_HUMAN
		PRP31_HUMAN
		CKAP5_HUMAN
		NOP2_HUMAN
		ASNS_HUMAN
		TR112_HUMAN
		NDKA_HUMAN
		WDR61_HUMAN
		MPRD_HUMAN
		BASI_HUMAN
		NUMA1_HUMAN
		ANXA5_HUMAN
		EIF3L_HUMAN
		SKIV2_HUMAN
		NOP56_HUMAN
		KAD2_HUMAN
		CAP1_HUMAN
		H2A2C_HUMAN
		GELS_HUMAN
		S10AB_HUMAN
		SPRY4_HUMAN
		LAMP1_HUMAN
		TCPZ_HUMAN
		SODC_HUMAN
		RS29_HUMAN
		RS11_HUMAN
		TSP1_HUMAN
		LYAR_HUMAN
		CNN2_HUMAN
		MDHM_HUMAN
		TNPO3_HUMAN
		DIAP1_HUMAN
		NACC1_HUMAN
		SMD2_HUMAN
		MOT1_HUMAN
		ESYT2_HUMAN
		LRC59_HUMAN
		EIF3G_HUMAN
		IMA4_HUMAN
		ANXA7_HUMAN
		RHG01_HUMAN
		MRT4_HUMAN
		RO60_HUMAN
		NOC2L_HUMAN
		RS26_HUMAN
		RBP56_HUMAN
		DDX6_HUMAN
		IF2B3_HUMAN
		VP37B_HUMAN
		RHOA_HUMAN
		ADT3_HUMAN
		K2C6B_HUMAN
		BOP1_HUMAN
		G3BP2_HUMAN
		CYBP_HUMAN
		LAP2A_HUMAN
		ETFB_HUMAN
		PGM2_HUMAN
		CTNA1_HUMAN
		KAP2_HUMAN
		PGAM1_HUMAN
		RL22L_HUMAN
		TYSY_HUMAN
		MYG1_HUMAN
		U3IP2_HUMAN
		SERA_HUMAN
		SODM_HUMAN
		ALBU_HUMAN
		SRSF6_HUMAN
		FTO_HUMAN
		RL27A_HUMAN
		SPB6_HUMAN
		MT2_HUMAN
		DNM1L_HUMAN
		GBB4_HUMAN
		SCRIB_HUMAN
		CN166_HUMAN
		DHTK1_HUMAN
		SAHH_HUMAN
		SYYC_HUMAN
		STOM_HUMAN
		EI2BA_HUMAN
		ILKAP_HUMAN
		CDC5L_HUMAN
		AL7A1_HUMAN
		NDE1_HUMAN
		HGH1_HUMAN
		KI67_HUMAN
		AP2B1_HUMAN
		SEPT6_HUMAN
		PA1B2_HUMAN
		BAP31_HUMAN
		DUT_HUMAN
		PELP1_HUMAN
		HEXB_HUMAN
		GFPT2_HUMAN
		UBP2L_HUMAN
		RAB5C_HUMAN
		RAB1B_HUMAN
		TXD17_HUMAN
		ROA2_HUMAN
		RU2B_HUMAN
		NNMT_HUMAN
		RS12_HUMAN
		RU1C_HUMAN
		RAN_HUMAN
		AT5F1_HUMAN
		AKAP8_HUMAN
		ARF4_HUMAN
		CBPA4_HUMAN
		RS16_HUMAN
		SFPQ_HUMAN
		FLNA_HUMAN
		H33_HUMAN
		TMM33_HUMAN
		NLTP_HUMAN
		TAGL2_HUMAN
		RBBP7_HUMAN
		TBB3_HUMAN
		ACTB_HUMAN
		ADAS_HUMAN
		VDAC2_HUMAN
		TNPO2_HUMAN
		ALDR_HUMAN
		AMPB_HUMAN
		RMD3_HUMAN
		PTH2_HUMAN
		TRI25_HUMAN
		APEX1_HUMAN
		MAGD2_HUMAN
		RRF2M_HUMAN
		UGDH_HUMAN
		GPDM_HUMAN
		CSTF2_HUMAN
		HNRPD_HUMAN
		LC7L2_HUMAN
		ITPA_HUMAN
		SMD3_HUMAN
		U2AF1_HUMAN
		DNJA1_HUMAN
		CSN2_HUMAN
		FUBP2_HUMAN
		RHOC_HUMAN
		ABCE1_HUMAN
		PERI_HUMAN
		RL9_HUMAN
		SYAC_HUMAN
		RL31_HUMAN
		UB2V1_HUMAN
		DNJA2_HUMAN
		CALX_HUMAN
		PDIA3_HUMAN
		PP2AA_HUMAN
		PSB2_HUMAN
		SPNXB_HUMAN
		1433T_HUMAN
		SYPL1_HUMAN
		IPYR2_HUMAN
		TMX4_HUMAN
		MYO19_HUMAN
		NIBL1_HUMAN
		XPO5_HUMAN
		RAP1B_HUMAN
		NH2L1_HUMAN
		PFD3_HUMAN
		TPRKB_HUMAN
		DX39A_HUMAN
		EF2_HUMAN
		MGLL_HUMAN
		FETUA_HUMAN
		SC11A_HUMAN
		RAB1A_HUMAN
		RADI_HUMAN
		PPID_HUMAN
		PB1_HUMAN
		ICAL_HUMAN
		GFPT1_HUMAN
		MCM7_HUMAN
		TECR_HUMAN
		NAT10_HUMAN
		NPM_HUMAN
		NDUS5_HUMAN
		HSPB1_HUMAN
		UBE2N_HUMAN
		THIO_HUMAN
		PTMA_HUMAN
		RU2A_HUMAN
		PUR4_HUMAN
		SYMC_HUMAN
		ERP29_HUMAN
		NDKB_HUMAN
		MIF_HUMAN
		MCFD2_HUMAN
		PDIA1_HUMAN
		NOG1_HUMAN
		RPAC1_HUMAN
		PRDX4_HUMAN
		AAKG1_HUMAN
		HNRPR_HUMAN
		PRAF2_HUMAN
		RS19_HUMAN
		CAB39_HUMAN
		SYWC_HUMAN
		EF1A1_HUMAN
		REEP5_HUMAN
		RL10_HUMAN
		LCAP_HUMAN
		TM214_HUMAN
		EXOC1_HUMAN
		HXK1_HUMAN
		COPE_HUMAN
		PSMD2_HUMAN
		LASP1_HUMAN
		AATF_HUMAN
		RUXF_HUMAN
		GOGB1_HUMAN
		KRT86_HUMAN
		H12_HUMAN
		HNRDL_HUMAN
		GNAI2_HUMAN
		SMC5_HUMAN
		AHNK_HUMAN
		UBR4_HUMAN
		RS5_HUMAN
		HNRPC_HUMAN
		ITB4_HUMAN
		SF3B1_HUMAN
		THIM_HUMAN
		SAR1A_HUMAN
		TTI1_HUMAN
		ATX10_HUMAN
		ATLA3_HUMAN
		SYDC_HUMAN
		PLIN3_HUMAN
		FUMH_HUMAN
		NPL4_HUMAN
		CCD47_HUMAN
		COPB2_HUMAN
		SAE2_HUMAN
		TF3C4_HUMAN
		GSDMD_HUMAN
		ENPL_HUMAN
		SRSF7_HUMAN
		PLK4_HUMAN
		WDR11_HUMAN
		RB11B_HUMAN
		ACTA_HUMAN
		SYQ_HUMAN
		LBR_HUMAN
		ADT1_HUMAN
		GPX1_HUMAN
		CH60_HUMAN
		HNRPU_HUMAN
		CHAP1_HUMAN
		CC180_HUMAN
		PFD6_HUMAN
		RL7_HUMAN
		IMA1_HUMAN
		RL1D1_HUMAN
		MBB1A_HUMAN
		EF1D_HUMAN
		IMA3_HUMAN
		IF1AX_HUMAN
		PAGE5_HUMAN
		MPU1_HUMAN
		PA1B3_HUMAN
		HNRPL_HUMAN
		RT29_HUMAN
		RL19_HUMAN
		COX17_HUMAN
		MIC19_HUMAN
		FSCN1_HUMAN
		ACTZ_HUMAN
		NDUS2_HUMAN
		ABCD3_HUMAN
		PSA5_HUMAN
		RS24_HUMAN
		XPOT_HUMAN
		HEAT1_HUMAN
		RRBP1_HUMAN
		PSA_HUMAN
		COPA_HUMAN
		PLSI_HUMAN
		IMUP_HUMAN
		MYCBP_HUMAN
		PSB4_HUMAN
		ATPO_HUMAN
		TRUA_HUMAN
		NDUF4_HUMAN
		TIM50_HUMAN
		3HIDH_HUMAN
		CSPG4_HUMAN
		APT_HUMAN
		DDX21_HUMAN
		ACOC_HUMAN
		U2AFM_HUMAN
		NIPA4_HUMAN
		DDX18_HUMAN
		ESYT1_HUMAN
		CT45A_HUMAN
		CDK1_HUMAN
		RBM39_HUMAN
		LRC47_HUMAN
		NDUV2_HUMAN
		PROF1_HUMAN
		BLMH_HUMAN
		MTPN_HUMAN
		EWS_HUMAN
		RTN4_HUMAN
		PDCD5_HUMAN
		UN45A_HUMAN
		TOP2B_HUMAN
		COPD_HUMAN
		TXNL1_HUMAN
		PLIN2_HUMAN
		CUTA_HUMAN
		DDX47_HUMAN
		UBXN1_HUMAN
		LA_HUMAN
		AT1B3_HUMAN
		NUP85_HUMAN
		ALDOA_HUMAN
		ATP5H_HUMAN
		CNN3_HUMAN
		SUMO2_HUMAN
		H2AY_HUMAN
		K2C75_HUMAN
		RLA2_HUMAN
		PUR9_HUMAN
		PURA2_HUMAN
		RAP1A_HUMAN
		RS3A_HUMAN
		ACTN1_HUMAN
		RL21_HUMAN
		RL10A_HUMAN
		RALY_HUMAN
		SND1_HUMAN
		DNJA3_HUMAN
		GDIR1_HUMAN
		CAD13_HUMAN
		CIAO1_HUMAN
		PIGS_HUMAN
		MAGA4_HUMAN
		RAC3_HUMAN
		COX5B_HUMAN
		RD23A_HUMAN
		PTN1_HUMAN
		SUMF2_HUMAN
		DYHC1_HUMAN
		NDUA8_HUMAN
		COR1C_HUMAN
		GRWD1_HUMAN
		CLU_HUMAN
		TCTP_HUMAN
		TCPE_HUMAN
		EXOS8_HUMAN
		ENY2_HUMAN
		UBC12_HUMAN
		NDUAA_HUMAN
		RS25_HUMAN
		RUXGL_HUMAN
		IF4H_HUMAN
		PP1G_HUMAN
		HNRH1_HUMAN
		TPIS_HUMAN
		ZN782_HUMAN
		CLIC4_HUMAN
		HMOX2_HUMAN
		MTNA_HUMAN
		RL37_HUMAN
		THOC2_HUMAN
		CAPZB_HUMAN
		BROX_HUMAN
		MSH6_HUMAN
		GLRX3_HUMAN
		RS15A_HUMAN
		RRS1_HUMAN
		RL39_HUMAN
		NDUV1_HUMAN
		TRAP1_HUMAN
		MYO1C_HUMAN
		ODPA_HUMAN
		ROA1_HUMAN
		MAGAA_HUMAN
		ARL3_HUMAN
		PGM1_HUMAN
		HINT1_HUMAN
		H1X_HUMAN
		F10A5_HUMAN
		TPR_HUMAN
		RNZ2_HUMAN
		ML12B_HUMAN
		CDC42_HUMAN
		TOM40_HUMAN
		SC24C_HUMAN
		HS90B_HUMAN
		TRNT1_HUMAN
		TCP4_HUMAN
		MTCH2_HUMAN
		RL13_HUMAN
		RUXG_HUMAN
		P4R3B_HUMAN
		KHDR1_HUMAN
		RLA1_HUMAN
		BRX1_HUMAN
		WDR12_HUMAN
		STIP1_HUMAN
		RS13_HUMAN
		TMX1_HUMAN
		OTUB1_HUMAN
		DOPD_HUMAN
		ROA0_HUMAN
		CHD4_HUMAN
		SRS10_HUMAN
		BCAT2_HUMAN
		TOP1_HUMAN
		SMU1_HUMAN
		DCPS_HUMAN
		CSK23_HUMAN
		DYN2_HUMAN
		STMN1_HUMAN
		ILF2_HUMAN
		KYNU_HUMAN
		RT31_HUMAN
		RM14_HUMAN
		SMC2_HUMAN
		PSB7_HUMAN
		UCK2_HUMAN
		SYRC_HUMAN
		ERH_HUMAN
		RED_HUMAN
		SP16H_HUMAN
		RTTN_HUMAN
		UBQL1_HUMAN
		SPTB2_HUMAN
		RL5_HUMAN
		LTOR1_HUMAN
		S26A2_HUMAN
		ERCC1_HUMAN
		GNAS1_HUMAN
		SNRPA_HUMAN
		SYFB_HUMAN
		SH3L3_HUMAN
		RCN2_HUMAN
		NTPCR_HUMAN
		AATM_HUMAN
		VPS35_HUMAN
		GEMI4_HUMAN
		THOC4_HUMAN
		FLNB_HUMAN
		KCY_HUMAN
		H15_HUMAN
		FAS_HUMAN
		M2OM_HUMAN
		STON2_HUMAN
		H31_HUMAN
		ML12A_HUMAN
		HMGA1_HUMAN
		KI13A_HUMAN
		CALU_HUMAN
		BZW1_HUMAN
		H10_HUMAN
		VIME_HUMAN
		HCDH_HUMAN
		CPSF5_HUMAN
		H2B1O_HUMAN
		MCM5_HUMAN
		ACY1_HUMAN
		CD9_HUMAN
		K1C18_HUMAN
		PRS7_HUMAN
		ANM5_HUMAN
		PDC10_HUMAN
		TIA1_HUMAN
		YBOX2_HUMAN
		RS9_HUMAN
		RS23_HUMAN
		MVP_HUMAN
		ACLY_HUMAN
		GTF2I_HUMAN
		DPP3_HUMAN
		NUCL_HUMAN
		PSD12_HUMAN
		RL29_HUMAN
		CLIC1_HUMAN
		UGGG1_HUMAN
		TWF2_HUMAN
		DDX17_HUMAN
		PRS10_HUMAN
		CBX3_HUMAN
		DPM1_HUMAN
		HNRH3_HUMAN
		THIL_HUMAN
		SURF4_HUMAN
		PSA2_HUMAN
		NUP98_HUMAN
		H2B2F_HUMAN
		HYOU1_HUMAN
		EFTU_HUMAN
		FABP5_HUMAN
		IF5A1_HUMAN
		SEP11_HUMAN
		SAFB2_HUMAN
		LAMC1_HUMAN
		SEPT2_HUMAN
		SPB1_HUMAN
		SSBP_HUMAN
		LGUL_HUMAN
		SPSY_HUMAN
		LIMK2_HUMAN
		H2B1J_HUMAN
		KAD1_HUMAN
		GBG12_HUMAN
		CY1_HUMAN
		ACADM_HUMAN
		XPO1_HUMAN
		S10A6_HUMAN
		PNPH_HUMAN
		DDX1_HUMAN
		HACD3_HUMAN
		PFD5_HUMAN
		NONO_HUMAN
		TALDO_HUMAN
		ECM29_HUMAN
		SUCB2_HUMAN
		IPO11_HUMAN
		XPO2_HUMAN
		FKB1A_HUMAN
		CCAR2_HUMAN
		RL36_HUMAN
		SCRB2_HUMAN
		TIPRL_HUMAN
		MANF_HUMAN
		RS21_HUMAN
		GUAA_HUMAN
		PSDE_HUMAN
		HMGB1_HUMAN
		RS8_HUMAN
		EF1A3_HUMAN
		TCRG1_HUMAN
		FKB10_HUMAN
		RD23B_HUMAN
		ARP5L_HUMAN
		HMGB3_HUMAN
		PCBP1_HUMAN
		LMNB1_HUMAN
		CATC_HUMAN
		COF1_HUMAN
		RSMN_HUMAN
		HEM3_HUMAN
		IF2A_HUMAN
		BAF_HUMAN
		U520_HUMAN
		SYK_HUMAN
		NP1L4_HUMAN
		PTMS_HUMAN
		IPO4_HUMAN
		MAPK2_HUMAN
		TLDC1_HUMAN
		RETST_HUMAN
		SSRD_HUMAN
		TIF1B_HUMAN
		FA49B_HUMAN
		PABP1_HUMAN
		LDLR_HUMAN
		ARF1_HUMAN
		BCAT1_HUMAN
		RS15_HUMAN
		PSIP1_HUMAN
		NB5R3_HUMAN
		PCYOX_HUMAN
		RL4_HUMAN
		ARPC2_HUMAN
		ETFA_HUMAN
		UCHL5_HUMAN
		LPPRC_HUMAN
		SPTN1_HUMAN
		TLN1_HUMAN
		IMB1_HUMAN
		DDX3X_HUMAN
		PRDX5_HUMAN
		AL9A1_HUMAN
		GNAQ_HUMAN
		CAND1_HUMAN
		NSF_HUMAN
		RPF2_HUMAN
		EIF3M_HUMAN
		STRAP_HUMAN
		C1TC_HUMAN
		DSRAD_HUMAN
		NNRE_HUMAN
		UBA1_HUMAN
		MPCP_HUMAN
		ANXA6_HUMAN
		SUMO4_HUMAN
		ANXA1_HUMAN
		RPN1_HUMAN
		TCOF_HUMAN
		ACDSB_HUMAN
		AIMP1_HUMAN
		PWP2_HUMAN
		BAG2_HUMAN
		DNJA4_HUMAN
		SCOT1_HUMAN
		ERF1_HUMAN
		TEX10_HUMAN
		FBRL_HUMAN
		GSHB_HUMAN
		DEST_HUMAN
		RAE1L_HUMAN
		ITB1_HUMAN
		TADBP_HUMAN
		CYC_HUMAN
		ASPD_HUMAN
		TNPO1_HUMAN
		PSA6_HUMAN
		LG3BP_HUMAN
		IF1AY_HUMAN
		VDAC1_HUMAN
		VAT1_HUMAN
		GAR1_HUMAN
		RPN2_HUMAN
		MBNL2_HUMAN
		PDCD6_HUMAN
		LONM_HUMAN
		PSMD1_HUMAN
		HMGA2_HUMAN
		AN32A_HUMAN
		CERS2_HUMAN
		LIPB1_HUMAN
		TGM2_HUMAN
		TRA2B_HUMAN
		COPZ1_HUMAN
		RL30_HUMAN
		CPNE3_HUMAN
		SYEP_HUMAN
		PSMD7_HUMAN
		ODPB_HUMAN
		MYH10_HUMAN
		AIMP2_HUMAN
		NIT1_HUMAN
		LAT1_HUMAN
		NU155_HUMAN
		RU17_HUMAN
		GBB3_HUMAN
		SDHB_HUMAN
		PGRC1_HUMAN
		UBB_HUMAN
		ULA1_HUMAN
		ARP3_HUMAN
		AN32E_HUMAN
		PRDX1_HUMAN
		PABP4_HUMAN
		CT453_HUMAN
		H2A2A_HUMAN
		NOLC1_HUMAN
		ATPB_HUMAN
		ETHE1_HUMAN
		EIF1_HUMAN
		GLYM_HUMAN
		VAPA_HUMAN
		AUP1_HUMAN
		SYSC_HUMAN
		TM109_HUMAN
		RS6_HUMAN
		TBB4B_HUMAN
		TBG1_HUMAN
		SYIM_HUMAN
		HS105_HUMAN
		HNRPM_HUMAN
		PIR_HUMAN
		PRDX3_HUMAN
		1433F_HUMAN
		RS4X_HUMAN
		CSN4_HUMAN
		S27A2_HUMAN
		CNPY2_HUMAN
		MCM3_HUMAN
		CATD_HUMAN
		PSA1_HUMAN
		PP1A_HUMAN
		HAT1_HUMAN
		RFA3_HUMAN
		TMEM2_HUMAN
		PPME1_HUMAN
		UBE2K_HUMAN
		ERLN2_HUMAN
		NEST_HUMAN
		IPYR_HUMAN
		MDHC_HUMAN
		NDUS8_HUMAN
		SARNP_HUMAN
		NUCKS_HUMAN
		LDHA_HUMAN
		ATOX1_HUMAN
		SP100_HUMAN
		SF3B4_HUMAN
		PFKAP_HUMAN
		GOT1B_HUMAN
		SAE1_HUMAN
		VAPB_HUMAN
		ACPH_HUMAN
		PSB3_HUMAN
		EFGM_HUMAN
		PCBP2_HUMAN
		SRPRB_HUMAN
		CNBP_HUMAN
		CALR_HUMAN
		RT34_HUMAN
		MAP1B_HUMAN
		UBP15_HUMAN
		AT5G1_HUMAN
		SAP_HUMAN
		SRRT_HUMAN
		LKHA4_HUMAN
		ACOT9_HUMAN
		MYDGF_HUMAN
		PRKDC_HUMAN
ID first replicate	364	RAB35_HUMAN
		THOP1_HUMAN
		MARCS_HUMAN
		ARP2_HUMAN
		TRM6_HUMAN
		2ABB_HUMAN
		CARM1_HUMAN
		PRP4B_HUMAN
		DYL1_HUMAN
		EYA3_HUMAN
		PP1RA_HUMAN
		ACSL4_HUMAN
		TCEA1_HUMAN
		P5CR2_HUMAN
		RT15_HUMAN
		ITA2_HUMAN
		TSNAX_HUMAN
		EMD_HUMAN
		CCNB3_HUMAN
		SCPDL_HUMAN
		QIL1_HUMAN
		ZW10_HUMAN
		GALT2_HUMAN
		CFAB_HUMAN
		FAT3_HUMAN
		DHAK_HUMAN
		ERAP1_HUMAN
		1A68_HUMAN
		SYG_HUMAN
		LYRIC_HUMAN
		ZBT16_HUMAN
		COBL_HUMAN
		SMC1A_HUMAN
		TBB4A_HUMAN
		RUXE_HUMAN
		K132L_HUMAN
		UBE2A_HUMAN
		MA7D1_HUMAN
		AIP_HUMAN
		LYRM7_HUMAN
		NSD1_HUMAN
		TTC3_HUMAN
		H2A1D_HUMAN
		FKBP3_HUMAN
		TIAR_HUMAN
		SEPT5_HUMAN
		PRPS1_HUMAN
		SRPR_HUMAN
		RM19_HUMAN
		MCA3_HUMAN
		CTF18_HUMAN
		NU153_HUMAN
		ARPC4_HUMAN
		ATG9A_HUMAN
		PAIP1_HUMAN
		SETLP_HUMAN
		P3H1_HUMAN
		GDIA_HUMAN
		2B1G_HUMAN
		GBG5_HUMAN
		TF3C2_HUMAN
		CCHL_HUMAN
		FIP1_HUMAN
		TMX3_HUMAN
		ATX2L_HUMAN
		EMC2_HUMAN
		HMGB2_HUMAN
		UB2V2_HUMAN
		RHOB_HUMAN
		RBCC1_HUMAN
		PDXD1_HUMAN
		SC23A_HUMAN
		RBM15_HUMAN
		VPS29_HUMAN
		FRY_HUMAN
		KAP0_HUMAN
		GGH_HUMAN
		IST1_HUMAN
		CUL4B_HUMAN
		O5AC2_HUMAN
		CSK21_HUMAN
		LAP2_HUMAN
		EMC1_HUMAN
		MYO1F_HUMAN
		SIN3A_HUMAN
		USP9X_HUMAN
		GCN1L_HUMAN
		UBP10_HUMAN
		PSME4_HUMAN
		CL061_HUMAN
		SEPT7_HUMAN
		CDS2_HUMAN
		SDCB1_HUMAN
		DUS12_HUMAN
		EEA1_HUMAN
		GRID2_HUMAN
		SK2L2_HUMAN
		SR140_HUMAN
		FA65A_HUMAN
		GBG2_HUMAN
		TOM7_HUMAN
		CNDP2_HUMAN
		CDK6_HUMAN
		RT27_HUMAN
		DDX41_HUMAN
		LIPB2_HUMAN
		KDM5B_HUMAN
		IGLL5_HUMAN
		DDX46_HUMAN
		RM21_HUMAN
		PTPA_HUMAN
		MYT1L_HUMAN
		ACL6A_HUMAN
		PP1B_HUMAN
		EXOS5_HUMAN
		TF65_HUMAN
		FMNL3_HUMAN
		ANK2_HUMAN
		CSKI2_HUMAN
		NUP50_HUMAN
		RFC4_HUMAN
		CATB_HUMAN
		SPF27_HUMAN
		HEMO_HUMAN
		GSTK1_HUMAN
		FRPD2_HUMAN
		A2MG_HUMAN
		GLP2R_HUMAN
		ERP44_HUMAN
		ZN142_HUMAN
		DHX33_HUMAN
		GSTM1_HUMAN
		BRAC_HUMAN
		DNJC9_HUMAN
		RBM14_HUMAN
		GSLG1_HUMAN
		DHB12_HUMAN
		PNO1_HUMAN
		WASL_HUMAN
		EHD2_HUMAN
		PP4R4_HUMAN
		FUCO_HUMAN
		DCA13_HUMAN
		SMCA5_HUMAN
		APOA2_HUMAN
		GNA14_HUMAN
		INO1_HUMAN
		ZPR1_HUMAN
		HYEP_HUMAN
		SC31B_HUMAN
		NCKP1_HUMAN
		UBQL4_HUMAN
		ZO1_HUMAN
		HTRA2_HUMAN
		SYJ2B_HUMAN
		FAF2_HUMAN
		RM20_HUMAN
		RT23_HUMAN
		KDIS_HUMAN
		FKBP8_HUMAN
		THYN1_HUMAN
		CTG1B_HUMAN
		MIC10_HUMAN
		TF3C3_HUMAN
		TBCB_HUMAN
		QOR_HUMAN
		RM13_HUMAN
		ACBP_HUMAN
		TAF1C_HUMAN
		PFD1_HUMAN
		SATT_HUMAN
		SEC13_HUMAN
		DCXR_HUMAN
		UFM1_HUMAN
		GSTM3_HUMAN
		PDPR_HUMAN
		RS17L_HUMAN
		ADA2A_HUMAN
		CD276_HUMAN
		RRP44_HUMAN
		QCR6_HUMAN
		CD97_HUMAN
		RTCA_HUMAN
		VATC1_HUMAN
		CUL1_HUMAN
		SC31A_HUMAN
		XPO7_HUMAN
		CWC22_HUMAN
		HPCA_HUMAN
		YBEY_HUMAN
		OCAD1_HUMAN
		UBP19_HUMAN
		GNA11_HUMAN
		DPOLB_HUMAN
		S22AO_HUMAN
		CG055_HUMAN
		ERLN1_HUMAN
		TOP1M_HUMAN
		YBOX3_HUMAN
		MP2K1_HUMAN
		C1GLT_HUMAN
		STK4_HUMAN
		NUD16_HUMAN
		RNF44_HUMAN
		BCLF1_HUMAN
		MBD3_HUMAN
		ICLN_HUMAN
		TELO2_HUMAN
		LIMS1_HUMAN
		DIDO1_HUMAN
		TBL3_HUMAN
		TM230_HUMAN
		NMT2_HUMAN
		PNPT1_HUMAN
		MP2K2_HUMAN
		H2B1M_HUMAN
		TARB1_HUMAN
		DCTN3_HUMAN
		SMCE1_HUMAN
		AAR2_HUMAN
		PININ_HUMAN
		K0020_HUMAN
		DYR1A_HUMAN
		RL36L_HUMAN
		TFIP8_HUMAN
		A1AT_HUMAN
		CYB5B_HUMAN
		SART3_HUMAN
		SMAD9_HUMAN
		RCL1_HUMAN
		H2A3_HUMAN
		AAPK1_HUMAN
		SIA8C_HUMAN
		TBRG4_HUMAN
		TE2IP_HUMAN
		GGCT_HUMAN
		PRPF3_HUMAN
		BAZ2A_HUMAN
		RPC9_HUMAN
		PHLA1_HUMAN
		S10A4_HUMAN
		OGT1_HUMAN
		KPRB_HUMAN
		NSD2_HUMAN
		RPR1A_HUMAN
		EHD3_HUMAN
		MTX2_HUMAN
		HMCS1_HUMAN
		H2B1K_HUMAN
		UBXN6_HUMAN
		INT4_HUMAN
		DNJC8_HUMAN
		TM9S2_HUMAN
		SUMO3_HUMAN
		ZN622_HUMAN
		DIC_HUMAN
		SHLB2_HUMAN
		PURA_HUMAN
		CAZA2_HUMAN
		CALM_HUMAN
		NICA_HUMAN
		GBB2_HUMAN
		SRGP1_HUMAN
		POGK_HUMAN
		DPOD1_HUMAN
		DHSO_HUMAN
		GSCR2_HUMAN
		NAA50_HUMAN
		NTF2_HUMAN
		PERQ2_HUMAN
		ABHEB_HUMAN
		UB2D1_HUMAN
		CT454_HUMAN
		SUGT1_HUMAN
		ZN296_HUMAN
		ADPPT_HUMAN
		CDV3_HUMAN
		DDX24_HUMAN
		CHSP1_HUMAN
		LAC1_HUMAN
		DAZP1_HUMAN
		RPRD2_HUMAN
		STK10_HUMAN
		CPT2_HUMAN
		FA98A_HUMAN
		CFA20_HUMAN
		KLC1_HUMAN
		TBB2A_HUMAN
		GRM1_HUMAN
		SYHM_HUMAN
		SBDS_HUMAN
		PTN23_HUMAN
		CHRD1_HUMAN
		PLOD2_HUMAN
		PSB5_HUMAN
		SUCA_HUMAN
		RFC3_HUMAN
		PWP1_HUMAN
		CFA61_HUMAN
		PEF1_HUMAN
		IQCC_HUMAN
		2ABD_HUMAN
		RT09_HUMAN
		APC1_HUMAN
		SGTA_HUMAN
		RM52_HUMAN
		FHOD1_HUMAN
		NSF1C_HUMAN
		BAG5_HUMAN
		AACT_HUMAN
		UTP20_HUMAN
		ENSA_HUMAN
		CWC27_HUMAN
		CDC73_HUMAN
		UBF1_HUMAN
		CAN1_HUMAN
		INF2_HUMAN
		SNW1_HUMAN
		RIFK_HUMAN
		CSTF3_HUMAN
		GTPB1_HUMAN
		NUBP2_HUMAN
		AL3A2_HUMAN
		SMC3_HUMAN
		PSF2_HUMAN
		CISD2_HUMAN
		EFTS_HUMAN
		TRFE_HUMAN
		EDC4_HUMAN
		LMAN2_HUMAN
		CA109_HUMAN
		RM49_HUMAN
		GLYC_HUMAN
		PRP16_HUMAN
		ASPH_HUMAN
		RAB8A_HUMAN
		PTRF_HUMAN
		C2CD5_HUMAN
		MIMIT_HUMAN
		MEMO1_HUMAN
		EMC8_HUMAN
		SOX10_HUMAN
		MPP10_HUMAN
		ASNA_HUMAN
		MANS4_HUMAN
		ARL2_HUMAN
		HELLS_HUMAN
		BAG3_HUMAN
		LAMA5_HUMAN
		GBLP_HUMAN
		MINA_HUMAN
		PPA6_HUMAN
		DYN1_HUMAN
		CFA57_HUMAN
		SYYM_HUMAN
		T22D1_HUMAN
		CDK5_HUMAN
		GGT5_HUMAN
		TF3C5_HUMAN
		SETD5_HUMAN
		SPCS2_HUMAN
		2ABA_HUMAN
		STK26_HUMAN
		STX16_HUMAN
ID 2 replicate	226	TMA16_HUMAN
		RIOX2_HUMAN
		METK1_HUMAN
		RTCB_HUMAN
		TBA1A_HUMAN
		GARS_HUMAN
		RTN3_HUMAN
		TESK2_HUMAN
		PREB_HUMAN
		PRDM6_HUMAN
		SMC6_HUMAN
		RGS12_HUMAN
		S13A5_HUMAN
		UBP13_HUMAN
		GSG1_HUMAN
		BI1_HUMAN
		MAT2B_HUMAN
		AT5G3_HUMAN
		CT456_HUMAN
		MAGI1_HUMAN
		UB2L6_HUMAN
		BABA2_HUMAN
		NCDN_HUMAN
		YLPM1_HUMAN
		NU2M_HUMAN
		ATPD_HUMAN
		AMRP_HUMAN
		UBA3_HUMAN
		AT5G2_HUMAN
		TFB2M_HUMAN
		TTL12_HUMAN
		SOAT1_HUMAN
		1A33_HUMAN
		FRIH_HUMAN
		RT30_HUMAN
		LIS1_HUMAN
		TF2AA_HUMAN
		CT458_HUMAN
		UBE2T_HUMAN
		CIP2A_HUMAN
		TNR16_HUMAN
		POP7_HUMAN
		ID1_HUMAN
		NUP93_HUMAN
		SC65_HUMAN
		PLOD1_HUMAN
		PI3R4_HUMAN
		OR1M1_HUMAN
		ARMC9_HUMAN
		TFAM_HUMAN
		HAX1_HUMAN
		ZBTB2_HUMAN
		SHOC2_HUMAN
		SEM5B_HUMAN
		EI2BE_HUMAN
		HERC2_HUMAN
		RAI1_HUMAN
		MIC13_HUMAN
		ATR_HUMAN
		IKBE_HUMAN
		FMC1_HUMAN
		NHLC2_HUMAN
		SNG2_HUMAN
		I2BPL_HUMAN
		DERL1_HUMAN
		THADA_HUMAN
		TMTC3_HUMAN
		CENPX_HUMAN
		IF4G2_HUMAN
		GGYF2_HUMAN
		H2B1H_HUMAN
		XYLK_HUMAN
		5NTD_HUMAN
		OXA1L_HUMAN
		ARK72_HUMAN
		NMT1_HUMAN
		SO6A1_HUMAN
		DREB_HUMAN
		ATAD1_HUMAN
		BT3L4_HUMAN
		VAMP3_HUMAN
		RS17_HUMAN
		DJC10_HUMAN
		IRS1_HUMAN
		TPP1_HUMAN
		TITIN_HUMAN
		GLYR1_HUMAN
		CYTB_HUMAN
		RMXL3_HUMAN
		PCNP_HUMAN
		UBP11_HUMAN
		CMC1_HUMAN
		ZC3H4_HUMAN
		TBR1_HUMAN
		DHX16_HUMAN
		SCO1_HUMAN
		MAP1A_HUMAN
		CLCB_HUMAN
		NU188_HUMAN
		KMT2C_HUMAN
		ACOT8_HUMAN
		MGN_HUMAN
		RL26L_HUMAN
		AFG32_HUMAN
		IF2B2_HUMAN
		PGAM5_HUMAN
		PML_HUMAN
		SRRM1_HUMAN
		NUDC1_HUMAN
		ST134_HUMAN
		H2B1D_HUMAN
		SGT1_HUMAN
		MED8_HUMAN
		DCNL5_HUMAN
		TXTP_HUMAN
		DKC1_HUMAN
		SRPRA_HUMAN
		B2CL1_HUMAN
		PKP2_HUMAN
		HGB1A_HUMAN
		PP2AB_HUMAN
		ERBIN_HUMAN
		LC7L3_HUMAN
		UBP24_HUMAN
		NPA1P_HUMAN
		P4R3A_HUMAN
		SPTCS_HUMAN
		GCN1_HUMAN
		LIMA1_HUMAN
		ARP10_HUMAN
		SAR1B_HUMAN
		MMAB_HUMAN
		STK24_HUMAN
		AAAS_HUMAN
		NDUS4_HUMAN
		TKFC_HUMAN
		XRN2_HUMAN
		CLIC5_HUMAN
		MDR3_HUMAN
		TR10B_HUMAN
		MRM3_HUMAN
		GLOD4_HUMAN
		COASY_HUMAN
		1A11_HUMAN
		PABP2_HUMAN
		SLFN5_HUMAN
		NU107_HUMAN
		EXOS9_HUMAN
		ZC3H1_HUMAN
		DHC24_HUMAN
		THIOM_HUMAN
		GRIK4_HUMAN
		RT22_HUMAN
		PDXK_HUMAN
		NEDD8_HUMAN
		GSTM5_HUMAN
		CP51A_HUMAN
		CTNA2_HUMAN
		CLMP_HUMAN
		DNJB6_HUMAN
		CTSL2_HUMAN
		KI26A_HUMAN
		S39A4_HUMAN
		RING1_HUMAN
		R39L5_HUMAN
		MCMD2_HUMAN
		RM11_HUMAN
		S14L4_HUMAN
		PP14B_HUMAN
		SPCS3_HUMAN
		PRPS2_HUMAN
		CAVN1_HUMAN
		S52A2_HUMAN
		RM17_HUMAN
		SF3A2_HUMAN
		OSB11_HUMAN
		RM44_HUMAN
		MFN2_HUMAN
		EPN4_HUMAN
		CALM1_HUMAN
		MTDC_HUMAN
		SFXN3_HUMAN
		CSDE1_HUMAN
		EHD1_HUMAN
		TIM8A_HUMAN
		H90B4_HUMAN
		MRRP3_HUMAN
		GYS1_HUMAN
		SRSF8_HUMAN
		NOP53_HUMAN
[truncated: 36 more rows]

## Sheet: all quantified prot (n=1169)
Protein name	Row	Index	Peak Name	p-value	Fold Change	Log (Fold Change)
Galectin-1 OS=Homo sapiens GN=LGALS1 PE=1 SV=2	1	171	LEG1_HUMAN	1.3805e-11	0.678847	-0.168228
sp|P16401|H15_HUMAN Histone H1.5 OS=Homo sapiens GN=HIST1H1B PE=1 SV=3	2	169	H15_HUMAN	1.1269e-10	0.616217	-0.210266
sp|Q8WXE9-3|STON2_HUMAN Isoform 2 of Stonin-2 OS=Homo sapiens GN=STON2	3	1064	STON2_HUMAN	1.779e-10	10.0337	1.00146
Annexin A2 OS=Homo sapiens GN=ANXA2 PE=1 SV=2	4	40	ANXA2_HUMAN	1.9879e-10	1.45669	0.163368
sp|P11216|PYGB_HUMAN Glycogen phosphorylase, brain form OS=Homo sapiens GN=PYGB PE=1 SV=5	5	57	PYGB_HUMAN	2.5024e-10	0.276158	-0.558842
sp|P47895|AL1A3_HUMAN Aldehyde dehydrogenase family 1 member A3 OS=Homo sapiens GN=ALDH1A3 PE=1 SV=2	6	234	AL1A3_HUMAN	3.6581e-10	0.2654	-0.5761
Sperm protein associated with the nucleus on the X chromosome B/F OS=Homo sapiens GN=SPANXB1 PE=2 SV=1	7	984	SPNXB_HUMAN	3.6473e-09	5.90545	0.771253
D-3-phosphoglycerate dehydrogenase OS=Homo sapiens GN=PHGDH PE=1 SV=4	8	174	SERA_HUMAN	4.129e-09	0.529303	-0.276296
Perilipin-2 OS=Homo sapiens GN=PLIN2 PE=1 SV=2	9	699	PLIN2_HUMAN	6.3121e-09	5.47763	0.738592
sp|Q04837|SSBP_HUMAN Single-stranded DNA-binding protein, mitochondrial OS=Homo sapiens GN=SSBP1 PE=1 SV=1	10	853	SSBP_HUMAN	1.3766e-08	1.32615	0.122592
sp|P60709|ACTB_HUMAN Actin, cytoplasmic 1 OS=Homo sapiens GN=ACTB PE=1 SV=1	11	28	ACTB_HUMAN	4.1628e-08	1.20989	0.0827445
sp|Q96AG4|LRC59_HUMAN Leucine-rich repeat-containing protein 59 OS=Homo sapiens GN=LRRC59 PE=1 SV=1	12	144	LRC59_HUMAN	5.0723e-08	1.40119	0.146496
sp|P49327|FAS_HUMAN Fatty acid synthase OS=Homo sapiens GN=FASN PE=1 SV=3	13	96	FAS_HUMAN	5.2327e-08	0.511833	-0.290871
sp|P23381|SYWC_HUMAN Tryptophan--tRNA ligase, cytoplasmic OS=Homo sapiens GN=WARS PE=1 SV=2	14	180	SYWC_HUMAN	6.6351e-08	0.542725	-0.26542
sp|O00154-5|BACH_HUMAN Isoform 5 of Cytosolic acyl coenzyme A thioester hydrolase OS=Homo sapiens GN=ACOT7	15	567	BACH_HUMAN	1.1185e-07	0.608331	-0.21586
sp|P40925-3|MDHC_HUMAN Isoform 3 of Malate dehydrogenase, cytoplasmic OS=Homo sapiens GN=MDH1	16	270	MDHC_HUMAN	1.6836e-07	0.811156	-0.0908959
sp|O75369-2|FLNB_HUMAN Isoform 2 of Filamin-B OS=Homo sapiens GN=FLNB	17	39	FLNB_HUMAN	2.7503e-07	2.06952	0.315871
Prelamin-A/C OS=Homo sapiens GN=LMNA PE=1 SV=1	18	8	LMNA_HUMAN	3.353e-07	0.740618	-0.130406
sp|P08758|ANXA5_HUMAN Annexin A5 OS=Homo sapiens GN=ANXA5 PE=1 SV=2	19	75	ANXA5_HUMAN	5.5414e-07	0.771919	-0.112428
sp|P61978-2|HNRPK_HUMAN Isoform 2 of Heterogeneous nuclear ribonucleoprotein K OS=Homo sapiens GN=HNRNPK	20	34	HNRPK_HUMAN	7.6181e-07	0.897442	-0.0469936
sp|P29692-2|EF1D_HUMAN Isoform 2 of Elongation factor 1-delta OS=Homo sapiens GN=EEF1D	21	236	EF1D_HUMAN	8.1108e-07	1.13489	0.0549546
sp|P04181|OAT_HUMAN Ornithine aminotransferase, mitochondrial OS=Homo sapiens GN=OAT PE=1 SV=1	22	405	OAT_HUMAN	8.3357e-07	1.44797	0.160759
Importin subunit alpha-1 OS=Homo sapiens GN=KPNA2 PE=1 SV=1	23	159	IMA1_HUMAN	8.7045e-07	4.14663	0.617695
Variable charge X-linked protein 3 OS=Homo sapiens GN=VCX3A PE=2 SV=1	24	1163	VCX3_HUMAN	9.1738e-07	0.237096	-0.625077
sp|P60174-1|TPIS_HUMAN Isoform 2 of Triosephosphate isomerase OS=Homo sapiens GN=TPI1	25	63	TPIS_HUMAN	2.0783e-06	0.832306	-0.0797172
Voltage-dependent anion-selective channel protein 1 OS=Homo sapiens GN=VDAC1 PE=1 SV=2	26	179	VDAC1_HUMAN	2.1178e-06	1.20146	0.0797107
40S ribosomal protein S26 OS=Homo sapiens GN=RPS26 PE=1 SV=3	27	1005	RS26_HUMAN	2.4961e-06	1.17472	0.0699341
sp|Q96C86|DCPS_HUMAN m7GpppX diphosphatase OS=Homo sapiens GN=DCPS PE=1 SV=2	28	672	DCPS_HUMAN	3.1351e-06	0.547101	-0.261932
sp|Q9GZP8-2|IMUP_HUMAN Isoform 2 of Immortalization up-regulated protein OS=Homo sapiens GN=IMUP	29	725	IMUP_HUMAN	3.1497e-06	5.48535	0.739205
sp|P30050|RL12_HUMAN 60S ribosomal protein L12 OS=Homo sapiens GN=RPL12 PE=1 SV=1	30	143	RL12_HUMAN	3.3042e-06	1.14388	0.0583812
Olfactory receptor 5AC2 OS=Homo sapiens GN=OR5AC2 PE=3 SV=2	31	1151	O5AC2_HUMAN	3.3785e-06	3.73232	0.571978
sp|P17844-2|DDX5_HUMAN Isoform 2 of Probable ATP-dependent RNA helicase DDX5 OS=Homo sapiens GN=DDX5	32	164	DDX5_HUMAN	3.4587e-06	1.33369	0.125056
sp|P54577|SYYC_HUMAN Tyrosine--tRNA ligase, cytoplasmic OS=Homo sapiens GN=YARS PE=1 SV=4	33	403	SYYC_HUMAN	5.9661e-06	0.738804	-0.131471
sp|Q06830|PRDX1_HUMAN Peroxiredoxin-1 OS=Homo sapiens GN=PRDX1 PE=1 SV=1	34	194	PRDX1_HUMAN	6.1139e-06	1.26425	0.101835
Cytochrome c oxidase subunit 2 OS=Homo sapiens GN=MT-CO2 PE=1 SV=1	35	488	COX2_HUMAN	6.2738e-06	0.738593	-0.131595
Protein-glutamine gamma-glutamyltransferase 2 OS=Homo sapiens GN=TGM2 PE=1 SV=2	36	259	TGM2_HUMAN	7.2028e-06	1.51293	0.179818
sp|P07996|TSP1_HUMAN Thrombospondin-1 OS=Homo sapiens GN=THBS1 PE=1 SV=2	37	513	TSP1_HUMAN	8.7174e-06	0.774442	-0.111011
sp|P30044-2|PRDX5_HUMAN Isoform Cytoplasmic+peroxisomal of Peroxiredoxin-5, mitochondrial OS=Homo sapiens GN=PRDX5	38	302	PRDX5_HUMAN	9.1925e-06	0.694015	-0.158631
Heterochromatin protein 1-binding protein 3 OS=Homo sapiens GN=HP1BP3 PE=1 SV=1	39	587	HP1B3_HUMAN	9.6279e-06	0.417927	-0.3789
sp|P46777|RL5_HUMAN 60S ribosomal protein L5 OS=Homo sapiens GN=RPL5 PE=1 SV=3	40	589	RL5_HUMAN	9.8967e-06	1.22838	0.0893322
60S ribosomal protein L22 OS=Homo sapiens GN=RPL22 PE=1 SV=2	41	593	RL22_HUMAN	1.0697e-05	1.28412	0.108605
Peroxiredoxin-2 OS=Homo sapiens GN=PRDX2 PE=1 SV=5	42	251	PRDX2_HUMAN	1.1242e-05	0.791593	-0.101498
sp|P23528|COF1_HUMAN Cofilin-1 OS=Homo sapiens GN=CFL1 PE=1 SV=3	43	77	COF1_HUMAN	1.3301e-05	0.849151	-0.0710151
Heat shock 70 kDa protein 4 OS=Homo sapiens GN=HSPA4 PE=1 SV=4	44	127	HSP74_HUMAN	1.3832e-05	1.16142	0.0649882
sp|P16403|H12_HUMAN Histone H1.2 OS=Homo sapiens GN=HIST1H1C PE=1 SV=2	45	153	H12_HUMAN	1.5276e-05	0.620854	-0.207011
Glutaredoxin-3 OS=Homo sapiens GN=GLRX3 PE=1 SV=2	46	240	GLRX3_HUMAN	1.6407e-05	1.29318	0.111657
sp|Q9BZE4|NOG1_HUMAN Nucleolar GTP-binding protein 1 OS=Homo sapiens GN=GTPBP4 PE=1 SV=3	47	755	NOG1_HUMAN	1.7919e-05	0.776925	-0.109621
sp|P07305-2|H10_HUMAN Isoform 2 of Histone H1.0 OS=Homo sapiens GN=H1F0	48	754	H10_HUMAN	1.9475e-05	0.452351	-0.344525
sp|P26373|RL13_HUMAN 60S ribosomal protein L13 OS=Homo sapiens GN=RPL13 PE=1 SV=4	49	411	RL13_HUMAN	2.1619e-05	1.1826	0.0728384
sp|P0CG47|UBB_HUMAN Polyubiquitin-B OS=Homo sapiens GN=UBB PE=1 SV=1	50	157	UBB_HUMAN	2.2184e-05	1.34916	0.130064
Coronin-1C OS=Homo sapiens GN=CORO1C PE=1 SV=1	51	951	COR1C_HUMAN	2.9938e-05	1.40344	0.147193
sp|P62937|PPIA_HUMAN Peptidyl-prolyl cis-trans isomerase A OS=Homo sapiens GN=PPIA PE=1 SV=2	52	62	PPIA_HUMAN	3.3184e-05	0.910883	-0.0405374
Aminoacylase-1 OS=Homo sapiens GN=ACY1 PE=1 SV=1	53	783	ACY1_HUMAN	3.4448e-05	0.786126	-0.104508
sp|Q8IY81|SPB1_HUMAN pre-rRNA processing protein FTSJ3 OS=Homo sapiens GN=FTSJ3 PE=1 SV=2	54	282	SPB1_HUMAN	3.5626e-05	1.30322	0.115019
sp|P53999|TCP4_HUMAN Activated RNA polymerase II transcriptional coactivator p15 OS=Homo sapiens GN=SUB1 PE=1 SV=3	55	779	TCP4_HUMAN	3.8849e-05	1.18904	0.0751952
Protein S100-A13 OS=Homo sapiens GN=S100A13 PE=1 SV=1	56	341	S10AD_HUMAN	4.5024e-05	0.51396	-0.28907
sp|P14174|MIF_HUMAN Macrophage migration inhibitory factor OS=Homo sapiens GN=MIF PE=1 SV=4	57	396	MIF_HUMAN	4.825e-05	0.607592	-0.216388
sp|Q9HDC9-2|APMAP_HUMAN Isoform 2 of Adipocyte plasma membrane-associated protein OS=Homo sapiens GN=APMAP	58	1099	APMAP_HUMAN	5.1545e-05	0.756837	-0.120997
sp|P11388-2|TOP2A_HUMAN Isoform 2 of DNA topoisomerase 2-alpha OS=Homo sapiens GN=TOP2A	59	601	TOP2A_HUMAN	5.7847e-05	3.18599	0.503245
sp|P15144|AMPN_HUMAN Aminopeptidase N OS=Homo sapiens GN=ANPEP PE=1 SV=4	60	184	AMPN_HUMAN	5.8036e-05	0.627607	-0.202312
Vimentin OS=Homo sapiens GN=VIM PE=1 SV=4	61	9	VIME_HUMAN	6.6642e-05	0.792092	-0.101224
sp|O43390|HNRPR_HUMAN Heterogeneous nuclear ribonucleoprotein R OS=Homo sapiens GN=HNRNPR PE=1 SV=1	62	114	HNRPR_HUMAN	7.1306e-05	0.759445	-0.119503
Heat shock cognate 71 kDa protein OS=Homo sapiens GN=HSPA8 PE=1 SV=1	63	17	HSP7C_HUMAN	7.1767e-05	1.29039	0.11072
sp|O75347|TBCA_HUMAN Tubulin-specific chaperone A OS=Homo sapiens GN=TBCA PE=1 SV=3	64	475	TBCA_HUMAN	7.2642e-05	1.28379	0.108494
sp|P25205-2|MCM3_HUMAN Isoform 2 of DNA replication licensing factor MCM3 OS=Homo sapiens GN=MCM3	65	676	MCM3_HUMAN	7.3355e-05	0.817321	-0.0876073
sp|O94925-3|GLSK_HUMAN Isoform 3 of Glutaminase kidney isoform, mitochondrial OS=Homo sapiens GN=GLS	66	550	GLSK_HUMAN	8.2281e-05	2.39699	0.379665
Parathymosin OS=Homo sapiens GN=PTMS PE=1 SV=2	67	892	PTMS_HUMAN	9.9389e-05	0.538866	-0.268519
Importin-5 OS=Homo sapiens GN=IPO5 PE=1 SV=4	68	167	IPO5_HUMAN	0.0001	1.24727	0.0959607
60S acidic ribosomal protein P0 OS=Homo sapiens GN=RPLP0 PE=1 SV=1	69	112	RLA0_HUMAN	0.00011	1.13455	0.0548223
Protein deglycase DJ-1 OS=Homo sapiens GN=PARK7 PE=1 SV=2	70	206	PARK7_HUMAN	0.00011	0.79016	-0.102285
sp|P51149|RAB7A_HUMAN Ras-related protein Rab-7a OS=Homo sapiens GN=RAB7A PE=1 SV=1	71	241	RAB7A_HUMAN	0.00011	1.15842	0.0638663
sp|Q03135|CAV1_HUMAN Caveolin-1 OS=Homo sapiens GN=CAV1 PE=1 SV=4	72	364	CAV1_HUMAN	0.00011	2.11251	0.324798
sp|Q86VV8-3|RTTN_HUMAN Isoform 3 of Rotatin OS=Homo sapiens GN=RTTN	73	960	RTTN_HUMAN	0.00011	1.1916	0.0761305
sp|P42167|LAP2B_HUMAN Lamina-associated polypeptide 2, isoforms beta/gamma OS=Homo sapiens GN=TMPO PE=1 SV=2	74	397	LAP2B_HUMAN	0.00012	0.80547	-0.0939505
sp|P57678|GEMI4_HUMAN Gem-associated protein 4 OS=Homo sapiens GN=GEMIN4 PE=1 SV=2	75	1057	GEMI4_HUMAN	0.00012	1.19166	0.0761532
sp|Q14444-2|CAPR1_HUMAN Isoform 2 of Caprin-1 OS=Homo sapiens GN=CAPRIN1	76	536	CAPR1_HUMAN	0.00013	1.73028	0.238116
Transketolase OS=Homo sapiens GN=TKT PE=1 SV=3	77	50	TKT_HUMAN	0.00014	0.792237	-0.101145
Complement component 1 Q subcomponent-binding protein, mitochondrial OS=Homo sapiens GN=C1QBP PE=1 SV=1	78	226	C1QBP_HUMAN	0.00014	1.37491	0.138276
sp|P08195-2|4F2_HUMAN Isoform 2 of 4F2 cell-surface antigen heavy chain OS=Homo sapiens GN=SLC3A2	79	162	4F2_HUMAN	0.00015	0.816353	-0.0881219
Probable ATP-dependent RNA helicase DDX27 OS=Homo sapiens GN=DDX27 PE=1 SV=2	80	988	DDX27_HUMAN	0.00015	1.39616	0.144936
Profilin-1 OS=Homo sapiens GN=PFN1 PE=1 SV=2	81	168	PROF1_HUMAN	0.00016	0.88082	-0.0551127
sp|P46781|RS9_HUMAN 40S ribosomal protein S9 OS=Homo sapiens GN=RPS9 PE=1 SV=3	82	344	RS9_HUMAN	0.00017	1.16804	0.067457
sp|P68363|TBA1B_HUMAN Tubulin alpha-1B chain OS=Homo sapiens GN=TUBA1B PE=1 SV=1	83	35	TBA1B_HUMAN	0.00021	0.894272	-0.0485304
sp|P22392-2|NDKB_HUMAN Isoform 3 of Nucleoside diphosphate kinase B OS=Homo sapiens GN=NME2	84	286	NDKB_HUMAN	0.00021	1.09063	0.0376775
sp|Q15056-2|IF4H_HUMAN Isoform Short of Eukaryotic translation initiation factor 4H OS=Homo sapiens GN=EIF4H	85	315	IF4H_HUMAN	0.00022	1.22296	0.0874135
Ubiquitin-associated protein 2-like OS=Homo sapiens GN=UBAP2L PE=1 SV=2	86	576	UBP2L_HUMAN	0.00022	1.22953	0.0897385
Translocon-associated protein subunit delta OS=Homo sapiens GN=SSR4 PE=1 SV=1	87	765	SSRD_HUMAN	0.00022	1.39891	0.145788
sp|P62424|RL7A_HUMAN 60S ribosomal protein L7a OS=Homo sapiens GN=RPL7A PE=1 SV=2	88	150	RL7A_HUMAN	0.00024	1.17658	0.0706233
sp|O14924-4|RGS12_HUMAN Isoform 4 of Regulator of G-protein signaling 12 OS=Homo sapiens GN=RGS12	89	578	RGS12_HUMAN	0.00026	0.86495	-0.0630088
sp|Q07020|RL18_HUMAN 60S ribosomal protein L18 OS=Homo sapiens GN=RPL18 PE=1 SV=2	90	177	RL18_HUMAN	0.00027	1.17418	0.0697352
6-phosphogluconolactonase OS=Homo sapiens GN=PGLS PE=1 SV=2	91	357	6PGL_HUMAN	0.00028	0.736774	-0.132666
ATP-dependent RNA helicase DDX3X OS=Homo sapiens GN=DDX3X PE=1 SV=3	92	99	DDX3X_HUMAN	0.0003	1.14783	0.0598786
Protein RCC2 OS=Homo sapiens GN=RCC2 PE=1 SV=2	93	693	RCC2_HUMAN	0.0003	0.786647	-0.10422
sp|O00541-2|PESC_HUMAN Isoform 2 of Pescadillo homolog OS=Homo sapiens GN=PES1	94	742	PESC_HUMAN	0.00034	1.24063	0.0936426
sp|P55884-2|EIF3B_HUMAN Isoform 2 of Eukaryotic translation initiation factor 3 subunit B OS=Homo sapiens GN=EIF3B	95	976	EIF3B_HUMAN	0.00035	1.51559	0.180583
S-methyl-5'-thioadenosine phosphorylase OS=Homo sapiens GN=MTAP PE=1 SV=2	96	352	MTAP_HUMAN	0.00038	0.680643	-0.16708
sp|Q92522|H1X_HUMAN Histone H1x OS=Homo sapiens GN=H1FX PE=1 SV=1	97	758	H1X_HUMAN	0.0004	0.486904	-0.312557
Cytochrome c oxidase subunit NDUFA4 OS=Homo sapiens GN=NDUFA4 PE=1 SV=1	98	1024	NDUA4_HUMAN	0.0004	0.765966	-0.11579
Alpha-actinin-4 OS=Homo sapiens GN=ACTN4 PE=1 SV=2	99	12	ACTN4_HUMAN	0.00051	0.672255	-0.172466
sp|O75475|PSIP1_HUMAN PC4 and SFRS1-interacting protein OS=Homo sapiens GN=PSIP1 PE=1 SV=1	100	698	PSIP1_HUMAN	0.00051	0.617086	-0.209654
sp|Q6YHK3-4|CD109_HUMAN Isoform 4 of CD109 antigen OS=Homo sapiens GN=CD109	101	210	CD109_HUMAN	0.00052	0.398148	-0.399956
Annexin A6 OS=Homo sapiens GN=ANXA6 PE=1 SV=3	102	192	ANXA6_HUMAN	0.00056	1.92864	0.285252
40S ribosomal protein S5 OS=Homo sapiens GN=RPS5 PE=1 SV=4	103	209	RS5_HUMAN	0.00058	1.21227	0.0835977
sp|Q07065|CKAP4_HUMAN Cytoskeleton-associated protein 4 OS=Homo sapiens GN=CKAP4 PE=1 SV=2	104	611	CKAP4_HUMAN	0.00059	0.6482	-0.188291
sp|P04264|K2C1_HUMAN Keratin, type II cytoskeletal 1 OS=Homo sapiens GN=KRT1 PE=1 SV=6	105	660	K2C1_HUMAN	0.00059	0.801537	-0.0960763
sp|P12236|ADT3_HUMAN ADP/ATP translocase 3 OS=Homo sapiens GN=SLC25A6 PE=1 SV=4	106	142	ADT3_HUMAN	0.00062	1.15325	0.061925
60S ribosomal protein L9 OS=Homo sapiens GN=RPL9 PE=1 SV=1	107	309	RL9_HUMAN	0.00062	1.18887	0.0751345
40S ribosomal protein S19 OS=Homo sapiens GN=RPS19 PE=1 SV=2	108	214	RS19_HUMAN	0.00066	1.1006	0.04163
sp|P78417-3|GSTO1_HUMAN Isoform 3 of Glutathione S-transferase omega-1 OS=Homo sapiens GN=GSTO1	109	519	GSTO1_HUMAN	0.00066	0.867463	-0.0617489
sp|Q9H1H9-2|KI13A_HUMAN Isoform 2 of Kinesin-like protein KIF13A OS=Homo sapiens GN=KIF13A	110	865	KI13A_HUMAN	0.00077	1.1601	0.0644943
sp|Q9UBI6|GBG12_HUMAN Guanine nucleotide-binding protein G(I)/G(S)/G(O) subunit gamma-12 OS=Homo sapiens GN=GNG12 PE=1 SV=3	111	618	GBG12_HUMAN	0.00079	0.88221	-0.0544279
sp|O43488|ARK72_HUMAN Aflatoxin B1 aldehyde reductase member 2 OS=Homo sapiens GN=AKR7A2 PE=1 SV=3	112	786	ARK72_HUMAN	0.0008	0.595856	-0.224859
Isoform 3 of LIM and SH3 domain protein 1 OS=Homo sapiens GN=LASP1	113	795	LASP1_HUMAN	0.0008	1.37761	0.139127
sp|A0AVT1|UBA6_HUMAN Ubiquitin-like modifier-activating enzyme 6 OS=Homo sapiens GN=UBA6 PE=1 SV=1	114	1109	UBA6_HUMAN	0.0008	6.82144	0.833876
T-complex protein 1 subunit delta OS=Homo sapiens GN=CCT4 PE=1 SV=4	115	136	TCPD_HUMAN	0.00083	1.14354	0.0582505
40S ribosomal protein S13 OS=Homo sapiens GN=RPS13 PE=1 SV=2	116	263	RS13_HUMAN	0.00084	1.05093	0.0215723
60S ribosomal protein L8 OS=Homo sapiens GN=RPL8 PE=1 SV=2	117	313	RL8_HUMAN	0.00088	1.18332	0.0731032
sp|Q92974-2|ARHG2_HUMAN Isoform 2 of Rho guanine nucleotide exchange factor 2 OS=Homo sapiens GN=ARHGEF2	118	1093	ARHG2_HUMAN	0.0009	0.370901	-0.430742
sp|Q9BUF5|TBB6_HUMAN Tubulin beta-6 chain OS=Homo sapiens GN=TUBB6 PE=1 SV=1	119	30	TBB6_HUMAN	0.00093	0.740706	-0.130354
sp|Q14697-2|GANAB_HUMAN Isoform 2 of Neutral alpha-glucosidase AB OS=Homo sapiens GN=GANAB	120	122	GANAB_HUMAN	0.00093	0.712946	-0.146943
Ubiquitin-40S ribosomal protein S27a OS=Homo sapiens GN=RPS27A PE=1 SV=2	121	268	RS27A_HUMAN	0.00098	1.29208	0.11129
sp|P60903|S10AA_HUMAN Protein S100-A10 OS=Homo sapiens GN=S100A10 PE=1 SV=2	122	464	S10AA_HUMAN	0.00101	2.30636	0.362927
40S ribosomal protein S14 OS=Homo sapiens GN=RPS14 PE=1 SV=3	123	925	RS14_HUMAN	0.00101	1.08272	0.0345174
sp|P07942|LAMB1_HUMAN Laminin subunit beta-1 OS=Homo sapiens GN=LAMB1 PE=1 SV=2	124	639	LAMB1_HUMAN	0.00106	1.94128	0.288087
40S ribosomal protein S15a OS=Homo sapiens GN=RPS15A PE=1 SV=2	125	391	RS15A_HUMAN	0.00108	1.09795	0.0405828
39S ribosomal protein L49, mitochondrial OS=Homo sapiens GN=MRPL49 PE=1 SV=1	126	1115	RM49_HUMAN	0.00109	1.38964	0.142901
Rab GDP dissociation inhibitor beta OS=Homo sapiens GN=GDI2 PE=1 SV=2	127	130	GDIB_HUMAN	0.0012	0.769481	-0.113802
sp|P61313|RL15_HUMAN 60S ribosomal protein L15 OS=Homo sapiens GN=RPL15 PE=1 SV=2	128	531	RL15_HUMAN	0.00132	1.29273	0.111506
sp|P04792|HSPB1_HUMAN Heat shock protein beta-1 OS=Homo sapiens GN=HSPB1 PE=1 SV=2	129	288	HSPB1_HUMAN	0.00133	0.644096	-0.191049
sp|O43790|KRT86_HUMAN Keratin, type II cuticular Hb6 OS=Homo sapiens GN=KRT86 PE=1 SV=1	130	3	KRT86_HUMAN	0.00139	3.53357	0.548214
sp|Q9NSD9|SYFB_HUMAN Phenylalanine--tRNA ligase beta subunit OS=Homo sapiens GN=FARSB PE=1 SV=3	131	943	SYFB_HUMAN	0.00139	1.30233	0.11472
Secernin-1 OS=Homo sapiens GN=SCRN1 PE=1 SV=2	132	799	SCRN1_HUMAN	0.00144	0.517471	-0.286114
60S acidic ribosomal protein P2 OS=Homo sapiens GN=RPLP2 PE=1 SV=1	133	243	RLA2_HUMAN	0.00148	1.16307	0.0656056
Hsp90 co-chaperone Cdc37 OS=Homo sapiens GN=CDC37 PE=1 SV=1	134	310	CDC37_HUMAN	0.00148	1.14322	0.0581315
sp|O43156|TTI1_HUMAN TELO2-interacting protein 1 homolog OS=Homo sapiens GN=TTI1 PE=1 SV=3	135	663	TTI1_HUMAN	0.0015	0.453607	-0.343321
sp|Q9Y230|RUVB2_HUMAN RuvB-like 2 OS=Homo sapiens GN=RUVBL2 PE=1 SV=3	136	839	RUVB2_HUMAN	0.0015	1.3045	0.115444
sp|O75251|NDUS7_HUMAN NADH dehydrogenase [ubiquinone] iron-sulfur protein 7, mitochondrial OS=Homo sapiens GN=NDUFS7 PE=1 SV=3	137	616	NDUS7_HUMAN	0.00157	0.522492	-0.281921
Tubulin beta-3 chain OS=Homo sapiens GN=TUBB3 PE=1 SV=2	138	586	TBB3_HUMAN	0.00161	0.808807	-0.0921551
sp|Q92598-4|HS105_HUMAN Isoform 4 of Heat shock protein 105 kDa OS=Homo sapiens GN=HSPH1	139	221	HS105_HUMAN	0.00168	1.21548	0.0847479
40S ribosomal protein S7 OS=Homo sapiens GN=RPS7 PE=1 SV=1	140	419	RS7_HUMAN	0.00169	1.13974	0.0568042
sp|Q9Y613|FHOD1_HUMAN FH1/FH2 domain-containing protein 1 OS=Homo sapiens GN=FHOD1 PE=1 SV=3	141	1085	FHOD1_HUMAN	0.00171	0.879451	-0.0557884
sp|Q00839-2|HNRPU_HUMAN Isoform Short of Heterogeneous nuclear ribonucleoprotein U OS=Homo sapiens GN=HNRNPU	142	121	HNRPU_HUMAN	0.00176	0.896047	-0.0476692
Serine-threonine kinase receptor-associated protein OS=Homo sapiens GN=STRAP PE=1 SV=1	143	328	STRAP_HUMAN	0.00182	1.38939	0.142825
sp|P07602-2|SAP_HUMAN Isoform Sap-mu-6 of Prosaposin OS=Homo sapiens GN=PSAP	144	337	SAP_HUMAN	0.00182	0.722364	-0.141244
sp|P16402|H13_HUMAN Histone H1.3 OS=Homo sapiens GN=HIST1H1D PE=1 SV=2	145	137	H13_HUMAN	0.00186	0.677963	-0.168794
sp|P38646|GRP75_HUMAN Stress-70 protein, mitochondrial OS=Homo sapiens GN=HSPA9 PE=1 SV=2	146	15	GRP75_HUMAN	0.00189	1.34506	0.128742
Serine/threonine-protein kinase ATR OS=Homo sapiens GN=ATR PE=1 SV=3	147	1132	ATR_HUMAN	0.00189	0.767667	-0.114827
sp|P00568|KAD1_HUMAN Adenylate kinase isoenzyme 1 OS=Homo sapiens GN=AK1 PE=1 SV=3	148	719	KAD1_HUMAN	0.0019	0.600676	-0.22136
Ubiquitin-like modifier-activating enzyme 1 OS=Homo sapiens GN=UBA1 PE=1 SV=3	149	22	UBA1_HUMAN	0.00191	0.758846	-0.119847
sp|Q86VP6|CAND1_HUMAN Cullin-associated NEDD8-dissociated protein 1 OS=Homo sapiens GN=CAND1 PE=1 SV=2	150	237	CAND1_HUMAN	0.002	0.770966	-0.112965
sp|P63104|1433Z_HUMAN 14-3-3 protein zeta/delta OS=Homo sapiens GN=YWHAZ PE=1 SV=1	151	79	1433Z_HUMAN	0.00209	0.858761	-0.0661279
sp|Q15286|RAB35_HUMAN Ras-related protein Rab-35 OS=Homo sapiens GN=RAB35 PE=1 SV=1	152	444	RAB35_HUMAN	0.00209	1.18394	0.0733304
sp|Q9Y696|CLIC4_HUMAN Chloride intracellular channel protein 4 OS=Homo sapiens GN=CLIC4 PE=1 SV=4	153	609	CLIC4_HUMAN	0.0021	0.549168	-0.260295
sp|P62913-2|RL11_HUMAN Isoform 2 of 60S ribosomal protein L11 OS=Homo sapiens GN=RPL11	154	812	RL11_HUMAN	0.00211	1.16972	0.0680829
tRNA (cytosine(34)-C(5))-methyltransferase OS=Homo sapiens GN=NSUN2 PE=1 SV=2	155	439	NSUN2_HUMAN	0.00217	1.28023	0.107289
40S ribosomal protein S2 OS=Homo sapiens GN=RPS2 PE=1 SV=2	156	139	RS2_HUMAN	0.00218	1.0732	0.0306819
sp|P18621-3|RL17_HUMAN Isoform 3 of 60S ribosomal protein L17 OS=Homo sapiens GN=RPL17	157	429	RL17_HUMAN	0.00218	1.22692	0.0888179
sp|Q9NZ01|TECR_HUMAN Very-long-chain enoyl-CoA reductase OS=Homo sapiens GN=TECR PE=1 SV=1	158	695	TECR_HUMAN	0.00221	0.629784	-0.200809
sp|Q99598|TSNAX_HUMAN Translin-associated protein X OS=Homo sapiens GN=TSNAX PE=1 SV=1	159	544	TSNAX_HUMAN	0.00223	0.353094	-0.45211
sp|O60506-2|HNRPQ_HUMAN Isoform 2 of Heterogeneous nuclear ribonucleoprotein Q OS=Homo sapiens GN=SYNCRIP	160	113	HNRPQ_HUMAN	0.00229	0.815986	-0.088317
sp|P05141|ADT2_HUMAN ADP/ATP translocase 2 OS=Homo sapiens GN=SLC25A5 PE=1 SV=7	161	146	ADT2_HUMAN	0.00229	1.20016	0.0792396
sp|O00159-2|MYO1C_HUMAN Isoform 2 of Unconventional myosin-Ic OS=Homo sapiens GN=MYO1C	162	743	MYO1C_HUMAN	0.00235	0.551776	-0.258237
sp|P42766|RL35_HUMAN 60S ribosomal protein L35 OS=Homo sapiens GN=RPL35 PE=1 SV=2	163	338	RL35_HUMAN	0.00239	1.39923	0.14589
sp|Q09666|AHNK_HUMAN Neuroblast differentiation-associated protein AHNAK OS=Homo sapiens GN=AHNAK PE=1 SV=2	164	70	AHNK_HUMAN	0.0024	1.25874	0.0999346
Dipeptidyl peptidase 1 OS=Homo sapiens GN=CTSC PE=1 SV=2	165	728	CATC_HUMAN	0.0024	0.739965	-0.130789
Calreticulin OS=Homo sapiens GN=CALR PE=1 SV=1	166	97	CALR_HUMAN	0.00241	1.22463	0.0880056
sp|Q16795|NDUA9_HUMAN NADH dehydrogenase [ubiquinone] 1 alpha subcomplex subunit 9, mitochondrial OS=Homo sapiens GN=NDUFA9 PE=1 SV=2	167	435	NDUA9_HUMAN	0.00253	0.708511	-0.149653
14-3-3 protein gamma OS=Homo sapiens GN=YWHAG PE=1 SV=2	168	289	1433G_HUMAN	0.00255	0.819389	-0.08651
sp|Q15388|TOM20_HUMAN Mitochondrial import receptor subunit TOM20 homolog OS=Homo sapiens GN=TOMM20 PE=1 SV=1	169	597	TOM20_HUMAN	0.00256	1.31194	0.117913
sp|P52209-2|6PGD_HUMAN Isoform 2 of 6-phosphogluconate dehydrogenase, decarboxylating OS=Homo sapiens GN=PGD	170	679	6PGD_HUMAN	0.00257	0.600235	-0.221679
sp|Q7Z794|K2C1B_HUMAN Keratin, type II cytoskeletal 1b OS=Homo sapiens GN=KRT77 PE=2 SV=3	171	934	K2C1B_HUMAN	0.0027	0.829109	-0.0813882
sp|Q92616|GCN1L_HUMAN Translational activator GCN1 OS=Homo sapiens GN=GCN1L1 PE=1 SV=6	172	178	GCN1L_HUMAN	0.00271	0.627573	-0.202335
sp|Q00325-2|MPCP_HUMAN Isoform B of Phosphate carrier protein, mitochondrial OS=Homo sapiens GN=SLC25A3	173	437	MPCP_HUMAN	0.00275	0.772283	-0.112223
C-1-tetrahydrofolate synthase, cytoplasmic OS=Homo sapiens GN=MTHFD1 PE=1 SV=3	174	428	C1TC_HUMAN	0.00277	0.681238	-0.166701
Voltage-dependent anion-selective channel protein 2 OS=Homo sapiens GN=VDAC2 PE=1 SV=2	175	304	VDAC2_HUMAN	0.0028	1.24784	0.0961602
Ras-related protein Rab-1B OS=Homo sapiens GN=RAB1B PE=1 SV=1	176	583	RAB1B_HUMAN	0.00284	1.07602	0.0318184
sp|P06753-5|TPM3_HUMAN Isoform 5 of Tropomyosin alpha-3 chain OS=Homo sapiens GN=TPM3	177	182	TPM3_HUMAN	0.0029	1.32009	0.120603
Cytochrome c oxidase subunit 7A2, mitochondrial OS=Homo sapiens GN=COX7A2 PE=1 SV=1	178	886	CX7A2_HUMAN	0.00291	0.756228	-0.121347
L-xylulose reductase OS=Homo sapiens GN=DCXR PE=1 SV=2	179	1148	DCXR_HUMAN	0.00298	0.426652	-0.369926
sp|P49773|HINT1_HUMAN Histidine triad nucleotide-binding protein 1 OS=Homo sapiens GN=HINT1 PE=1 SV=2	180	842	HINT1_HUMAN	0.00302	0.843918	-0.0736995
sp|P30626-2|SORCN_HUMAN Isoform 2 of Sorcin OS=Homo sapiens GN=SRI	181	899	SORCN_HUMAN	0.00303	0.551222	-0.258674
sp|Q9UQ80-2|PA2G4_HUMAN Isoform 2 of Proliferation-associated protein 2G4 OS=Homo sapiens GN=PA2G4	182	233	PA2G4_HUMAN	0.00308	1.05558	0.0234919
Prohibitin OS=Homo sapiens GN=PHB PE=1 SV=1	183	80	PHB_HUMAN	0.00311	1.1238	0.0506904
sp|P13639|EF2_HUMAN Elongation factor 2 OS=Homo sapiens GN=EEF2 PE=1 SV=4	184	31	EF2_HUMAN	0.00317	1.13523	0.0550822
sp|P49591|SYSC_HUMAN Serine--tRNA ligase, cytoplasmic OS=Homo sapiens GN=SARS PE=1 SV=3	185	747	SYSC_HUMAN	0.00326	0.831951	-0.079902
Copine-1 OS=Homo sapiens GN=CPNE1 PE=1 SV=1	186	1003	CPNE1_HUMAN	0.00328	0.588929	-0.229937
Proteasome subunit beta type-1 OS=Homo sapiens GN=PSMB1 PE=1 SV=2	187	540	PSB1_HUMAN	0.00336	1.17576	0.0703178
sp|P0DMV8-2|HS71A_HUMAN Isoform 2 of Heat shock 70 kDa protein 1A OS=Homo sapiens GN=HSPA1A	188	24	HS71A_HUMAN	0.00338	1.43978	0.158295
sp|P36776-3|LONM_HUMAN Isoform 3 of Lon protease homolog, mitochondrial OS=Homo sapiens GN=LONP1	189	529	LONM_HUMAN	0.00347	0.786593	-0.10425
sp|P13987|CD59_HUMAN CD59 glycoprotein OS=Homo sapiens GN=CD59 PE=1 SV=1	190	972	CD59_HUMAN	0.00347	0.800827	-0.0964613
sp|P55072|TERA_HUMAN Transitional endoplasmic reticulum ATPase OS=Homo sapiens GN=VCP PE=1 SV=4	191	54	TERA_HUMAN	0.00348	0.921349	-0.0355756
RuvB-like 1 OS=Homo sapiens GN=RUVBL1 PE=1 SV=1	192	175	RUVB1_HUMAN	0.00357	1.14815	0.0599997
sp|Q02543|RL18A_HUMAN 60S ribosomal protein L18a OS=Homo sapiens GN=RPL18A PE=1 SV=2	193	275	RL18A_HUMAN	0.00362	1.27583	0.105792
Platelet-activating factor acetylhydrolase IB subunit beta OS=Homo sapiens GN=PAFAH1B2 PE=1 SV=1	194	675	PA1B2_HUMAN	0.00362	0.792203	-0.101164
sp|Q9BSJ8-2|ESYT1_HUMAN Isoform 2 of Extended synaptotagmin-1 OS=Homo sapiens GN=ESYT1	195	181	ESYT1_HUMAN	0.0037	0.780155	-0.107819
sp|Q9UBQ5-2|EIF3K_HUMAN Isoform 2 of Eukaryotic translation initiation factor 3 subunit K OS=Homo sapiens GN=EIF3K	196	517	EIF3K_HUMAN	0.00391	1.4242	0.153571
Replication factor C subunit 2 OS=Homo sapiens GN=RFC2 PE=1 SV=3	197	1002	RFC2_HUMAN	0.00404	0.615866	-0.210514
sp|Q7Z6Z7-2|HUWE1_HUMAN Isoform 2 of E3 ubiquitin-protein ligase HUWE1 OS=Homo sapiens GN=HUWE1	198	883	HUWE1_HUMAN	0.00411	0.521251	-0.282953
sp|Q14683|SMC1A_HUMAN Structural maintenance of chromosomes protein 1A OS=Homo sapiens GN=SMC1A PE=1 SV=2	199	957	SMC1A_HUMAN	0.00419	1.12098	0.0495966
Eukaryotic translation initiation factor 6 OS=Homo sapiens GN=EIF6 PE=1 SV=1	200	363	IF6_HUMAN	0.00429	1.17029	0.0682922
sp|P02768|ALBU_HUMAN Serum albumin OS=Homo sapiens GN=ALB PE=1 SV=2	201	108	ALBU_HUMAN	0.0043	6.42893	0.808138
Fructose-bisphosphate aldolase A OS=Homo sapiens GN=ALDOA PE=1 SV=2	202	36	ALDOA_HUMAN	0.00438	1.09746	0.0403869
sp|Q96QZ7-2|MAGI1_HUMAN Isoform 2 of Membrane-associated guanylate kinase, WW and PDZ domain-containing protein 1 OS=Homo sapiens GN=MAGI1	203	1084	MAGI1_HUMAN	0.00456	0.895078	-0.048139
sp|Q14839-2|CHD4_HUMAN Isoform 2 of Chromodomain-helicase-DNA-binding protein 4 OS=Homo sapiens GN=CHD4	204	862	CHD4_HUMAN	0.00457	0.563081	-0.249429
sp|Q9UKM9-2|RALY_HUMAN Isoform 1 of RNA-binding protein Raly OS=Homo sapiens GN=RALY	205	579	RALY_HUMAN	0.00462	0.579433	-0.236997
sp|O76021|RL1D1_HUMAN Ribosomal L1 domain-containing protein 1 OS=Homo sapiens GN=RSL1D1 PE=1 SV=3	206	449	RL1D1_HUMAN	0.0047	1.19037	0.0756837
Cytochrome c oxidase subunit 5A, mitochondrial OS=Homo sapiens GN=COX5A PE=1 SV=2	207	1041	COX5A_HUMAN	0.00485	1.31148	0.117763
sp|Q9BVP2-2|GNL3_HUMAN Isoform 2 of Guanine nucleotide-binding protein-like 3 OS=Homo sapiens GN=GNL3	208	501	GNL3_HUMAN	0.00501	1.30172	0.114517
sp|P49588|SYAC_HUMAN Alanine--tRNA ligase, cytoplasmic OS=Homo sapiens GN=AARS PE=1 SV=2	209	246	SYAC_HUMAN	0.00508	0.552641	-0.257557
Sterol-4-alpha-carboxylate 3-dehydrogenase, decarboxylating OS=Homo sapiens GN=NSDHL PE=1 SV=2	210	1121	NSDHL_HUMAN	0.00509	0.528695	-0.276795
sp|Q99436|PSB7_HUMAN Proteasome subunit beta type-7 OS=Homo sapiens GN=PSMB7 PE=1 SV=1	211	923	PSB7_HUMAN	0.00513	1.37141	0.137166
sp|P02786|TFR1_HUMAN Transferrin receptor protein 1 OS=Homo sapiens GN=TFRC PE=1 SV=2	212	956	TFR1_HUMAN	0.0052	1.70561	0.231878
Sulfate transporter OS=Homo sapiens GN=SLC26A2 PE=1 SV=2	213	878	S26A2_HUMAN	0.00532	0.397109	-0.40109
sp|Q3ZCQ8-2|TIM50_HUMAN Isoform 2 of Mitochondrial import inner membrane translocase subunit TIM50 OS=Homo sapiens GN=TIMM50	214	585	TIM50_HUMAN	0.00533	1.06905	0.0289997
sp|Q6UVK1|CSPG4_HUMAN Chondroitin sulfate proteoglycan 4 OS=Homo sapiens GN=CSPG4 PE=1 SV=2	215	493	CSPG4_HUMAN	0.00547	0.666415	-0.176255
sp|Q9HAV7|GRPE1_HUMAN GrpE protein homolog 1, mitochondrial OS=Homo sapiens GN=GRPEL1 PE=1 SV=2	216	854	GRPE1_HUMAN	0.0057	1.40786	0.14856
sp|P18077|RL35A_HUMAN 60S ribosomal protein L35a OS=Homo sapiens GN=RPL35A PE=1 SV=2	217	1050	RL35A_HUMAN	0.00571	1.45131	0.161761
sp|P55209-2|NP1L1_HUMAN Isoform 2 of Nucleosome assembly protein 1-like 1 OS=Homo sapiens GN=NAP1L1	218	299	NP1L1_HUMAN	0.00576	1.45743	0.163587
sp|P46063|RECQ1_HUMAN ATP-dependent DNA helicase Q1 OS=Homo sapiens GN=RECQL PE=1 SV=3	219	841	RECQ1_HUMAN	0.0058	0.783548	-0.105934
F-actin-capping protein subunit alpha-1 OS=Homo sapiens GN=CAPZA1 PE=1 SV=3	220	484	CAZA1_HUMAN	0.00582	0.89292	-0.0491873
60S ribosomal protein L27a OS=Homo sapiens GN=RPL27A PE=1 SV=2	221	497	RL27A_HUMAN	0.00583	1.15293	0.0618019
L-lactate dehydrogenase B chain OS=Homo sapiens GN=LDHB PE=1 SV=2	222	71	LDHB_HUMAN	0.00586	0.925531	-0.0336091
sp|P42704|LPPRC_HUMAN Leucine-rich PPR motif-containing protein, mitochondrial OS=Homo sapiens GN=LRPPRC PE=1 SV=3	223	252	LPPRC_HUMAN	0.00586	1.37958	0.139748
sp|P26641-2|EF1G_HUMAN Isoform 2 of Elongation factor 1-gamma OS=Homo sapiens GN=EEF1G	224	212	EF1G_HUMAN	0.00621	1.14932	0.0604423
sp|P62841|RS15_HUMAN 40S ribosomal protein S15 OS=Homo sapiens GN=RPS15 PE=1 SV=2	225	265	RS15_HUMAN	0.00621	0.494328	-0.305984
Transforming protein RhoA OS=Homo sapiens GN=RHOA PE=1 SV=1	226	1073	RHOA_HUMAN	0.00638	1.48636	0.172124
Small ubiquitin-related modifier 2 OS=Homo sapiens GN=SUMO2 PE=1 SV=3	227	946	SUMO2_HUMAN	0.00643	1.15415	0.0622606
sp|P67936|TPM4_HUMAN Tropomyosin alpha-4 chain OS=Homo sapiens GN=TPM4 PE=1 SV=3	228	326	TPM4_HUMAN	0.00656	1.4612	0.16471
sp|P12814|ACTN1_HUMAN Alpha-actinin-1 OS=Homo sapiens GN=ACTN1 PE=1 SV=2	229	33	ACTN1_HUMAN	0.00729	0.675348	-0.170473
sp|Q99832|TCPH_HUMAN T-complex protein 1 subunit eta OS=Homo sapiens GN=CCT7 PE=1 SV=2	230	124	TCPH_HUMAN	0.00763	1.20783	0.0820054
sp|Q15907-2|RB11B_HUMAN Isoform 2 of Ras-related protein Rab-11B OS=Homo sapiens GN=RAB11B	231	655	RB11B_HUMAN	0.00776	1.61854	0.209123
sp|P50914|RL14_HUMAN 60S ribosomal protein L14 OS=Homo sapiens GN=RPL14 PE=1 SV=4	232	362	RL14_HUMAN	0.00808	1.16677	0.0669843
sp|P35610-2|SOAT1_HUMAN Isoform 2 of Sterol O-acyltransferase 1 OS=Homo sapiens GN=SOAT1	233	1047	SOAT1_HUMAN	0.00813	2.07031	0.316035
Cancer/testis antigen family 45 member A3 OS=Homo sapiens GN=CT45A3 PE=1 SV=1	234	846	CT453_HUMAN	0.00821	1.6382	0.214368
sp|Q16630-2|CPSF6_HUMAN Isoform 2 of Cleavage and polyadenylation specificity factor subunit 6 OS=Homo sapiens GN=CPSF6	235	216	CPSF6_HUMAN	0.00856	0.887828	-0.0516712
3-hydroxyisobutyrate dehydrogenase, mitochondrial OS=Homo sapiens GN=HIBADH PE=1 SV=2	236	1071	3HIDH_HUMAN	0.0087	0.727293	-0.13829
sp|Q02952-2|AKA12_HUMAN Isoform 2 of A-kinase anchor protein 12 OS=Homo sapiens GN=AKAP12	237	1022	AKA12_HUMAN	0.00874	1.4727	0.168113
sp|P00505-2|AATM_HUMAN Isoform 2 of Aspartate aminotransferase, mitochondrial OS=Homo sapiens GN=GOT2	238	336	AATM_HUMAN	0.00889	1.23818	0.0927847
Heat shock protein 75 kDa, mitochondrial OS=Homo sapiens GN=TRAP1 PE=1 SV=3	239	940	TRAP1_HUMAN	0.00889	1.09574	0.0397066
sp|Q92979|NEP1_HUMAN Ribosomal RNA small subunit methyltransferase NEP1 OS=Homo sapiens GN=EMG1 PE=1 SV=4	240	582	NEP1_HUMAN	0.00922	1.65161	0.217909
sp|Q9P2J5-2|SYLC_HUMAN Isoform 2 of Leucine--tRNA ligase, cytoplasmic OS=Homo sapiens GN=LARS	241	453	SYLC_HUMAN	0.00932	0.754442	-0.122374
sp|P49189|AL9A1_HUMAN 4-trimethylaminobutyraldehyde dehydrogenase OS=Homo sapiens GN=ALDH9A1 PE=1 SV=3	242	904	AL9A1_HUMAN	0.00952	0.490259	-0.309575
Gelsolin OS=Homo sapiens GN=GSN PE=1 SV=1	243	279	GELS_HUMAN	0.00962	0.582538	-0.234676
sp|Q96TA1-2|NIBL1_HUMAN Isoform 2 of Niban-like protein 1 OS=Homo sapiens GN=FAM129B	244	492	NIBL1_HUMAN	0.00966	0.790049	-0.102346
40S ribosomal protein S8 OS=Homo sapiens GN=RPS8 PE=1 SV=2	245	245	RS8_HUMAN	0.00973	1.07378	0.0309157
Carboxypeptidase A4 OS=Homo sapiens GN=CPA4 PE=1 SV=2	246	1120	CBPA4_HUMAN	0.00979	9.16623	0.962191
sp|P11166|GTR1_HUMAN Solute carrier family 2, facilitated glucose transporter member 1 OS=Homo sapiens GN=SLC2A1 PE=1 SV=2	247	442	GTR1_HUMAN	0.00986	1.33097	0.124167
Proteasome activator complex subunit 3 OS=Homo sapiens GN=PSME3 PE=1 SV=1	248	404	PSME3_HUMAN	0.01056	1.07901	0.0330274
sp|Q9Y2X3|NOP58_HUMAN Nucleolar protein 58 OS=Homo sapiens GN=NOP58 PE=1 SV=1	249	426	NOP58_HUMAN	0.01103	0.805654	-0.0938516
sp|P17655|CAN2_HUMAN Calpain-2 catalytic subunit OS=Homo sapiens GN=CAPN2 PE=1 SV=6	250	285	CAN2_HUMAN	0.01137	1.27593	0.105828
sp|Q96P70|IPO9_HUMAN Importin-9 OS=Homo sapiens GN=IPO9 PE=1 SV=3	251	281	IPO9_HUMAN	0.01142	0.718907	-0.143328
sp|P46940|IQGA1_HUMAN Ras GTPase-activating-like protein IQGAP1 OS=Homo sapiens GN=IQGAP1 PE=1 SV=1	252	248	IQGA1_HUMAN	0.01172	0.650015	-0.187077
sp|Q9BX68|HINT2_HUMAN Histidine triad nucleotide-binding protein 2, mitochondrial OS=Homo sapiens GN=HINT2 PE=1 SV=1	253	1076	HINT2_HUMAN	0.01185	0.324099	-0.489322
40S ribosomal protein S28 OS=Homo sapiens GN=RPS28 PE=1 SV=1	254	825	RS28_HUMAN	0.01193	1.17929	0.0716196
Guanine nucleotide-binding protein subunit beta-2-like 1 OS=Homo sapiens GN=GNB2L1 PE=1 SV=3	255	126	GBLP_HUMAN	0.01195	1.06188	0.0260736
sp|P62888|RL30_HUMAN 60S ribosomal protein L30 OS=Homo sapiens GN=RPL30 PE=1 SV=2	256	389	RL30_HUMAN	0.012	1.38575	0.141685
40S ribosomal protein S25 OS=Homo sapiens GN=RPS25 PE=1 SV=1	257	356	RS25_HUMAN	0.01216	1.0974	0.0403646
sp|Q9H5Q4|TFB2M_HUMAN Dimethyladenosine transferase 2, mitochondrial OS=Homo sapiens GN=TFB2M PE=1 SV=1	258	830	TFB2M_HUMAN	0.01223	1.85022	0.267223
sp|P62861|RS30_HUMAN 40S ribosomal protein S30 OS=Homo sapiens GN=FAU PE=1 SV=1	259	508	RS30_HUMAN	0.01241	1.06553	0.0275653
sp|Q02878|RL6_HUMAN 60S ribosomal protein L6 OS=Homo sapiens GN=RPL6 PE=1 SV=3	260	272	RL6_HUMAN	0.01255	1.18962	0.0754077
Stathmin OS=Homo sapiens GN=STMN1 PE=1 SV=3	261	232	STMN1_HUMAN	0.01269	0.798285	-0.0978418
sp|P61204|ARF3_HUMAN ADP-ribosylation factor 3 OS=Homo sapiens GN=ARF3 PE=1 SV=2	262	222	ARF3_HUMAN	0.0127	0.720792	-0.14219
sp|P43358|MAGA4_HUMAN Melanoma-associated antigen 4 OS=Homo sapiens GN=MAGEA4 PE=1 SV=2	263	125	MAGA4_HUMAN	0.01271	0.906433	-0.0426644
40S ribosomal protein S12 OS=Homo sapiens GN=RPS12 PE=1 SV=3	264	293	RS12_HUMAN	0.01306	1.06051	0.0255158
60S ribosomal protein L7 OS=Homo sapiens GN=RPL7 PE=1 SV=1	265	109	RL7_HUMAN	0.01326	1.1636	0.0658039
sp|P05386|RLA1_HUMAN 60S acidic ribosomal protein P1 OS=Homo sapiens GN=RPLP1 PE=1 SV=1	266	458	RLA1_HUMAN	0.01338	1.16011	0.0645009
ATP-dependent RNA helicase A OS=Homo sapiens GN=DHX9 PE=1 SV=4	267	32	DHX9_HUMAN	0.01364	0.911098	-0.0404348
40S ribosomal protein S16 OS=Homo sapiens GN=RPS16 PE=1 SV=2	268	196	RS16_HUMAN	0.01392	1.19238	0.0764159
sp|P60866-2|RS20_HUMAN Isoform 2 of 40S ribosomal protein S20 OS=Homo sapiens GN=RPS20	269	342	RS20_HUMAN	0.01413	1.15847	0.0638855
sp|Q99623|PHB2_HUMAN Prohibitin-2 OS=Homo sapiens GN=PHB2 PE=1 SV=2	270	242	PHB2_HUMAN	0.01437	1.16575	0.066606
sp|P35221|CTNA1_HUMAN Catenin alpha-1 OS=Homo sapiens GN=CTNNA1 PE=1 SV=1	271	244	CTNA1_HUMAN	0.01476	0.471047	-0.326936
Transmembrane protein 33 OS=Homo sapiens GN=TMEM33 PE=1 SV=2	272	641	TMM33_HUMAN	0.01493	1.5746	0.197169
sp|Q12788|TBL3_HUMAN Transducin beta-like protein 3 OS=Homo sapiens GN=TBL3 PE=1 SV=2	273	980	TBL3_HUMAN	0.01511	1.33015	0.1239
sp|Q9BZH6|WDR11_HUMAN WD repeat-containing protein 11 OS=Homo sapiens GN=WDR11 PE=1 SV=1	274	735	WDR11_HUMAN	0.01545	1.40746	0.148436
sp|P49366-3|DHYS_HUMAN Isoform 3 of Deoxyhypusine synthase OS=Homo sapiens GN=DHPS	275	685	DHYS_HUMAN	0.01559	0.555845	-0.255046
sp|Q5JWF2-2|GNAS1_HUMAN Isoform XLas-2 of Guanine nucleotide-binding protein G(s) subunit alpha isoforms XLas OS=Homo sapiens GN=GNAS	276	316	GNAS1_HUMAN	0.01568	0.642405	-0.192191
sp|Q96C19|EFHD2_HUMAN EF-hand domain-containing protein D2 OS=Homo sapiens GN=EFHD2 PE=1 SV=1	277	882	EFHD2_HUMAN	0.01593	1.4162	0.151124
Rho guanine nucleotide exchange factor 1 OS=Homo sapiens GN=ARHGEF1 PE=1 SV=2	278	381	ARHG1_HUMAN	0.01611	0.665192	-0.177053
sp|O15371-2|EIF3D_HUMAN Isoform 2 of Eukaryotic translation initiation factor 3 subunit D OS=Homo sapiens GN=EIF3D	279	465	EIF3D_HUMAN	0.01631	0.406126	-0.391339
sp|P62269|RS18_HUMAN 40S ribosomal protein S18 OS=Homo sapiens GN=RPS18 PE=1 SV=3	280	537	RS18_HUMAN	0.01642	1.07017	0.0294525
Signal recognition particle receptor subunit beta OS=Homo sapiens GN=SRPRB PE=1 SV=3	281	1052	SRPRB_HUMAN	0.01645	2.18574	0.339599
UPF0160 protein MYG1, mitochondrial OS=Homo sapiens GN=C12orf10 PE=1 SV=2	282	928	MYG1_HUMAN	0.01666	0.632717	-0.198791
Very long-chain specific acyl-CoA dehydrogenase, mitochondrial OS=Homo sapiens GN=ACADVL PE=1 SV=1	283	115	ACADV_HUMAN	0.01673	0.739182	-0.131249
Actin-related protein 3 OS=Homo sapiens GN=ACTR3 PE=1 SV=3	284	238	ARP3_HUMAN	0.01698	0.861453	-0.0647685
sp|P40926|MDHM_HUMAN Malate dehydrogenase, mitochondrial OS=Homo sapiens GN=MDH2 PE=1 SV=3	285	49	MDHM_HUMAN	0.01708	1.11714	0.0481094
sp|P07686|HEXB_HUMAN Beta-hexosaminidase subunit beta OS=Homo sapiens GN=HEXB PE=1 SV=3	286	1086	HEXB_HUMAN	0.0174	0.644887	-0.190517
Eukaryotic translation initiation factor 4B OS=Homo sapiens GN=EIF4B PE=1 SV=2	287	800	IF4B_HUMAN	0.01746	1.78764	0.25228
sp|Q9NR30|DDX21_HUMAN Nucleolar RNA helicase 2 OS=Homo sapiens GN=DDX21 PE=1 SV=5	288	123	DDX21_HUMAN	0.01791	1.18547	0.0738895
sp|P84098|RL19_HUMAN 60S ribosomal protein L19 OS=Homo sapiens GN=RPL19 PE=1 SV=1	289	320	RL19_HUMAN	0.01812	1.09223	0.0383139
sp|P25787|PSA2_HUMAN Proteasome subunit alpha type-2 OS=Homo sapiens GN=PSMA2 PE=1 SV=2	290	523	PSA2_HUMAN	0.01822	1.1901	0.0755845
sp|Q3LXA3-2|DHAK_HUMAN Isoform 2 of Bifunctional ATP-dependent dihydroxyacetone kinase/FAD-AMP lyase (cyclizing) OS=Homo sapiens GN=DAK	291	715	DHAK_HUMAN	0.01854	0.265601	-0.57577
Y-box-binding protein 3 OS=Homo sapiens GN=YBX3 PE=1 SV=4	292	963	YBOX3_HUMAN	0.01855	1.11063	0.0455707
RNA-binding motif protein, X chromosome OS=Homo sapiens GN=RBMX PE=1 SV=3	293	111	RBMX_HUMAN	0.01874	0.917762	-0.0372701
Calcium-binding protein 39 OS=Homo sapiens GN=CAB39 PE=1 SV=1	294	604	CAB39_HUMAN	0.01875	0.724993	-0.139666
Transcription intermediary factor 1-beta OS=Homo sapiens GN=TRIM28 PE=1 SV=5	295	76	TIF1B_HUMAN	0.01877	1.13883	0.056457
sp|P62280|RS11_HUMAN 40S ribosomal protein S11 OS=Homo sapiens GN=RPS11 PE=1 SV=3	296	335	RS11_HUMAN	0.01896	1.14599	0.0591801
Serine/threonine-protein phosphatase 2A catalytic subunit alpha isoform OS=Homo sapiens GN=PPP2CA PE=1 SV=1	297	1054	PP2AA_HUMAN	0.01922	0.502358	-0.298987
sp|Q96QK1|VPS35_HUMAN Vacuolar protein sorting-associated protein 35 OS=Homo sapiens GN=VPS35 PE=1 SV=2	298	772	VPS35_HUMAN	0.01943	0.475448	-0.322897
sp|P62266|RS23_HUMAN 40S ribosomal protein S23 OS=Homo sapiens GN=RPS23 PE=1 SV=3	299	290	RS23_HUMAN	0.02005	1.46049	0.164498
sp|P00558|PGK1_HUMAN Phosphoglycerate kinase 1 OS=Homo sapiens GN=PGK1 PE=1 SV=3	300	74	PGK1_HUMAN	0.02019	1.13011	0.053119
Thioredoxin-dependent peroxide reductase, mitochondrial OS=Homo sapiens GN=PRDX3 PE=1 SV=3	301	317	PRDX3_HUMAN	0.02024	1.12909	0.0527295
sp|O00231-2|PSD11_HUMAN Isoform 2 of 26S proteasome non-ATPase regulatory subunit 11 OS=Homo sapiens GN=PSMD11	302	380	PSD11_HUMAN	0.02037	1.14261	0.0578967
sp|Q92542-2|NICA_HUMAN Isoform 2 of Nicastrin OS=Homo sapiens GN=NCSTN	303	1091	NICA_HUMAN	0.02043	0.761229	-0.118484
Eukaryotic translation initiation factor 3 subunit G OS=Homo sapiens GN=EIF3G PE=1 SV=2	304	575	EIF3G_HUMAN	0.02055	1.46897	0.167012
sp|P07339|CATD_HUMAN Cathepsin D OS=Homo sapiens GN=CTSD PE=1 SV=1	305	440	CATD_HUMAN	0.0207	1.14955	0.0605281
sp|Q9NQW7-2|XPP1_HUMAN Isoform 2 of Xaa-Pro aminopeptidase 1 OS=Homo sapiens GN=XPNPEP1	306	1044	XPP1_HUMAN	0.02126	0.595958	-0.224784
sp|Q13310-2|PABP4_HUMAN Isoform 2 of Polyadenylate-binding protein 4 OS=Homo sapiens GN=PABPC4	307	201	PABP4_HUMAN	0.02139	1.24162	0.0939886
60S ribosomal protein L27 OS=Homo sapiens GN=RPL27 PE=1 SV=2	308	407	RL27_HUMAN	0.02144	1.14995	0.0606776
sp|P60228|EIF3E_HUMAN Eukaryotic translation initiation factor 3 subunit E OS=Homo sapiens GN=EIF3E PE=1 SV=1	309	942	EIF3E_HUMAN	0.02159	1.20798	0.0820611
Interleukin enhancer-binding factor 2 OS=Homo sapiens GN=ILF2 PE=1 SV=2	310	128	ILF2_HUMAN	0.02161	0.85239	-0.0693617
sp|P14625|ENPL_HUMAN Endoplasmin OS=Homo sapiens GN=HSP90B1 PE=1 SV=1	311	21	ENPL_HUMAN	0.02185	0.922861	-0.0348639
Aspartate aminotransferase, cytoplasmic OS=Homo sapiens GN=GOT1 PE=1 SV=3	312	534	AATC_HUMAN	0.02201	0.802698	-0.095448
sp|Q04941|PLP2_HUMAN Proteolipid protein 2 OS=Homo sapiens GN=PLP2 PE=1 SV=1	313	770	PLP2_HUMAN	0.02229	0.867296	-0.0618328
Thioredoxin-related transmembrane protein 2 OS=Homo sapiens GN=TMX2 PE=1 SV=1	314	1114	TMX2_HUMAN	0.02268	1.98749	0.298305
sp|Q13404|UB2V1_HUMAN Ubiquitin-conjugating enzyme E2 variant 1 OS=Homo sapiens GN=UBE2V1 PE=1 SV=2	315	545	UB2V1_HUMAN	0.02307	0.661141	-0.179706
sp|Q9Y6E2|BZW2_HUMAN Basic leucine zipper and W2 domain-containing protein 2 OS=Homo sapiens GN=BZW2 PE=1 SV=1	316	959	BZW2_HUMAN	0.02323	1.16953	0.0680117
RNA-binding protein FUS OS=Homo sapiens GN=FUS PE=1 SV=1	317	448	FUS_HUMAN	0.02325	1.08075	0.0337249
sp|Q13347|EIF3I_HUMAN Eukaryotic translation initiation factor 3 subunit I OS=Homo sapiens GN=EIF3I PE=1 SV=1	318	981	EIF3I_HUMAN	0.02326	1.23848	0.0928877
sp|O95678|K2C75_HUMAN Keratin, type II cytoskeletal 75 OS=Homo sapiens GN=KRT75 PE=1 SV=2	319	4	K2C75_HUMAN	0.02351	0.731559	-0.13575
40S ribosomal protein S27 OS=Homo sapiens GN=RPS27 PE=1 SV=3	320	897	RS27_HUMAN	0.02374	1.21828	0.0857481
sp|P20700|LMNB1_HUMAN Lamin-B1 OS=Homo sapiens GN=LMNB1 PE=1 SV=2	321	11	LMNB1_HUMAN	0.02388	0.692927	-0.159312
sp|Q9H299|SH3L3_HUMAN SH3 domain-binding glutamic acid-rich-like protein 3 OS=Homo sapiens GN=SH3BGRL3 PE=1 SV=1	322	443	SH3L3_HUMAN	0.02389	0.833742	-0.0789685
sp|Q9Y617|SERC_HUMAN Phosphoserine aminotransferase OS=Homo sapiens GN=PSAT1 PE=1 SV=2	323	480	SERC_HUMAN	0.02489	0.684326	-0.164737
sp|Q9NVI7-2|ATD3A_HUMAN Isoform 2 of ATPase family AAA domain-containing protein 3A OS=Homo sapiens GN=ATAD3A	324	874	ATD3A_HUMAN	0.02592	1.19299	0.0766375
sp|Q8WW12-2|PCNP_HUMAN Isoform 2 of PEST proteolytic signal-containing nuclear protein OS=Homo sapiens GN=PCNP	325	849	PCNP_HUMAN	0.026	1.56259	0.193846
sp|P39748|FEN1_HUMAN Flap endonuclease 1 OS=Homo sapiens GN=FEN1 PE=1 SV=1	326	994	FEN1_HUMAN	0.02616	0.821773	-0.085248
DNA-directed RNA polymerases I and III subunit RPAC1 OS=Homo sapiens GN=POLR1C PE=1 SV=1	327	1079	RPAC1_HUMAN	0.02632	1.60635	0.205841
sp|P49137|MAPK2_HUMAN MAP kinase-activated protein kinase 2 OS=Homo sapiens GN=MAPKAPK2 PE=1 SV=1	328	992	MAPK2_HUMAN	0.02822	1.4477	0.160679
26S proteasome non-ATPase regulatory subunit 2 OS=Homo sapiens GN=PSMD2 PE=1 SV=3	329	133	PSMD2_HUMAN	0.02861	1.34682	0.12931
sp|Q9HCU5|PREB_HUMAN Prolactin regulatory element-binding protein OS=Homo sapiens GN=PREB PE=1 SV=2	330	902	PREB_HUMAN	0.02869	2.64558	0.42252
Proteasome activator complex subunit 2 OS=Homo sapiens GN=PSME2 PE=1 SV=4	331	274	PSME2_HUMAN	0.02918	0.774363	-0.111056
sp|Q13724|MOGS_HUMAN Mannosyl-oligosaccharide glucosidase OS=Homo sapiens GN=MOGS PE=1 SV=5	332	314	MOGS_HUMAN	0.02983	0.591238	-0.228238
sp|P62910|RL32_HUMAN 60S ribosomal protein L32 OS=Homo sapiens GN=RPL32 PE=1 SV=2	333	438	RL32_HUMAN	0.0303	1.09639	0.0399658
DNA replication licensing factor MCM7 OS=Homo sapiens GN=MCM7 PE=1 SV=4	334	526	MCM7_HUMAN	0.03031	0.800222	-0.0967893
sp|Q6NZI2|PTRF_HUMAN Polymerase I and transcript release factor OS=Homo sapiens GN=PTRF PE=1 SV=1	335	447	PTRF_HUMAN	0.03103	1.65548	0.218924
Small nuclear ribonucleoprotein E OS=Homo sapiens GN=SNRPE PE=1 SV=1	336	1134	RUXE_HUMAN	0.03113	0.423344	-0.373307
sp|Q9P0L0-2|VAPA_HUMAN Isoform 2 of Vesicle-associated membrane protein-associated protein A OS=Homo sapiens GN=VAPA	337	596	VAPA_HUMAN	0.03124	1.161	0.0648306
sp|Q92665|RT31_HUMAN 28S ribosomal protein S31, mitochondrial OS=Homo sapiens GN=MRPS31 PE=1 SV=3	338	768	RT31_HUMAN	0.0315	2.93193	0.467154
sp|Q14980-2|NUMA1_HUMAN Isoform 2 of Nuclear mitotic apparatus protein 1 OS=Homo sapiens GN=NUMA1	339	277	NUMA1_HUMAN	0.03316	0.616971	-0.209735
sp|Q08945|SSRP1_HUMAN FACT complex subunit SSRP1 OS=Homo sapiens GN=SSRP1 PE=1 SV=1	340	507	SSRP1_HUMAN	0.03332	1.31399	0.118592
Ubiquitin thioesterase OTUB1 OS=Homo sapiens GN=OTUB1 PE=1 SV=2	341	705	OTUB1_HUMAN	0.03423	0.458503	-0.338658
sp|O43776|SYNC_HUMAN Asparagine--tRNA ligase, cytoplasmic OS=Homo sapiens GN=NARS PE=1 SV=1	342	740	SYNC_HUMAN	0.03465	0.802535	-0.0955361
sp|P06733|ENOA_HUMAN Alpha-enolase OS=Homo sapiens GN=ENO1 PE=1 SV=2	343	7	ENOA_HUMAN	0.03504	0.818364	-0.0870535
sp|Q9NVP1|DDX18_HUMAN ATP-dependent RNA helicase DDX18 OS=Homo sapiens GN=DDX18 PE=1 SV=2	344	573	DDX18_HUMAN	0.03533	1.42597	0.154111
60S ribosomal protein L24 OS=Homo sapiens GN=RPL24 PE=1 SV=1	345	351	RL24_HUMAN	0.0354	1.08452	0.0352367
sp|P62826|RAN_HUMAN GTP-binding nuclear protein Ran OS=Homo sapiens GN=RAN PE=1 SV=3	346	339	RAN_HUMAN	0.03634	1.0358	0.015276
BH3-interacting domain death agonist OS=Homo sapiens GN=BID PE=1 SV=1	347	1153	BID_HUMAN	0.0364	1.83514	0.263668
sp|Q96S52-2|PIGS_HUMAN Isoform 2 of GPI transamidase component PIG-S OS=Homo sapiens GN=PIGS	348	490	PIGS_HUMAN	0.03664	0.659978	-0.18047
sp|P35579|MYH9_HUMAN Myosin-9 OS=Homo sapiens GN=MYH9 PE=1 SV=4	349	105	MYH9_HUMAN	0.03683	1.14637	0.0593254
Isoform 4 of ATP synthase subunit f, mitochondrial OS=Homo sapiens GN=ATP5J2	350	1090	ATPK_HUMAN	0.0374	1.89717	0.278106
sp|P19338|NUCL_HUMAN Nucleolin OS=Homo sapiens GN=NCL PE=1 SV=3	351	64	NUCL_HUMAN	0.03788	1.14277	0.0579587
60S ribosomal protein L4 OS=Homo sapiens GN=RPL4 PE=1 SV=5	352	58	RL4_HUMAN	0.03822	1.10822	0.0446262
sp|Q9NQC3|RTN4_HUMAN Reticulon-4 OS=Homo sapiens GN=RTN4 PE=1 SV=2	353	557	RTN4_HUMAN	0.03879	0.892319	-0.0494797
sp|P68032|ACTC_HUMAN Actin, alpha cardiac muscle 1 OS=Homo sapiens GN=ACTC1 PE=1 SV=1	354	29	ACTC_HUMAN	0.039	0.636499	-0.196202
sp|Q9H583|HEAT1_HUMAN HEAT repeat-containing protein 1 OS=Homo sapiens GN=HEATR1 PE=1 SV=3	355	806	HEAT1_HUMAN	0.03911	1.3262	0.12261
sp|P13645|K1C10_HUMAN Keratin, type I cytoskeletal 10 OS=Homo sapiens GN=KRT10 PE=1 SV=6	356	617	K1C10_HUMAN	0.03951	0.57758	-0.238388
sp|P19367-2|HXK1_HUMAN Isoform 2 of Hexokinase-1 OS=Homo sapiens GN=HK1	357	822	HXK1_HUMAN	0.04006	1.36887	0.136361
Rho GDP-dissociation inhibitor 1 OS=Homo sapiens GN=ARHGDIA PE=1 SV=3	358	345	GDIR1_HUMAN	0.04009	0.504586	-0.297065
sp|P09972|ALDOC_HUMAN Fructose-bisphosphate aldolase C OS=Homo sapiens GN=ALDOC PE=1 SV=2	359	52	ALDOC_HUMAN	0.04012	1.15608	0.0629894
sp|Q99880|H2B1L_HUMAN Histone H2B type 1-L OS=Homo sapiens GN=HIST1H2BL PE=1 SV=3	360	82	H2B1L_HUMAN	0.04014	0.87107	-0.0599467
sp|Q9NX58|LYAR_HUMAN Cell growth-regulating nucleolar protein OS=Homo sapiens GN=LYAR PE=1 SV=2	361	1107	LYAR_HUMAN	0.04044	1.30637	0.116065
sp|O75494-2|SRS10_HUMAN Isoform 2 of Serine/arginine-rich splicing factor 10 OS=Homo sapiens GN=SRSF10	362	791	SRS10_HUMAN	0.04118	0.544448	-0.264044
Mitochondrial import receptor subunit TOM70 OS=Homo sapiens GN=TOMM70A PE=1 SV=1	363	361	TOM70_HUMAN	0.04121	1.19834	0.0785804
Oxygen-dependent coproporphyrinogen-III oxidase, mitochondrial OS=Homo sapiens GN=CPOX PE=1 SV=3	364	502	HEM6_HUMAN	0.04178	1.63529	0.213595
sp|Q9NVA2-2|SEP11_HUMAN Isoform 2 of Septin-11 OS=Homo sapiens GN=SEPT11	365	861	SEP11_HUMAN	0.04193	0.843599	-0.0738637
Heterogeneous nuclear ribonucleoprotein L OS=Homo sapiens GN=HNRNPL PE=1 SV=2	366	129	HNRPL_HUMAN	0.04299	0.77814	-0.108942
Uridine-cytidine kinase 2 OS=Homo sapiens GN=UCK2 PE=1 SV=1	367	948	UCK2_HUMAN	0.04309	1.84521	0.266045
sp|Q9UBE0|SAE1_HUMAN SUMO-activating enzyme subunit 1 OS=Homo sapiens GN=SAE1 PE=1 SV=1	368	558	SAE1_HUMAN	0.04316	0.862523	-0.0642295
Eukaryotic translation initiation factor 3 subunit F OS=Homo sapiens GN=EIF3F PE=1 SV=1	369	398	EIF3F_HUMAN	0.04384	1.16644	0.0668635
sp|O15144|ARPC2_HUMAN Actin-related protein 2/3 complex subunit 2 OS=Homo sapiens GN=ARPC2 PE=1 SV=1	370	466	ARPC2_HUMAN	0.04417	1.52162	0.182307
sp|P30046|DOPD_HUMAN D-dopachrome decarboxylase OS=Homo sapiens GN=DDT PE=1 SV=3	371	900	DOPD_HUMAN	0.04422	0.72072	-0.142233
sp|Q01085-2|TIAR_HUMAN Isoform 2 of Nucleolysin TIAR OS=Homo sapiens GN=TIAL1	372	1108	TIAR_HUMAN	0.04683	2.44043	0.387466
X-ray repair cross-complementing protein 5 OS=Homo sapiens GN=XRCC5 PE=1 SV=3	373	166	XRCC5_HUMAN	0.04697	0.902746	-0.0444346
Thioredoxin domain-containing protein 17 OS=Homo sapiens GN=TXNDC17 PE=1 SV=1	374	983	TXD17_HUMAN	0.04739	0.792963	-0.100747
Protein disulfide-isomerase A3 OS=Homo sapiens GN=PDIA3 PE=1 SV=4	375	42	PDIA3_HUMAN	0.0475	1.0881	0.0366669
sp|P43363|MAGAA_HUMAN Melanoma-associated antigen 10 OS=Homo sapiens GN=MAGEA10 PE=2 SV=2	376	149	MAGAA_HUMAN	0.04772	0.712933	-0.146951
sp|Q16891-2|MIC60_HUMAN Isoform 2 of MICOS complex subunit MIC60 OS=Homo sapiens GN=IMMT	377	452	MIC60_HUMAN	0.0481	0.851251	-0.0699424
UDP-glucose 4-epimerase OS=Homo sapiens GN=GALE PE=1 SV=2	378	913	GALE_HUMAN	0.0484	0.377967	-0.422546
sp|O75390|CISY_HUMAN Citrate synthase, mitochondrial OS=Homo sapiens GN=CS PE=1 SV=2	379	457	CISY_HUMAN	0.04879	1.09338	0.038771
Barrier-to-autointegration factor OS=Homo sapiens GN=BANF1 PE=1 SV=1	380	807	BAF_HUMAN	0.04884	1.47585	0.169041
sp|Q9NR45|SIAS_HUMAN Sialic acid synthase OS=Homo sapiens GN=NANS PE=1 SV=2	381	777	SIAS_HUMAN	0.04982	0.885472	-0.0528251
sp|Q9UBF2-2|COPG2_HUMAN Isoform 2 of Coatomer subunit gamma-2 OS=Homo sapiens GN=COPG2	382	697	COPG2_HUMAN	0.05031	2.16625	0.335708
Talin-1 OS=Homo sapiens GN=TLN1 PE=1 SV=3	383	46	TLN1_HUMAN	0.05035	0.776472	-0.109874
sp|P05783|K1C18_HUMAN Keratin, type I cytoskeletal 18 OS=Homo sapiens GN=KRT18 PE=1 SV=2	384	565	K1C18_HUMAN	0.05039	2.09545	0.321277
sp|Q14978-2|NOLC1_HUMAN Isoform Beta of Nucleolar and coiled-body phosphoprotein 1 OS=Homo sapiens GN=NOLC1	385	266	NOLC1_HUMAN	0.05078	1.26944	0.103611
sp|P68371|TBB4B_HUMAN Tubulin beta-4B chain OS=Homo sapiens GN=TUBB4B PE=1 SV=1	386	16	TBB4B_HUMAN	0.05085	0.847443	-0.0718894
sp|Q15404|RSU1_HUMAN Ras suppressor protein 1 OS=Homo sapiens GN=RSU1 PE=1 SV=3	387	560	RSU1_HUMAN	0.0511	0.696107	-0.157324
Heat shock 70 kDa protein 1B OS=Homo sapiens GN=HSPA1B PE=1 SV=1	388	59	HS71B_HUMAN	0.05114	0.738453	-0.131677
sp|P35270|SPRE_HUMAN Sepiapterin reductase OS=Homo sapiens GN=SPR PE=1 SV=1	389	1067	SPRE_HUMAN	0.05117	1.27562	0.105723
Septin-7 OS=Homo sapiens GN=SEPT7 PE=1 SV=2	390	888	SEPT7_HUMAN	0.05251	0.83331	-0.0791935
Poly [ADP-ribose] polymerase 1 OS=Homo sapiens GN=PARP1 PE=1 SV=4	391	151	PARP1_HUMAN	0.05415	1.23915	0.0931228
Nucleoside diphosphate kinase A OS=Homo sapiens GN=NME1 PE=1 SV=1	392	1127	NDKA_HUMAN	0.05462	1.17037	0.068325
sp|Q10713|MPPA_HUMAN Mitochondrial-processing peptidase subunit alpha OS=Homo sapiens GN=PMPCA PE=1 SV=2	393	370	MPPA_HUMAN	0.05512	1.66941	0.222562
Prothymosin alpha OS=Homo sapiens GN=PTMA PE=1 SV=2	394	427	PTMA_HUMAN	0.05541	1.17659	0.070627
sp|P00441|SODC_HUMAN Superoxide dismutase [Cu-Zn] OS=Homo sapiens GN=SOD1 PE=1 SV=2	395	527	SODC_HUMAN	0.056	0.598924	-0.222628
sp|P18754-2|RCC1_HUMAN Isoform 2 of Regulator of chromosome condensation OS=Homo sapiens GN=RCC1	396	1018	RCC1_HUMAN	0.057	1.27549	0.105678
sp|Q92843-2|B2CL2_HUMAN Isoform 3 of Bcl-2-like protein 2 OS=Homo sapiens GN=BCL2L2	397	528	B2CL2_HUMAN	0.05902	0.82177	-0.0852498
sp|Q9NZN4-2|EHD2_HUMAN Isoform 2 of EH domain-containing protein 2 OS=Homo sapiens GN=EHD2	398	714	EHD2_HUMAN	0.05903	2.42494	0.384702
sp|P55809|SCOT1_HUMAN Succinyl-CoA:3-ketoacid coenzyme A transferase 1, mitochondrial OS=Homo sapiens GN=OXCT1 PE=1 SV=1	399	968	SCOT1_HUMAN	0.05924	0.809809	-0.0916171
sp|Q15185-4|TEBP_HUMAN Isoform 4 of Prostaglandin E synthase 3 OS=Homo sapiens GN=PTGES3	400	294	TEBP_HUMAN	0.05957	1.45246	0.162105
sp|P07237|PDIA1_HUMAN Protein disulfide-isomerase OS=Homo sapiens GN=P4HB PE=1 SV=3	401	95	PDIA1_HUMAN	0.05988	1.07873	0.0329117
sp|Q14566|MCM6_HUMAN DNA replication licensing factor MCM6 OS=Homo sapiens GN=MCM6 PE=1 SV=1	402	798	MCM6_HUMAN	0.06019	0.477502	-0.321025
sp|P46821|MAP1B_HUMAN Microtubule-associated protein 1B OS=Homo sapiens GN=MAP1B PE=1 SV=2	403	1001	MAP1B_HUMAN	0.06019	0.634253	-0.197737
Thyroid hormone receptor-associated protein 3 OS=Homo sapiens GN=THRAP3 PE=1 SV=2	404	568	TR150_HUMAN	0.06044	1.37251	0.137515
sp|Q8IUF8-4|MINA_HUMAN Isoform 4 of Bifunctional lysine-specific demethylase and histidyl-hydroxylase MINA OS=Homo sapiens GN=MINA	405	939	MINA_HUMAN	0.06137	2.07159	0.316305
sp|P33992|MCM5_HUMAN DNA replication licensing factor MCM5 OS=Homo sapiens GN=MCM5 PE=1 SV=5	406	1083	MCM5_HUMAN	0.06184	0.653422	-0.184806
sp|O95777|LSM8_HUMAN U6 snRNA-associated Sm-like protein LSm8 OS=Homo sapiens GN=LSM8 PE=1 SV=3	407	1068	LSM8_HUMAN	0.06211	1.73689	0.239773
14-3-3 protein beta/alpha OS=Homo sapiens GN=YWHAB PE=1 SV=3	408	195	1433B_HUMAN	0.06243	0.940447	-0.0266655
Ubiquilin-1 OS=Homo sapiens GN=UBQLN1 PE=1 SV=2	409	944	UBQL1_HUMAN	0.06319	1.48154	0.170713
sp|P37108|SRP14_HUMAN Signal recognition particle 14 kDa protein OS=Homo sapiens GN=SRP14 PE=1 SV=2	410	985	SRP14_HUMAN	0.06357	1.22781	0.0891324
sp|P61619|S61A1_HUMAN Protein transport protein Sec61 subunit alpha isoform 1 OS=Homo sapiens GN=SEC61A1 PE=1 SV=2	411	330	S61A1_HUMAN	0.06533	1.15308	0.0618599
Eukaryotic peptide chain release factor subunit 1 OS=Homo sapiens GN=ETF1 PE=1 SV=3	412	325	ERF1_HUMAN	0.0661	1.30182	0.114552
sp|P51572-2|BAP31_HUMAN Isoform 2 of B-cell receptor-associated protein 31 OS=Homo sapiens GN=BCAP31	413	773	BAP31_HUMAN	0.06643	1.1356	0.0552262
sp|Q8TEX9-2|IPO4_HUMAN Isoform 2 of Importin-4 OS=Homo sapiens GN=IPO4	414	879	IPO4_HUMAN	0.06859	0.614962	-0.211151
Annexin A1 OS=Homo sapiens GN=ANXA1 PE=1 SV=2	415	37	ANXA1_HUMAN	0.06867	0.954076	-0.0204169
sp|P23526|SAHH_HUMAN Adenosylhomocysteinase OS=Homo sapiens GN=AHCY PE=1 SV=4	416	416	SAHH_HUMAN	0.07027	1.16887	0.0677667
sp|P07437|TBB5_HUMAN Tubulin beta chain OS=Homo sapiens GN=TUBB PE=1 SV=2	417	25	TBB5_HUMAN	0.0703	0.930578	-0.031247
sp|P13489|RINI_HUMAN Ribonuclease inhibitor OS=Homo sapiens GN=RNH1 PE=1 SV=2	418	311	RINI_HUMAN	0.07031	0.866754	-0.062104
Nuclear autoantigenic sperm protein OS=Homo sapiens GN=NASP PE=1 SV=2	419	319	NASP_HUMAN	0.07049	0.810313	-0.0913472
Torsin-1A-interacting protein 1 OS=Homo sapiens GN=TOR1AIP1 PE=1 SV=2	420	1074	TOIP1_HUMAN	0.07081	0.800068	-0.0968731
sp|Q5TBA9|FRY_HUMAN Protein furry homolog OS=Homo sapiens GN=FRY PE=1 SV=1	421	155	FRY_HUMAN	0.0715	1.07244	0.0303736
Low molecular weight phosphotyrosine protein phosphatase OS=Homo sapiens GN=ACP1 PE=1 SV=3	422	1048	PPAC_HUMAN	0.07268	1.48088	0.170519
Mitochondrial-processing peptidase subunit beta OS=Homo sapiens GN=PMPCB PE=1 SV=2	423	1131	MPPB_HUMAN	0.07373	1.45288	0.16223
sp|P18206-2|VINC_HUMAN Isoform 1 of Vinculin OS=Homo sapiens GN=VCL	424	276	VINC_HUMAN	0.07397	1.16983	0.0681217
sp|Q15370-2|ELOB_HUMAN Isoform 2 of Transcription elongation factor B polypeptide 2 OS=Homo sapiens GN=TCEB2	425	982	ELOB_HUMAN	0.07647	1.19495	0.07735
sp|Q8TCD5|NT5C_HUMAN 5'(3')-deoxyribonucleotidase, cytosolic type OS=Homo sapiens GN=NT5C PE=1 SV=2	426	732	NT5C_HUMAN	0.07673	0.380416	-0.419741
Nuclear ubiquitous casein and cyclin-dependent kinase substrate 1 OS=Homo sapiens GN=NUCKS1 PE=1 SV=1	427	1119	NUCKS_HUMAN	0.0781	1.10142	0.0419542
Importin subunit beta-1 OS=Homo sapiens GN=KPNB1 PE=1 SV=2	428	66	IMB1_HUMAN	0.0784	1.10496	0.0433468
sp|E9PAV3|NACAM_HUMAN Nascent polypeptide-associated complex subunit alpha, muscle-specific form OS=Homo sapiens GN=NACA PE=1 SV=1	429	921	NACAM_HUMAN	0.07848	1.23274	0.090872
sp|P46013|KI67_HUMAN Antigen KI-67 OS=Homo sapiens GN=MKI67 PE=1 SV=2	430	831	KI67_HUMAN	0.07907	1.46115	0.164696
Multifunctional protein ADE2 OS=Homo sapiens GN=PAICS PE=1 SV=3	431	91	PUR6_HUMAN	0.07925	1.14472	0.0587002
sp|P62701|RS4X_HUMAN 40S ribosomal protein S4, X isoform OS=Homo sapiens GN=RPS4X PE=1 SV=2	432	231	RS4X_HUMAN	0.07934	1.1018	0.0421036
sp|Q15477|SKIV2_HUMAN Helicase SKI2W OS=Homo sapiens GN=SKIV2L PE=1 SV=3	433	683	SKIV2_HUMAN	0.07974	0.560868	-0.251139
sp|O95782-2|AP2A1_HUMAN Isoform B of AP-2 complex subunit alpha-1 OS=Homo sapiens GN=AP2A1	434	756	AP2A1_HUMAN	0.08159	0.758401	-0.120101
Leucyl-cystinyl aminopeptidase OS=Homo sapiens GN=LNPEP PE=1 SV=3	435	1129	LCAP_HUMAN	0.08194	0.637027	-0.195842
sp|Q9Y305-2|ACOT9_HUMAN Isoform 2 of Acyl-coenzyme A thioesterase 9, mitochondrial OS=Homo sapiens GN=ACOT9	436	880	ACOT9_HUMAN	0.08236	0.517158	-0.286376
sp|P25786-2|PSA1_HUMAN Isoform Long of Proteasome subunit alpha type-1 OS=Homo sapiens GN=PSMA1	437	613	PSA1_HUMAN	0.08258	1.13626	0.0554785
DnaJ homolog subfamily B member 6 OS=Homo sapiens GN=DNAJB6 PE=1 SV=2	438	1061	DNJB6_HUMAN	0.08358	2.76722	0.442043
sp|Q13428-3|TCOF_HUMAN Isoform 3 of Treacle protein OS=Homo sapiens GN=TCOF1	439	521	TCOF_HUMAN	0.08406	1.43027	0.155417
sp|Q8NBJ7-3|SUMF2_HUMAN Isoform 3 of Sulfatase-modifying factor 2 OS=Homo sapiens GN=SUMF2	440	766	SUMF2_HUMAN	0.08446	0.706551	-0.150856
sp|Q13162|PRDX4_HUMAN Peroxiredoxin-4 OS=Homo sapiens GN=PRDX4 PE=1 SV=1	441	138	PRDX4_HUMAN	0.08604	1.04874	0.0206659
sp|Q13838-2|DX39B_HUMAN Isoform 2 of Spliceosome RNA helicase DDX39B OS=Homo sapiens GN=DDX39B	442	321	DX39B_HUMAN	0.08665	1.31242	0.118073
Lysosome-associated membrane glycoprotein 2 OS=Homo sapiens GN=LAMP2 PE=1 SV=2	443	843	LAMP2_HUMAN	0.08712	0.751789	-0.123904
sp|Q9UBT2|SAE2_HUMAN SUMO-activating enzyme subunit 2 OS=Homo sapiens GN=UBA2 PE=1 SV=2	444	731	SAE2_HUMAN	0.08903	0.632161	-0.199172
sp|Q8N1G4|LRC47_HUMAN Leucine-rich repeat-containing protein 47 OS=Homo sapiens GN=LRRC47 PE=1 SV=1	445	1040	LRC47_HUMAN	0.08906	0.700479	-0.154605
Transaldolase OS=Homo sapiens GN=TALDO1 PE=1 SV=2	446	460	TALDO_HUMAN	0.08922	0.829689	-0.0810846
T-complex protein 1 subunit alpha OS=Homo sapiens GN=TCP1 PE=1 SV=1	447	84	TCPA_HUMAN	0.0899	0.845875	-0.0726936
Arginine--tRNA ligase, cytoplasmic OS=Homo sapiens GN=RARS PE=1 SV=2	448	86	SYRC_HUMAN	0.0914	1.40591	0.147958
sp|P28331-2|NDUS1_HUMAN Isoform 2 of NADH-ubiquinone oxidoreductase 75 kDa subunit, mitochondrial OS=Homo sapiens GN=NDUFS1	449	845	NDUS1_HUMAN	0.09203	0.825356	-0.0833589
sp|P11940-2|PABP1_HUMAN Isoform 2 of Polyadenylate-binding protein 1 OS=Homo sapiens GN=PABPC1	450	271	PABP1_HUMAN	0.09249	1.06984	0.0293204
Putative elongation factor 1-alpha-like 3 OS=Homo sapiens GN=EEF1A1P5 PE=5 SV=1	451	65	EF1A3_HUMAN	0.09348	1.36995	0.136704
ADP-ribosylation factor 4 OS=Homo sapiens GN=ARF4 PE=1 SV=3	452	594	ARF4_HUMAN	0.09349	1.33945	0.126926
sp|P00338-3|LDHA_HUMAN Isoform 3 of L-lactate dehydrogenase A chain OS=Homo sapiens GN=LDHA	453	45	LDHA_HUMAN	0.09378	1.09213	0.0382734
sp|O60716-10|CTND1_HUMAN Isoform 2AB of Catenin delta-1 OS=Homo sapiens GN=CTNND1	454	912	CTND1_HUMAN	0.096	0.822512	-0.0848576
sp|Q93009-3|UBP7_HUMAN Isoform 3 of Ubiquitin carboxyl-terminal hydrolase 7 OS=Homo sapiens GN=USP7	455	814	UBP7_HUMAN	0.09677	1.89494	0.277594
Alpha/beta hydrolase domain-containing protein 14B OS=Homo sapiens GN=ABHD14B PE=1 SV=1	456	729	ABHEB_HUMAN	0.09745	0.664862	-0.177268
Cytochrome c OS=Homo sapiens GN=CYCS PE=1 SV=2	457	371	CYC_HUMAN	0.09819	1.08453	0.035243
sp|Q9UNM6|PSD13_HUMAN 26S proteasome non-ATPase regulatory subunit 13 OS=Homo sapiens GN=PSMD13 PE=1 SV=2	458	638	PSD13_HUMAN	0.09904	1.3061	0.115978
Peptidyl-prolyl cis-trans isomerase FKBP1A OS=Homo sapiens GN=FKBP1A PE=1 SV=2	459	1144	FKB1A_HUMAN	0.10036	0.930544	-0.0312632
sp|Q9H0S4-2|DDX47_HUMAN Isoform 2 of Probable ATP-dependent RNA helicase DDX47 OS=Homo sapiens GN=DDX47	460	559	DDX47_HUMAN	0.10126	1.54656	0.189365
sp|Q15008-2|PSMD6_HUMAN Isoform 2 of 26S proteasome non-ATPase regulatory subunit 6 OS=Homo sapiens GN=PSMD6	461	627	PSMD6_HUMAN	0.1018	0.853706	-0.0686918
sp|P11413-2|G6PD_HUMAN Isoform Long of Glucose-6-phosphate 1-dehydrogenase OS=Homo sapiens GN=G6PD	462	771	G6PD_HUMAN	0.102	0.67185	-0.172728
sp|Q71RC2-3|LARP4_HUMAN Isoform 3 of La-related protein 4 OS=Homo sapiens GN=LARP4	463	1035	LARP4_HUMAN	0.10389	1.99279	0.299463
sp|Q96RT1|LAP2_HUMAN Protein LAP2 OS=Homo sapiens GN=ERBB2IP PE=1 SV=2	464	978	LAP2_HUMAN	0.10481	1.34722	0.12944
Heterogeneous nuclear ribonucleoprotein M OS=Homo sapiens GN=HNRNPM PE=1 SV=3	465	68	HNRPM_HUMAN	0.10506	0.934261	-0.0295318
sp|O14744-2|ANM5_HUMAN Isoform 2 of Protein arginine N-methyltransferase 5 OS=Homo sapiens GN=PRMT5	466	661	ANM5_HUMAN	0.10541	1.36653	0.135619
sp|Q16777|H2A2C_HUMAN Histone H2A type 2-C OS=Homo sapiens GN=HIST2H2AC PE=1 SV=4	467	56	H2A2C_HUMAN	0.10557	0.729006	-0.137269
sp|P04632|CPNS1_HUMAN Calpain small subunit 1 OS=Homo sapiens GN=CAPNS1 PE=1 SV=1	468	394	CPNS1_HUMAN	0.10585	0.681367	-0.166619
sp|P60660-2|MYL6_HUMAN Isoform Smooth muscle of Myosin light polypeptide 6 OS=Homo sapiens GN=MYL6	469	355	MYL6_HUMAN	0.1059	0.845009	-0.0731389
sp|P55010|IF5_HUMAN Eukaryotic translation initiation factor 5 OS=Homo sapiens GN=EIF5 PE=1 SV=2	470	1006	IF5_HUMAN	0.10632	1.16271	0.0654716
Acyl-CoA-binding protein OS=Homo sapiens GN=DBI PE=1 SV=2	471	1165	ACBP_HUMAN	0.10721	0.575303	-0.240103
sp|Q6YN16-2|HSDL2_HUMAN Isoform 2 of Hydroxysteroid dehydrogenase-like protein 2 OS=Homo sapiens GN=HSDL2	472	562	HSDL2_HUMAN	0.10735	1.23472	0.0915671
sp|Q15393|SF3B3_HUMAN Splicing factor 3B subunit 3 OS=Homo sapiens GN=SF3B3 PE=1 SV=4	473	491	SF3B3_HUMAN	0.10749	0.863573	-0.0637009
Exportin-T OS=Homo sapiens GN=XPOT PE=1 SV=2	474	1117	XPOT_HUMAN	0.10774	0.637359	-0.195616
sp|P00367-3|DHE3_HUMAN Isoform 3 of Glutamate dehydrogenase 1, mitochondrial OS=Homo sapiens GN=GLUD1	475	726	DHE3_HUMAN	0.10812	0.7355	-0.133417
Ras-related protein Rab-5C OS=Homo sapiens GN=RAB5C PE=1 SV=2	476	967	RAB5C_HUMAN	0.10909	1.1964	0.0778766
sp|O00625|PIR_HUMAN Pirin OS=Homo sapiens GN=PIR PE=1 SV=1	477	915	PIR_HUMAN	0.10915	0.833531	-0.0790781
Glutathione S-transferase P OS=Homo sapiens GN=GSTP1 PE=1 SV=2	478	187	GSTP1_HUMAN	0.1092	0.875387	-0.0578
sp|Q13011|ECH1_HUMAN Delta(3,5)-Delta(2,4)-dienoyl-CoA isomerase, mitochondrial OS=Homo sapiens GN=ECH1 PE=1 SV=2	479	261	ECH1_HUMAN	0.11005	0.747959	-0.126122
sp|P04899-4|GNAI2_HUMAN Isoform sGi2 of Guanine nucleotide-binding protein G(i) subunit alpha-2 OS=Homo sapiens GN=GNAI2	480	446	GNAI2_HUMAN	0.11036	0.916461	-0.0378861
sp|P35249-2|RFC4_HUMAN Isoform 2 of Replication factor C subunit 4 OS=Homo sapiens GN=RFC4	481	1104	RFC4_HUMAN	0.11264	0.619394	-0.208033
sp|Q9NPA8-2|ENY2_HUMAN Isoform 2 of Transcription and mRNA export factor ENY2 OS=Homo sapiens GN=ENY2	482	764	ENY2_HUMAN	0.1131	1.30914	0.116987
Transmembrane protein 109 OS=Homo sapiens GN=TMEM109 PE=1 SV=1	483	612	TM109_HUMAN	0.11458	0.751825	-0.123884
sp|Q9NTK5|OLA1_HUMAN Obg-like ATPase 1 OS=Homo sapiens GN=OLA1 PE=1 SV=2	484	837	OLA1_HUMAN	0.11463	1.14757	0.0597793
sp|P63010-2|AP2B1_HUMAN Isoform 2 of AP-2 complex subunit beta OS=Homo sapiens GN=AP2B1	485	620	AP2B1_HUMAN	0.11683	0.645153	-0.190337
Lysophosphatidic acid phosphatase type 6 OS=Homo sapiens GN=ACP6 PE=1 SV=2	486	1139	PPA6_HUMAN	0.11724	0.672733	-0.172157
sp|P52788-2|SPSY_HUMAN Isoform 2 of Spermine synthase OS=Homo sapiens GN=SMS	487	668	SPSY_HUMAN	0.11738	0.706632	-0.150807
sp|O75694-2|NU155_HUMAN Isoform 2 of Nuclear pore complex protein Nup155 OS=Homo sapiens GN=NUP155	488	393	NU155_HUMAN	0.11763	1.44025	0.158437
Dolichyl-diphosphooligosaccharide--protein glycosyltransferase subunit STT3A OS=Homo sapiens GN=STT3A PE=1 SV=2	489	650	STT3A_HUMAN	0.11775	1.11589	0.0476228
sp|P07992-3|ERCC1_HUMAN Isoform 3 of DNA excision repair protein ERCC-1 OS=Homo sapiens GN=ERCC1	490	787	ERCC1_HUMAN	0.12028	1.7981	0.254814
Core histone macro-H2A.1 OS=Homo sapiens GN=H2AFY PE=1 SV=4	491	104	H2AY_HUMAN	0.12238	1.08967	0.0372957
Coronin-1B OS=Homo sapiens GN=CORO1B PE=1 SV=1	492	1138	COR1B_HUMAN	0.12243	0.871113	-0.0599254
sp|P01011|AACT_HUMAN Alpha-1-antichymotrypsin OS=Homo sapiens GN=SERPINA3 PE=1 SV=2	493	372	AACT_HUMAN	0.12272	3.18137	0.502615
sp|Q14728|MFS10_HUMAN Major facilitator superfamily domain-containing protein 10 OS=Homo sapiens GN=MFSD10 PE=2 SV=1	494	832	MFS10_HUMAN	0.12286	0.724088	-0.140209
UV excision repair protein RAD23 homolog B OS=Homo sapiens GN=RAD23B PE=1 SV=1	495	300	RD23B_HUMAN	0.12314	1.11151	0.0459149
Eukaryotic translation initiation factor 4 gamma 2 OS=Homo sapiens GN=EIF4G2 PE=1 SV=1	496	633	IF4G2_HUMAN	0.12345	1.05916	0.0249596
sp|P20042|IF2B_HUMAN Eukaryotic translation initiation factor 2 subunit 2 OS=Homo sapiens GN=EIF2S2 PE=1 SV=2	497	713	IF2B_HUMAN	0.12394	0.832699	-0.0795117
Pre-mRNA-processing factor 19 OS=Homo sapiens GN=PRPF19 PE=1 SV=1	498	323	PRP19_HUMAN	0.12399	1.11285	0.0464381
sp|Q9UDX3-2|S14L4_HUMAN Isoform 2 of SEC14-like protein 4 OS=Homo sapiens GN=SEC14L4	499	930	S14L4_HUMAN	0.12634	1.28113	0.107592
Proliferating cell nuclear antigen OS=Homo sapiens GN=PCNA PE=1 SV=1	500	198	PCNA_HUMAN	0.12663	1.04394	0.0186742
sp|P09234|RU1C_HUMAN U1 small nuclear ribonucleoprotein C OS=Homo sapiens GN=SNRPC PE=1 SV=1	501	810	RU1C_HUMAN	0.12695	0.766989	-0.115211
sp|P31948|STIP1_HUMAN Stress-induced-phosphoprotein 1 OS=Homo sapiens GN=STIP1 PE=1 SV=1	502	257	STIP1_HUMAN	0.12701	0.978198	-0.00957315
sp|O95347-2|SMC2_HUMAN Isoform 2 of Structural maintenance of chromosomes protein 2 OS=Homo sapiens GN=SMC2	503	673	SMC2_HUMAN	0.12753	0.901432	-0.0450671
Histone deacetylase 2 OS=Homo sapiens GN=HDAC2 PE=1 SV=2	504	778	HDAC2_HUMAN	0.13074	0.939371	-0.0271627
sp|P50148|GNAQ_HUMAN Guanine nucleotide-binding protein G(q) subunit alpha OS=Homo sapiens GN=GNAQ PE=1 SV=4	505	813	GNAQ_HUMAN	0.1317	0.625518	-0.20376
PRA1 family protein 3 OS=Homo sapiens GN=ARL6IP5 PE=1 SV=1	506	716	PRAF3_HUMAN	0.13266	1.08664	0.0360855
sp|P46087-2|NOP2_HUMAN Isoform 2 of Probable 28S rRNA (cytosine(4447)-C(5))-methyltransferase OS=Homo sapiens GN=NOP2	507	614	NOP2_HUMAN	0.13283	1.11641	0.047825
sp|P30086|PEBP1_HUMAN Phosphatidylethanolamine-binding protein 1 OS=Homo sapiens GN=PEBP1 PE=1 SV=3	508	441	PEBP1_HUMAN	0.13584	0.900901	-0.0453231
NADH-ubiquinone oxidoreductase chain 2 OS=Homo sapiens GN=MT-ND2 PE=1 SV=2	509	694	NU2M_HUMAN	0.13641	0.459023	-0.338165
sp|Q96GU1-2|PAGE5_HUMAN Isoform 2 of P antigen family member 5 OS=Homo sapiens GN=PAGE5	510	218	PAGE5_HUMAN	0.13645	0.909817	-0.0410462
sp|Q96RP9-2|EFGM_HUMAN Isoform 2 of Elongation factor G, mitochondrial OS=Homo sapiens GN=GFM1	511	574	EFGM_HUMAN	0.13687	0.483448	-0.31565
sp|Q9H845|ACAD9_HUMAN Acyl-CoA dehydrogenase family member 9, mitochondrial OS=Homo sapiens GN=ACAD9 PE=1 SV=1	512	662	ACAD9_HUMAN	0.13687	0.767804	-0.11475
sp|P61106|RAB14_HUMAN Ras-related protein Rab-14 OS=Homo sapiens GN=RAB14 PE=1 SV=4	513	1094	RAB14_HUMAN	0.13719	0.74693	-0.12672
sp|O15067|PUR4_HUMAN Phosphoribosylformylglycinamidine synthase OS=Homo sapiens GN=PFAS PE=1 SV=4	514	890	PUR4_HUMAN	0.13802	1.24141	0.0939138
Adenylyl cyclase-associated protein 1 OS=Homo sapiens GN=CAP1 PE=1 SV=5	515	202	CAP1_HUMAN	0.13808	0.941549	-0.0261571
Suppressor of G2 allele of SKP1 homolog OS=Homo sapiens GN=SUGT1 PE=1 SV=3	516	1110	SUGT1_HUMAN	0.13811	1.40835	0.14871
sp|P25789|PSA4_HUMAN Proteasome subunit alpha type-4 OS=Homo sapiens GN=PSMA4 PE=1 SV=1	517	628	PSA4_HUMAN	0.13974	0.943421	-0.0252944
sp|P09543-2|CN37_HUMAN Isoform CNPI of 2',3'-cyclic-nucleotide 3'-phosphodiesterase OS=Homo sapiens GN=CNP	518	600	CN37_HUMAN	0.14187	0.574018	-0.241075
sp|Q8NC51-2|PAIRB_HUMAN Isoform 2 of Plasminogen activator inhibitor 1 RNA-binding protein OS=Homo sapiens GN=SERBP1	519	172	PAIRB_HUMAN	0.14257	1.12204	0.0500091
sp|P39023|RL3_HUMAN 60S ribosomal protein L3 OS=Homo sapiens GN=RPL3 PE=1 SV=2	520	354	RL3_HUMAN	0.14437	1.1089	0.0448907
Annexin A11 OS=Homo sapiens GN=ANXA11 PE=1 SV=1	521	572	ANX11_HUMAN	0.14438	0.793738	-0.100323
sp|Q9Y266|NUDC_HUMAN Nuclear migration protein nudC OS=Homo sapiens GN=NUDC PE=1 SV=1	522	369	NUDC_HUMAN	0.14481	1.09032	0.0375537
Serine/threonine-protein phosphatase PGAM5, mitochondrial OS=Homo sapiens GN=PGAM5 PE=1 SV=2	523	821	PGAM5_HUMAN	0.14601	1.15748	0.0635149
sp|Q96ST3|SIN3A_HUMAN Paired amphipathic helix protein Sin3a OS=Homo sapiens GN=SIN3A PE=1 SV=2	524	1087	SIN3A_HUMAN	0.14696	0.616697	-0.209928
sp|P31949|S10AB_HUMAN Protein S100-A11 OS=Homo sapiens GN=S100A11 PE=1 SV=2	525	280	S10AB_HUMAN	0.14706	0.971643	-0.0124933
sp|Q02790|FKBP4_HUMAN Peptidyl-prolyl cis-trans isomerase FKBP4 OS=Homo sapiens GN=FKBP4 PE=1 SV=3	526	322	FKBP4_HUMAN	0.14814	0.677494	-0.169094
sp|P13667|PDIA4_HUMAN Protein disulfide-isomerase A4 OS=Homo sapiens GN=PDIA4 PE=1 SV=2	527	360	PDIA4_HUMAN	0.1488	0.913962	-0.0390717
sp|P55786-2|PSA_HUMAN Isoform 2 of Puromycin-sensitive aminopeptidase OS=Homo sapiens GN=NPEPPS	528	989	PSA_HUMAN	0.14987	1.12809	0.052342
Alpha-1-antitrypsin OS=Homo sapiens GN=SERPINA1 PE=1 SV=3	529	1125	A1AT_HUMAN	0.1499	4.55483	0.658472
U4/U6.U5 tri-snRNP-associated protein 2 OS=Homo sapiens GN=USP39 PE=1 SV=2	530	737	SNUT2_HUMAN	0.15013	1.30082	0.114216
Protein mago nashi homolog 2 OS=Homo sapiens GN=MAGOHB PE=1 SV=1	531	606	MGN2_HUMAN	0.15089	0.803991	-0.094749
sp|P62899-2|RL31_HUMAN Isoform 2 of 60S ribosomal protein L31 OS=Homo sapiens GN=RPL31	532	711	RL31_HUMAN	0.15121	1.09164	0.0380814
sp|P61604|CH10_HUMAN 10 kDa heat shock protein, mitochondrial OS=Homo sapiens GN=HSPE1 PE=1 SV=2	533	200	CH10_HUMAN	0.1521	1.07982	0.03335
Clathrin light chain A OS=Homo sapiens GN=CLTA PE=1 SV=1	534	417	CLCA_HUMAN	0.15215	0.893873	-0.0487243
Proteasome subunit beta type-5 OS=Homo sapiens GN=PSMB5 PE=1 SV=3	535	1162	PSB5_HUMAN	0.15285	0.545009	-0.263596
sp|Q9UHB9-2|SRP68_HUMAN Isoform 2 of Signal recognition particle subunit SRP68 OS=Homo sapiens GN=SRP68	536	828	SRP68_HUMAN	0.15419	1.71651	0.234647
Clathrin heavy chain 1 OS=Homo sapiens GN=CLTC PE=1 SV=5	537	14	CLH1_HUMAN	0.15577	0.865534	-0.0627161
60S ribosomal protein L10a OS=Homo sapiens GN=RPL10A PE=1 SV=2	538	292	RL10A_HUMAN	0.15595	1.04423	0.0187955
Isoform 2 of Basigin OS=Homo sapiens GN=BSG	539	645	BASI_HUMAN	0.15598	1.12461	0.0510018
sp|P04406|G3P_HUMAN Glyceraldehyde-3-phosphate dehydrogenase OS=Homo sapiens GN=GAPDH PE=1 SV=3	540	43	G3P_HUMAN	0.15798	1.11919	0.0489033
sp|P06756-3|ITAV_HUMAN Isoform 3 of Integrin alpha-V OS=Homo sapiens GN=ITGAV	541	1029	ITAV_HUMAN	0.16144	0.730492	-0.136384
Proteasome subunit beta type-3 OS=Homo sapiens GN=PSMB3 PE=1 SV=2	542	505	PSB3_HUMAN	0.1619	1.33641	0.125938
60S ribosomal protein L34 OS=Homo sapiens GN=RPL34 PE=1 SV=3	543	489	RL34_HUMAN	0.16201	1.13332	0.0543522
Cytochrome c oxidase subunit 5B, mitochondrial OS=Homo sapiens GN=COX5B PE=1 SV=2	544	850	COX5B_HUMAN	0.16231	0.833549	-0.0790688
Importin subunit alpha-3 OS=Homo sapiens GN=KPNA4 PE=1 SV=1	545	1092	IMA3_HUMAN	0.16234	1.17749	0.070956
Mitochondrial import receptor subunit TOM7 homolog OS=Homo sapiens GN=TOMM7 PE=1 SV=1	546	938	TOM7_HUMAN	0.1627	1.73843	0.240157
sp|P36871|PGM1_HUMAN Phosphoglucomutase-1 OS=Homo sapiens GN=PGM1 PE=1 SV=3	547	347	PGM1_HUMAN	0.16366	0.722855	-0.140949
sp|Q9BTT0|AN32E_HUMAN Acidic leucine-rich nuclear phosphoprotein 32 family member E OS=Homo sapiens GN=ANP32E PE=1 SV=1	548	463	AN32E_HUMAN	0.16443	0.921111	-0.035688
Saccharopine dehydrogenase-like oxidoreductase OS=Homo sapiens GN=SCCPDH PE=1 SV=1	549	952	SCPDL_HUMAN	0.1655	3.38282	0.529278
BolA-like protein 2 OS=Homo sapiens GN=BOLA2 PE=1 SV=1	550	530	BOLA2_HUMAN	0.16588	1.15683	0.0632708
Monoglyceride lipase OS=Homo sapiens GN=MGLL PE=1 SV=2	551	895	MGLL_HUMAN	0.16668	0.473878	-0.324333
Alcohol dehydrogenase class-3 OS=Homo sapiens GN=ADH5 PE=1 SV=4	552	659	ADHX_HUMAN	0.16795	0.664097	-0.177768
Neutral amino acid transporter B(0) OS=Homo sapiens GN=SLC1A5 PE=1 SV=2	553	295	AAAT_HUMAN	0.16924	0.907582	-0.0421141
Eukaryotic translation initiation factor 3 subunit C OS=Homo sapiens GN=EIF3C PE=1 SV=1	554	378	EIF3C_HUMAN	0.1695	1.1786	0.0713661
sp|P52815|RM12_HUMAN 39S ribosomal protein L12, mitochondrial OS=Homo sapiens GN=MRPL12 PE=1 SV=2	555	481	RM12_HUMAN	0.16959	1.12287	0.0503279
sp|O75352-2|MPU1_HUMAN Isoform 2 of Mannose-P-dolichol utilization defect 1 protein OS=Homo sapiens GN=MPDU1	556	947	MPU1_HUMAN	0.1696	0.884252	-0.0534238
sp|P33176|KINH_HUMAN Kinesin-1 heavy chain OS=Homo sapiens GN=KIF5B PE=1 SV=1	557	555	KINH_HUMAN	0.16984	1.34347	0.128229
sp|P48556|PSMD8_HUMAN 26S proteasome non-ATPase regulatory subunit 8 OS=Homo sapiens GN=PSMD8 PE=1 SV=2	558	804	PSMD8_HUMAN	0.17189	0.9015	-0.0450343
sp|Q15102|PA1B3_HUMAN Platelet-activating factor acetylhydrolase IB subunit gamma OS=Homo sapiens GN=PAFAH1B3 PE=1 SV=1	559	684	PA1B3_HUMAN	0.17199	0.825761	-0.0831456
Heterogeneous nuclear ribonucleoprotein H3 OS=Homo sapiens GN=HNRNPH3 PE=1 SV=2	560	374	HNRH3_HUMAN	0.17274	0.859196	-0.065908
sp|P50502|F10A1_HUMAN Hsc70-interacting protein OS=Homo sapiens GN=ST13 PE=1 SV=2	561	704	F10A1_HUMAN	0.17283	0.930955	-0.0310714
sp|Q92882|OSTF1_HUMAN Osteoclast-stimulating factor 1 OS=Homo sapiens GN=OSTF1 PE=1 SV=2	562	760	OSTF1_HUMAN	0.17364	1.43457	0.156721
sp|P52926-2|HMGA2_HUMAN Isoform 2 of High mobility group protein HMGI-C OS=Homo sapiens GN=HMGA2	563	1088	HMGA2_HUMAN	0.17407	1.25842	0.0998266
sp|P28072|PSB6_HUMAN Proteasome subunit beta type-6 OS=Homo sapiens GN=PSMB6 PE=1 SV=4	564	792	PSB6_HUMAN	0.17418	1.32882	0.123465
sp|P22102|PUR2_HUMAN Trifunctional purine biosynthetic protein adenosine-3 OS=Homo sapiens GN=GART PE=1 SV=1	565	399	PUR2_HUMAN	0.17516	1.24798	0.0962079
sp|Q9NY33-4|DPP3_HUMAN Isoform 4 of Dipeptidyl peptidase 3 OS=Homo sapiens GN=DPP3	566	1015	DPP3_HUMAN	0.17577	0.434951	-0.361559
116 kDa U5 small nuclear ribonucleoprotein component OS=Homo sapiens GN=EFTUD2 PE=1 SV=1	567	185	U5S1_HUMAN	0.17603	1.12497	0.0511422
Coatomer subunit beta' OS=Homo sapiens GN=COPB2 PE=1 SV=2	568	809	COPB2_HUMAN	0.17646	1.41011	0.149254
sp|P46779|RL28_HUMAN 60S ribosomal protein L28 OS=Homo sapiens GN=RPL28 PE=1 SV=3	569	498	RL28_HUMAN	0.17685	1.11382	0.0468131
sp|P48047|ATPO_HUMAN ATP synthase subunit O, mitochondrial OS=Homo sapiens GN=ATP5O PE=1 SV=1	570	348	ATPO_HUMAN	0.177	0.957301	-0.0189513
sp|Q9BUJ2-2|HNRL1_HUMAN Isoform 2 of Heterogeneous nuclear ribonucleoprotein U-like protein 1 OS=Homo sapiens GN=HNRNPUL1	571	652	HNRL1_HUMAN	0.17702	0.688539	-0.162072
sp|P51991-2|ROA3_HUMAN Isoform 2 of Heterogeneous nuclear ribonucleoprotein A3 OS=Homo sapiens GN=HNRNPA3	572	67	ROA3_HUMAN	0.17795	1.08998	0.0374185
Histone H2A type 2-A OS=Homo sapiens GN=HIST2H2AA3 PE=1 SV=3	573	746	H2A2A_HUMAN	0.178	0.934736	-0.029311
sp|P17812|PYRG1_HUMAN CTP synthase 1 OS=Homo sapiens GN=CTPS1 PE=1 SV=2	574	748	PYRG1_HUMAN	0.18091	0.765993	-0.115775
sp|O43464-2|HTRA2_HUMAN Isoform 2 of Serine protease HTRA2, mitochondrial OS=Homo sapiens GN=HTRA2	575	1031	HTRA2_HUMAN	0.18165	0.450027	-0.346761
sp|Q16563|SYPL1_HUMAN Synaptophysin-like protein 1 OS=Homo sapiens GN=SYPL1 PE=1 SV=1	576	834	SYPL1_HUMAN	0.18184	0.761133	-0.11854
Pyruvate kinase PKM OS=Homo sapiens GN=PKM PE=1 SV=4	577	18	KPYM_HUMAN	0.18307	0.934779	-0.0292909
sp|O95059|RPP14_HUMAN Ribonuclease P protein subunit p14 OS=Homo sapiens GN=RPP14 PE=1 SV=3	578	769	RPP14_HUMAN	0.18341	1.88401	0.275083
sp|P55265-4|DSRAD_HUMAN Isoform 4 of Double-stranded RNA-specific adenosine deaminase OS=Homo sapiens GN=ADAR	579	827	DSRAD_HUMAN	0.18395	1.33549	0.12564
Serine/arginine-rich splicing factor 9 OS=Homo sapiens GN=SRSF9 PE=1 SV=1	580	542	SRSF9_HUMAN	0.18487	0.925527	-0.033611
sp|P68104|EF1A1_HUMAN Elongation factor 1-alpha 1 OS=Homo sapiens GN=EEF1A1 PE=1 SV=1	581	100	EF1A1_HUMAN	0.18566	0.860459	-0.0652696
Eukaryotic initiation factor 4A-I OS=Homo sapiens GN=EIF4A1 PE=1 SV=1	582	89	IF4A1_HUMAN	0.18665	1.07368	0.0308762
sp|P48444|COPD_HUMAN Coatomer subunit delta OS=Homo sapiens GN=ARCN1 PE=1 SV=1	583	610	COPD_HUMAN	0.18715	0.887813	-0.0516786
GMP synthase [glutamine-hydrolyzing] OS=Homo sapiens GN=GMPS PE=1 SV=1	584	303	GUAA_HUMAN	0.18724	0.871389	-0.0597877
sp|Q14247-2|SRC8_HUMAN Isoform 2 of Src substrate cortactin OS=Homo sapiens GN=CTTN	585	914	SRC8_HUMAN	0.18796	0.924493	-0.0340965
sp|P48643|TCPE_HUMAN T-complex protein 1 subunit epsilon OS=Homo sapiens GN=CCT5 PE=1 SV=1	586	156	TCPE_HUMAN	0.18805	1.06791	0.0285359
sp|P41219-2|PERI_HUMAN Isoform 2 of Peripherin OS=Homo sapiens GN=PRPH	587	2	PERI_HUMAN	0.18858	0.919259	-0.0365623
sp|P56385|ATP5I_HUMAN ATP synthase subunit e, mitochondrial OS=Homo sapiens GN=ATP5I PE=1 SV=2	588	961	ATP5I_HUMAN	0.19126	1.10614	0.0438107
Dolichyl-diphosphooligosaccharide--protein glycosyltransferase subunit 2 OS=Homo sapiens GN=RPN2 PE=1 SV=3	589	379	RPN2_HUMAN	0.19145	1.20938	0.0825632
sp|Q99729-2|ROAA_HUMAN Isoform 2 of Heterogeneous nuclear ribonucleoprotein A/B OS=Homo sapiens GN=HNRNPAB	590	188	ROAA_HUMAN	0.19153	0.88244	-0.0543149
sp|Q7L1Q6-2|BZW1_HUMAN Isoform 2 of Basic leucine zipper and W2 domain-containing protein 1 OS=Homo sapiens GN=BZW1	591	546	BZW1_HUMAN	0.19345	0.336465	-0.47306
sp|P62314|SMD1_HUMAN Small nuclear ribonucleoprotein Sm D1 OS=Homo sapiens GN=SNRPD1 PE=1 SV=1	592	267	SMD1_HUMAN	0.19384	0.959366	-0.0180159
sp|P62829|RL23_HUMAN 60S ribosomal protein L23 OS=Homo sapiens GN=RPL23 PE=1 SV=1	593	225	RL23_HUMAN	0.19412	1.13943	0.0566894
sp|P53621-2|COPA_HUMAN Isoform 2 of Coatomer subunit alpha OS=Homo sapiens GN=COPA	594	858	COPA_HUMAN	0.19471	1.28699	0.109576
Exosome complex component RRP45 OS=Homo sapiens GN=EXOSC9 PE=1 SV=3	595	1007	EXOS9_HUMAN	0.1962	0.571832	-0.242732
Ras GTPase-activating protein-binding protein 1 OS=Homo sapiens GN=G3BP1 PE=1 SV=1	596	524	G3BP1_HUMAN	0.19679	1.11732	0.0481786
sp|O00422|SAP18_HUMAN Histone deacetylase complex subunit SAP18 OS=Homo sapiens GN=SAP18 PE=1 SV=1	597	724	SAP18_HUMAN	0.19798	1.30533	0.11572
sp|P62750|RL23A_HUMAN 60S ribosomal protein L23a OS=Homo sapiens GN=RPL23A PE=1 SV=1	598	383	RL23A_HUMAN	0.19834	1.0733	0.0307228
Trifunctional enzyme subunit alpha, mitochondrial OS=Homo sapiens GN=HADHA PE=1 SV=2	599	205	ECHA_HUMAN	0.19911	1.11729	0.0481675
Histone H2A type 3 OS=Homo sapiens GN=HIST3H2A PE=1 SV=3	600	974	H2A3_HUMAN	0.1998	1.78572	0.251813
Protein phosphatase 1 regulatory subunit 7 OS=Homo sapiens GN=PPP1R7 PE=1 SV=1	601	1133	PP1R7_HUMAN	0.19998	0.690657	-0.160737
Uridine 5'-monophosphate synthase OS=Homo sapiens GN=UMPS PE=1 SV=1	602	634	UMPS_HUMAN	0.20007	1.2731	0.104862
sp|P22626|ROA2_HUMAN Heterogeneous nuclear ribonucleoproteins A2/B1 OS=Homo sapiens GN=HNRNPA2B1 PE=1 SV=2	603	85	ROA2_HUMAN	0.20062	0.940291	-0.0267377
sp|Q14103-2|HNRPD_HUMAN Isoform 2 of Heterogeneous nuclear ribonucleoprotein D0 OS=Homo sapiens GN=HNRNPD	604	165	HNRPD_HUMAN	0.20087	0.97112	-0.0127269
Glycine--tRNA ligase OS=Homo sapiens GN=GARS PE=1 SV=3	605	227	SYG_HUMAN	0.20483	0.840588	-0.075417
Small subunit processome component 20 homolog OS=Homo sapiens GN=UTP20 PE=1 SV=3	606	1103	UTP20_HUMAN	0.20563	1.86746	0.271252
sp|Q9UHD8|SEPT9_HUMAN Septin-9 OS=Homo sapiens GN=SEPT9 PE=1 SV=2	607	721	SEPT9_HUMAN	0.20624	0.813562	-0.0896093
sp|P61803|DAD1_HUMAN Dolichyl-diphosphooligosaccharide--protein glycosyltransferase subunit DAD1 OS=Homo sapiens GN=DAD1 PE=1 SV=3	608	933	DAD1_HUMAN	0.20649	0.775662	-0.110327
Isoform 2 of Extended synaptotagmin-2 OS=Homo sapiens GN=ESYT2	609	860	ESYT2_HUMAN	0.20859	0.727025	-0.138451
S-phase kinase-associated protein 1 OS=Homo sapiens GN=SKP1 PE=1 SV=2	610	535	SKP1_HUMAN	0.20925	1.47564	0.168979
sp|P31153|METK2_HUMAN S-adenosylmethionine synthase isoform type-2 OS=Homo sapiens GN=MAT2A PE=1 SV=1	611	739	METK2_HUMAN	0.21017	0.947025	-0.0236388
sp|P26640|SYVC_HUMAN Valine--tRNA ligase OS=Homo sapiens GN=VARS PE=1 SV=4	612	931	SYVC_HUMAN	0.21304	0.867518	-0.0617215
UV excision repair protein RAD23 homolog A OS=Homo sapiens GN=RAD23A PE=1 SV=1	613	681	RD23A_HUMAN	0.21385	0.78074	-0.107494
Serine/threonine-protein phosphatase 2A 65 kDa regulatory subunit A alpha isoform OS=Homo sapiens GN=PPP2R1A PE=1 SV=4	614	94	2AAA_HUMAN	0.21443	1.07238	0.0303493
sp|Q6NUM9|RETST_HUMAN All-trans-retinol 13,14-reductase OS=Homo sapiens GN=RETSAT PE=1 SV=2	615	881	RETST_HUMAN	0.21789	1.69564	0.229333
sp|P28838-2|AMPL_HUMAN Isoform 2 of Cytosol aminopeptidase OS=Homo sapiens GN=LAP3	616	722	AMPL_HUMAN	0.2184	0.768486	-0.114364
WD repeat-containing protein 75 OS=Homo sapiens GN=WDR75 PE=1 SV=1	617	1142	WDR75_HUMAN	0.21875	1.52055	0.182001
Bleomycin hydrolase OS=Homo sapiens GN=BLMH PE=1 SV=1	618	1150	BLMH_HUMAN	0.22008	0.937282	-0.0281296
sp|Q96EY1-2|DNJA3_HUMAN Isoform 2 of DnaJ homolog subfamily A member 3, mitochondrial OS=Homo sapiens GN=DNAJA3	619	776	DNJA3_HUMAN	0.22278	1.44522	0.159934
Perilipin-3 OS=Homo sapiens GN=PLIN3 PE=1 SV=3	620	945	PLIN3_HUMAN	0.22407	0.811953	-0.0904691
Protein phosphatase methylesterase 1 OS=Homo sapiens GN=PPME1 PE=1 SV=3	621	1023	PPME1_HUMAN	0.22412	1.54419	0.188702
sp|Q9NZL9-2|MAT2B_HUMAN Isoform 2 of Methionine adenosyltransferase 2 subunit beta OS=Homo sapiens GN=MAT2B	622	977	MAT2B_HUMAN	0.22527	0.661556	-0.179434
Mitochondrial import receptor subunit TOM40 homolog OS=Homo sapiens GN=TOMM40 PE=1 SV=1	623	958	TOM40_HUMAN	0.22568	1.35621	0.132325
sp|Q9H9B4|SFXN1_HUMAN Sideroflexin-1 OS=Homo sapiens GN=SFXN1 PE=1 SV=4	624	318	SFXN1_HUMAN	0.22808	0.772537	-0.112081
Serine/arginine-rich splicing factor 2 OS=Homo sapiens GN=SRSF2 PE=1 SV=4	625	561	SRSF2_HUMAN	0.22868	0.943778	-0.0251301
sp|P62736|ACTA_HUMAN Actin, aortic smooth muscle OS=Homo sapiens GN=ACTA2 PE=1 SV=1	626	41	ACTA_HUMAN	0.22973	1.21821	0.0857213
40S ribosomal protein S3 OS=Homo sapiens GN=RPS3 PE=1 SV=2	627	203	RS3_HUMAN	0.23121	1.08891	0.0369927
NSFL1 cofactor p47 OS=Homo sapiens GN=NSFL1C PE=1 SV=2	628	1102	NSF1C_HUMAN	0.23172	2.52713	0.402628
Isoform 5 of Protein disulfide-isomerase A6 OS=Homo sapiens GN=PDIA6	629	93	PDIA6_HUMAN	0.23177	0.957283	-0.0189595
sp|Q15050|RRS1_HUMAN Ribosome biogenesis regulatory protein homolog OS=Homo sapiens GN=RRS1 PE=1 SV=2	630	456	RRS1_HUMAN	0.23335	1.13336	0.0543678
sp|Q1KMD3|HNRL2_HUMAN Heterogeneous nuclear ribonucleoprotein U-like protein 2 OS=Homo sapiens GN=HNRNPUL2 PE=1 SV=1	631	859	HNRL2_HUMAN	0.23353	0.662402	-0.178878
sp|P63162-2|RSMN_HUMAN Isoform 2 of Small nuclear ribonucleoprotein-associated protein N OS=Homo sapiens GN=SNRPN	632	999	RSMN_HUMAN	0.23359	0.878877	-0.056072
sp|Q9NQG5|RPR1B_HUMAN Regulation of nuclear pre-mRNA domain-containing protein 1B OS=Homo sapiens GN=RPRD1B PE=1 SV=1	633	503	RPR1B_HUMAN	0.23412	0.915087	-0.0385378
sp|Q01650|LAT1_HUMAN Large neutral amino acids transporter small subunit 1 OS=Homo sapiens GN=SLC7A5 PE=1 SV=2	634	667	LAT1_HUMAN	0.23697	0.919688	-0.0363593
SLIT-ROBO Rho GTPase-activating protein 1 OS=Homo sapiens GN=SRGAP1 PE=1 SV=1	635	1111	SRGP1_HUMAN	0.23808	0.566717	-0.246634
sp|P50454|SERPH_HUMAN Serpin H1 OS=Homo sapiens GN=SERPINH1 PE=1 SV=2	636	262	SERPH_HUMAN	0.23992	0.861483	-0.0647531
sp|P49790-3|NU153_HUMAN Isoform 3 of Nuclear pore complex protein Nup153 OS=Homo sapiens GN=NUP153	637	1004	NU153_HUMAN	0.2407	2.25364	0.352884
Isoform 3 of LIM domain kinase 2 OS=Homo sapiens GN=LIMK2	638	647	LIMK2_HUMAN	0.24487	0.575389	-0.240038
sp|P36543|VATE1_HUMAN V-type proton ATPase subunit E 1 OS=Homo sapiens GN=ATP6V1E1 PE=1 SV=1	639	436	VATE1_HUMAN	0.24569	0.720017	-0.142657
sp|P35241-5|RADI_HUMAN Isoform 5 of Radixin OS=Homo sapiens GN=RDX	640	197	RADI_HUMAN	0.24594	0.823364	-0.0844082
Thioredoxin domain-containing protein 12 OS=Homo sapiens GN=TXNDC12 PE=1 SV=1	641	752	TXD12_HUMAN	0.24722	0.903161	-0.0442348
Heat shock protein HSP 90-beta OS=Homo sapiens GN=HSP90AB1 PE=1 SV=4	642	13	HS90B_HUMAN	0.24809	1.05772	0.0243697
Isoform 5 of Poly(rC)-binding protein 2 OS=Homo sapiens GN=PCBP2	643	359	PCBP2_HUMAN	0.25076	0.912955	-0.0395506
sp|P50213|IDH3A_HUMAN Isocitrate dehydrogenase [NAD] subunit alpha, mitochondrial OS=Homo sapiens GN=IDH3A PE=1 SV=1	644	844	IDH3A_HUMAN	0.2523	0.915417	-0.038381
sp|Q04760-2|LGUL_HUMAN Isoform 2 of Lactoylglutathione lyase OS=Homo sapiens GN=GLO1	645	469	LGUL_HUMAN	0.25305	0.847613	-0.0718021
sp|P05198|IF2A_HUMAN Eukaryotic translation initiation factor 2 subunit 1 OS=Homo sapiens GN=EIF2S1 PE=1 SV=3	646	688	IF2A_HUMAN	0.25368	1.12104	0.049622
Thioredoxin reductase 1, cytoplasmic OS=Homo sapiens GN=TXNRD1 PE=1 SV=3	647	301	TRXR1_HUMAN	0.25386	2.09812	0.32183
sp|O75822|EIF3J_HUMAN Eukaryotic translation initiation factor 3 subunit J OS=Homo sapiens GN=EIF3J PE=1 SV=2	648	896	EIF3J_HUMAN	0.25409	0.889638	-0.0507868
sp|P23246|SFPQ_HUMAN Splicing factor, proline- and glutamine-rich OS=Homo sapiens GN=SFPQ PE=1 SV=2	649	88	SFPQ_HUMAN	0.2557	1.04396	0.0186829
sp|P09429|HMGB1_HUMAN High mobility group protein B1 OS=Homo sapiens GN=HMGB1 PE=1 SV=3	650	687	HMGB1_HUMAN	0.25606	0.828397	-0.0817616
sp|Q9BUI4|RPC3_HUMAN DNA-directed RNA polymerase III subunit RPC3 OS=Homo sapiens GN=POLR3C PE=1 SV=1	651	820	RPC3_HUMAN	0.257	0.693322	-0.159065
Nodal modulator 2 OS=Homo sapiens GN=NOMO2 PE=1 SV=1	652	1105	NOMO2_HUMAN	0.25743	1.32974	0.123765
Phosphoglycerate mutase 1 OS=Homo sapiens GN=PGAM1 PE=1 SV=2	653	223	PGAM1_HUMAN	0.25902	1.06975	0.0292841
sp|Q9UKY7-2|CDV3_HUMAN Isoform 2 of Protein CDV3 homolog OS=Homo sapiens GN=CDV3	654	929	CDV3_HUMAN	0.25971	1.28153	0.107729
Stomatin-like protein 2, mitochondrial OS=Homo sapiens GN=STOML2 PE=1 SV=1	655	199	STML2_HUMAN	0.25994	1.09758	0.0404345
sp|O94804|STK10_HUMAN Serine/threonine-protein kinase 10 OS=Homo sapiens GN=STK10 PE=1 SV=1	656	631	STK10_HUMAN	0.26073	0.632226	-0.199127
sp|P61088|UBE2N_HUMAN Ubiquitin-conjugating enzyme E2 N OS=Homo sapiens GN=UBE2N PE=1 SV=1	657	297	UBE2N_HUMAN	0.26158	0.920619	-0.0359202
sp|O95202|LETM1_HUMAN LETM1 and EF-hand domain-containing protein 1, mitochondrial OS=Homo sapiens GN=LETM1 PE=1 SV=1	658	1075	LETM1_HUMAN	0.26166	1.22227	0.0871667
sp|P33316|DUT_HUMAN Deoxyuridine 5'-triphosphate nucleotidohydrolase, mitochondrial OS=Homo sapiens GN=DUT PE=1 SV=4	659	478	DUT_HUMAN	0.26197	1.11321	0.0465782
sp|P45974-2|UBP5_HUMAN Isoform Short of Ubiquitin carboxyl-terminal hydrolase 5 OS=Homo sapiens GN=USP5	660	852	UBP5_HUMAN	0.26228	0.758995	-0.119761
sp|O00567|NOP56_HUMAN Nucleolar protein 56 OS=Homo sapiens GN=NOP56 PE=1 SV=4	661	474	NOP56_HUMAN	0.26247	0.914668	-0.0387366
sp|Q9NRX2|RM17_HUMAN 39S ribosomal protein L17, mitochondrial OS=Homo sapiens GN=MRPL17 PE=1 SV=1	662	835	RM17_HUMAN	0.26358	1.59912	0.20388
Glia-derived nexin OS=Homo sapiens GN=SERPINE2 PE=1 SV=1	663	1137	GDN_HUMAN	0.26588	0.720107	-0.142603
60S ribosomal protein L10 OS=Homo sapiens GN=RPL10 PE=1 SV=4	664	395	RL10_HUMAN	0.26656	0.839236	-0.0761161
sp|P24534|EF1B_HUMAN Elongation factor 1-beta OS=Homo sapiens GN=EEF1B2 PE=1 SV=3	665	204	EF1B_HUMAN	0.26713	0.97153	-0.0125439
sp|P09622-2|DLDH_HUMAN Isoform 2 of Dihydrolipoyl dehydrogenase, mitochondrial OS=Homo sapiens GN=DLD	666	547	DLDH_HUMAN	0.26979	1.08586	0.0357724
sp|Q14204|DYHC1_HUMAN Cytoplasmic dynein 1 heavy chain 1 OS=Homo sapiens GN=DYNC1H1 PE=1 SV=5	667	637	DYHC1_HUMAN	0.27046	1.14302	0.058053
14-3-3 protein epsilon OS=Homo sapiens GN=YWHAE PE=1 SV=1	668	189	1433E_HUMAN	0.27134	0.934244	-0.0295395
Histone H4 OS=Homo sapiens GN=HIST1H4A PE=1 SV=2	669	160	H4_HUMAN	0.27186	1.05837	0.0246389
sp|P18859-2|ATP5J_HUMAN Isoform 2 of ATP synthase-coupling factor 6, mitochondrial OS=Homo sapiens GN=ATP5J	670	969	ATP5J_HUMAN	0.27233	1.14563	0.0590448
sp|P82930|RT34_HUMAN 28S ribosomal protein S34, mitochondrial OS=Homo sapiens GN=MRPS34 PE=1 SV=2	671	759	RT34_HUMAN	0.27242	1.15602	0.0629663
sp|Q8WUM4-2|PDC6I_HUMAN Isoform 2 of Programmed cell death 6-interacting protein OS=Homo sapiens GN=PDCD6IP	672	284	PDC6I_HUMAN	0.27312	0.841964	-0.0747064
sp|P39687|AN32A_HUMAN Acidic leucine-rich nuclear phosphoprotein 32 family member A OS=Homo sapiens GN=ANP32A PE=1 SV=1	673	334	AN32A_HUMAN	0.27351	1.07057	0.0296144
A-kinase anchor protein 8 OS=Homo sapiens GN=AKAP8 PE=1 SV=1	674	1141	AKAP8_HUMAN	0.27983	1.43021	0.1554
sp|Q92499-3|DDX1_HUMAN Isoform 3 of ATP-dependent RNA helicase DDX1 OS=Homo sapiens GN=DDX1	675	955	DDX1_HUMAN	0.281	1.12006	0.0492396
Aspartate--tRNA ligase, cytoplasmic OS=Homo sapiens GN=DARS PE=1 SV=2	676	657	SYDC_HUMAN	0.28154	0.941135	-0.0263481
sp|O14734|ACOT8_HUMAN Acyl-coenzyme A thioesterase 8 OS=Homo sapiens GN=ACOT8 PE=1 SV=1	677	908	ACOT8_HUMAN	0.28217	0.726419	-0.138813
DNA-dependent protein kinase catalytic subunit OS=Homo sapiens GN=PRKDC PE=1 SV=3	678	6	PRKDC_HUMAN	0.28454	0.834676	-0.0784823
sp|P20290-2|BTF3_HUMAN Isoform 2 of Transcription factor BTF3 OS=Homo sapiens GN=BTF3	679	677	BTF3_HUMAN	0.28623	0.814271	-0.0892313
sp|Q15459|SF3A1_HUMAN Splicing factor 3A subunit 1 OS=Homo sapiens GN=SF3A1 PE=1 SV=1	680	400	SF3A1_HUMAN	0.28667	1.05371	0.0227217
sp|P28066|PSA5_HUMAN Proteasome subunit alpha type-5 OS=Homo sapiens GN=PSMA5 PE=1 SV=3	681	306	PSA5_HUMAN	0.28697	1.11161	0.0459533
26S protease regulatory subunit 6B OS=Homo sapiens GN=PSMC4 PE=1 SV=2	682	409	PRS6B_HUMAN	0.2902	1.24423	0.0949021
Polypyrimidine tract-binding protein 1 OS=Homo sapiens GN=PTBP1 PE=1 SV=1	683	69	PTBP1_HUMAN	0.29303	0.966474	-0.0148099
sp|Q03701|CEBPZ_HUMAN CCAAT/enhancer-binding protein zeta OS=Homo sapiens GN=CEBPZ PE=1 SV=3	684	935	CEBPZ_HUMAN	0.29522	1.33772	0.126365
sp|P61254|RL26_HUMAN 60S ribosomal protein L26 OS=Homo sapiens GN=RPL26 PE=1 SV=1	685	745	RL26_HUMAN	0.29561	1.04687	0.019892
sp|P11279|LAMP1_HUMAN Lysosome-associated membrane glycoprotein 1 OS=Homo sapiens GN=LAMP1 PE=1 SV=3	686	718	LAMP1_HUMAN	0.29605	0.690468	-0.160857
Casein kinase II subunit alpha OS=Homo sapiens GN=CSNK2A1 PE=1 SV=1	687	642	CSK21_HUMAN	0.29778	1.241	0.0937727
T-complex protein 1 subunit theta OS=Homo sapiens GN=CCT8 PE=1 SV=4	688	73	TCPQ_HUMAN	0.29934	1.1142	0.0469645
sp|Q9UKV3-5|ACINU_HUMAN Isoform 4 of Apoptotic chromatin condensation inducer in the nucleus OS=Homo sapiens GN=ACIN1	689	1019	ACINU_HUMAN	0.3006	0.910529	-0.0407061
sp|Q9UII2|ATIF1_HUMAN ATPase inhibitor, mitochondrial OS=Homo sapiens GN=ATPIF1 PE=1 SV=1	690	826	ATIF1_HUMAN	0.30243	1.23724	0.0924549
Adenylate kinase 2, mitochondrial OS=Homo sapiens GN=AK2 PE=1 SV=2	691	228	KAD2_HUMAN	0.30248	1.01935	0.0083236
Endoplasmic reticulum resident protein 44 OS=Homo sapiens GN=ERP44 PE=1 SV=1	692	838	ERP44_HUMAN	0.30292	1.18268	0.0728669
sp|Q99714|HCD2_HUMAN 3-hydroxyacyl-CoA dehydrogenase type-2 OS=Homo sapiens GN=HSD17B10 PE=1 SV=3	693	296	HCD2_HUMAN	0.3052	1.10415	0.0430295
sp|Q13185|CBX3_HUMAN Chromobox protein homolog 3 OS=Homo sapiens GN=CBX3 PE=1 SV=4	694	867	CBX3_HUMAN	0.30569	1.11429	0.0469999
sp|Q9Y285-2|SYFA_HUMAN Isoform 2 of Phenylalanine--tRNA ligase alpha subunit OS=Homo sapiens GN=FARSA	695	646	SYFA_HUMAN	0.30626	1.24736	0.0959917
sp|P08240-2|SRPR_HUMAN Isoform 2 of Signal recognition particle receptor subunit alpha OS=Homo sapiens GN=SRPR	696	434	SRPR_HUMAN	0.30645	1.28278	0.108152
sp|Q8N684-2|CPSF7_HUMAN Isoform 2 of Cleavage and polyadenylation specificity factor subunit 7 OS=Homo sapiens GN=CPSF7	697	410	CPSF7_HUMAN	0.30672	1.29442	0.112074
sp|Q14258|TRI25_HUMAN E3 ubiquitin/ISG15 ligase TRIM25 OS=Homo sapiens GN=TRIM25 PE=1 SV=2	698	412	TRI25_HUMAN	0.30743	0.894361	-0.0484869
U5 small nuclear ribonucleoprotein 200 kDa helicase OS=Homo sapiens GN=SNRNP200 PE=1 SV=2	699	207	U520_HUMAN	0.31152	1.13826	0.05624
sp|Q14232-2|EI2BA_HUMAN Isoform 2 of Translation initiation factor eIF-2B subunit alpha OS=Homo sapiens GN=EIF2B1	700	819	EI2BA_HUMAN	0.31317	1.23389	0.0912762
sp|P41252|SYIC_HUMAN Isoleucine--tRNA ligase, cytoplasmic OS=Homo sapiens GN=IARS PE=1 SV=2	701	781	SYIC_HUMAN	0.31323	0.894926	-0.0482128
sp|Q96B97-3|SH3K1_HUMAN Isoform 3 of SH3 domain-containing kinase-binding protein 1 OS=Homo sapiens GN=SH3KBP1	702	857	SH3K1_HUMAN	0.31379	0.671384	-0.173029
sp|Q8N163-2|CCAR2_HUMAN Isoform 2 of Cell cycle and apoptosis regulator protein 2 OS=Homo sapiens GN=CCAR2	703	1069	CCAR2_HUMAN	0.31407	0.899035	-0.0462232
sp|P40227|TCPZ_HUMAN T-complex protein 1 subunit zeta OS=Homo sapiens GN=CCT6A PE=1 SV=3	704	90	TCPZ_HUMAN	0.31465	1.1459	0.0591483
Reticulocalbin-1 OS=Homo sapiens GN=RCN1 PE=1 SV=1	705	851	RCN1_HUMAN	0.31508	0.66305	-0.178454
sp|P24752|THIL_HUMAN Acetyl-CoA acetyltransferase, mitochondrial OS=Homo sapiens GN=ACAT1 PE=1 SV=1	706	249	THIL_HUMAN	0.31548	1.09203	0.0382361
sp|P61086-3|UBE2K_HUMAN Isoform 3 of Ubiquitin-conjugating enzyme E2 K OS=Homo sapiens GN=UBE2K	707	494	UBE2K_HUMAN	0.31615	1.12219	0.0500646
sp|P06748|NPM_HUMAN Nucleophosmin OS=Homo sapiens GN=NPM1 PE=1 SV=2	708	60	NPM_HUMAN	0.31645	1.09314	0.0386777
sp|P07900-2|HS90A_HUMAN Isoform 2 of Heat shock protein HSP 90-alpha OS=Homo sapiens GN=HSP90AA1	709	26	HS90A_HUMAN	0.31798	1.0561	0.0237068
sp|P78347-2|GTF2I_HUMAN Isoform 2 of General transcription factor II-I OS=Homo sapiens GN=GTF2I	710	1037	GTF2I_HUMAN	0.31887	1.15773	0.0636079
sp|Q15181|IPYR_HUMAN Inorganic pyrophosphatase OS=Homo sapiens GN=PPA1 PE=1 SV=2	711	1032	IPYR_HUMAN	0.32118	1.19624	0.0778188
Spectrin alpha chain, non-erythrocytic 1 OS=Homo sapiens GN=SPTAN1 PE=1 SV=3	712	101	SPTN1_HUMAN	0.32283	0.946287	-0.023977
sp|P12235|ADT1_HUMAN ADP/ATP translocase 1 OS=Homo sapiens GN=SLC25A4 PE=1 SV=4	713	120	ADT1_HUMAN	0.32304	1.34743	0.129505
sp|P06576|ATPB_HUMAN ATP synthase subunit beta, mitochondrial OS=Homo sapiens GN=ATP5B PE=1 SV=3	714	47	ATPB_HUMAN	0.3242	1.05466	0.0231135
sp|Q04637-3|IF4G1_HUMAN Isoform B of Eukaryotic translation initiation factor 4 gamma 1 OS=Homo sapiens GN=EIF4G1	715	499	IF4G1_HUMAN	0.32468	1.18083	0.0721886
sp|Q9BVJ6-3|UT14A_HUMAN Isoform 3 of U3 small nucleolar RNA-associated protein 14 homolog A OS=Homo sapiens GN=UTP14A	716	709	UT14A_HUMAN	0.32501	1.31422	0.118669
sp|P30085|KCY_HUMAN UMP-CMP kinase OS=Homo sapiens GN=CMPK1 PE=1 SV=3	717	571	KCY_HUMAN	0.32641	0.845454	-0.0729102
sp|P05023|AT1A1_HUMAN Sodium/potassium-transporting ATPase subunit alpha-1 OS=Homo sapiens GN=ATP1A1 PE=1 SV=1	718	254	AT1A1_HUMAN	0.32663	1.24321	0.0945448
sp|Q9H3P2|NELFA_HUMAN Negative elongation factor A OS=Homo sapiens GN=NELFA PE=1 SV=3	719	643	NELFA_HUMAN	0.32665	1.32615	0.122594
sp|P15311|EZRI_HUMAN Ezrin OS=Homo sapiens GN=EZR PE=1 SV=4	720	186	EZRI_HUMAN	0.32802	1.12447	0.0509493
sp|Q9Y3E0|GOT1B_HUMAN Vesicle transport protein GOT1B OS=Homo sapiens GN=GOLT1B PE=1 SV=1	721	377	GOT1B_HUMAN	0.33204	0.740183	-0.130661
sp|Q13885|TBB2A_HUMAN Tubulin beta-2A chain OS=Homo sapiens GN=TUBB2A PE=1 SV=1	722	19	TBB2A_HUMAN	0.33241	0.90868	-0.0415892
sp|Q6PKG0-3|LARP1_HUMAN Isoform 2 of La-related protein 1 OS=Homo sapiens GN=LARP1	723	937	LARP1_HUMAN	0.33417	0.673079	-0.171934
sp|Q07666-2|KHDR1_HUMAN Isoform 2 of KH domain-containing, RNA-binding, signal transduction-associated protein 1 OS=Homo sapiens GN=KHDRBS1	724	346	KHDR1_HUMAN	0.3348	0.903132	-0.0442487
Isoform Mitochondrial of Lysine--tRNA ligase OS=Homo sapiens GN=KARS	725	384	SYK_HUMAN	0.33601	0.921405	-0.0355495
MICOS complex subunit MIC19 OS=Homo sapiens GN=CHCHD3 PE=1 SV=1	726	1058	MIC19_HUMAN	0.33644	0.913402	-0.039338
sp|P48681|NEST_HUMAN Nestin OS=Homo sapiens GN=NES PE=1 SV=2	727	454	NEST_HUMAN	0.33939	1.25295	0.0979352
sp|Q9BTE3-2|MCMBP_HUMAN Isoform 2 of Mini-chromosome maintenance complex-binding protein OS=Homo sapiens GN=MCMBP	728	413	MCMBP_HUMAN	0.34116	1.56953	0.195771
sp|P43121-2|MUC18_HUMAN Isoform 2 of Cell surface glycoprotein MUC18 OS=Homo sapiens GN=MCAM	729	1014	MUC18_HUMAN	0.34345	0.963179	-0.0162929
sp|P13073|COX41_HUMAN Cytochrome c oxidase subunit 4 isoform 1, mitochondrial OS=Homo sapiens GN=COX4I1 PE=1 SV=1	730	816	COX41_HUMAN	0.34438	1.06391	0.0269054
Dr1-associated corepressor OS=Homo sapiens GN=DRAP1 PE=1 SV=3	731	1152	NC2A_HUMAN	0.34623	2.56752	0.409513
sp|P09104-2|ENOG_HUMAN Isoform 2 of Gamma-enolase OS=Homo sapiens GN=ENO2	732	10	ENOG_HUMAN	0.34653	0.938868	-0.0273955
28S ribosomal protein S27, mitochondrial OS=Homo sapiens GN=MRPS27 PE=1 SV=3	733	692	RT27_HUMAN	0.34835	1.36919	0.136463
sp|Q8TAQ2-2|SMRC2_HUMAN Isoform 2 of SWI/SNF complex subunit SMARCC2 OS=Homo sapiens GN=SMARCC2	734	477	SMRC2_HUMAN	0.34901	0.592667	-0.22719
Acetolactate synthase-like protein OS=Homo sapiens GN=ILVBL PE=1 SV=2	735	833	ILVBL_HUMAN	0.3492	1.70411	0.231498
Isoform 2 of Eukaryotic translation initiation factor 5A-1 OS=Homo sapiens GN=EIF5A	736	154	IF5A1_HUMAN	0.35046	1.12287	0.0503283
ADP-ribosylation factor-like protein 1 OS=Homo sapiens GN=ARL1 PE=1 SV=1	737	1161	ARL1_HUMAN	0.35529	0.785534	-0.104835
sp|Q9NR31|SAR1A_HUMAN GTP-binding protein SAR1a OS=Homo sapiens GN=SAR1A PE=1 SV=1	738	1026	SAR1A_HUMAN	0.35663	0.648957	-0.187784
Tubulin gamma-1 chain OS=Homo sapiens GN=TUBG1 PE=1 SV=2	739	1043	TBG1_HUMAN	0.35763	1.20056	0.0793822
sp|O14974-2|MYPT1_HUMAN Isoform 2 of Protein phosphatase 1 regulatory subunit 12A OS=Homo sapiens GN=PPP1R12A	740	682	MYPT1_HUMAN	0.35792	1.06484	0.0272835
Hypoxanthine-guanine phosphoribosyltransferase OS=Homo sapiens GN=HPRT1 PE=1 SV=2	741	680	HPRT_HUMAN	0.35878	1.09245	0.038403
Serine/threonine-protein phosphatase PP1-alpha catalytic subunit OS=Homo sapiens GN=PPP1CA PE=1 SV=1	742	193	PP1A_HUMAN	0.35998	1.11133	0.0458433
Fascin OS=Homo sapiens GN=FSCN1 PE=1 SV=3	743	107	FSCN1_HUMAN	0.36229	0.816243	-0.0881808
PRA1 family protein 2 OS=Homo sapiens GN=PRAF2 PE=1 SV=1	744	706	PRAF2_HUMAN	0.36293	0.779999	-0.107906
sp|Q9UPT8|ZC3H4_HUMAN Zinc finger CCCH domain-containing protein 4 OS=Homo sapiens GN=ZC3H4 PE=1 SV=3	745	894	ZC3H4_HUMAN	0.36323	0.73502	-0.133701
Cold-inducible RNA-binding protein OS=Homo sapiens GN=CIRBP PE=1 SV=1	746	744	CIRBP_HUMAN	0.36371	1.35147	0.130806
Major vault protein OS=Homo sapiens GN=MVP PE=1 SV=4	747	511	MVP_HUMAN	0.36649	1.1804	0.0720292
Protein canopy homolog 2 OS=Homo sapiens GN=CNPY2 PE=1 SV=1	748	471	CNPY2_HUMAN	0.36664	0.932576	-0.0303155
CD44 antigen OS=Homo sapiens GN=CD44 PE=1 SV=3	749	367	CD44_HUMAN	0.36703	0.905285	-0.0432149
40S ribosomal protein S3a OS=Homo sapiens GN=RPS3A PE=1 SV=2	750	103	RS3A_HUMAN	0.36864	1.07431	0.0311286
sp|Q92945|FUBP2_HUMAN Far upstream element-binding protein 2 OS=Homo sapiens GN=KHSRP PE=1 SV=4	751	230	FUBP2_HUMAN	0.369	0.977612	-0.00983361
sp|Q969U7-2|PSMG2_HUMAN Isoform 2 of Proteasome assembly chaperone 2 OS=Homo sapiens GN=PSMG2	752	848	PSMG2_HUMAN	0.37089	1.2778	0.106462
sp|Q9UHB6-2|LIMA1_HUMAN Isoform Alpha of LIM domain and actin-binding protein 1 OS=Homo sapiens GN=LIMA1	753	973	LIMA1_HUMAN	0.37116	1.05395	0.0228205
RNA-binding protein 3 OS=Homo sapiens GN=RBM3 PE=1 SV=1	754	1160	RBM3_HUMAN	0.37131	1.31278	0.118192
Peptidyl-prolyl cis-trans isomerase B OS=Homo sapiens GN=PPIB PE=1 SV=2	755	161	PPIB_HUMAN	0.37488	1.05048	0.0213895
sp|Q9NZM1-2|MYOF_HUMAN Isoform 2 of Myoferlin OS=Homo sapiens GN=MYOF	756	950	MYOF_HUMAN	0.37549	1.08071	0.0337095
Cytochrome b-c1 complex subunit 1, mitochondrial OS=Homo sapiens GN=UQCRC1 PE=1 SV=3	757	451	QCR1_HUMAN	0.37682	1.10045	0.0415684
sp|Q9Y606-2|TRUA_HUMAN Isoform 2 of tRNA pseudouridine synthase A, mitochondrial OS=Homo sapiens GN=PUS1	758	836	TRUA_HUMAN	0.37686	0.668611	-0.174827
Nuclear distribution protein nudE homolog 1 OS=Homo sapiens GN=NDE1 PE=1 SV=2	759	1118	NDE1_HUMAN	0.38039	1.41139	0.149646
Intercellular adhesion molecule 1 OS=Homo sapiens GN=ICAM1 PE=1 SV=2	760	1166	ICAM1_HUMAN	0.38133	0.647229	-0.188942
sp|P20810-4|ICAL_HUMAN Isoform 4 of Calpastatin OS=Homo sapiens GN=CAST	761	970	ICAL_HUMAN	0.38176	0.701271	-0.154114
sp|O75937|DNJC8_HUMAN DnaJ homolog subfamily C member 8 OS=Homo sapiens GN=DNAJC8 PE=1 SV=2	762	1096	DNJC8_HUMAN	0.38235	0.692618	-0.159507
sp|P62745|RHOB_HUMAN Rho-related GTP-binding protein RhoB OS=Homo sapiens GN=RHOB PE=1 SV=1	763	784	RHOB_HUMAN	0.38251	1.26121	0.100786
sp|Q99459|CDC5L_HUMAN Cell division cycle 5-like protein OS=Homo sapiens GN=CDC5L PE=1 SV=2	764	785	CDC5L_HUMAN	0.38473	0.903514	-0.0440651
sp|P54578-2|UBP14_HUMAN Isoform 2 of Ubiquitin carboxyl-terminal hydrolase 14 OS=Homo sapiens GN=USP14	765	1012	UBP14_HUMAN	0.38473	0.747544	-0.126363
sp|P55263|ADK_HUMAN Adenosine kinase OS=Homo sapiens GN=ADK PE=1 SV=2	766	936	ADK_HUMAN	0.38547	0.68877	-0.161926
sp|O60502-4|OGA_HUMAN Isoform 4 of Protein O-GlcNAcase OS=Homo sapiens GN=MGEA5	767	1000	OGA_HUMAN	0.38562	1.15744	0.0634968
sp|P22307-7|NLTP_HUMAN Isoform 7 of Non-specific lipid-transfer protein OS=Homo sapiens GN=SCP2	768	868	NLTP_HUMAN	0.38647	0.929061	-0.0319559
sp|Q7L014|DDX46_HUMAN Probable ATP-dependent RNA helicase DDX46 OS=Homo sapiens GN=DDX46 PE=1 SV=2	769	1095	DDX46_HUMAN	0.38873	1.40842	0.148732
Ribosome biogenesis protein BRX1 homolog OS=Homo sapiens GN=BRIX1 PE=1 SV=2	770	763	BRX1_HUMAN	0.39024	1.06396	0.0269249
sp|O14737|PDCD5_HUMAN Programmed cell death protein 5 OS=Homo sapiens GN=PDCD5 PE=1 SV=3	771	917	PDCD5_HUMAN	0.39238	1.1732	0.0693739
sp|Q09028-3|RBBP4_HUMAN Isoform 3 of Histone-binding protein RBBP4 OS=Homo sapiens GN=RBBP4	772	450	RBBP4_HUMAN	0.39307	1.16096	0.064816
sp|Q16576-2|RBBP7_HUMAN Isoform 2 of Histone-binding protein RBBP7 OS=Homo sapiens GN=RBBP7	773	433	RBBP7_HUMAN	0.39454	1.02229	0.00957448
sp|Q9ULC6|PADI1_HUMAN Protein-arginine deiminase type-1 OS=Homo sapiens GN=PADI1 PE=2 SV=2	774	887	PADI1_HUMAN	0.39513	1.27629	0.105948
sp|Q9NW13|RBM28_HUMAN RNA-binding protein 28 OS=Homo sapiens GN=RBM28 PE=1 SV=3	775	990	RBM28_HUMAN	0.39631	1.27054	0.10399
sp|Q14152-2|EIF3A_HUMAN Isoform 2 of Eukaryotic translation initiation factor 3 subunit A OS=Homo sapiens GN=EIF3A	776	324	EIF3A_HUMAN	0.39699	1.10147	0.0419728
sp|O60610-2|DIAP1_HUMAN Isoform 2 of Protein diaphanous homolog 1 OS=Homo sapiens GN=DIAPH1	777	691	DIAP1_HUMAN	0.39873	1.38408	0.141162
Apoptosis inhibitor 5 OS=Homo sapiens GN=API5 PE=1 SV=3	778	615	API5_HUMAN	0.40028	1.07617	0.0318826
Low-density lipoprotein receptor OS=Homo sapiens GN=LDLR PE=1 SV=1	779	533	LDLR_HUMAN	0.402	0.73935	-0.13115
sp|Q13435|SF3B2_HUMAN Splicing factor 3B subunit 2 OS=Homo sapiens GN=SF3B2 PE=1 SV=2	780	733	SF3B2_HUMAN	0.40731	1.08426	0.0351336
Copper transport protein ATOX1 OS=Homo sapiens GN=ATOX1 PE=1 SV=1	781	986	ATOX1_HUMAN	0.40767	0.849527	-0.0708228
Transformer-2 protein homolog beta OS=Homo sapiens GN=TRA2B PE=1 SV=1	782	506	TRA2B_HUMAN	0.40795	1.10226	0.0422851
Sarcoplasmic/endoplasmic reticulum calcium ATPase 2 OS=Homo sapiens GN=ATP2A2 PE=1 SV=1	783	430	AT2A2_HUMAN	0.40909	0.899674	-0.045915
40S ribosomal protein S17-like OS=Homo sapiens GN=RPS17L PE=1 SV=1	784	495	RS17L_HUMAN	0.40925	0.88467	-0.0532188
sp|Q10567-2|AP1B1_HUMAN Isoform B of AP-1 complex subunit beta-1 OS=Homo sapiens GN=AP1B1	785	485	AP1B1_HUMAN	0.41204	0.858459	-0.0662803
Ubiquitin-fold modifier 1 OS=Homo sapiens GN=UFM1 PE=1 SV=1	786	1147	UFM1_HUMAN	0.41322	0.755125	-0.121981
sp|Q9NQ88|TIGAR_HUMAN Fructose-2,6-bisphosphatase TIGAR OS=Homo sapiens GN=TIGAR PE=1 SV=1	787	598	TIGAR_HUMAN	0.41426	1.55607	0.19203
5'-AMP-activated protein kinase subunit gamma-1 OS=Homo sapiens GN=PRKAG1 PE=1 SV=1	788	1155	AAKG1_HUMAN	0.41438	0.780797	-0.107462
sp|O94905|ERLN2_HUMAN Erlin-2 OS=Homo sapiens GN=ERLIN2 PE=1 SV=1	789	751	ERLN2_HUMAN	0.41587	1.14151	0.0574807
Actin-related protein 2/3 complex subunit 5-like protein OS=Homo sapiens GN=ARPC5L PE=1 SV=1	790	1113	ARP5L_HUMAN	0.41679	0.808316	-0.092419
Protein RRP5 homolog OS=Homo sapiens GN=PDCD11 PE=1 SV=3	791	621	RRP5_HUMAN	0.41738	1.13914	0.0565775
Tubulin--tyrosine ligase-like protein 12 OS=Homo sapiens GN=TTLL12 PE=1 SV=2	792	1128	TTL12_HUMAN	0.41792	0.850247	-0.0704551
Protein dpy-30 homolog OS=Homo sapiens GN=DPY30 PE=1 SV=1	793	893	DPY30_HUMAN	0.41929	0.893181	-0.0490607
sp|Q15785|TOM34_HUMAN Mitochondrial import receptor subunit TOM34 OS=Homo sapiens GN=TOMM34 PE=1 SV=2	794	817	TOM34_HUMAN	0.42004	0.858433	-0.0662937
40S ribosomal protein S29 OS=Homo sapiens GN=RPS29 PE=1 SV=2	795	1021	RS29_HUMAN	0.42058	0.86056	-0.0652187
sp|Q8WYA6-2|CTBL1_HUMAN Isoform 2 of Beta-catenin-like protein 1 OS=Homo sapiens GN=CTNNBL1	796	402	CTBL1_HUMAN	0.42319	1.14125	0.0573813
Nucleolar complex protein 4 homolog OS=Homo sapiens GN=NOC4L PE=1 SV=1	797	876	NOC4L_HUMAN	0.42496	1.22444	0.0879359
sp|O14979-2|HNRDL_HUMAN Isoform 2 of Heterogeneous nuclear ribonucleoprotein D-like OS=Homo sapiens GN=HNRNPDL	798	191	HNRDL_HUMAN	0.42674	0.95858	-0.0183717
Protein CutA OS=Homo sapiens GN=CUTA PE=1 SV=2	799	873	CUTA_HUMAN	0.42683	0.934044	-0.0296329
Actin-related protein 2 OS=Homo sapiens GN=ACTR2 PE=1 SV=1	800	964	ARP2_HUMAN	0.42737	1.14282	0.0579793
Small nuclear ribonucleoprotein Sm D2 OS=Homo sapiens GN=SNRPD2 PE=1 SV=1	801	358	SMD2_HUMAN	0.42915	1.05015	0.0212503
sp|Q06323-2|PSME1_HUMAN Isoform 2 of Proteasome activator complex subunit 1 OS=Homo sapiens GN=PSME1	802	219	PSME1_HUMAN	0.43277	1.15411	0.0622475
Importin-7 OS=Homo sapiens GN=IPO7 PE=1 SV=1	803	445	IPO7_HUMAN	0.43279	0.849154	-0.0710133
sp|O43396|TXNL1_HUMAN Thioredoxin-like protein 1 OS=Homo sapiens GN=TXNL1 PE=1 SV=3	804	920	TXNL1_HUMAN	0.43432	1.04319	0.018364
sp|P12270|TPR_HUMAN Nucleoprotein TPR OS=Homo sapiens GN=TPR PE=1 SV=3	805	470	TPR_HUMAN	0.43482	0.870566	-0.0601981
sp|Q9GZL7|WDR12_HUMAN Ribosome biogenesis protein WDR12 OS=Homo sapiens GN=WDR12 PE=1 SV=2	806	539	WDR12_HUMAN	0.43606	1.23959	0.0932794
sp|Q9NXF1-2|TEX10_HUMAN Isoform 2 of Testis-expressed sequence 10 protein OS=Homo sapiens GN=TEX10	807	823	TEX10_HUMAN	0.43863	0.77224	-0.112248
ATPase ASNA1 OS=Homo sapiens GN=ASNA1 PE=1 SV=2	808	753	ASNA_HUMAN	0.43888	0.92605	-0.0333657
sp|Q6PI48|SYDM_HUMAN Aspartate--tRNA ligase, mitochondrial OS=Homo sapiens GN=DARS2 PE=1 SV=1	809	432	SYDM_HUMAN	0.43896	1.04912	0.0208264
Exportin-1 OS=Homo sapiens GN=XPO1 PE=1 SV=1	810	229	XPO1_HUMAN	0.44057	1.11896	0.0488135
Signal recognition particle 9 kDa protein OS=Homo sapiens GN=SRP9 PE=1 SV=2	811	926	SRP09_HUMAN	0.44347	1.24112	0.0938153
sp|O43747-2|AP1G1_HUMAN Isoform 2 of AP-1 complex subunit gamma-1 OS=Homo sapiens GN=AP1G1	812	875	AP1G1_HUMAN	0.44455	0.782763	-0.10637
sp|P04040|CATA_HUMAN Catalase OS=Homo sapiens GN=CAT PE=1 SV=3	813	789	CATA_HUMAN	0.44575	1.20013	0.0792276
Inorganic pyrophosphatase 2, mitochondrial OS=Homo sapiens GN=PPA2 PE=1 SV=2	814	455	IPYR2_HUMAN	0.44672	0.785211	-0.105014
Actin, cytoplasmic 2 OS=Homo sapiens GN=ACTG1 PE=1 SV=1	815	23	ACTG_HUMAN	0.44701	1.02982	0.0127606
sp|Q9UKN8|TF3C4_HUMAN General transcription factor 3C polypeptide 4 OS=Homo sapiens GN=GTF3C4 PE=1 SV=2	816	884	TF3C4_HUMAN	0.44743	1.34127	0.127517
sp|P15170-2|ERF3A_HUMAN Isoform 2 of Eukaryotic peptide chain release factor GTP-binding subunit ERF3A OS=Homo sapiens GN=GSPT1	817	775	ERF3A_HUMAN	0.44998	0.967073	-0.0145408
sp|Q9H0A0-2|NAT10_HUMAN Isoform 2 of N-acetyltransferase 10 OS=Homo sapiens GN=NAT10	818	727	NAT10_HUMAN	0.45228	1.26608	0.102461
sp|Q7KZF4|SND1_HUMAN Staphylococcal nuclease domain-containing protein 1 OS=Homo sapiens GN=SND1 PE=1 SV=1	819	467	SND1_HUMAN	0.45321	0.942883	-0.0255424
ATP synthase subunit alpha, mitochondrial OS=Homo sapiens GN=ATP5A1 PE=1 SV=1	820	53	ATPA_HUMAN	0.45409	1.03099	0.013255
Prenylcysteine oxidase 1 OS=Homo sapiens GN=PCYOX1 PE=1 SV=3	821	1143	PCYOX_HUMAN	0.45488	0.865792	-0.0625862
sp|P12081-2|SYHC_HUMAN Isoform 2 of Histidine--tRNA ligase, cytoplasmic OS=Homo sapiens GN=HARS	822	368	SYHC_HUMAN	0.45681	0.91751	-0.0373891
sp|P68036-3|UB2L3_HUMAN Isoform 3 of Ubiquitin-conjugating enzyme E2 L3 OS=Homo sapiens GN=UBE2L3	823	373	UB2L3_HUMAN	0.45888	1.06777	0.0284781
Protein S100-A6 OS=Homo sapiens GN=S100A6 PE=1 SV=1	824	163	S10A6_HUMAN	0.4594	1.12579	0.0514592
sp|Q96JI7-3|SPTCS_HUMAN Isoform 3 of Spatacsin OS=Homo sapiens GN=SPG11	825	889	SPTCS_HUMAN	0.46157	1.06087	0.0256616
EH domain-containing protein 4 OS=Homo sapiens GN=EHD4 PE=1 SV=1	826	482	EHD4_HUMAN	0.46262	0.869879	-0.0605411
sp|O75964|ATP5L_HUMAN ATP synthase subunit g, mitochondrial OS=Homo sapiens GN=ATP5L PE=1 SV=3	827	1070	ATP5L_HUMAN	0.46373	0.881377	-0.0548382
sp|Q14651|PLSI_HUMAN Plastin-1 OS=Homo sapiens GN=PLS1 PE=1 SV=2	828	584	PLSI_HUMAN	0.46597	0.828662	-0.0816225
Guanine nucleotide-binding protein G(I)/G(S)/G(T) subunit beta-2 OS=Homo sapiens GN=GNB2 PE=1 SV=3	829	388	GBB2_HUMAN	0.46672	0.871294	-0.0598351
sp|Q8IY67-2|RAVR1_HUMAN Isoform 2 of Ribonucleoprotein PTB-binding 1 OS=Homo sapiens GN=RAVER1	830	979	RAVR1_HUMAN	0.46683	0.854816	-0.0681273
sp|P08397-2|HEM3_HUMAN Isoform 2 of Porphobilinogen deaminase OS=Homo sapiens GN=HMBS	831	871	HEM3_HUMAN	0.46854	0.843755	-0.0737836
sp|P78371|TCPB_HUMAN T-complex protein 1 subunit beta OS=Homo sapiens GN=CCT2 PE=1 SV=4	832	51	TCPB_HUMAN	0.4695	1.09794	0.0405769
sp|P61077-2|UB2D3_HUMAN Isoform 2 of Ubiquitin-conjugating enzyme E2 D3 OS=Homo sapiens GN=UBE2D3	833	556	UB2D3_HUMAN	0.47185	0.645446	-0.19014
sp|P51858|HDGF_HUMAN Hepatoma-derived growth factor OS=Homo sapiens GN=HDGF PE=1 SV=1	834	702	HDGF_HUMAN	0.47353	1.06171	0.0260075
60S ribosomal protein L29 OS=Homo sapiens GN=RPL29 PE=1 SV=2	835	629	RL29_HUMAN	0.47535	1.04232	0.0179995
RNA-binding protein EWS OS=Homo sapiens GN=EWSR1 PE=1 SV=1	836	1136	EWS_HUMAN	0.47631	1.19648	0.0779066
sp|Q9Y678|COPG1_HUMAN Coatomer subunit gamma-1 OS=Homo sapiens GN=COPG1 PE=1 SV=1	837	538	COPG1_HUMAN	0.47786	1.13452	0.0548107
sp|P49721|PSB2_HUMAN Proteasome subunit beta type-2 OS=Homo sapiens GN=PSMB2 PE=1 SV=1	838	757	PSB2_HUMAN	0.47902	1.11032	0.0454465
cAMP-dependent protein kinase type II-alpha regulatory subunit OS=Homo sapiens GN=PRKAR2A PE=1 SV=2	839	877	KAP2_HUMAN	0.47952	0.920323	-0.0360595
sp|P21333-2|FLNA_HUMAN Isoform 2 of Filamin-A OS=Homo sapiens GN=FLNA	840	38	FLNA_HUMAN	0.47989	0.947328	-0.0234998
sp|P28288|ABCD3_HUMAN ATP-binding cassette sub-family D member 3 OS=Homo sapiens GN=ABCD3 PE=1 SV=1	841	864	ABCD3_HUMAN	0.48097	0.777644	-0.109219
sp|P01891|1A68_HUMAN HLA class I histocompatibility antigen, A-68 alpha chain OS=Homo sapiens GN=HLA-A PE=1 SV=4	842	1028	1A68_HUMAN	0.4817	1.16724	0.0671592
39S ribosomal protein L13, mitochondrial OS=Homo sapiens GN=MRPL13 PE=1 SV=1	843	788	RM13_HUMAN	0.48183	1.16935	0.0679441
sp|O43615|TIM44_HUMAN Mitochondrial import inner membrane translocase subunit TIM44 OS=Homo sapiens GN=TIMM44 PE=1 SV=2	844	649	TIM44_HUMAN	0.48208	1.23321	0.0910371
Actin-related protein 2/3 complex subunit 5 OS=Homo sapiens GN=ARPC5 PE=1 SV=3	845	1072	ARPC5_HUMAN	0.48712	0.893563	-0.0488746
FACT complex subunit SPT16 OS=Homo sapiens GN=SUPT16H PE=1 SV=1	846	686	SP16H_HUMAN	0.48785	1.06953	0.0291928
Purine nucleoside phosphorylase OS=Homo sapiens GN=PNP PE=1 SV=2	847	476	PNPH_HUMAN	0.48863	1.50064	0.176278
Serine/arginine-rich splicing factor 3 OS=Homo sapiens GN=SRSF3 PE=1 SV=1	848	220	SRSF3_HUMAN	0.48915	1.04028	0.0171503
sp|Q02880-2|TOP2B_HUMAN Isoform Beta-1 of DNA topoisomerase 2-beta OS=Homo sapiens GN=TOP2B	849	1016	TOP2B_HUMAN	0.48939	1.22854	0.0893891
ADP-ribosylation factor 1 OS=Homo sapiens GN=ARF1 PE=1 SV=2	850	211	ARF1_HUMAN	0.49139	1.0978	0.0405249
sp|Q14257-2|RCN2_HUMAN Isoform 2 of Reticulocalbin-2 OS=Homo sapiens GN=RCN2	851	815	RCN2_HUMAN	0.49219	0.882752	-0.0541612
Protein S100-A16 OS=Homo sapiens GN=S100A16 PE=1 SV=1	852	423	S10AG_HUMAN	0.49599	1.07777	0.0325244
sp|P17096|HMGA1_HUMAN High mobility group protein HMG-I/HMG-Y OS=Homo sapiens GN=HMGA1 PE=1 SV=3	853	287	HMGA1_HUMAN	0.49613	0.97714	-0.0100433
sp|P53618|COPB_HUMAN Coatomer subunit beta OS=Homo sapiens GN=COPB1 PE=1 SV=3	854	632	COPB_HUMAN	0.49917	0.900044	-0.0457362
sp|Q92734-2|TFG_HUMAN Isoform 2 of Protein TFG OS=Homo sapiens GN=TFG	855	995	TFG_HUMAN	0.49919	1.17072	0.0684547
Protein FAM49B OS=Homo sapiens GN=FAM49B PE=1 SV=1	856	1112	FA49B_HUMAN	0.4995	1.06932	0.0291064
Serine hydroxymethyltransferase, mitochondrial OS=Homo sapiens GN=SHMT2 PE=1 SV=3	857	148	GLYM_HUMAN	0.50479	1.03518	0.0150163
sp|P06899|H2B1J_HUMAN Histone H2B type 1-J OS=Homo sapiens GN=HIST1H2BJ PE=1 SV=3	858	81	H2B1J_HUMAN	0.50603	0.953396	-0.0207267
sp|Q9BW27-3|NUP85_HUMAN Isoform 3 of Nuclear pore complex protein Nup85 OS=Homo sapiens GN=NUP85	859	696	NUP85_HUMAN	0.5061	0.800311	-0.0967412
sp|Q9NZM5|GSCR2_HUMAN Glioma tumor suppressor candidate region gene 2 protein OS=Homo sapiens GN=GLTSCR2 PE=1 SV=2	860	919	GSCR2_HUMAN	0.50728	0.688217	-0.162274
sp|P63313|TYB10_HUMAN Thymosin beta-10 OS=Homo sapiens GN=TMSB10 PE=1 SV=2	861	710	TYB10_HUMAN	0.50935	1.07466	0.03127
Glycogen phosphorylase, liver form OS=Homo sapiens GN=PYGL PE=1 SV=4	862	802	PYGL_HUMAN	0.51226	0.908107	-0.041863
Succinate dehydrogenase [ubiquinone] iron-sulfur subunit, mitochondrial OS=Homo sapiens GN=SDHB PE=1 SV=3	863	1013	SDHB_HUMAN	0.51246	0.877336	-0.0568341
Trifunctional enzyme subunit beta, mitochondrial OS=Homo sapiens GN=HADHB PE=1 SV=3	864	462	ECHB_HUMAN	0.51343	0.945673	-0.024259
sp|P06744-2|G6PI_HUMAN Isoform 2 of Glucose-6-phosphate isomerase OS=Homo sapiens GN=GPI	865	173	G6PI_HUMAN	0.51345	0.936541	-0.028473
sp|O00151|PDLI1_HUMAN PDZ and LIM domain protein 1 OS=Homo sapiens GN=PDLIM1 PE=1 SV=4	866	916	PDLI1_HUMAN	0.51687	1.41684	0.151322
sp|Q8IZL8|PELP1_HUMAN Proline-, glutamic acid- and leucine-rich protein 1 OS=Homo sapiens GN=PELP1 PE=1 SV=2	867	554	PELP1_HUMAN	0.51912	1.13934	0.0566542
Insulin-like growth factor 2 mRNA-binding protein 2 OS=Homo sapiens GN=IGF2BP2 PE=1 SV=2	868	1010	IF2B2_HUMAN	0.52237	0.880074	-0.0554807
sp|Q13601-2|KRR1_HUMAN Isoform 2 of KRR1 small subunit processome component homolog OS=Homo sapiens GN=KRR1	869	824	KRR1_HUMAN	0.52331	1.22949	0.0897243
Myosin regulatory light chain 12A OS=Homo sapiens GN=MYL12A PE=1 SV=2	870	375	ML12A_HUMAN	0.5248	1.04513	0.0191707
sp|Q16531|DDB1_HUMAN DNA damage-binding protein 1 OS=Homo sapiens GN=DDB1 PE=1 SV=1	871	962	DDB1_HUMAN	0.52921	1.11692	0.0480224
DNA-directed RNA polymerase III subunit RPC9 OS=Homo sapiens GN=CRCP PE=1 SV=1	872	1159	RPC9_HUMAN	0.5324	0.788764	-0.103053
Isoform 3 of Hsp70-binding protein 1 OS=Homo sapiens GN=HSPBP1	873	468	HPBP1_HUMAN	0.5327	0.778543	-0.108718
Mitochondrial import inner membrane translocase subunit Tim8 A OS=Homo sapiens GN=TIMM8A PE=1 SV=1	874	1122	TIM8A_HUMAN	0.53295	1.4394	0.158182
sp|Q13564-2|ULA1_HUMAN Isoform 2 of NEDD8-activating enzyme E1 regulatory subunit OS=Homo sapiens GN=NAE1	875	966	ULA1_HUMAN	0.53447	0.775613	-0.110355
sp|P60900|PSA6_HUMAN Proteasome subunit alpha type-6 OS=Homo sapiens GN=PSMA6 PE=1 SV=1	876	500	PSA6_HUMAN	0.5347	1.0572	0.0241554
Mesencephalic astrocyte-derived neurotrophic factor OS=Homo sapiens GN=MANF PE=1 SV=3	877	906	MANF_HUMAN	0.53597	1.23961	0.0932854
sp|P08579|RU2B_HUMAN U2 small nuclear ribonucleoprotein B'' OS=Homo sapiens GN=SNRPB2 PE=1 SV=1	878	588	RU2B_HUMAN	0.53965	1.02713	0.0116235
sp|Q8NCW5|NNRE_HUMAN NAD(P)H-hydrate epimerase OS=Homo sapiens GN=APOA1BP PE=1 SV=2	879	532	NNRE_HUMAN	0.54038	0.846608	-0.0723174
sp|P49411|EFTU_HUMAN Elongation factor Tu, mitochondrial OS=Homo sapiens GN=TUFM PE=1 SV=2	880	131	EFTU_HUMAN	0.54398	0.978601	-0.00939421
sp|Q9NZI8|IF2B1_HUMAN Insulin-like growth factor 2 mRNA-binding protein 1 OS=Homo sapiens GN=IGF2BP1 PE=1 SV=2	881	653	IF2B1_HUMAN	0.54555	0.895281	-0.0480409
sp|Q8NEZ4-2|KMT2C_HUMAN Isoform 2 of Histone-lysine N-methyltransferase 2C OS=Homo sapiens GN=KMT2C	882	797	KMT2C_HUMAN	0.54867	0.845356	-0.0729604
Mitochondrial glutamate carrier 1 OS=Homo sapiens GN=SLC25A22 PE=1 SV=1	883	723	GHC1_HUMAN	0.5499	1.15327	0.0619323
60 kDa heat shock protein, mitochondrial OS=Homo sapiens GN=HSPD1 PE=1 SV=2	884	27	CH60_HUMAN	0.5511	0.968388	-0.0139504
sp|Q9BT78-2|CSN4_HUMAN Isoform 2 of COP9 signalosome complex subunit 4 OS=Homo sapiens GN=COPS4	885	975	CSN4_HUMAN	0.55604	1.21054	0.0829774
Cancer/testis antigen 1 OS=Homo sapiens GN=CTAG1A PE=1 SV=1	886	907	CTG1B_HUMAN	0.55985	0.878182	-0.0564154
sp|Q96AY3|FKB10_HUMAN Peptidyl-prolyl cis-trans isomerase FKBP10 OS=Homo sapiens GN=FKBP10 PE=1 SV=1	887	818	FKB10_HUMAN	0.56107	0.970301	-0.0130933
Enoyl-CoA hydratase, mitochondrial OS=Homo sapiens GN=ECHS1 PE=1 SV=4	888	473	ECHM_HUMAN	0.56219	0.900122	-0.0456984
X-ray repair cross-complementing protein 6 OS=Homo sapiens GN=XRCC6 PE=1 SV=2	889	48	XRCC6_HUMAN	0.56371	0.962217	-0.016727
sp|P43246|MSH2_HUMAN DNA mismatch repair protein Msh2 OS=Homo sapiens GN=MSH2 PE=1 SV=1	890	644	MSH2_HUMAN	0.5644	1.08757	0.0364581
sp|Q9NVD7|PARVA_HUMAN Alpha-parvin OS=Homo sapiens GN=PARVA PE=1 SV=1	891	1025	PARVA_HUMAN	0.56643	0.779679	-0.108084
sp|Q96HY7|DHTK1_HUMAN Probable 2-oxoglutarate dehydrogenase E1 component DHKTD1, mitochondrial OS=Homo sapiens GN=DHTKD1 PE=1 SV=2	892	670	DHTK1_HUMAN	0.56739	0.812054	-0.0904153
sp|Q14137-2|BOP1_HUMAN Isoform 2 of Ribosome biogenesis protein BOP1 OS=Homo sapiens GN=BOP1	893	472	BOP1_HUMAN	0.57068	0.818422	-0.0870228
Phosphoribosyl pyrophosphate synthase-associated protein 2 OS=Homo sapiens GN=PRPSAP2 PE=1 SV=1	894	1169	KPRB_HUMAN	0.5732	1.31642	0.119395
sp|P23193|TCEA1_HUMAN Transcription elongation factor A protein 1 OS=Homo sapiens GN=TCEA1 PE=1 SV=2	895	515	TCEA1_HUMAN	0.57577	1.09691	0.0401694
sp|P51532-2|SMCA4_HUMAN Isoform 2 of Transcription activator BRG1 OS=Homo sapiens GN=SMARCA4	896	1100	SMCA4_HUMAN	0.57584	0.805289	-0.0940483
Prefoldin subunit 6 OS=Homo sapiens GN=PFDN6 PE=1 SV=1	897	651	PFD6_HUMAN	0.57603	0.943244	-0.0253758
sp|P31943|HNRH1_HUMAN Heterogeneous nuclear ribonucleoprotein H OS=Homo sapiens GN=HNRNPH1 PE=1 SV=4	898	152	HNRH1_HUMAN	0.57647	1.05599	0.023661
Fumarate hydratase, mitochondrial OS=Homo sapiens GN=FH PE=1 SV=3	899	235	FUMH_HUMAN	0.57691	0.936047	-0.0287022
sp|Q86U86-2|PB1_HUMAN Isoform 2 of Protein polybromo-1 OS=Homo sapiens GN=PBRM1	900	570	PB1_HUMAN	0.57842	1.21021	0.0828599
Proteasome subunit alpha type-7 OS=Homo sapiens GN=PSMA7 PE=1 SV=1	901	392	PSA7_HUMAN	0.57984	0.916108	-0.0380531
Inosine-5'-monophosphate dehydrogenase 2 OS=Homo sapiens GN=IMPDH2 PE=1 SV=2	902	78	IMDH2_HUMAN	0.5803	0.972598	-0.0120664
sp|A8MWD9|RUXGL_HUMAN Putative small nuclear ribonucleoprotein G-like protein 15 OS=Homo sapiens GN=SNRPGP15 PE=5 SV=2	903	640	RUXGL_HUMAN	0.58045	1.12279	0.0503004
Histone H2B type 1-M OS=Homo sapiens GN=HIST1H2BM PE=1 SV=3	904	701	H2B1M_HUMAN	0.58188	0.950075	-0.022242
Phosphatidylinositol glycan anchor biosynthesis class U protein OS=Homo sapiens GN=PIGU PE=1 SV=3	905	1149	PIGU_HUMAN	0.58192	1.23591	0.0919872
sp|P29317|EPHA2_HUMAN Ephrin type-A receptor 2 OS=Homo sapiens GN=EPHA2 PE=1 SV=2	906	512	EPHA2_HUMAN	0.58225	1.03342	0.0142787
sp|O43852-3|CALU_HUMAN Isoform 3 of Calumenin OS=Homo sapiens GN=CALU	907	260	CALU_HUMAN	0.58716	1.06085	0.0256553
DNA-(apurinic or apyrimidinic site) lyase OS=Homo sapiens GN=APEX1 PE=1 SV=2	908	329	APEX1_HUMAN	0.58834	1.02446	0.010497
sp|Q9BXP5-2|SRRT_HUMAN Isoform 2 of Serrate RNA effector molecule homolog OS=Homo sapiens GN=SRRT	909	607	SRRT_HUMAN	0.58845	0.784769	-0.105258
Isoform 6 of Microtubule-associated protein 4 OS=Homo sapiens GN=MAP4	910	431	MAP4_HUMAN	0.58869	1.06151	0.0259224
Glucosidase 2 subunit beta OS=Homo sapiens GN=PRKCSH PE=1 SV=2	911	213	GLU2B_HUMAN	0.58911	1.02636	0.0113012
sp|P60763|RAC3_HUMAN Ras-related C3 botulinum toxin substrate 3 OS=Homo sapiens GN=RAC3 PE=1 SV=1	912	671	RAC3_HUMAN	0.59013	1.07095	0.0297682
2',5'-phosphodiesterase 12 OS=Homo sapiens GN=PDE12 PE=1 SV=2	913	1066	PDE12_HUMAN	0.59098	1.11054	0.0455344
sp|P10412|H14_HUMAN Histone H1.4 OS=Homo sapiens GN=HIST1H1E PE=1 SV=2	914	106	H14_HUMAN	0.5923	1.18501	0.0737236
sp|P62847|RS24_HUMAN 40S ribosomal protein S24 OS=Homo sapiens GN=RPS24 PE=1 SV=1	915	602	RS24_HUMAN	0.59495	0.902611	-0.0444995
sp|Q5T4S7-2|UBR4_HUMAN Isoform 2 of E3 ubiquitin-protein ligase UBR4 OS=Homo sapiens GN=UBR4	916	278	UBR4_HUMAN	0.59766	0.89065	-0.050293
sp|Q9Y3D6|FIS1_HUMAN Mitochondrial fission 1 protein OS=Homo sapiens GN=FIS1 PE=1 SV=2	917	987	FIS1_HUMAN	0.59846	0.933057	-0.0300918
Probable ATP-dependent RNA helicase DDX6 OS=Homo sapiens GN=DDX6 PE=1 SV=2	918	869	DDX6_HUMAN	0.59884	0.969415	-0.0134901
Prefoldin subunit 1 OS=Homo sapiens GN=PFDN1 PE=1 SV=2	919	1011	PFD1_HUMAN	0.59937	1.04443	0.0188777
sp|O94966-6|UBP19_HUMAN Isoform 6 of Ubiquitin carboxyl-terminal hydrolase 19 OS=Homo sapiens GN=USP19	920	1080	UBP19_HUMAN	0.60147	0.941633	-0.0261185
sp|O60936-3|NOL3_HUMAN Isoform 3 of Nucleolar protein 3 OS=Homo sapiens GN=NOL3	921	903	NOL3_HUMAN	0.60264	0.810244	-0.0913839
sp|P54709|AT1B3_HUMAN Sodium/potassium-transporting ATPase subunit beta-3 OS=Homo sapiens GN=ATP1B3 PE=1 SV=1	922	514	AT1B3_HUMAN	0.60286	1.068	0.0285702
Integrin alpha-3 OS=Homo sapiens GN=ITGA3 PE=1 SV=5	923	805	ITA3_HUMAN	0.60396	1.19231	0.0763889
sp|O75533|SF3B1_HUMAN Splicing factor 3B subunit 1 OS=Homo sapiens GN=SF3B1 PE=1 SV=3	924	414	SF3B1_HUMAN	0.60551	0.921467	-0.0355203
sp|P53396-2|ACLY_HUMAN Isoform 2 of ATP-citrate synthase OS=Homo sapiens GN=ACLY	925	134	ACLY_HUMAN	0.60743	0.884859	-0.053126
sp|P52597|HNRPF_HUMAN Heterogeneous nuclear ribonucleoprotein F OS=Homo sapiens GN=HNRNPF PE=1 SV=3	926	102	HNRPF_HUMAN	0.61164	1.02131	0.0091595
Cytoplasmic dynein 1 light intermediate chain 1 OS=Homo sapiens GN=DYNC1LI1 PE=1 SV=3	927	1145	DC1L1_HUMAN	0.61409	1.09007	0.0374551
sp|Q99471|PFD5_HUMAN Prefoldin subunit 5 OS=Homo sapiens GN=PFDN5 PE=1 SV=2	928	689	PFD5_HUMAN	0.61667	1.0298	0.012751
sp|Q8N5K1|CISD2_HUMAN CDGSH iron-sulfur domain-containing protein 2 OS=Homo sapiens GN=CISD2 PE=1 SV=1	929	866	CISD2_HUMAN	0.61888	1.10338	0.0427269
Isoform 2 of NADH dehydrogenase [ubiquinone] 1 beta subcomplex subunit 10 OS=Homo sapiens GN=NDUFB10	930	1158	NDUBA_HUMAN	0.61938	0.958055	-0.0186096
sp|P51659|DHB4_HUMAN Peroxisomal multifunctional enzyme type 2 OS=Homo sapiens GN=HSD17B4 PE=1 SV=3	931	603	DHB4_HUMAN	0.62295	0.820887	-0.0857167
sp|Q08752|PPID_HUMAN Peptidyl-prolyl cis-trans isomerase D OS=Homo sapiens GN=PPID PE=1 SV=3	932	658	PPID_HUMAN	0.62328	0.876935	-0.0570324
Small nuclear ribonucleoprotein Sm D3 OS=Homo sapiens GN=SNRPD3 PE=1 SV=1	933	720	SMD3_HUMAN	0.62333	0.94381	-0.0251153
sp|O00148|DX39A_HUMAN ATP-dependent RNA helicase DDX39A OS=Homo sapiens GN=DDX39A PE=1 SV=2	934	401	DX39A_HUMAN	0.62341	0.982411	-0.007707
sp|P26639|SYTC_HUMAN Threonine--tRNA ligase, cytoplasmic OS=Homo sapiens GN=TARS PE=1 SV=3	935	648	SYTC_HUMAN	0.62439	0.986802	-0.00577006
sp|Q9NYL9|TMOD3_HUMAN Tropomodulin-3 OS=Homo sapiens GN=TMOD3 PE=1 SV=1	936	1063	TMOD3_HUMAN	0.62456	1.15449	0.0623885
sp|Q99426-2|TBCB_HUMAN Isoform 2 of Tubulin-folding cofactor B OS=Homo sapiens GN=TBCB	937	1008	TBCB_HUMAN	0.62507	1.08669	0.0361037
N-terminal Xaa-Pro-Lys N-methyltransferase 1 OS=Homo sapiens GN=NTMT1 PE=1 SV=3	938	1124	NTM1A_HUMAN	0.62609	0.887988	-0.0515928
sp|Q92900-2|RENT1_HUMAN Isoform 2 of Regulator of nonsense transcripts 1 OS=Homo sapiens GN=UPF1	939	1053	RENT1_HUMAN	0.62719	0.85471	-0.0681811
sp|P36957-2|ODO2_HUMAN Isoform 2 of Dihydrolipoyllysine-residue succinyltransferase component of 2-oxoglutarate dehydrogenase complex, mitochondrial OS=Homo sapiens GN=DLST	940	996	ODO2_HUMAN	0.62732	0.964314	-0.0157816
sp|Q15365|PCBP1_HUMAN Poly(rC)-binding protein 1 OS=Homo sapiens GN=PCBP1 PE=1 SV=2	941	190	PCBP1_HUMAN	0.63037	0.969038	-0.013659
Non-POU domain-containing octamer-binding protein OS=Homo sapiens GN=NONO PE=1 SV=4	942	208	NONO_HUMAN	0.63154	1.04004	0.0170496
sp|Q9H3U1-2|UN45A_HUMAN Isoform 2 of Protein unc-45 homolog A OS=Homo sapiens GN=UNC45A	943	418	UN45A_HUMAN	0.63224	1.18745	0.0746154
sp|P60953|CDC42_HUMAN Cell division control protein 42 homolog OS=Homo sapiens GN=CDC42 PE=1 SV=2	944	331	CDC42_HUMAN	0.63496	1.0534	0.0225932
sp|P63279|UBC9_HUMAN SUMO-conjugating enzyme UBC9 OS=Homo sapiens GN=UBE2I PE=1 SV=1	945	1082	UBC9_HUMAN	0.63539	1.01963	0.00844289
sp|Q15397|K0020_HUMAN Pumilio domain-containing protein KIAA0020 OS=Homo sapiens GN=KIAA0020 PE=1 SV=3	946	736	K0020_HUMAN	0.6357	1.07363	0.0308555
sp|Q06210-2|GFPT1_HUMAN Isoform 2 of Glutamine--fructose-6-phosphate aminotransferase [isomerizing] 1 OS=Homo sapiens GN=GFPT1	947	605	GFPT1_HUMAN	0.63841	1.24722	0.0959432
NHP2-like protein 1 OS=Homo sapiens GN=NHP2L1 PE=1 SV=3	948	840	NH2L1_HUMAN	0.63853	0.952685	-0.0210507
U1 small nuclear ribonucleoprotein A OS=Homo sapiens GN=SNRPA PE=1 SV=3	949	385	SNRPA_HUMAN	0.63856	0.917829	-0.0372384
sp|Q9Y4L1|HYOU1_HUMAN Hypoxia up-regulated protein 1 OS=Homo sapiens GN=HYOU1 PE=1 SV=1	950	327	HYOU1_HUMAN	0.6395	0.970255	-0.0131141
sp|O43399|TPD54_HUMAN Tumor protein D54 OS=Homo sapiens GN=TPD52L2 PE=1 SV=2	951	780	TPD54_HUMAN	0.64102	1.03376	0.014418
Ras-related protein Rap-1A OS=Homo sapiens GN=RAP1A PE=1 SV=1	952	666	RAP1A_HUMAN	0.64219	1.03412	0.0145699
sp|P52701-2|MSH6_HUMAN Isoform GTBP-alt of DNA mismatch repair protein Msh6 OS=Homo sapiens GN=MSH6	953	922	MSH6_HUMAN	0.64375	1.12733	0.0520506
sp|Q969P6-2|TOP1M_HUMAN Isoform 2 of DNA topoisomerase I, mitochondrial OS=Homo sapiens GN=TOP1MT	954	1020	TOP1M_HUMAN	0.64404	1.03032	0.0129735
Exportin-5 OS=Homo sapiens GN=XPO5 PE=1 SV=1	955	1116	XPO5_HUMAN	0.64441	0.878161	-0.0564259
sp|Q9BUL8|PDC10_HUMAN Programmed cell death protein 10 OS=Homo sapiens GN=PDCD10 PE=1 SV=1	956	761	PDC10_HUMAN	0.64535	1.1215	0.049798
Peptidyl-prolyl cis-trans isomerase FKBP2 OS=Homo sapiens GN=FKBP2 PE=1 SV=2	957	891	FKBP2_HUMAN	0.6459	1.06965	0.0292416
rRNA 2'-O-methyltransferase fibrillarin OS=Homo sapiens GN=FBL PE=1 SV=2	958	350	FBRL_HUMAN	0.6466	1.04422	0.0187918
Exportin-2 OS=Homo sapiens GN=CSE1L PE=1 SV=3	959	44	XPO2_HUMAN	0.64834	0.980035	-0.00875839
Non-histone chromosomal protein HMG-17 OS=Homo sapiens GN=HMGN2 PE=1 SV=3	960	741	HMGN2_HUMAN	0.64922	1.04753	0.0201685
Serine/arginine-rich splicing factor 1 OS=Homo sapiens GN=SRSF1 PE=1 SV=2	961	141	SRSF1_HUMAN	0.65	0.957577	-0.0188262
sp|P43487-2|RANG_HUMAN Isoform 2 of Ran-specific GTPase-activating protein OS=Homo sapiens GN=RANBP1	962	624	RANG_HUMAN	0.65136	0.973205	-0.0117955
Dihydropyrimidinase-related protein 2 OS=Homo sapiens GN=DPYSL2 PE=1 SV=1	963	353	DPYL2_HUMAN	0.65265	0.896488	-0.0474557
sp|Q9BTC0|DIDO1_HUMAN Death-inducer obliterator 1 OS=Homo sapiens GN=DIDO1 PE=1 SV=5	964	1059	DIDO1_HUMAN	0.65353	1.19171	0.0761721
sp|P41091|IF2G_HUMAN Eukaryotic translation initiation factor 2 subunit 3 OS=Homo sapiens GN=EIF2S3 PE=1 SV=3	965	564	IF2G_HUMAN	0.65558	1.03089	0.0132114
Aldehyde dehydrogenase X, mitochondrial OS=Homo sapiens GN=ALDH1B1 PE=1 SV=3	966	885	AL1B1_HUMAN	0.65773	1.17543	0.0701985
sp|P07814|SYEP_HUMAN Bifunctional glutamate/proline--tRNA ligase OS=Homo sapiens GN=EPRS PE=1 SV=5	967	283	SYEP_HUMAN	0.65923	0.946969	-0.0236642
sp|P47897-2|SYQ_HUMAN Isoform 2 of Glutamine--tRNA ligase OS=Homo sapiens GN=QARS	968	349	SYQ_HUMAN	0.65947	1.0486	0.0206096
Pyridoxal kinase OS=Homo sapiens GN=PDXK PE=1 SV=1	969	1078	PDXK_HUMAN	0.6595	0.921875	-0.0353279
sp|P26368-2|U2AF2_HUMAN Isoform 2 of Splicing factor U2AF 65 kDa subunit OS=Homo sapiens GN=U2AF2	970	479	U2AF2_HUMAN	0.65994	1.03542	0.0151161
sp|Q04917|1433F_HUMAN 14-3-3 protein eta OS=Homo sapiens GN=YWHAH PE=1 SV=4	971	72	1433F_HUMAN	0.6612	1.1064	0.0439127
Dolichyl-diphosphooligosaccharide--protein glycosyltransferase subunit 1 OS=Homo sapiens GN=RPN1 PE=1 SV=1	972	132	RPN1_HUMAN	0.66219	0.972177	-0.0122546
Protein farnesyltransferase/geranylgeranyltransferase type-1 subunit alpha OS=Homo sapiens GN=FNTA PE=1 SV=1	973	1156	FNTA_HUMAN	0.66228	1.10755	0.0443634
sp|P43243|MATR3_HUMAN Matrin-3 OS=Homo sapiens GN=MATR3 PE=1 SV=2	974	92	MATR3_HUMAN	0.66831	1.04185	0.0178064
Rho-related GTP-binding protein RhoC OS=Homo sapiens GN=RHOC PE=1 SV=1	975	421	RHOC_HUMAN	0.66834	1.1499	0.0606619
sp|P07741|APT_HUMAN Adenine phosphoribosyltransferase OS=Homo sapiens GN=APRT PE=1 SV=2	976	487	APT_HUMAN	0.6687	0.965074	-0.0154393
sp|P04818-2|TYSY_HUMAN Isoform 2 of Thymidylate synthase OS=Homo sapiens GN=TYMS	977	971	TYSY_HUMAN	0.6706	0.861265	-0.0648633
Bifunctional purine biosynthesis protein PURH OS=Homo sapiens GN=ATIC PE=1 SV=3	978	147	PUR9_HUMAN	0.67367	0.944597	-0.0247534
sp|Q96TC7-2|RMD3_HUMAN Isoform 2 of Regulator of microtubule dynamics protein 3 OS=Homo sapiens GN=RMDN3	979	239	RMD3_HUMAN	0.67645	0.882166	-0.0544496
sp|Q02218|ODO1_HUMAN 2-oxoglutarate dehydrogenase, mitochondrial OS=Homo sapiens GN=OGDH PE=1 SV=3	980	1056	ODO1_HUMAN	0.67732	0.960703	-0.0174107
sp|Q9NYF8-2|BCLF1_HUMAN Isoform 2 of Bcl-2-associated transcription factor 1 OS=Homo sapiens GN=BCLAF1	981	932	BCLF1_HUMAN	0.67771	0.939779	-0.0269741
Serine/threonine-protein phosphatase 2A activator OS=Homo sapiens GN=PPP2R4 PE=1 SV=3	982	1036	PTPA_HUMAN	0.67835	0.915547	-0.0383194
sp|Q16629-2|SRSF7_HUMAN Isoform 2 of Serine/arginine-rich splicing factor 7 OS=Homo sapiens GN=SRSF7	983	581	SRSF7_HUMAN	0.67967	1.01336	0.00576173
sp|Q96AE4-2|FUBP1_HUMAN Isoform 2 of Far upstream element-binding protein 1 OS=Homo sapiens GN=FUBP1	984	217	FUBP1_HUMAN	0.67995	1.09297	0.0386092
sp|Q15717-2|ELAV1_HUMAN Isoform 2 of ELAV-like protein 1 OS=Homo sapiens GN=ELAVL1	985	664	ELAV1_HUMAN	0.68027	0.970682	-0.0129228
sp|P38606-2|VATA_HUMAN Isoform 2 of V-type proton ATPase catalytic subunit A OS=Homo sapiens GN=ATP6V1A	986	811	VATA_HUMAN	0.68152	0.923773	-0.0344346
sp|Q66LE6|2ABD_HUMAN Serine/threonine-protein phosphatase 2A 55 kDa regulatory subunit B delta isoform OS=Homo sapiens GN=PPP2R2D PE=2 SV=1	987	801	2ABD_HUMAN	0.68955	0.900165	-0.045678
sp|P27708|PYR1_HUMAN CAD protein OS=Homo sapiens GN=CAD PE=1 SV=3	988	376	PYR1_HUMAN	0.69201	1.08971	0.0373105
Isoform 3 of Nucleolar and coiled-body phosphoprotein 1 OS=Homo sapiens GN=NOLC1	989	1126	NOLC1_HUMAN	0.69203	0.869435	-0.0607628
sp|P10599-2|THIO_HUMAN Isoform 2 of Thioredoxin OS=Homo sapiens GN=TXN	990	298	THIO_HUMAN	0.69295	1.0141	0.00608261
sp|O60884|DNJA2_HUMAN DnaJ homolog subfamily A member 2 OS=Homo sapiens GN=DNAJA2 PE=1 SV=1	991	910	DNJA2_HUMAN	0.69407	0.871578	-0.0596935
sp|Q6P2Q9|PRP8_HUMAN Pre-mRNA-processing-splicing factor 8 OS=Homo sapiens GN=PRPF8 PE=1 SV=2	992	486	PRP8_HUMAN	0.69592	0.938857	-0.0274007
60S ribosomal protein L36a OS=Homo sapiens GN=RPL36A PE=1 SV=2	993	577	RL36A_HUMAN	0.69827	1.08362	0.0348753
sp|P15121|ALDR_HUMAN Aldose reductase OS=Homo sapiens GN=AKR1B1 PE=1 SV=3	994	762	ALDR_HUMAN	0.69884	1.07774	0.0325154
Protein transport protein Sec23A OS=Homo sapiens GN=SEC23A PE=1 SV=2	995	767	SC23A_HUMAN	0.70154	0.820722	-0.0858039
sp|Q9NSE4|SYIM_HUMAN Isoleucine--tRNA ligase, mitochondrial OS=Homo sapiens GN=IARS2 PE=1 SV=2	996	998	SYIM_HUMAN	0.70268	1.07115	0.0298486
sp|Q13442|HAP28_HUMAN 28 kDa heat- and acid-stable phosphoprotein OS=Homo sapiens GN=PDAP1 PE=1 SV=1	997	625	HAP28_HUMAN	0.70467	1.03734	0.0159192
sp|O43242|PSMD3_HUMAN 26S proteasome non-ATPase regulatory subunit 3 OS=Homo sapiens GN=PSMD3 PE=1 SV=2	998	551	PSMD3_HUMAN	0.70519	1.04479	0.0190276
sp|P07910-2|HNRPC_HUMAN Isoform C1 of Heterogeneous nuclear ribonucleoproteins C1/C2 OS=Homo sapiens GN=HNRNPC	999	183	HNRPC_HUMAN	0.71034	1.02841	0.0121683
Chloride intracellular channel protein 1 OS=Homo sapiens GN=CLIC1 PE=1 SV=4	1000	158	CLIC1_HUMAN	0.71371	1.01084	0.00468356
Fatty acid-binding protein, epidermal OS=Homo sapiens GN=FABP5 PE=1 SV=3	1001	1154	FABP5_HUMAN	0.71507	1.12407	0.050795
Isoform 4 of Minor histocompatibility antigen H13 OS=Homo sapiens GN=HM13	1002	1140	HM13_HUMAN	0.71567	1.12241	0.0501523
sp|Q86V81|THOC4_HUMAN THO complex subunit 4 OS=Homo sapiens GN=ALYREF PE=1 SV=3	1003	422	THOC4_HUMAN	0.71593	0.97526	-0.0108797
sp|Q5JTH9-2|RRP12_HUMAN Isoform 2 of RRP12-like protein OS=Homo sapiens GN=RRP12	1004	553	RRP12_HUMAN	0.71815	0.959421	-0.0179906
Isoform 4 of Protein SET OS=Homo sapiens GN=SET	1005	343	SET_HUMAN	0.72065	1.0129	0.00556708
sp|Q92841-1|DDX17_HUMAN Isoform 2 of Probable ATP-dependent RNA helicase DDX17 OS=Homo sapiens GN=DDX17	1006	117	DDX17_HUMAN	0.72127	1.14784	0.0598819
sp|Q9H7B2|RPF2_HUMAN Ribosome production factor 2 homolog OS=Homo sapiens GN=RPF2 PE=1 SV=2	1007	901	RPF2_HUMAN	0.723	1.06456	0.0271697
sp|Q9HB71|CYBP_HUMAN Calcyclin-binding protein OS=Homo sapiens GN=CACYBP PE=1 SV=2	1008	415	CYBP_HUMAN	0.72428	0.983046	-0.00742603
sp|P24539|AT5F1_HUMAN ATP synthase F(0) complex subunit B1, mitochondrial OS=Homo sapiens GN=ATP5F1 PE=1 SV=2	1009	803	AT5F1_HUMAN	0.72453	1.08165	0.0340852
sp|Q8WZ42-12|TITIN_HUMAN Isoform 12 of Titin OS=Homo sapiens GN=TTN	1010	730	TITIN_HUMAN	0.72624	0.981438	-0.00813714
sp|Q8NFJ5|RAI3_HUMAN Retinoic acid-induced protein 3 OS=Homo sapiens GN=GPRC5A PE=1 SV=2	1011	496	RAI3_HUMAN	0.72668	1.23791	0.0926882
Protein phosphatase 1G OS=Homo sapiens GN=PPM1G PE=1 SV=1	1012	595	PPM1G_HUMAN	0.72758	1.06618	0.0278298
sp|P62195-2|PRS8_HUMAN Isoform 2 of 26S protease regulatory subunit 8 OS=Homo sapiens GN=PSMC5	1013	749	PRS8_HUMAN	0.72759	0.965801	-0.0151124
Thioredoxin domain-containing protein 5 OS=Homo sapiens GN=TXNDC5 PE=1 SV=2	1014	386	TXND5_HUMAN	0.72776	1.03297	0.0140889
RNA-binding protein NOB1 OS=Homo sapiens GN=NOB1 PE=1 SV=1	1015	1164	NOB1_HUMAN	0.72836	1.12	0.0492196
sp|P42765|THIM_HUMAN 3-ketoacyl-CoA thiolase, mitochondrial OS=Homo sapiens GN=ACAA2 PE=1 SV=2	1016	808	THIM_HUMAN	0.72853	1.07711	0.0322591
sp|Q96G03|PGM2_HUMAN Phosphoglucomutase-2 OS=Homo sapiens GN=PGM2 PE=1 SV=4	1017	953	PGM2_HUMAN	0.73066	1.12358	0.0506047
DNA topoisomerase 1 OS=Homo sapiens GN=TOP1 PE=1 SV=2	1018	703	TOP1_HUMAN	0.73075	0.937613	-0.0279762
Isoform 2 of Electron transfer flavoprotein subunit beta OS=Homo sapiens GN=ETFB	1019	215	ETFB_HUMAN	0.73568	0.97727	-0.00998564
Heterogeneous nuclear ribonucleoprotein A1 OS=Homo sapiens GN=HNRNPA1 PE=1 SV=5	1020	98	ROA1_HUMAN	0.73632	1.03391	0.0144838
sp|Q16666-2|IF16_HUMAN Isoform 2 of Gamma-interferon-inducible protein 16 OS=Homo sapiens GN=IFI16	1021	1042	IF16_HUMAN	0.73763	1.12433	0.0508926
Histone H2A.V OS=Homo sapiens GN=H2AFV PE=1 SV=3	1022	549	H2AV_HUMAN	0.74051	1.01183	0.00510688
sp|P05496|AT5G1_HUMAN ATP synthase F(0) complex subunit C1, mitochondrial OS=Homo sapiens GN=ATP5G1 PE=1 SV=2	1023	993	AT5G1_HUMAN	0.74085	1.09359	0.0388539
MKI67 FHA domain-interacting nucleolar phosphoprotein OS=Homo sapiens GN=NIFK PE=1 SV=1	1024	1167	MK67I_HUMAN	0.74513	1.07017	0.0294538
sp|Q9UH99-2|SUN2_HUMAN Isoform 2 of SUN domain-containing protein 2 OS=Homo sapiens GN=SUN2	1025	1081	SUN2_HUMAN	0.74571	0.869547	-0.060707
Bystin OS=Homo sapiens GN=BYSL PE=1 SV=3	1026	1168	BYST_HUMAN	0.74918	0.971681	-0.0124765
sp|P05787-2|K2C8_HUMAN Isoform 2 of Keratin, type II cytoskeletal 8 OS=Homo sapiens GN=KRT8	1027	5	K2C8_HUMAN	0.75379	0.906001	-0.0428711
sp|Q13148|TADBP_HUMAN TAR DNA-binding protein 43 OS=Homo sapiens GN=TARDBP PE=1 SV=1	1028	365	TADBP_HUMAN	0.75394	0.973133	-0.0118276
BRCA2 and CDKN1A-interacting protein OS=Homo sapiens GN=BCCIP PE=1 SV=1	1029	509	BCCIP_HUMAN	0.75407	1.0633	0.026654
Ras-related protein Rab-10 OS=Homo sapiens GN=RAB10 PE=1 SV=1	1030	1049	RAB10_HUMAN	0.76051	0.942722	-0.0256162
sp|O43169|CYB5B_HUMAN Cytochrome b5 type B OS=Homo sapiens GN=CYB5B PE=1 SV=2	1031	520	CYB5B_HUMAN	0.764	0.891117	-0.0500651
26S protease regulatory subunit 7 OS=Homo sapiens GN=PSMC2 PE=1 SV=3	1032	590	PRS7_HUMAN	0.76556	0.94808	-0.0231551
sp|P47756-2|CAPZB_HUMAN Isoform 2 of F-actin-capping protein subunit beta OS=Homo sapiens GN=CAPZB	1033	255	CAPZB_HUMAN	0.7656	1.05408	0.0228747
sp|Q8NAB2|KBTB3_HUMAN Kelch repeat and BTB domain-containing protein 3 OS=Homo sapiens GN=KBTBD3 PE=2 SV=2	1034	707	KBTB3_HUMAN	0.76812	1.03464	0.0147911
sp|P31040-2|SDHA_HUMAN Isoform 2 of Succinate dehydrogenase [ubiquinone] flavoprotein subunit, mitochondrial OS=Homo sapiens GN=SDHA	1035	552	SDHA_HUMAN	0.76988	0.935286	-0.0290556
Transgelin-2 OS=Homo sapiens GN=TAGLN2 PE=1 SV=3	1036	140	TAGL2_HUMAN	0.77288	0.989276	-0.00468265
sp|Q71DI3|H32_HUMAN Histone H3.2 OS=Homo sapiens GN=HIST2H3A PE=1 SV=3	1037	253	H32_HUMAN	0.77555	0.985068	-0.00653387
Medium-chain specific acyl-CoA dehydrogenase, mitochondrial OS=Homo sapiens GN=ACADM PE=1 SV=1	1038	918	ACADM_HUMAN	0.7762	1.07043	0.0295592
sp|P56192|SYMC_HUMAN Methionine--tRNA ligase, cytoplasmic OS=Homo sapiens GN=MARS PE=1 SV=2	1039	504	SYMC_HUMAN	0.78147	1.05062	0.0214438
sp|P50570-2|DYN2_HUMAN Isoform 2 of Dynamin-2 OS=Homo sapiens GN=DNM2	1040	856	DYN2_HUMAN	0.78171	0.904489	-0.0435968
sp|P14324-2|FPPS_HUMAN Isoform 2 of Farnesyl pyrophosphate synthase OS=Homo sapiens GN=FDPS	1041	1106	FPPS_HUMAN	0.78365	0.869114	-0.0609231
sp|Q9Y5K5-2|UCHL5_HUMAN Isoform 2 of Ubiquitin carboxyl-terminal hydrolase isozyme L5 OS=Homo sapiens GN=UCHL5	1042	1038	UCHL5_HUMAN	0.78873	1.03619	0.0154401
sp|Q00059|TFAM_HUMAN Transcription factor A, mitochondrial OS=Homo sapiens GN=TFAM PE=1 SV=1	1043	734	TFAM_HUMAN	0.79096	1.05641	0.0238346
Serine/arginine-rich splicing factor 11 OS=Homo sapiens GN=SRSF11 PE=1 SV=1	1044	794	SRS11_HUMAN	0.79361	0.976473	-0.0103399
sp|Q6P5R6|RL22L_HUMAN 60S ribosomal protein L22-like 1 OS=Homo sapiens GN=RPL22L1 PE=1 SV=2	1045	949	RL22L_HUMAN	0.79386	0.930035	-0.0315008
sp|P49589-3|SYCC_HUMAN Isoform 3 of Cysteine--tRNA ligase, cytoplasmic OS=Homo sapiens GN=CARS	1046	518	SYCC_HUMAN	0.79735	0.952879	-0.0209623
sp|Q8NI36|WDR36_HUMAN WD repeat-containing protein 36 OS=Homo sapiens GN=WDR36 PE=1 SV=1	1047	941	WDR36_HUMAN	0.80169	1.05469	0.0231242
sp|P09661|RU2A_HUMAN U2 small nuclear ribonucleoprotein A' OS=Homo sapiens GN=SNRPA1 PE=1 SV=2	1048	307	RU2A_HUMAN	0.80354	1.01984	0.00853227
Isoform 6 of Plectin OS=Homo sapiens GN=PLEC	1049	1	PLEC_HUMAN	0.80409	0.962419	-0.016636
sp|Q92688-2|AN32B_HUMAN Isoform 2 of Acidic leucine-rich nuclear phosphoprotein 32 family member B OS=Homo sapiens GN=ANP32B	1050	291	AN32B_HUMAN	0.80762	1.022	0.00945107
sp|O75947|ATP5H_HUMAN ATP synthase subunit d, mitochondrial OS=Homo sapiens GN=ATP5H PE=1 SV=3	1051	1097	ATP5H_HUMAN	0.81071	0.968048	-0.0141029
sp|Q13492-4|PICAL_HUMAN Isoform 4 of Phosphatidylinositol-binding clathrin assembly protein OS=Homo sapiens GN=PICALM	1052	738	PICAL_HUMAN	0.8111	1.02824	0.0120959
sp|Q9Y5S9|RBM8A_HUMAN RNA-binding protein 8A OS=Homo sapiens GN=RBM8A PE=1 SV=1	1053	1055	RBM8A_HUMAN	0.81286	1.01961	0.00843293
28S ribosomal protein S29, mitochondrial OS=Homo sapiens GN=DAP3 PE=1 SV=1	1054	1098	RT29_HUMAN	0.81364	1.07174	0.0300899
sp|Q9NX14-2|NDUBB_HUMAN Isoform 2 of NADH dehydrogenase [ubiquinone] 1 beta subcomplex subunit 11, mitochondrial OS=Homo sapiens GN=NDUFB11	1055	847	NDUBB_HUMAN	0.8162	1.05214	0.0220734
sp|Q66K74-2|MAP1S_HUMAN Isoform 2 of Microtubule-associated protein 1S OS=Homo sapiens GN=MAP1S	1056	669	MAP1S_HUMAN	0.81717	0.952156	-0.0212919
sp|O14579|COPE_HUMAN Coatomer subunit epsilon OS=Homo sapiens GN=COPE PE=1 SV=3	1057	420	COPE_HUMAN	0.81756	1.0538	0.0227574
sp|P30040|ERP29_HUMAN Endoplasmic reticulum resident protein 29 OS=Homo sapiens GN=ERP29 PE=1 SV=4	1058	525	ERP29_HUMAN	0.81771	1.01351	0.00582986
DNA replication licensing factor MCM4 OS=Homo sapiens GN=MCM4 PE=1 SV=5	1059	366	MCM4_HUMAN	0.81869	0.964766	-0.0155782
26S protease regulatory subunit 4 OS=Homo sapiens GN=PSMC1 PE=1 SV=1	1060	408	PRS4_HUMAN	0.81872	1.03238	0.0138394
sp|Q13151|ROA0_HUMAN Heterogeneous nuclear ribonucleoprotein A0 OS=Homo sapiens GN=HNRNPA0 PE=1 SV=1	1061	87	ROA0_HUMAN	0.81891	1.01967	0.00846074
sp|P17980|PRS6A_HUMAN 26S protease regulatory subunit 6A OS=Homo sapiens GN=PSMC3 PE=1 SV=3	1062	424	PRS6A_HUMAN	0.81951	1.01014	0.00438122
sp|P30520|PURA2_HUMAN Adenylosuccinate synthetase isozyme 2 OS=Homo sapiens GN=ADSS PE=1 SV=3	1063	543	PURA2_HUMAN	0.81972	1.07084	0.0297254
sp|Q99848|EBP2_HUMAN Probable rRNA-processing protein EBP2 OS=Homo sapiens GN=EBNA1BP2 PE=1 SV=2	1064	674	EBP2_HUMAN	0.81984	0.979823	-0.00885253
sp|P35658-2|NU214_HUMAN Isoform 2 of Nuclear pore complex protein Nup214 OS=Homo sapiens GN=NUP214	1065	717	NU214_HUMAN	0.82419	0.88526	-0.052929
UPF0568 protein C14orf166 OS=Homo sapiens GN=C14orf166 PE=1 SV=1	1066	599	CN166_HUMAN	0.82496	0.984612	-0.00673503
sp|Q12904-2|AIMP1_HUMAN Isoform 2 of Aminoacyl tRNA synthase complex-interacting multifunctional protein 1 OS=Homo sapiens GN=AIMP1	1067	516	AIMP1_HUMAN	0.82809	1.06536	0.0274966
40S ribosomal protein SA OS=Homo sapiens GN=RPSA PE=1 SV=4	1068	176	RSSA_HUMAN	0.82887	1.00436	0.00189101
sp|P35580-2|MYH10_HUMAN Isoform 2 of Myosin-10 OS=Homo sapiens GN=MYH10	1069	110	MYH10_HUMAN	0.83043	1.06497	0.0273384
Spermidine synthase OS=Homo sapiens GN=SRM PE=1 SV=1	1070	863	SPEE_HUMAN	0.83152	0.99221	-0.00339661
sp|P63173|RL38_HUMAN 60S ribosomal protein L38 OS=Homo sapiens GN=RPL38 PE=1 SV=2	1071	461	RL38_HUMAN	0.83173	1.02404	0.0103156
Aspartyl/asparaginyl beta-hydroxylase OS=Homo sapiens GN=ASPH PE=1 SV=3	1072	1030	ASPH_HUMAN	0.83196	1.07482	0.0313352
40S ribosomal protein S6 OS=Homo sapiens GN=RPS6 PE=1 SV=1	1073	256	RS6_HUMAN	0.83594	0.991213	-0.00383317
sp|P09960|LKHA4_HUMAN Leukotriene A-4 hydrolase OS=Homo sapiens GN=LTA4H PE=1 SV=2	1074	911	LKHA4_HUMAN	0.83887	0.953441	-0.0207062
sp|P61163|ACTZ_HUMAN Alpha-centractin OS=Homo sapiens GN=ACTR1A PE=1 SV=1	1075	548	ACTZ_HUMAN	0.8397	1.02982	0.0127604
sp|O43583|DENR_HUMAN Density-regulated protein OS=Homo sapiens GN=DENR PE=1 SV=2	1076	1046	DENR_HUMAN	0.83995	0.962579	-0.0165635
Myb-binding protein 1A OS=Homo sapiens GN=MYBBP1A PE=1 SV=2	1077	61	MBB1A_HUMAN	0.84041	1.01207	0.00520913
Nuclear pore glycoprotein p62 OS=Homo sapiens GN=NUP62 PE=1 SV=3	1078	1157	NUP62_HUMAN	0.84097	0.983516	-0.00721853
sp|Q07960|RHG01_HUMAN Rho GTPase-activating protein 1 OS=Homo sapiens GN=ARHGAP1 PE=1 SV=1	1079	630	RHG01_HUMAN	0.84614	1.01766	0.00760193
sp|Q9NYK5|RM39_HUMAN 39S ribosomal protein L39, mitochondrial OS=Homo sapiens GN=MRPL39 PE=1 SV=3	1080	1033	RM39_HUMAN	0.84614	1.06838	0.0287245
Cleavage stimulation factor subunit 2 OS=Homo sapiens GN=CSTF2 PE=1 SV=1	1081	924	CSTF2_HUMAN	0.84871	0.962935	-0.016403
Cleavage and polyadenylation specificity factor subunit 5 OS=Homo sapiens GN=NUDT21 PE=1 SV=1	1082	390	CPSF5_HUMAN	0.85005	0.989251	-0.00469344
Transportin-1 OS=Homo sapiens GN=TNPO1 PE=1 SV=2	1083	247	TNPO1_HUMAN	0.85123	1.02061	0.00885939
Apolipoprotein A-II OS=Homo sapiens GN=APOA2 PE=1 SV=1	1084	580	APOA2_HUMAN	0.85158	1.09142	0.0379915
sp|P05556|ITB1_HUMAN Integrin beta-1 OS=Homo sapiens GN=ITGB1 PE=1 SV=2	1085	333	ITB1_HUMAN	0.85181	0.99084	-0.00399643
39S ribosomal protein L4, mitochondrial OS=Homo sapiens GN=MRPL4 PE=1 SV=1	1086	829	RM04_HUMAN	0.85302	0.959146	-0.0181153
Superoxide dismutase [Mn], mitochondrial OS=Homo sapiens GN=SOD2 PE=1 SV=2	1087	1101	SODM_HUMAN	0.8544	1.06565	0.0276159
sp|P43307-2|SSRA_HUMAN Isoform 2 of Translocon-associated protein subunit alpha OS=Homo sapiens GN=SSR1	1088	872	SSRA_HUMAN	0.85491	1.01621	0.00698207
sp|O43447|PPIH_HUMAN Peptidyl-prolyl cis-trans isomerase H OS=Homo sapiens GN=PPIH PE=1 SV=1	1089	909	PPIH_HUMAN	0.85614	0.978472	-0.00945181
sp|O43143|DHX15_HUMAN Pre-mRNA-splicing factor ATP-dependent RNA helicase DHX15 OS=Homo sapiens GN=DHX15 PE=1 SV=2	1090	793	DHX15_HUMAN	0.85658	1.01056	0.00456143
BRO1 domain-containing protein BROX OS=Homo sapiens GN=BROX PE=1 SV=1	1091	1135	BROX_HUMAN	0.85694	0.918031	-0.0371427
sp|P05455|LA_HUMAN Lupus La protein OS=Homo sapiens GN=SSB PE=1 SV=2	1092	406	LA_HUMAN	0.85927	1.0749	0.0313677
sp|P30049|ATPD_HUMAN ATP synthase subunit delta, mitochondrial OS=Homo sapiens GN=ATP5D PE=1 SV=2	1093	712	ATPD_HUMAN	0.86052	1.00886	0.00382924
ATP-dependent 6-phosphofructokinase, platelet type OS=Homo sapiens GN=PFKP PE=1 SV=2	1094	387	PFKAP_HUMAN	0.862	1.01847	0.00794975
sp|P11177-2|ODPB_HUMAN Isoform 2 of Pyruvate dehydrogenase E1 component subunit beta, mitochondrial OS=Homo sapiens GN=PDHB	1095	898	ODPB_HUMAN	0.86347	1.01353	0.00583451
Calcium-binding mitochondrial carrier protein SCaMC-1 OS=Homo sapiens GN=SLC25A24 PE=1 SV=2	1096	332	SCMC1_HUMAN	0.86373	0.975292	-0.0108653
26S protease regulatory subunit 10B OS=Homo sapiens GN=PSMC6 PE=1 SV=1	1097	566	PRS10_HUMAN	0.86483	0.98689	-0.00573119
sp|P49368|TCPG_HUMAN T-complex protein 1 subunit gamma OS=Homo sapiens GN=CCT3 PE=1 SV=4	1098	170	TCPG_HUMAN	0.8667	1.00194	0.000841063
sp|O75489|NDUS3_HUMAN NADH dehydrogenase [ubiquinone] iron-sulfur protein 3, mitochondrial OS=Homo sapiens GN=NDUFS3 PE=1 SV=1	1099	855	NDUS3_HUMAN	0.86919	0.986093	-0.00608209
WD repeat-containing protein 61 OS=Homo sapiens GN=WDR61 PE=1 SV=1	1100	1123	WDR61_HUMAN	0.87268	0.957635	-0.0187998
Keratin, type II cuticular Hb1 OS=Homo sapiens GN=KRT81 PE=1 SV=3	1101	269	KRT81_HUMAN	0.8786	0.983418	-0.00726177
Isoform 3 of NADH-cytochrome b5 reductase 3 OS=Homo sapiens GN=CYB5R3	1102	382	NB5R3_HUMAN	0.87935	1.00835	0.00361014
sp|P82914|RT15_HUMAN 28S ribosomal protein S15, mitochondrial OS=Homo sapiens GN=MRPS15 PE=1 SV=1	1103	1060	RT15_HUMAN	0.88153	0.979973	-0.00878604
NADH dehydrogenase [ubiquinone] flavoprotein 2, mitochondrial OS=Homo sapiens GN=NDUFV2 PE=1 SV=2	1104	1065	NDUV2_HUMAN	0.88465	1.03564	0.0152098
sp|O75306-2|NDUS2_HUMAN Isoform 2 of NADH dehydrogenase [ubiquinone] iron-sulfur protein 2, mitochondrial OS=Homo sapiens GN=NDUFS2	1105	870	NDUS2_HUMAN	0.88535	1.01021	0.00441015
Calnexin OS=Homo sapiens GN=CANX PE=1 SV=2	1106	116	CALX_HUMAN	0.88709	1.00739	0.00319923
ATP synthase subunit gamma, mitochondrial OS=Homo sapiens GN=ATP5C1 PE=1 SV=1	1107	635	ATPG_HUMAN	0.88938	0.958532	-0.0183936
Histone H2B type 1-O OS=Homo sapiens GN=HIST1H2BO PE=1 SV=3	1108	135	H2B1O_HUMAN	0.88958	0.99497	-0.00218995
sp|P19525-2|E2AK2_HUMAN Isoform 2 of Interferon-induced, double-stranded RNA-activated protein kinase OS=Homo sapiens GN=EIF2AK2	1109	678	E2AK2_HUMAN	0.89109	0.963555	-0.0161235
sp|P60891|PRPS1_HUMAN Ribose-phosphate pyrophosphokinase 1 OS=Homo sapiens GN=PRPS1 PE=1 SV=2	1110	1062	PRPS1_HUMAN	0.89622	1.06647	0.0279492
26S proteasome non-ATPase regulatory subunit 7 OS=Homo sapiens GN=PSMD7 PE=1 SV=2	1111	308	PSMD7_HUMAN	0.90052	0.987449	-0.00548529
sp|O00170|AIP_HUMAN AH receptor-interacting protein OS=Homo sapiens GN=AIP PE=1 SV=2	1112	1034	AIP_HUMAN	0.90079	1.04155	0.0176783
sp|P08243-2|ASNS_HUMAN Isoform 2 of Asparagine synthetase [glutamine-hydrolyzing] OS=Homo sapiens GN=ASNS	1113	700	ASNS_HUMAN	0.90104	1.03949	0.0168214
sp|P39656-3|OST48_HUMAN Isoform 3 of Dolichyl-diphosphooligosaccharide--protein glycosyltransferase 48 kDa subunit OS=Homo sapiens GN=DDOST	1114	591	OST48_HUMAN	0.90257	1.01181	0.00509873
sp|Q9Y4R8|TELO2_HUMAN Telomere length regulation protein TEL2 homolog OS=Homo sapiens GN=TELO2 PE=1 SV=2	1115	459	TELO2_HUMAN	0.90538	1.04094	0.0174236
sp|P40429|RL13A_HUMAN 60S ribosomal protein L13a OS=Homo sapiens GN=RPL13A PE=1 SV=2	1116	425	RL13A_HUMAN	0.90895	0.992673	-0.00319377
sp|O95573|ACSL3_HUMAN Long-chain-fatty-acid--CoA ligase 3 OS=Homo sapiens GN=ACSL3 PE=1 SV=3	1117	312	ACSL3_HUMAN	0.90959	0.964906	-0.015515
Electron transfer flavoprotein subunit alpha, mitochondrial OS=Homo sapiens GN=ETFA PE=1 SV=1	1118	145	ETFA_HUMAN	0.91364	0.996769	-0.00140531
sp|P28070|PSB4_HUMAN Proteasome subunit beta type-4 OS=Homo sapiens GN=PSMB4 PE=1 SV=4	1119	622	PSB4_HUMAN	0.91422	0.984058	-0.00697933
sp|P08574|CY1_HUMAN Cytochrome c1, heme protein, mitochondrial OS=Homo sapiens GN=CYC1 PE=1 SV=3	1120	790	CY1_HUMAN	0.91449	1.0115	0.0049668
sp|P11021|GRP78_HUMAN 78 kDa glucose-regulated protein OS=Homo sapiens GN=HSPA5 PE=1 SV=2	1121	20	GRP78_HUMAN	0.91464	1.00565	0.0024455
DnaJ homolog subfamily B member 1 OS=Homo sapiens GN=DNAJB1 PE=1 SV=4	1122	1039	DNJB1_HUMAN	0.91588	1.00482	0.00208938
sp|O95433-2|AHSA1_HUMAN Isoform 2 of Activator of 90 kDa heat shock protein ATPase homolog 1 OS=Homo sapiens GN=AHSA1	1123	654	AHSA1_HUMAN	0.91773	1.03763	0.0160418
sp|Q01082-2|SPTB2_HUMAN Isoform Short of Spectrin beta chain, non-erythrocytic 1 OS=Homo sapiens GN=SPTBN1	1124	619	SPTB2_HUMAN	0.91948	0.983088	-0.00740778
Peroxiredoxin-6 OS=Homo sapiens GN=PRDX6 PE=1 SV=3	1125	119	PRDX6_HUMAN	0.92052	0.998756	-0.00054052
sp|P16930|FAAA_HUMAN Fumarylacetoacetase OS=Homo sapiens GN=FAH PE=1 SV=2	1126	626	FAAA_HUMAN	0.92128	0.9616	-0.0170057
Mycophenolic acid acyl-glucuronide esterase, mitochondrial OS=Homo sapiens GN=ABHD10 PE=1 SV=1	1127	1146	ABHDA_HUMAN	0.92243	0.959717	-0.0178566
Mitochondrial Rho GTPase 2 OS=Homo sapiens GN=RHOT2 PE=1 SV=2	1128	1077	MIRO2_HUMAN	0.92364	1.03438	0.0146786
sp|O60684|IMA7_HUMAN Importin subunit alpha-7 OS=Homo sapiens GN=KPNA6 PE=1 SV=1	1129	264	IMA7_HUMAN	0.92405	0.989025	-0.00479292
sp|Q15427|SF3B4_HUMAN Splicing factor 3B subunit 4 OS=Homo sapiens GN=SF3B4 PE=1 SV=1	1130	708	SF3B4_HUMAN	0.92897	0.972208	-0.0122407
sp|O00232|PSD12_HUMAN 26S proteasome non-ATPase regulatory subunit 12 OS=Homo sapiens GN=PSMD12 PE=1 SV=3	1131	1027	PSD12_HUMAN	0.93364	1.01728	0.00743932
sp|Q15428|SF3A2_HUMAN Splicing factor 3A subunit 2 OS=Homo sapiens GN=SF3A2 PE=1 SV=2	1132	1017	SF3A2_HUMAN	0.93495	1.00813	0.00351499
sp|P61009|SPCS3_HUMAN Signal peptidase complex subunit 3 OS=Homo sapiens GN=SPCS3 PE=1 SV=1	1133	483	SPCS3_HUMAN	0.93575	0.975976	-0.010561
Replication protein A 14 kDa subunit OS=Homo sapiens GN=RPA3 PE=1 SV=1	1134	774	RFA3_HUMAN	0.9381	1.00622	0.002695
sp|P26038|MOES_HUMAN Moesin OS=Homo sapiens GN=MSN PE=1 SV=3	1135	118	MOES_HUMAN	0.93889	0.996343	-0.00159099
Hippocalcin-like protein 1 OS=Homo sapiens GN=HPCAL1 PE=1 SV=3	1136	541	HPCL1_HUMAN	0.94018	0.995466	-0.00197369
sp|Q13155|AIMP2_HUMAN Aminoacyl tRNA synthase complex-interacting multifunctional protein 2 OS=Homo sapiens GN=AIMP2 PE=1 SV=2	1137	563	AIMP2_HUMAN	0.9409	0.992225	-0.00338991
Splicing factor 3A subunit 3 OS=Homo sapiens GN=SF3A3 PE=1 SV=1	1138	340	SF3A3_HUMAN	0.94191	1.00397	0.00172079
sp|Q96CS3|FAF2_HUMAN FAS-associated factor 2 OS=Homo sapiens GN=FAF2 PE=1 SV=2	1139	796	FAF2_HUMAN	0.9446	1.02929	0.012538
RNA-binding protein 39 OS=Homo sapiens GN=RBM39 PE=1 SV=2	1140	608	RBM39_HUMAN	0.94635	1.0058	0.00251067
Isoform 3 of Interleukin enhancer-binding factor 3 OS=Homo sapiens GN=ILF3	1141	83	ILF3_HUMAN	0.94816	0.995223	-0.00207945
sp|Q86YS7-2|C2CD5_HUMAN Isoform 2 of C2 domain-containing protein 5 OS=Homo sapiens GN=C2CD5	1142	991	C2CD5_HUMAN	0.94973	0.997087	-0.00126682
sp|Q8IUE6|H2A2B_HUMAN Histone H2A type 2-B OS=Homo sapiens GN=HIST2H2AB PE=1 SV=3	1143	55	H2A2B_HUMAN	0.95028	0.994942	-0.00220244
sp|Q96T76-8|MMS19_HUMAN Isoform 5 of MMS19 nucleotide excision repair protein homolog OS=Homo sapiens GN=MMS19	1144	905	MMS19_HUMAN	0.95616	1.01568	0.00675593
sp|Q9BTE7|DCNL5_HUMAN DCN1-like protein 5 OS=Homo sapiens GN=DCUN1D5 PE=1 SV=1	1145	965	DCNL5_HUMAN	0.96007	1.016	0.00689406
sp|Q9HC38-2|GLOD4_HUMAN Isoform 2 of Glyoxalase domain-containing protein 4 OS=Homo sapiens GN=GLOD4	1146	656	GLOD4_HUMAN	0.9613	0.989517	-0.00457663
Proteasome-associated protein ECM29 homolog OS=Homo sapiens GN=ECM29 PE=1 SV=2	1147	258	ECM29_HUMAN	0.96358	1.01104	0.00477006
sp|Q13107-2|UBP4_HUMAN Isoform 2 of Ubiquitin carboxyl-terminal hydrolase 4 OS=Homo sapiens GN=USP4	1148	1045	UBP4_HUMAN	0.96582	0.965222	-0.0153728
Nuclear cap-binding protein subunit 1 OS=Homo sapiens GN=NCBP1 PE=1 SV=1	1149	623	NCBP1_HUMAN	0.96675	0.982308	-0.00775244
14-3-3 protein theta OS=Homo sapiens GN=YWHAQ PE=1 SV=1	1150	250	1433T_HUMAN	0.97288	0.997087	-0.00126711
sp|O60763-2|USO1_HUMAN Isoform 2 of General vesicular transport factor p115 OS=Homo sapiens GN=USO1	1151	954	USO1_HUMAN	0.97378	1.01	0.00432225
sp|Q9BV20|MTNA_HUMAN Methylthioribose-1-phosphate isomerase OS=Homo sapiens GN=MRI1 PE=1 SV=1	1152	782	MTNA_HUMAN	0.97638	1.01299	0.00560661
sp|O00429-2|DNM1L_HUMAN Isoform 4 of Dynamin-1-like protein OS=Homo sapiens GN=DNM1L	1153	273	DNM1L_HUMAN	0.98053	1.00297	0.00128841
sp|P27105|STOM_HUMAN Erythrocyte band 7 integral membrane protein OS=Homo sapiens GN=STOM PE=1 SV=3	1154	690	STOM_HUMAN	0.98361	1.00715	0.00309247
UBX domain-containing protein 1 OS=Homo sapiens GN=UBXN1 PE=1 SV=2	1155	1009	UBXN1_HUMAN	0.98438	0.995826	-0.00181649
sp|O95747|OXSR1_HUMAN Serine/threonine-protein kinase OSR1 OS=Homo sapiens GN=OXSR1 PE=1 SV=1	1156	750	OXSR1_HUMAN	0.98476	0.997289	-0.00117906
sp|Q14019|COTL1_HUMAN Coactosin-like protein OS=Homo sapiens GN=COTL1 PE=1 SV=3	1157	522	COTL1_HUMAN	0.98503	0.999249	-0.000326445
sp|O75340-2|PDCD6_HUMAN Isoform 2 of Programmed cell death protein 6 OS=Homo sapiens GN=PDCD6	1158	636	PDCD6_HUMAN	0.98518	1.00698	0.00302276
sp|O00425|IF2B3_HUMAN Insulin-like growth factor 2 mRNA-binding protein 3 OS=Homo sapiens GN=IGF2BP3 PE=1 SV=2	1159	665	IF2B3_HUMAN	0.9874	1.00291	0.00125983
sp|Q96B26|EXOS8_HUMAN Exosome complex component RRP43 OS=Homo sapiens GN=EXOSC8 PE=1 SV=1	1160	592	EXOS8_HUMAN	0.98766	0.994362	-0.00245555
40S ribosomal protein S10 OS=Homo sapiens GN=RPS10 PE=1 SV=1	1161	305	RS10_HUMAN	0.98775	0.998664	-0.00058068
sp|P49821-2|NDUV1_HUMAN Isoform 2 of NADH dehydrogenase [ubiquinone] flavoprotein 1, mitochondrial OS=Homo sapiens GN=NDUFV1	1162	1051	NDUV1_HUMAN	0.98959	1.00272	0.00117946
sp|P08621-2|RU17_HUMAN Isoform 2 of U1 small nuclear ribonucleoprotein 70 kDa OS=Homo sapiens GN=SNRNP70	1163	997	RU17_HUMAN	0.99058	1.00036	0.000155854
Heat shock factor-binding protein 1 OS=Homo sapiens GN=HSBP1 PE=1 SV=1	1164	1089	HSBP1_HUMAN	0.99235	1.00062	0.000270634
NEDD8-conjugating enzyme Ubc12 OS=Homo sapiens GN=UBE2M PE=1 SV=1	1165	569	UBC12_HUMAN	0.99488	1.00071	0.000309976
SPRY domain-containing protein 4 OS=Homo sapiens GN=SPRYD4 PE=1 SV=2	1166	1130	SPRY4_HUMAN	0.99585	1.00093	0.000404271
sp|Q8WXF1-2|PSPC1_HUMAN Isoform 2 of Paraspeckle component 1 OS=Homo sapiens GN=PSPC1	1167	510	PSPC1_HUMAN	0.9967	1.00186	0.00080733
sp|P62158|CALM_HUMAN Calmodulin OS=Homo sapiens GN=CALM1 PE=1 SV=2	1168	224	CALM_HUMAN	0.99822	1.00034	0.000146058
sp|O15294-2|OGT1_HUMAN Isoform 2 of UDP-N-acetylglucosamine--peptide N-acetylglucosaminyltransferase 110 kDa subunit OS=Homo sapiens GN=OGT	1169	927	OGT1_HUMAN	0.99899	0.999628	-0.00016147

## Sheet: Diff. expressed prot (n=112)
Protein name	Uniprot Accession	Row	Index	Peak Name	p-value	Fold Change	Log (Fold Change)
sp|Q8WXE9-3|STON2_HUMAN Isoform 2 of Stonin-2 OS=Homo sapiens GN=STON2	Q8WXE9	3	1064	STON2_HUMAN	1.779e-10	10.0337	1.00146
Carboxypeptidase A4 OS=Homo sapiens GN=CPA4 PE=1 SV=2	Q9UI42	246	1120	CBPA4_HUMAN	0.00979	9.16623	0.962191
sp|A0AVT1|UBA6_HUMAN Ubiquitin-like modifier-activating enzyme 6 OS=Homo sapiens GN=UBA6 PE=1 SV=1	A0AVT1	114	1109	UBA6_HUMAN	0.0008	6.82144	0.833876
sp|P02768|ALBU_HUMAN Serum albumin OS=Homo sapiens GN=ALB PE=1 SV=2	P02768	201	108	ALBU_HUMAN	0.0043	6.42893	0.808138
Sperm protein associated with the nucleus on the X chromosome B/F OS=Homo sapiens GN=SPANXB1 PE=2 SV=1	Q9NS25	7	984	SPNXB_HUMAN	3.6473e-09	5.90545	0.771253
sp|Q9GZP8-2|IMUP_HUMAN Isoform 2 of Immortalization up-regulated protein OS=Homo sapiens GN=IMUP	Q9GZP8	29	725	IMUP_HUMAN	3.1497e-06	5.48535	0.739205
Perilipin-2 OS=Homo sapiens GN=PLIN2 PE=1 SV=2	Q99541	9	699	PLIN2_HUMAN	6.3121e-09	5.47763	0.738592
Importin subunit alpha-1 OS=Homo sapiens GN=KPNA2 PE=1 SV=1	P52292	23	159	IMA1_HUMAN	8.7045e-07	4.14663	0.617695
Olfactory receptor 5AC2 OS=Homo sapiens GN=OR5AC2 PE=3 SV=2	Q9NZP5	31	1151	O5AC2_HUMAN	3.3785e-06	3.73232	0.571978
sp|O43790|KRT86_HUMAN Keratin, type II cuticular Hb6 OS=Homo sapiens GN=KRT86 PE=1 SV=1	O43790	130	3	KRT86_HUMAN	0.00139	3.53357	0.548214
sp|P11388-2|TOP2A_HUMAN Isoform 2 of DNA topoisomerase 2-alpha OS=Homo sapiens GN=TOP2A	P11388	59	601	TOP2A_HUMAN	5.7847e-05	3.18599	0.503245
sp|Q92665|RT31_HUMAN 28S ribosomal protein S31, mitochondrial OS=Homo sapiens GN=MRPS31 PE=1 SV=3	Q92665	338	768	RT31_HUMAN	0.0315	2.93193	0.467154
sp|Q9HCU5|PREB_HUMAN Prolactin regulatory element-binding protein OS=Homo sapiens GN=PREB PE=1 SV=2	Q9HCU5	330	902	PREB_HUMAN	0.02869	2.64558	0.42252
sp|Q01085-2|TIAR_HUMAN Isoform 2 of Nucleolysin TIAR OS=Homo sapiens GN=TIAL1	Q01085	372	1108	TIAR_HUMAN	0.04683	2.44043	0.387466
sp|O94925-3|GLSK_HUMAN Isoform 3 of Glutaminase kidney isoform, mitochondrial OS=Homo sapiens GN=GLS	O94925	66	550	GLSK_HUMAN	8.2281e-05	2.39699	0.379665
sp|P60903|S10AA_HUMAN Protein S100-A10 OS=Homo sapiens GN=S100A10 PE=1 SV=2	P60903	122	464	S10AA_HUMAN	0.00101	2.30636	0.362927
Signal recognition particle receptor subunit beta OS=Homo sapiens GN=SRPRB PE=1 SV=3	Q9Y5M8	281	1052	SRPRB_HUMAN	0.01645	2.18574	0.339599
sp|Q03135|CAV1_HUMAN Caveolin-1 OS=Homo sapiens GN=CAV1 PE=1 SV=4	Q03135	72	364	CAV1_HUMAN	0.00011	2.11251	0.324798
sp|P35610-2|SOAT1_HUMAN Isoform 2 of Sterol O-acyltransferase 1 OS=Homo sapiens GN=SOAT1	P35610	233	1047	SOAT1_HUMAN	0.00813	2.07031	0.316035
sp|O75369-2|FLNB_HUMAN Isoform 2 of Filamin-B OS=Homo sapiens GN=FLNB	O75369	17	39	FLNB_HUMAN	2.7503e-07	2.06952	0.315871
Thioredoxin-related transmembrane protein 2 OS=Homo sapiens GN=TMX2 PE=1 SV=1	Q9Y320	314	1114	TMX2_HUMAN	0.02268	1.98749	0.298305
sp|P07942|LAMB1_HUMAN Laminin subunit beta-1 OS=Homo sapiens GN=LAMB1 PE=1 SV=2	P07942	124	639	LAMB1_HUMAN	0.00106	1.94128	0.288087
Annexin A6 OS=Homo sapiens GN=ANXA6 PE=1 SV=3	P08133	102	192	ANXA6_HUMAN	0.00056	1.92864	0.285252
Isoform 4 of ATP synthase subunit f, mitochondrial OS=Homo sapiens GN=ATP5J2	P56134	350	1090	ATPK_HUMAN	0.0374	1.89717	0.278106
sp|Q9H5Q4|TFB2M_HUMAN Dimethyladenosine transferase 2, mitochondrial OS=Homo sapiens GN=TFB2M PE=1 SV=1	Q9H5Q4	258	830	TFB2M_HUMAN	0.01223	1.85022	0.267223
Uridine-cytidine kinase 2 OS=Homo sapiens GN=UCK2 PE=1 SV=1	Q9BZX2	367	948	UCK2_HUMAN	0.04309	1.84521	0.266045
BH3-interacting domain death agonist OS=Homo sapiens GN=BID PE=1 SV=1	P55957	347	1153	BID_HUMAN	0.0364	1.83514	0.263668
Eukaryotic translation initiation factor 4B OS=Homo sapiens GN=EIF4B PE=1 SV=2	P23588	287	800	IF4B_HUMAN	0.01746	1.78764	0.25228
sp|Q14444-2|CAPR1_HUMAN Isoform 2 of Caprin-1 OS=Homo sapiens GN=CAPRIN1	Q14444	76	536	CAPR1_HUMAN	0.00013	1.73028	0.238116
sp|P02786|TFR1_HUMAN Transferrin receptor protein 1 OS=Homo sapiens GN=TFRC PE=1 SV=2	P02786	212	956	TFR1_HUMAN	0.0052	1.70561	0.231878
sp|Q6NZI2|PTRF_HUMAN Polymerase I and transcript release factor OS=Homo sapiens GN=PTRF PE=1 SV=1	Q6NZI2	335	447	PTRF_HUMAN	0.03103	1.65548	0.218924
sp|Q92979|NEP1_HUMAN Ribosomal RNA small subunit methyltransferase NEP1 OS=Homo sapiens GN=EMG1 PE=1 SV=4	Q92979	240	582	NEP1_HUMAN	0.00922	1.65161	0.217909
Cancer/testis antigen family 45 member A3 OS=Homo sapiens GN=CT45A3 PE=1 SV=1	Q8NHU0	234	846	CT453_HUMAN	0.00821	1.6382	0.214368
Oxygen-dependent coproporphyrinogen-III oxidase, mitochondrial OS=Homo sapiens GN=CPOX PE=1 SV=3	P36551	364	502	HEM6_HUMAN	0.04178	1.63529	0.213595
sp|Q15907-2|RB11B_HUMAN Isoform 2 of Ras-related protein Rab-11B OS=Homo sapiens GN=RAB11B	Q15907	231	655	RB11B_HUMAN	0.00776	1.61854	0.209123
DNA-directed RNA polymerases I and III subunit RPAC1 OS=Homo sapiens GN=POLR1C PE=1 SV=1	O15160	327	1079	RPAC1_HUMAN	0.02632	1.60635	0.205841
Transmembrane protein 33 OS=Homo sapiens GN=TMEM33 PE=1 SV=2	P57088	272	641	TMM33_HUMAN	0.01493	1.5746	0.197169
sp|Q8WW12-2|PCNP_HUMAN Isoform 2 of PEST proteolytic signal-containing nuclear protein OS=Homo sapiens GN=PCNP	Q8WW12	325	849	PCNP_HUMAN	0.026	1.56259	0.193846
sp|O15144|ARPC2_HUMAN Actin-related protein 2/3 complex subunit 2 OS=Homo sapiens GN=ARPC2 PE=1 SV=1	O15144	370	466	ARPC2_HUMAN	0.04417	1.52162	0.182307
sp|P55884-2|EIF3B_HUMAN Isoform 2 of Eukaryotic translation initiation factor 3 subunit B OS=Homo sapiens GN=EIF3B	P55884	95	976	EIF3B_HUMAN	0.00035	1.51559	0.180583
Protein-glutamine gamma-glutamyltransferase 2 OS=Homo sapiens GN=TGM2 PE=1 SV=2	P21980	36	259	TGM2_HUMAN	7.2028e-06	1.51293	0.179818
sp|Q6UVK1|CSPG4_HUMAN Chondroitin sulfate proteoglycan 4 OS=Homo sapiens GN=CSPG4 PE=1 SV=2	Q6UVK1	215	493	CSPG4_HUMAN	0.00547	0.666415	-0.176255
Rho guanine nucleotide exchange factor 1 OS=Homo sapiens GN=ARHGEF1 PE=1 SV=2	Q92888	278	381	ARHG1_HUMAN	0.01611	0.665192	-0.177053
sp|Q13404|UB2V1_HUMAN Ubiquitin-conjugating enzyme E2 variant 1 OS=Homo sapiens GN=UBE2V1 PE=1 SV=2	Q13404	315	545	UB2V1_HUMAN	0.02307	0.661141	-0.179706
sp|Q96S52-2|PIGS_HUMAN Isoform 2 of GPI transamidase component PIG-S OS=Homo sapiens GN=PIGS	Q96S52	348	490	PIGS_HUMAN	0.03664	0.659978	-0.18047
sp|P46940|IQGA1_HUMAN Ras GTPase-activating-like protein IQGAP1 OS=Homo sapiens GN=IQGAP1 PE=1 SV=1	P46940	252	248	IQGA1_HUMAN	0.01172	0.650015	-0.187077
sp|Q07065|CKAP4_HUMAN Cytoskeleton-associated protein 4 OS=Homo sapiens GN=CKAP4 PE=1 SV=2	Q07065	104	611	CKAP4_HUMAN	0.00059	0.6482	-0.188291
sp|P07686|HEXB_HUMAN Beta-hexosaminidase subunit beta OS=Homo sapiens GN=HEXB PE=1 SV=3	P07686	286	1086	HEXB_HUMAN	0.0174	0.644887	-0.190517
sp|P04792|HSPB1_HUMAN Heat shock protein beta-1 OS=Homo sapiens GN=HSPB1 PE=1 SV=2	P04792	129	288	HSPB1_HUMAN	0.00133	0.644096	-0.191049
sp|Q5JWF2-2|GNAS1_HUMAN Isoform XLas-2 of Guanine nucleotide-binding protein G(s) subunit alpha isoforms XLas OS=Homo sapiens GN=GNAS	Q5JWF2	276	316	GNAS1_HUMAN	0.01568	0.642405	-0.192191
sp|P68032|ACTC_HUMAN Actin, alpha cardiac muscle 1 OS=Homo sapiens GN=ACTC1 PE=1 SV=1	P68032	354	29	ACTC_HUMAN	0.039	0.636499	-0.196202
UPF0160 protein MYG1, mitochondrial OS=Homo sapiens GN=C12orf10 PE=1 SV=2	Q9HB07	282	928	MYG1_HUMAN	0.01666	0.632717	-0.198791
sp|Q9NZ01|TECR_HUMAN Very-long-chain enoyl-CoA reductase OS=Homo sapiens GN=TECR PE=1 SV=1	Q9NZ01	158	695	TECR_HUMAN	0.00221	0.629784	-0.200809
sp|P15144|AMPN_HUMAN Aminopeptidase N OS=Homo sapiens GN=ANPEP PE=1 SV=4	P15144	60	184	AMPN_HUMAN	5.8036e-05	0.627607	-0.202312
sp|Q92616|GCN1L_HUMAN Translational activator GCN1 OS=Homo sapiens GN=GCN1L1 PE=1 SV=6	Q92616	172	178	GCN1L_HUMAN	0.00271	0.627573	-0.202335
sp|P16403|H12_HUMAN Histone H1.2 OS=Homo sapiens GN=HIST1H1C PE=1 SV=2	P16403	45	153	H12_HUMAN	1.5276e-05	0.620854	-0.207011
sp|O75475|PSIP1_HUMAN PC4 and SFRS1-interacting protein OS=Homo sapiens GN=PSIP1 PE=1 SV=1	O75475	100	698	PSIP1_HUMAN	0.00051	0.617086	-0.209654
sp|Q14980-2|NUMA1_HUMAN Isoform 2 of Nuclear mitotic apparatus protein 1 OS=Homo sapiens GN=NUMA1	Q14980	339	277	NUMA1_HUMAN	0.03316	0.616971	-0.209735
sp|P16401|H15_HUMAN Histone H1.5 OS=Homo sapiens GN=HIST1H1B PE=1 SV=3	P16401	2	169	H15_HUMAN	1.1269e-10	0.616217	-0.210266
Replication factor C subunit 2 OS=Homo sapiens GN=RFC2 PE=1 SV=3	P35250	197	1002	RFC2_HUMAN	0.00404	0.615866	-0.210514
sp|O00154-5|BACH_HUMAN Isoform 5 of Cytosolic acyl coenzyme A thioester hydrolase OS=Homo sapiens GN=ACOT7	O00154	15	567	BACH_HUMAN	1.1185e-07	0.608331	-0.21586
sp|P14174|MIF_HUMAN Macrophage migration inhibitory factor OS=Homo sapiens GN=MIF PE=1 SV=4	P14174	57	396	MIF_HUMAN	4.825e-05	0.607592	-0.216388
sp|P00568|KAD1_HUMAN Adenylate kinase isoenzyme 1 OS=Homo sapiens GN=AK1 PE=1 SV=3	P00568	148	719	KAD1_HUMAN	0.0019	0.600676	-0.22136
sp|P52209-2|6PGD_HUMAN Isoform 2 of 6-phosphogluconate dehydrogenase, decarboxylating OS=Homo sapiens GN=PGD	P52209	170	679	6PGD_HUMAN	0.00257	0.600235	-0.221679
sp|Q9NQW7-2|XPP1_HUMAN Isoform 2 of Xaa-Pro aminopeptidase 1 OS=Homo sapiens GN=XPNPEP1	Q9NQW7	306	1044	XPP1_HUMAN	0.02126	0.595958	-0.224784
sp|O43488|ARK72_HUMAN Aflatoxin B1 aldehyde reductase member 2 OS=Homo sapiens GN=AKR7A2 PE=1 SV=3	O43488	112	786	ARK72_HUMAN	0.0008	0.595856	-0.224859
sp|Q13724|MOGS_HUMAN Mannosyl-oligosaccharide glucosidase OS=Homo sapiens GN=MOGS PE=1 SV=5	Q13724	332	314	MOGS_HUMAN	0.02983	0.591238	-0.228238
Copine-1 OS=Homo sapiens GN=CPNE1 PE=1 SV=1	Q99829	186	1003	CPNE1_HUMAN	0.00328	0.588929	-0.229937
Gelsolin OS=Homo sapiens GN=GSN PE=1 SV=1	P06396	243	279	GELS_HUMAN	0.00962	0.582538	-0.234676
sp|Q9UKM9-2|RALY_HUMAN Isoform 1 of RNA-binding protein Raly OS=Homo sapiens GN=RALY	Q9UKM9	205	579	RALY_HUMAN	0.00462	0.579433	-0.236997
sp|P13645|K1C10_HUMAN Keratin, type I cytoskeletal 10 OS=Homo sapiens GN=KRT10 PE=1 SV=6	P13645	356	617	K1C10_HUMAN	0.03951	0.57758	-0.238388
sp|Q14839-2|CHD4_HUMAN Isoform 2 of Chromodomain-helicase-DNA-binding protein 4 OS=Homo sapiens GN=CHD4	Q14839	204	862	CHD4_HUMAN	0.00457	0.563081	-0.249429
sp|P49366-3|DHYS_HUMAN Isoform 3 of Deoxyhypusine synthase OS=Homo sapiens GN=DHPS	P49366	275	685	DHYS_HUMAN	0.01559	0.555845	-0.255046
sp|P49588|SYAC_HUMAN Alanine--tRNA ligase, cytoplasmic OS=Homo sapiens GN=AARS PE=1 SV=2	P49588	209	246	SYAC_HUMAN	0.00508	0.552641	-0.257557
sp|O00159-2|MYO1C_HUMAN Isoform 2 of Unconventional myosin-Ic OS=Homo sapiens GN=MYO1C	O00159	162	743	MYO1C_HUMAN	0.00235	0.551776	-0.258237
sp|P30626-2|SORCN_HUMAN Isoform 2 of Sorcin OS=Homo sapiens GN=SRI	P30626	181	899	SORCN_HUMAN	0.00303	0.551222	-0.258674
sp|Q9Y696|CLIC4_HUMAN Chloride intracellular channel protein 4 OS=Homo sapiens GN=CLIC4 PE=1 SV=4	Q9Y696	153	609	CLIC4_HUMAN	0.0021	0.549168	-0.260295
sp|Q96C86|DCPS_HUMAN m7GpppX diphosphatase OS=Homo sapiens GN=DCPS PE=1 SV=2	Q96C86	28	672	DCPS_HUMAN	3.1351e-06	0.547101	-0.261932
sp|O75494-2|SRS10_HUMAN Isoform 2 of Serine/arginine-rich splicing factor 10 OS=Homo sapiens GN=SRSF10	O75494	362	791	SRS10_HUMAN	0.04118	0.544448	-0.264044
sp|P23381|SYWC_HUMAN Tryptophan--tRNA ligase, cytoplasmic OS=Homo sapiens GN=WARS PE=1 SV=2	P23381	14	180	SYWC_HUMAN	6.6351e-08	0.542725	-0.26542
Parathymosin OS=Homo sapiens GN=PTMS PE=1 SV=2	P20962	67	892	PTMS_HUMAN	9.9389e-05	0.538866	-0.268519
D-3-phosphoglycerate dehydrogenase OS=Homo sapiens GN=PHGDH PE=1 SV=4	O43175	8	174	SERA_HUMAN	4.129e-09	0.529303	-0.276296
Sterol-4-alpha-carboxylate 3-dehydrogenase, decarboxylating OS=Homo sapiens GN=NSDHL PE=1 SV=2	Q15738	210	1121	NSDHL_HUMAN	0.00509	0.528695	-0.276795
sp|O75251|NDUS7_HUMAN NADH dehydrogenase [ubiquinone] iron-sulfur protein 7, mitochondrial OS=Homo sapiens GN=NDUFS7 PE=1 SV=3	O75251	137	616	NDUS7_HUMAN	0.00157	0.522492	-0.281921
sp|Q7Z6Z7-2|HUWE1_HUMAN Isoform 2 of E3 ubiquitin-protein ligase HUWE1 OS=Homo sapiens GN=HUWE1	Q7Z6Z7	198	883	HUWE1_HUMAN	0.00411	0.521251	-0.282953
Secernin-1 OS=Homo sapiens GN=SCRN1 PE=1 SV=2	Q12765	132	799	SCRN1_HUMAN	0.00144	0.517471	-0.286114
Protein S100-A13 OS=Homo sapiens GN=S100A13 PE=1 SV=1	Q99584	56	341	S10AD_HUMAN	4.5024e-05	0.51396	-0.28907
sp|P49327|FAS_HUMAN Fatty acid synthase OS=Homo sapiens GN=FASN PE=1 SV=3	P49327	13	96	FAS_HUMAN	5.2327e-08	0.511833	-0.290871
Rho GDP-dissociation inhibitor 1 OS=Homo sapiens GN=ARHGDIA PE=1 SV=3	P52565	358	345	GDIR1_HUMAN	0.04009	0.504586	-0.297065
Serine/threonine-protein phosphatase 2A catalytic subunit alpha isoform OS=Homo sapiens GN=PPP2CA PE=1 SV=1	P67775	297	1054	PP2AA_HUMAN	0.01922	0.502358	-0.298987
sp|P62841|RS15_HUMAN 40S ribosomal protein S15 OS=Homo sapiens GN=RPS15 PE=1 SV=2	P62841	225	265	RS15_HUMAN	0.00621	0.494328	-0.305984
sp|P49189|AL9A1_HUMAN 4-trimethylaminobutyraldehyde dehydrogenase OS=Homo sapiens GN=ALDH9A1 PE=1 SV=3	P49189	242	904	AL9A1_HUMAN	0.00952	0.490259	-0.309575
sp|Q92522|H1X_HUMAN Histone H1x OS=Homo sapiens GN=H1FX PE=1 SV=1	Q92522	97	758	H1X_HUMAN	0.0004	0.486904	-0.312557
sp|Q96QK1|VPS35_HUMAN Vacuolar protein sorting-associated protein 35 OS=Homo sapiens GN=VPS35 PE=1 SV=2	Q96QK1	298	772	VPS35_HUMAN	0.01943	0.475448	-0.322897
sp|P35221|CTNA1_HUMAN Catenin alpha-1 OS=Homo sapiens GN=CTNNA1 PE=1 SV=1	P35221	271	244	CTNA1_HUMAN	0.01476	0.471047	-0.326936
Ubiquitin thioesterase OTUB1 OS=Homo sapiens GN=OTUB1 PE=1 SV=2	Q96FW1	341	705	OTUB1_HUMAN	0.03423	0.458503	-0.338658
sp|O43156|TTI1_HUMAN TELO2-interacting protein 1 homolog OS=Homo sapiens GN=TTI1 PE=1 SV=3	O43156	135	663	TTI1_HUMAN	0.0015	0.453607	-0.343321
sp|P07305-2|H10_HUMAN Isoform 2 of Histone H1.0 OS=Homo sapiens GN=H1F0	P07305	48	754	H10_HUMAN	1.9475e-05	0.452351	-0.344525
L-xylulose reductase OS=Homo sapiens GN=DCXR PE=1 SV=2	Q7Z4W1	179	1148	DCXR_HUMAN	0.00298	0.426652	-0.369926
Small nuclear ribonucleoprotein E OS=Homo sapiens GN=SNRPE PE=1 SV=1	P62304	336	1134	RUXE_HUMAN	0.03113	0.423344	-0.373307
Heterochromatin protein 1-binding protein 3 OS=Homo sapiens GN=HP1BP3 PE=1 SV=1	Q5SSJ5	39	587	HP1B3_HUMAN	9.6279e-06	0.417927	-0.3789
sp|O15371-2|EIF3D_HUMAN Isoform 2 of Eukaryotic translation initiation factor 3 subunit D OS=Homo sapiens GN=EIF3D	O15371	279	465	EIF3D_HUMAN	0.01631	0.406126	-0.391339
sp|Q6YHK3-4|CD109_HUMAN Isoform 4 of CD109 antigen OS=Homo sapiens GN=CD109	Q6YHK3	101	210	CD109_HUMAN	0.00052	0.398148	-0.399956
Sulfate transporter OS=Homo sapiens GN=SLC26A2 PE=1 SV=2	P50443	213	878	S26A2_HUMAN	0.00532	0.397109	-0.40109
UDP-glucose 4-epimerase OS=Homo sapiens GN=GALE PE=1 SV=2	Q14376	378	913	GALE_HUMAN	0.0484	0.377967	-0.422546
sp|Q92974-2|ARHG2_HUMAN Isoform 2 of Rho guanine nucleotide exchange factor 2 OS=Homo sapiens GN=ARHGEF2	Q92974	118	1093	ARHG2_HUMAN	0.0009	0.370901	-0.430742
sp|Q99598|TSNAX_HUMAN Translin-associated protein X OS=Homo sapiens GN=TSNAX PE=1 SV=1	Q99598	159	544	TSNAX_HUMAN	0.00223	0.353094	-0.45211
sp|Q9BX68|HINT2_HUMAN Histidine triad nucleotide-binding protein 2, mitochondrial OS=Homo sapiens GN=HINT2 PE=1 SV=1	Q9BX68	253	1076	HINT2_HUMAN	0.01185	0.324099	-0.489322
sp|P11216|PYGB_HUMAN Glycogen phosphorylase, brain form OS=Homo sapiens GN=PYGB PE=1 SV=5	P11216	5	57	PYGB_HUMAN	2.5024e-10	0.276158	-0.558842
sp|Q3LXA3-2|DHAK_HUMAN Isoform 2 of Bifunctional ATP-dependent dihydroxyacetone kinase/FAD-AMP lyase (cyclizing) OS=Homo sapiens GN=DAK	Q3LXA3	291	715	DHAK_HUMAN	0.01854	0.265601	-0.57577
sp|P47895|AL1A3_HUMAN Aldehyde dehydrogenase family 1 member A3 OS=Homo sapiens GN=ALDH1A3 PE=1 SV=2	P47895	6	234	AL1A3_HUMAN	3.6581e-10	0.2654	-0.5761
Variable charge X-linked protein 3 OS=Homo sapiens GN=VCX3A PE=2 SV=1	Q9NNX9	24	1163	VCX3_HUMAN	9.1738e-07	0.237096	-0.625077

## Sheet: Up-regulated prot (n=41)
Protein name	Uniprot Accession	Row	Index	Peak Name	p-value	Fold Change	Log (Fold Change)
sp|Q8WXE9-3|STON2_HUMAN Isoform 2 of Stonin-2 OS=Homo sapiens GN=STON2	Q8WXE9	3	1064	STON2_HUMAN	1.779e-10	10.0337	1.00146
Carboxypeptidase A4 OS=Homo sapiens GN=CPA4 PE=1 SV=2	Q9UI42	246	1120	CBPA4_HUMAN	0.00979	9.16623	0.962191
sp|A0AVT1|UBA6_HUMAN Ubiquitin-like modifier-activating enzyme 6 OS=Homo sapiens GN=UBA6 PE=1 SV=1	A0AVT1	114	1109	UBA6_HUMAN	0.0008	6.82144	0.833876
sp|P02768|ALBU_HUMAN Serum albumin OS=Homo sapiens GN=ALB PE=1 SV=2	P02768	201	108	ALBU_HUMAN	0.0043	6.42893	0.808138
Sperm protein associated with the nucleus on the X chromosome B/F OS=Homo sapiens GN=SPANXB1 PE=2 SV=1	Q9NS25	7	984	SPNXB_HUMAN	3.6473e-09	5.90545	0.771253
sp|Q9GZP8-2|IMUP_HUMAN Isoform 2 of Immortalization up-regulated protein OS=Homo sapiens GN=IMUP	Q9GZP8	29	725	IMUP_HUMAN	3.1497e-06	5.48535	0.739205
Perilipin-2 OS=Homo sapiens GN=PLIN2 PE=1 SV=2	Q99541	9	699	PLIN2_HUMAN	6.3121e-09	5.47763	0.738592
Importin subunit alpha-1 OS=Homo sapiens GN=KPNA2 PE=1 SV=1	P52292	23	159	IMA1_HUMAN	8.7045e-07	4.14663	0.617695
Olfactory receptor 5AC2 OS=Homo sapiens GN=OR5AC2 PE=3 SV=2	Q9NZP5	31	1151	O5AC2_HUMAN	3.3785e-06	3.73232	0.571978
sp|O43790|KRT86_HUMAN Keratin, type II cuticular Hb6 OS=Homo sapiens GN=KRT86 PE=1 SV=1	O43790	130	3	KRT86_HUMAN	0.00139	3.53357	0.548214
sp|P11388-2|TOP2A_HUMAN Isoform 2 of DNA topoisomerase 2-alpha OS=Homo sapiens GN=TOP2A	P11388	59	601	TOP2A_HUMAN	5.7847e-05	3.18599	0.503245
sp|Q92665|RT31_HUMAN 28S ribosomal protein S31, mitochondrial OS=Homo sapiens GN=MRPS31 PE=1 SV=3	Q92665	338	768	RT31_HUMAN	0.0315	2.93193	0.467154
sp|Q9HCU5|PREB_HUMAN Prolactin regulatory element-binding protein OS=Homo sapiens GN=PREB PE=1 SV=2	Q9HCU5	330	902	PREB_HUMAN	0.02869	2.64558	0.42252
sp|Q01085-2|TIAR_HUMAN Isoform 2 of Nucleolysin TIAR OS=Homo sapiens GN=TIAL1	Q01085	372	1108	TIAR_HUMAN	0.04683	2.44043	0.387466
sp|O94925-3|GLSK_HUMAN Isoform 3 of Glutaminase kidney isoform, mitochondrial OS=Homo sapiens GN=GLS	O94925	66	550	GLSK_HUMAN	8.2281e-05	2.39699	0.379665
sp|P60903|S10AA_HUMAN Protein S100-A10 OS=Homo sapiens GN=S100A10 PE=1 SV=2	P60903	122	464	S10AA_HUMAN	0.00101	2.30636	0.362927
Signal recognition particle receptor subunit beta OS=Homo sapiens GN=SRPRB PE=1 SV=3	Q9Y5M8	281	1052	SRPRB_HUMAN	0.01645	2.18574	0.339599
sp|Q03135|CAV1_HUMAN Caveolin-1 OS=Homo sapiens GN=CAV1 PE=1 SV=4	Q03135	72	364	CAV1_HUMAN	0.00011	2.11251	0.324798
sp|P35610-2|SOAT1_HUMAN Isoform 2 of Sterol O-acyltransferase 1 OS=Homo sapiens GN=SOAT1	P35610	233	1047	SOAT1_HUMAN	0.00813	2.07031	0.316035
sp|O75369-2|FLNB_HUMAN Isoform 2 of Filamin-B OS=Homo sapiens GN=FLNB	O75369	17	39	FLNB_HUMAN	2.7503e-07	2.06952	0.315871
Thioredoxin-related transmembrane protein 2 OS=Homo sapiens GN=TMX2 PE=1 SV=1	Q9Y320	314	1114	TMX2_HUMAN	0.02268	1.98749	0.298305
sp|P07942|LAMB1_HUMAN Laminin subunit beta-1 OS=Homo sapiens GN=LAMB1 PE=1 SV=2	P07942	124	639	LAMB1_HUMAN	0.00106	1.94128	0.288087
Annexin A6 OS=Homo sapiens GN=ANXA6 PE=1 SV=3	P08133	102	192	ANXA6_HUMAN	0.00056	1.92864	0.285252
Isoform 4 of ATP synthase subunit f, mitochondrial OS=Homo sapiens GN=ATP5J2	P56134	350	1090	ATPK_HUMAN	0.0374	1.89717	0.278106
sp|Q9H5Q4|TFB2M_HUMAN Dimethyladenosine transferase 2, mitochondrial OS=Homo sapiens GN=TFB2M PE=1 SV=1	Q9H5Q4	258	830	TFB2M_HUMAN	0.01223	1.85022	0.267223
Uridine-cytidine kinase 2 OS=Homo sapiens GN=UCK2 PE=1 SV=1	Q9BZX2	367	948	UCK2_HUMAN	0.04309	1.84521	0.266045
BH3-interacting domain death agonist OS=Homo sapiens GN=BID PE=1 SV=1	P55957	347	1153	BID_HUMAN	0.0364	1.83514	0.263668
Eukaryotic translation initiation factor 4B OS=Homo sapiens GN=EIF4B PE=1 SV=2	P23588	287	800	IF4B_HUMAN	0.01746	1.78764	0.25228
sp|Q14444-2|CAPR1_HUMAN Isoform 2 of Caprin-1 OS=Homo sapiens GN=CAPRIN1	Q14444	76	536	CAPR1_HUMAN	0.00013	1.73028	0.238116
sp|P02786|TFR1_HUMAN Transferrin receptor protein 1 OS=Homo sapiens GN=TFRC PE=1 SV=2	P02786	212	956	TFR1_HUMAN	0.0052	1.70561	0.231878
sp|Q6NZI2|PTRF_HUMAN Polymerase I and transcript release factor OS=Homo sapiens GN=PTRF PE=1 SV=1	Q6NZI2	335	447	PTRF_HUMAN	0.03103	1.65548	0.218924
sp|Q92979|NEP1_HUMAN Ribosomal RNA small subunit methyltransferase NEP1 OS=Homo sapiens GN=EMG1 PE=1 SV=4	Q92979	240	582	NEP1_HUMAN	0.00922	1.65161	0.217909
Cancer/testis antigen family 45 member A3 OS=Homo sapiens GN=CT45A3 PE=1 SV=1	Q8NHU0	234	846	CT453_HUMAN	0.00821	1.6382	0.214368
Oxygen-dependent coproporphyrinogen-III oxidase, mitochondrial OS=Homo sapiens GN=CPOX PE=1 SV=3	P36551	364	502	HEM6_HUMAN	0.04178	1.63529	0.213595
sp|Q15907-2|RB11B_HUMAN Isoform 2 of Ras-related protein Rab-11B OS=Homo sapiens GN=RAB11B	Q15907	231	655	RB11B_HUMAN	0.00776	1.61854	0.209123
DNA-directed RNA polymerases I and III subunit RPAC1 OS=Homo sapiens GN=POLR1C PE=1 SV=1	O15160	327	1079	RPAC1_HUMAN	0.02632	1.60635	0.205841
Transmembrane protein 33 OS=Homo sapiens GN=TMEM33 PE=1 SV=2	P57088	272	641	TMM33_HUMAN	0.01493	1.5746	0.197169
sp|Q8WW12-2|PCNP_HUMAN Isoform 2 of PEST proteolytic signal-containing nuclear protein OS=Homo sapiens GN=PCNP	Q8WW12	325	849	PCNP_HUMAN	0.026	1.56259	0.193846
sp|O15144|ARPC2_HUMAN Actin-related protein 2/3 complex subunit 2 OS=Homo sapiens GN=ARPC2 PE=1 SV=1	O15144	370	466	ARPC2_HUMAN	0.04417	1.52162	0.182307
sp|P55884-2|EIF3B_HUMAN Isoform 2 of Eukaryotic translation initiation factor 3 subunit B OS=Homo sapiens GN=EIF3B	P55884	95	976	EIF3B_HUMAN	0.00035	1.51559	0.180583
Protein-glutamine gamma-glutamyltransferase 2 OS=Homo sapiens GN=TGM2 PE=1 SV=2	P21980	36	259	TGM2_HUMAN	7.2028e-06	1.51293	0.179818

## Sheet: Down-regulated prot (n=71)
Protein name	Uniprot Accession	Row	Index	Peak Name	p-value	Fold Change	Log (Fold Change)
sp|Q6UVK1|CSPG4_HUMAN Chondroitin sulfate proteoglycan 4 OS=Homo sapiens GN=CSPG4 PE=1 SV=2	Q6UVK1	215	493	CSPG4_HUMAN	0.00547	0.666415	-0.176255
Rho guanine nucleotide exchange factor 1 OS=Homo sapiens GN=ARHGEF1 PE=1 SV=2	Q92888	278	381	ARHG1_HUMAN	0.01611	0.665192	-0.177053
sp|Q13404|UB2V1_HUMAN Ubiquitin-conjugating enzyme E2 variant 1 OS=Homo sapiens GN=UBE2V1 PE=1 SV=2	Q13404	315	545	UB2V1_HUMAN	0.02307	0.661141	-0.179706
sp|Q96S52-2|PIGS_HUMAN Isoform 2 of GPI transamidase component PIG-S OS=Homo sapiens GN=PIGS	Q96S52	348	490	PIGS_HUMAN	0.03664	0.659978	-0.18047
sp|P46940|IQGA1_HUMAN Ras GTPase-activating-like protein IQGAP1 OS=Homo sapiens GN=IQGAP1 PE=1 SV=1	P46940	252	248	IQGA1_HUMAN	0.01172	0.650015	-0.187077
sp|Q07065|CKAP4_HUMAN Cytoskeleton-associated protein 4 OS=Homo sapiens GN=CKAP4 PE=1 SV=2	Q07065	104	611	CKAP4_HUMAN	0.00059	0.6482	-0.188291
sp|P07686|HEXB_HUMAN Beta-hexosaminidase subunit beta OS=Homo sapiens GN=HEXB PE=1 SV=3	P07686	286	1086	HEXB_HUMAN	0.0174	0.644887	-0.190517
sp|P04792|HSPB1_HUMAN Heat shock protein beta-1 OS=Homo sapiens GN=HSPB1 PE=1 SV=2	P04792	129	288	HSPB1_HUMAN	0.00133	0.644096	-0.191049
sp|Q5JWF2-2|GNAS1_HUMAN Isoform XLas-2 of Guanine nucleotide-binding protein G(s) subunit alpha isoforms XLas OS=Homo sapiens GN=GNAS	Q5JWF2	276	316	GNAS1_HUMAN	0.01568	0.642405	-0.192191
sp|P68032|ACTC_HUMAN Actin, alpha cardiac muscle 1 OS=Homo sapiens GN=ACTC1 PE=1 SV=1	P68032	354	29	ACTC_HUMAN	0.039	0.636499	-0.196202
UPF0160 protein MYG1, mitochondrial OS=Homo sapiens GN=C12orf10 PE=1 SV=2	Q9HB07	282	928	MYG1_HUMAN	0.01666	0.632717	-0.198791
sp|Q9NZ01|TECR_HUMAN Very-long-chain enoyl-CoA reductase OS=Homo sapiens GN=TECR PE=1 SV=1	Q9NZ01	158	695	TECR_HUMAN	0.00221	0.629784	-0.200809
sp|P15144|AMPN_HUMAN Aminopeptidase N OS=Homo sapiens GN=ANPEP PE=1 SV=4	P15144	60	184	AMPN_HUMAN	5.8036e-05	0.627607	-0.202312
sp|Q92616|GCN1L_HUMAN Translational activator GCN1 OS=Homo sapiens GN=GCN1L1 PE=1 SV=6	Q92616	172	178	GCN1L_HUMAN	0.00271	0.627573	-0.202335
sp|P16403|H12_HUMAN Histone H1.2 OS=Homo sapiens GN=HIST1H1C PE=1 SV=2	P16403	45	153	H12_HUMAN	1.5276e-05	0.620854	-0.207011
sp|O75475|PSIP1_HUMAN PC4 and SFRS1-interacting protein OS=Homo sapiens GN=PSIP1 PE=1 SV=1	O75475	100	698	PSIP1_HUMAN	0.00051	0.617086	-0.209654
sp|Q14980-2|NUMA1_HUMAN Isoform 2 of Nuclear mitotic apparatus protein 1 OS=Homo sapiens GN=NUMA1	Q14980	339	277	NUMA1_HUMAN	0.03316	0.616971	-0.209735
sp|P16401|H15_HUMAN Histone H1.5 OS=Homo sapiens GN=HIST1H1B PE=1 SV=3	P16401	2	169	H15_HUMAN	1.1269e-10	0.616217	-0.210266
Replication factor C subunit 2 OS=Homo sapiens GN=RFC2 PE=1 SV=3	P35250	197	1002	RFC2_HUMAN	0.00404	0.615866	-0.210514
sp|O00154-5|BACH_HUMAN Isoform 5 of Cytosolic acyl coenzyme A thioester hydrolase OS=Homo sapiens GN=ACOT7	O00154	15	567	BACH_HUMAN	1.1185e-07	0.608331	-0.21586
sp|P14174|MIF_HUMAN Macrophage migration inhibitory factor OS=Homo sapiens GN=MIF PE=1 SV=4	P14174	57	396	MIF_HUMAN	4.825e-05	0.607592	-0.216388
sp|P00568|KAD1_HUMAN Adenylate kinase isoenzyme 1 OS=Homo sapiens GN=AK1 PE=1 SV=3	P00568	148	719	KAD1_HUMAN	0.0019	0.600676	-0.22136
sp|P52209-2|6PGD_HUMAN Isoform 2 of 6-phosphogluconate dehydrogenase, decarboxylating OS=Homo sapiens GN=PGD	P52209	170	679	6PGD_HUMAN	0.00257	0.600235	-0.221679
sp|Q9NQW7-2|XPP1_HUMAN Isoform 2 of Xaa-Pro aminopeptidase 1 OS=Homo sapiens GN=XPNPEP1	Q9NQW7	306	1044	XPP1_HUMAN	0.02126	0.595958	-0.224784
sp|O43488|ARK72_HUMAN Aflatoxin B1 aldehyde reductase member 2 OS=Homo sapiens GN=AKR7A2 PE=1 SV=3	O43488	112	786	ARK72_HUMAN	0.0008	0.595856	-0.224859
sp|Q13724|MOGS_HUMAN Mannosyl-oligosaccharide glucosidase OS=Homo sapiens GN=MOGS PE=1 SV=5	Q13724	332	314	MOGS_HUMAN	0.02983	0.591238	-0.228238
Copine-1 OS=Homo sapiens GN=CPNE1 PE=1 SV=1	Q99829	186	1003	CPNE1_HUMAN	0.00328	0.588929	-0.229937
Gelsolin OS=Homo sapiens GN=GSN PE=1 SV=1	P06396	243	279	GELS_HUMAN	0.00962	0.582538	-0.234676
sp|Q9UKM9-2|RALY_HUMAN Isoform 1 of RNA-binding protein Raly OS=Homo sapiens GN=RALY	Q9UKM9	205	579	RALY_HUMAN	0.00462	0.579433	-0.236997
sp|P13645|K1C10_HUMAN Keratin, type I cytoskeletal 10 OS=Homo sapiens GN=KRT10 PE=1 SV=6	P13645	356	617	K1C10_HUMAN	0.03951	0.57758	-0.238388
sp|Q14839-2|CHD4_HUMAN Isoform 2 of Chromodomain-helicase-DNA-binding protein 4 OS=Homo sapiens GN=CHD4	Q14839	204	862	CHD4_HUMAN	0.00457	0.563081	-0.249429
sp|P49366-3|DHYS_HUMAN Isoform 3 of Deoxyhypusine synthase OS=Homo sapiens GN=DHPS	P49366	275	685	DHYS_HUMAN	0.01559	0.555845	-0.255046
sp|P49588|SYAC_HUMAN Alanine--tRNA ligase, cytoplasmic OS=Homo sapiens GN=AARS PE=1 SV=2	P49588	209	246	SYAC_HUMAN	0.00508	0.552641	-0.257557
sp|O00159-2|MYO1C_HUMAN Isoform 2 of Unconventional myosin-Ic OS=Homo sapiens GN=MYO1C	O00159	162	743	MYO1C_HUMAN	0.00235	0.551776	-0.258237
sp|P30626-2|SORCN_HUMAN Isoform 2 of Sorcin OS=Homo sapiens GN=SRI	P30626	181	899	SORCN_HUMAN	0.00303	0.551222	-0.258674
sp|Q9Y696|CLIC4_HUMAN Chloride intracellular channel protein 4 OS=Homo sapiens GN=CLIC4 PE=1 SV=4	Q9Y696	153	609	CLIC4_HUMAN	0.0021	0.549168	-0.260295
sp|Q96C86|DCPS_HUMAN m7GpppX diphosphatase OS=Homo sapiens GN=DCPS PE=1 SV=2	Q96C86	28	672	DCPS_HUMAN	3.1351e-06	0.547101	-0.261932
sp|O75494-2|SRS10_HUMAN Isoform 2 of Serine/arginine-rich splicing factor 10 OS=Homo sapiens GN=SRSF10	O75494	362	791	SRS10_HUMAN	0.04118	0.544448	-0.264044
sp|P23381|SYWC_HUMAN Tryptophan--tRNA ligase, cytoplasmic OS=Homo sapiens GN=WARS PE=1 SV=2	P23381	14	180	SYWC_HUMAN	6.6351e-08	0.542725	-0.26542
Parathymosin OS=Homo sapiens GN=PTMS PE=1 SV=2	P20962	67	892	PTMS_HUMAN	9.9389e-05	0.538866	-0.268519
D-3-phosphoglycerate dehydrogenase OS=Homo sapiens GN=PHGDH PE=1 SV=4	O43175	8	174	SERA_HUMAN	4.129e-09	0.529303	-0.276296
Sterol-4-alpha-carboxylate 3-dehydrogenase, decarboxylating OS=Homo sapiens GN=NSDHL PE=1 SV=2	Q15738	210	1121	NSDHL_HUMAN	0.00509	0.528695	-0.276795
sp|O75251|NDUS7_HUMAN NADH dehydrogenase [ubiquinone] iron-sulfur protein 7, mitochondrial OS=Homo sapiens GN=NDUFS7 PE=1 SV=3	O75251	137	616	NDUS7_HUMAN	0.00157	0.522492	-0.281921
sp|Q7Z6Z7-2|HUWE1_HUMAN Isoform 2 of E3 ubiquitin-protein ligase HUWE1 OS=Homo sapiens GN=HUWE1	Q7Z6Z7	198	883	HUWE1_HUMAN	0.00411	0.521251	-0.282953
Secernin-1 OS=Homo sapiens GN=SCRN1 PE=1 SV=2	Q12765	132	799	SCRN1_HUMAN	0.00144	0.517471	-0.286114
Protein S100-A13 OS=Homo sapiens GN=S100A13 PE=1 SV=1	Q99584	56	341	S10AD_HUMAN	4.5024e-05	0.51396	-0.28907
sp|P49327|FAS_HUMAN Fatty acid synthase OS=Homo sapiens GN=FASN PE=1 SV=3	P49327	13	96	FAS_HUMAN	5.2327e-08	0.511833	-0.290871
Rho GDP-dissociation inhibitor 1 OS=Homo sapiens GN=ARHGDIA PE=1 SV=3	P52565	358	345	GDIR1_HUMAN	0.04009	0.504586	-0.297065
Serine/threonine-protein phosphatase 2A catalytic subunit alpha isoform OS=Homo sapiens GN=PPP2CA PE=1 SV=1	P67775	297	1054	PP2AA_HUMAN	0.01922	0.502358	-0.298987
sp|P62841|RS15_HUMAN 40S ribosomal protein S15 OS=Homo sapiens GN=RPS15 PE=1 SV=2	P62841	225	265	RS15_HUMAN	0.00621	0.494328	-0.305984
sp|P49189|AL9A1_HUMAN 4-trimethylaminobutyraldehyde dehydrogenase OS=Homo sapiens GN=ALDH9A1 PE=1 SV=3	P49189	242	904	AL9A1_HUMAN	0.00952	0.490259	-0.309575
sp|Q92522|H1X_HUMAN Histone H1x OS=Homo sapiens GN=H1FX PE=1 SV=1	Q92522	97	758	H1X_HUMAN	0.0004	0.486904	-0.312557
sp|Q96QK1|VPS35_HUMAN Vacuolar protein sorting-associated protein 35 OS=Homo sapiens GN=VPS35 PE=1 SV=2	Q96QK1	298	772	VPS35_HUMAN	0.01943	0.475448	-0.322897
sp|P35221|CTNA1_HUMAN Catenin alpha-1 OS=Homo sapiens GN=CTNNA1 PE=1 SV=1	P35221	271	244	CTNA1_HUMAN	0.01476	0.471047	-0.326936
Ubiquitin thioesterase OTUB1 OS=Homo sapiens GN=OTUB1 PE=1 SV=2	Q96FW1	341	705	OTUB1_HUMAN	0.03423	0.458503	-0.338658
sp|O43156|TTI1_HUMAN TELO2-interacting protein 1 homolog OS=Homo sapiens GN=TTI1 PE=1 SV=3	O43156	135	663	TTI1_HUMAN	0.0015	0.453607	-0.343321
sp|P07305-2|H10_HUMAN Isoform 2 of Histone H1.0 OS=Homo sapiens GN=H1F0	P07305	48	754	H10_HUMAN	1.9475e-05	0.452351	-0.344525
L-xylulose reductase OS=Homo sapiens GN=DCXR PE=1 SV=2	Q7Z4W1	179	1148	DCXR_HUMAN	0.00298	0.426652	-0.369926
Small nuclear ribonucleoprotein E OS=Homo sapiens GN=SNRPE PE=1 SV=1	P62304	336	1134	RUXE_HUMAN	0.03113	0.423344	-0.373307
Heterochromatin protein 1-binding protein 3 OS=Homo sapiens GN=HP1BP3 PE=1 SV=1	Q5SSJ5	39	587	HP1B3_HUMAN	9.6279e-06	0.417927	-0.3789
sp|O15371-2|EIF3D_HUMAN Isoform 2 of Eukaryotic translation initiation factor 3 subunit D OS=Homo sapiens GN=EIF3D	O15371	279	465	EIF3D_HUMAN	0.01631	0.406126	-0.391339
sp|Q6YHK3-4|CD109_HUMAN Isoform 4 of CD109 antigen OS=Homo sapiens GN=CD109	Q6YHK3	101	210	CD109_HUMAN	0.00052	0.398148	-0.399956
Sulfate transporter OS=Homo sapiens GN=SLC26A2 PE=1 SV=2	P50443	213	878	S26A2_HUMAN	0.00532	0.397109	-0.40109
UDP-glucose 4-epimerase OS=Homo sapiens GN=GALE PE=1 SV=2	Q14376	378	913	GALE_HUMAN	0.0484	0.377967	-0.422546
sp|Q92974-2|ARHG2_HUMAN Isoform 2 of Rho guanine nucleotide exchange factor 2 OS=Homo sapiens GN=ARHGEF2	Q92974	118	1093	ARHG2_HUMAN	0.0009	0.370901	-0.430742
sp|Q99598|TSNAX_HUMAN Translin-associated protein X OS=Homo sapiens GN=TSNAX PE=1 SV=1	Q99598	159	544	TSNAX_HUMAN	0.00223	0.353094	-0.45211
sp|Q9BX68|HINT2_HUMAN Histidine triad nucleotide-binding protein 2, mitochondrial OS=Homo sapiens GN=HINT2 PE=1 SV=1	Q9BX68	253	1076	HINT2_HUMAN	0.01185	0.324099	-0.489322
sp|P11216|PYGB_HUMAN Glycogen phosphorylase, brain form OS=Homo sapiens GN=PYGB PE=1 SV=5	P11216	5	57	PYGB_HUMAN	2.5024e-10	0.276158	-0.558842
sp|Q3LXA3-2|DHAK_HUMAN Isoform 2 of Bifunctional ATP-dependent dihydroxyacetone kinase/FAD-AMP lyase (cyclizing) OS=Homo sapiens GN=DAK	Q3LXA3	291	715	DHAK_HUMAN	0.01854	0.265601	-0.57577
sp|P47895|AL1A3_HUMAN Aldehyde dehydrogenase family 1 member A3 OS=Homo sapiens GN=ALDH1A3 PE=1 SV=2	P47895	6	234	AL1A3_HUMAN	3.6581e-10	0.2654	-0.5761
Variable charge X-linked protein 3 OS=Homo sapiens GN=VCX3A PE=2 SV=1	Q9NNX9	24	1163	VCX3_HUMAN	9.1738e-07	0.237096	-0.625077
