# Supplementary material for: Runx2 stimulates neoangiogenesis through the Runt domain in melanoma
Source: Sci Rep. 2019 May 29;9:8052. doi: 10.1038/s41598-019-44552-1 (PMC6541657; doi:10.1038/s41598-019-44552-1)
Supplement: Supplementary file 5 — Supplemental_Table_5 GO enrichment analysis.xls [file 41598_2019_44552_MOESM5_ESM.xls]

## Sheet: Cellular Component
Category	Term	Count	%	p-value	Genes
GOTERM_CC_DIRECT	extracellular exosome	58	51.8	4.9e-19	P46940, Q07065, Q96QK1, Q01085, Q3LXA3, P47895, P14174, P07686, O43175, P08133, Q9NQW7, P13645, Q9Y696, O43488, P50443, Q14376, P00568, P57088, Q99829, P30626, P02786, P49588, P60903, Q96FW1, Q6UVK1, O75369, P21980, P49189, P67775, P16401, P52209, Q13724, Q7Z4W1, O00159, P55957, P04792, O00154, P56134, P52565, P62304, Q9HB07, P68032, P07942, Q15907, P11216, Q13404, Q14980, Q5JWF2, O15144, P02768,…
GOTERM_CC_DIRECT	cytosol	55	49.1	1.4e-13	P46940, Q96QK1, Q3LXA3, P47895, O75494, P49366, P35221, O43175, Q9Y696, O43488, Q14376, P00568, Q99598, Q99829, P30626, Q92974, P49588, O75369, P21980, P49189, Q96C86, P67775, O15371, P52209, O00159, P55957, O15160, P04792, O00154, Q92888, Q14444, P52565, O75475, P20962, P23588, P62304, P52292, P68032, Q13404, Q14980, Q5JWF2, Q6NZI2, Q9BZX2, O15144, Q99541, A0AVT1, O94925, P49327, Q7Z6Z7, P55884,…
GOTERM_CC_DIRECT	cytoplasm	52	46.4	5.8e-05	P46940, Q01085, Q9Y5M8, P36551, P47895, Q8WXE9, P49366, O75494, P14174, Q9NQW7, P13645, Q9Y696, P00568, Q99829, Q9NZ01, P30626, Q92974, P49588, Q96FW1, Q12765, O75369, P49189, Q96C86, O00159, P55957, P04792, O00154, Q92979, Q92888, P11388, Q14444, P52565, O43156, P52292, P68032, P11216, Q13404, Q14980, Q9NS25, Q6NZI2, Q5JWF2, O15144, A0AVT1, Q92616, Q14839, P49327, Q7Z6Z7, P55884, P06396, P62841,…
GOTERM_CC_DIRECT	nucleus	46	41.1	0.0079	P46940, Q01085, Q8WW12, Q3LXA3, P11388, P56134, P52565, O75494, O75475, P20962, P62304, Q9HB07, P13645, P07305, P52292, Q99598, Q13404, Q14980, Q9NS25, Q9NZ01, Q99829, Q5JWF2, Q6NZI2, Q9HCU5, Q9NNX9, P02768, Q99541, Q14839, Q96FW1, Q7Z6Z7, Q12765, Q92522, P06396, P16403, Q9UKM9, Q96C86, P67775, P52209, P62841, Q7Z4W1, Q99584, P04792, Q5SSJ5, Q9GZP8, P23381, Q92979
GOTERM_CC_DIRECT	membrane	30	26.8	3.2e-05	Q07065, Q9Y5M8, Q14444, Q8WXE9, P07686, Q03135, P08133, P13645, P50443, P52292, P68032, P11216, Q5JWF2, Q99829, P30626, P35610, Q9HCU5, P02786, P49588, Q92616, Q14839, P49327, Q7Z6Z7, Q96S52, P67775, O15371, Q13724, P62841, O00159, P55957
GOTERM_CC_DIRECT	mitochondrion	20	17.9	0.00036	Q6NZI2, Q96QK1, P30626, P36551, P49588, O94925, P49327, Q92665, Q9H5Q4, P08133, Q9HB07, P21980, Q9Y696, Q96C86, O43488, P67775, Q15907, P55957, Q9BX68, O00154
GOTERM_CC_DIRECT	extracellular space	15	13.4	0.032	P02786, P02768, P52565, P14174, Q6YHK3, P07686, Q9UI42, P13645, P06396, P68032, P07942, P15144, Q99584, P04792, O43790
GOTERM_CC_DIRECT	focal adhesion	13	11.6	4.3e-06	P46940, Q92974, P21980, P06396, O15144, P68032, P62841, P35221, O75369, Q6UVK1, P04792, Q03135, P08133
GOTERM_CC_DIRECT	endoplasmic reticulum	11	9.8	0.028	Q9NZ01, Q6NZI2, Q07065, P35610, Q15738, P21980, P02768, Q99541, Q13724, P57088, Q03135
GOTERM_CC_DIRECT	endoplasmic reticulum membrane	11	9.8	0.036	Q9NZ01, Q9Y5M8, P30626, Q07065, P35610, Q15738, Q9HCU5, Q13724, P57088, Q03135, Q96S52
GOTERM_CC_DIRECT	perinuclear region of cytoplasm	9	8	0.034	Q5JWF2, Q07065, Q9Y696, P02786, Q99598, P07942, Q99584, Q03135, P08133
GOTERM_CC_DIRECT	protein complex	8	7.1	0.012	P46940, Q6NZI2, Q92974, P02768, P11388, Q14839, Q13404, Q03135
GOTERM_CC_DIRECT	actin cytoskeleton	7	6.2	0.0021	P46940, P06396, O15144, Q9Y696, P07305, P35221, O75369
GOTERM_CC_DIRECT	cell-cell adherens junction	7	6.2	0.014	P46940, Q92616, P49327, Q15907, P35221, O75369, Q92522
GOTERM_CC_DIRECT	nucleosome	5	4.5	0.0025	P16403, P16401, P07305, Q5SSJ5, Q92522
GOTERM_CC_DIRECT	membrane raft	5	4.5	0.036	P46940, Q6NZI2, P60903, O00159, Q03135
GOTERM_CC_DIRECT	lipid particle	4	3.6	0.0074	Q07065, Q15738, Q99541, Q03135
GOTERM_CC_DIRECT	melanosome	4	3.6	0.023	P02786, P49327, P57088, P08133
GOTERM_CC_DIRECT	microvillus	3	2.7	0.046	Q9Y696, Q7Z4W1, O00159

## Sheet: Biological Process
Category	Term	Count	%	p -value	Genes
GOTERM_BP_DIRECT	oxidation-reduction process	11	10	0.0042	Q9NZ01, Q15738, P36551, P49189, P47895, O43488, P52209, P49327, Q7Z4W1, O43175, O75251
GOTERM_BP_DIRECT	cell-cell adhesion	6	5.4	0.031	P46940, Q92616, P49327, Q15907, O75369, Q92522
GOTERM_BP_DIRECT	nucleosome assembly	5	4.5	0.0068	P16403, P16401, P07305, Q5SSJ5, Q92522
GOTERM_BP_DIRECT	regulation of translational initiation	4	3.6	0.0015	O15371, P55884, P04792, P23588
GOTERM_BP_DIRECT	formation of translation preinitiation complex	3	2.7	0.0092	O15371, P55884, P23588
GOTERM_BP_DIRECT	lipid storage	3	2.7	0.01	Q99541, P07686, Q03135
GOTERM_BP_DIRECT	hair follicle development	3	2.7	0.024	Q15738, P49588, Q6YHK3
GOTERM_BP_DIRECT	long-chain fatty-acyl-CoA biosynthetic process	3	2.7	0.029	Q9NZ01, P49327, O00154
GOTERM_BP_DIRECT	neuromuscular process controlling balance	3	2.7	0.034	P49588, P47895, P07686
GOTERM_BP_DIRECT	cellular response to calcium ion	3	2.7	0.041	P46940, Q99829, Q9Y696
GOTERM_BP_DIRECT	viral translational termination-reinitiation	2	1.8	0.031	O15371, P55884
GOTERM_BP_DIRECT	IRES-dependent viral translational initiation	2	1.8	0.043	O15371, P55884

## Sheet: Molecular Function
Category	Term	Count	%	p -value
GOTERM_MF_DIRECT	protein binding	72	64.3	0.00084	P46940, Q96QK1, Q3LXA3, Q8WW12, Q8WXE9, O75494, P49366, P14174, P35221, Q03135, P08133, P35250, Q9Y696, O43488, P07305, Q99598, P57088, Q99829, Q9NZ01, P30626, Q92974, P02786, P60903, Q96FW1, Q12765, Q92665, O75369, Q96S52, Q8NHU0, P21980, P16403, Q96C86, Q9UKM9, P67775, O15371, O00159, P55957, O00154, P04792, O15160, Q92979, Q92888, P11388, P52565, O75475, P23588, P62304, O43156, P52292, Q15907,…
GOTERM_MF_DIRECT	poly(A) RNA binding	28	25	7.9e-10	Q07065, Q01085, Q92888, P11388, Q14444, O75494, P35221, O75475, Q9H5Q4, P23588, P07305, P52292, Q99598, Q6NZI2, P02786, Q92616, P49327, Q7Z6Z7, Q92665, O75369, Q92522, P16403, Q9UKM9, O15371, P16401, P62841, P04792, Q92979
GOTERM_MF_DIRECT	protein homodimerization activity	13	11.6	0.0019	Q99829, P36551, P02786, P47895, P11388, P60903, P49327, P07686, P08133, Q9NQW7, Q14376, Q99584, O00154
GOTERM_MF_DIRECT	RNA binding	10	8.9	0.0071	Q01085, Q9UKM9, Q14444, O15371, O75494, P62841, P55884, Q92979, P62304, P23588
GOTERM_MF_DIRECT	cadherin binding involved in cell-cell adhesion	7	6.2	0.0095	P46940, Q92616, P49327, Q15907, P35221, O75369, Q92522
GOTERM_MF_DIRECT	Rac GTPase binding	3	2.7	0.026	P46940, Q92974, Q03135
GOTERM_MF_DIRECT	cholesterol binding	3	2.7	0.027	P35610, Q03135, P08133
GOTERM_MF_DIRECT	C-3 sterol dehydrogenase (C-4 sterol decarboxylase) activity	2	1.8	0.019	Q15738, O43488
GOTERM_MF_DIRECT	oxidoreductase activity, acting on NAD(P)H, quinone or similar compound as acceptor	2	1.8	0.049	Q7Z4W1, O75251
