# Supplementary material for: Runx2 stimulates neoangiogenesis through the Runt domain in melanoma
Source: Sci Rep. 2019 May 29;9:8052. doi: 10.1038/s41598-019-44552-1 (PMC6541657; doi:10.1038/s41598-019-44552-1)
Supplement: Supplementary file 6 — Supplemental_Table_6 IPA analysis.xls [file 41598_2019_44552_MOESM6_ESM.xls]

## Sheet: Canonical pathways analysis
© 2000-2018 QIAGEN. All rights reserved.
Analysis Details for My Projects->rrr->IPA Table - 2018-10-15 03:31 PM
Workspace	My Projects
Project	rrr
Analysis	IPA Table - 2018-10-15 03:31 PM
Date	Mon Oct 15 06:33:09 PDT 2018
Analysis ID	16959634
Analysis Settings
Cutoff before duplicate resolution	true
Resolve duplicate on	Expression foldchange
Color using	Expression foldchange
Cutoff for Expression pvalue	0.05
Cutoff for Expression foldchange	--
Reference set	Ingenuity Knowledge Base (Genes Only)
Relationship to include	Direct and Indirect
Includes Endogenous Chemicals	Yes
Optional Analyses	My Pathways My List
Filter Summary
Consider only molecules and/or relationships where
(confidence = Experimentally Observed) AND
(mol. types = biologic drug OR chemical - endogenous mammalian OR chemical - endogenous non-mammalian OR chemical - kinase inhibitor OR chemical - other OR chemical - protease inhibitor OR chemical drug OR chemical reagent OR chemical toxicant OR complex OR cytokine OR disease OR enzyme OR function OR G-protein coupled receptor OR group OR growth factor OR ion channel OR kinase OR ligand-dependen…
Canonical Pathways for My Projects->rrr->IPA Table - 2018-10-15 03:31 PM
Ingenuity Canonical Pathways	-log(p-value)	zScore	Ratio	Molecules
Granzyme A Signaling	5.59	#NUM!	0.2	HIST1H1C,HIST1H1B,H1F0,H1FX
RhoGDI Signaling	3.6	0.816497	0.0339	ARPC2,GNAS,ARHGEF2,ARHGEF1,ACTC1,ARHGDIA
Remodeling of Epithelial Adherens Junctions	3.42	#NUM!	0.058	ARPC2,CTNNA1,IQGAP1,ACTC1
Caveolar-mediated Endocytosis Signaling	3.37	#NUM!	0.0563	FLNB,CAV1,ACTC1,ALB
Clathrin-mediated Endocytosis Signaling	3.24	#NUM!	0.029	ARPC2,STON2,ACTC1,RAB11B,TFRC,ALB
Sirtuin Signaling Pathway	3.2	-1.63299	0.024	HIST1H1C,NDUFS7,HIST1H1B,POLR1C,H1F0,GLS,H1FX
Regulation of Actin-based Motility by Rho	2.98	#NUM!	0.0444	ARPC2,GSN,ACTC1,ARHGDIA
Signaling by Rho Family GTPases	2.8	-1.63299	0.0238	ARPC2,IQGAP1,GNAS,ARHGEF2,ARHGEF1,ACTC1
Virus Entry via Endocytic Pathways	2.58	#NUM!	0.0345	FLNB,CAV1,ACTC1,TFRC
Granzyme B Signaling	2.56	#NUM!	0.125	BID,NUMA1
mTOR Signaling	2.44	#NUM!	0.0243	EIF3D,EIF4B,EIF3B,RPS15,PPP2CA
Histamine Degradation	2.41	#NUM!	0.105	ALDH9A1,ALDH1A3
Protein Kinase A Signaling	2.41	-2.44949	0.0174	FLNB,HIST1H1C,PYGB,GNAS,HIST1H1B,H1F0,H1FX
Oxidative Ethanol Degradation III	2.32	#NUM!	0.0952	ALDH9A1,ALDH1A3
UDP-N-acetyl-D-galactosamine Biosynthesis I	2.31	#NUM!	1	GALE,
Fatty Acid α-oxidation	2.28	#NUM!	0.0909	ALDH9A1,ALDH1A3
Aryl Hydrocarbon Receptor Signaling	2.26	#NUM!	0.0282	HSPB1,ALDH9A1,ALDH1A3,TGM2
EIF2 Signaling	2.26	#NUM!	0.022	EIF3D,ACTC1,EIF3B,WARS,RPS15
Putrescine Degradation III	2.24	#NUM!	0.087	ALDH9A1,ALDH1A3
Actin Cytoskeleton Signaling	2.22	0.447214	0.0215	ARPC2,IQGAP1,GSN,ARHGEF1,ACTC1
Epithelial Adherens Junction Signaling	2.18	#NUM!	0.0267	ARPC2,CTNNA1,IQGAP1,ACTC1
Ethanol Degradation IV	2.17	#NUM!	0.08	ALDH9A1,ALDH1A3
Tryptophan Degradation X (Mammalian, via Tryptamine)	2.17	#NUM!	0.08	ALDH9A1,ALDH1A3
Regulation of eIF4 and p70S6K Signaling	2.06	#NUM!	0.0245	EIF3D,EIF3B,RPS15,PPP2CA
Tight Junction Signaling	2.02	#NUM!	0.024	CTNNA1,ARHGEF2,ACTC1,PPP2CA
Fatty Acid Biosynthesis Initiation II	2.01	#NUM!	0.5	FASN,
Glutamine Degradation I	2.01	#NUM!	0.5	GLS,
Palmitate Biosynthesis I (Animals)	2.01	#NUM!	0.5	FASN,
Fcγ Receptor-mediated Phagocytosis in Macrophages and Monocytes	1.97	#NUM!	0.0326	ARPC2,ACTC1,RAB11B
Death Receptor Signaling	1.96	#NUM!	0.0323	HSPB1,ACTC1,BID
Germ Cell-Sertoli Cell Junction Signaling	1.92	#NUM!	0.0223	CTNNA1,IQGAP1,GSN,ACTC1
ATM Signaling	1.89	#NUM!	0.0306	HP1BP3,BID,PPP2CA
Dopamine Degradation	1.84	#NUM!	0.0541	ALDH9A1,ALDH1A3
Ethanol Degradation II	1.84	#NUM!	0.0541	ALDH9A1,ALDH1A3
D-glucuronate Degradation I	1.83	#NUM!	0.333	DCXR,
Hypusine Biosynthesis	1.83	#NUM!	0.333	DHPS,
L-carnitine Biosynthesis	1.83	#NUM!	0.333	ALDH9A1,
CDK5 Signaling	1.81	#NUM!	0.0286	GNAS,LAMB1,PPP2CA
tRNA Charging	1.8	#NUM!	0.0513	AARS,WARS
Noradrenaline and Adrenaline Degradation	1.78	#NUM!	0.05	ALDH9A1,ALDH1A3
Heme Biosynthesis from Uroporphyrinogen-III I	1.71	#NUM!	0.25	CPOX,
Pentose Phosphate Pathway (Oxidative Branch)	1.71	#NUM!	0.25	PGD,
Stearate Biosynthesis I (Animals)	1.7	#NUM!	0.0455	FASN,ACOT7
Breast Cancer Regulation by Stathmin1	1.68	#NUM!	0.019	GNAS,ARHGEF2,ARHGEF1,PPP2CA
AMPK Signaling	1.65	#NUM!	0.0185	GNAS,FASN,PPP2CA,AK1
RhoA Signaling	1.63	#NUM!	0.0242	ARPC2,ARHGEF1,ACTC1
Integrin Signaling	1.63	#NUM!	0.0183	ARPC2,CAV1,GSN,ACTC1
Eumelanin Biosynthesis	1.61	#NUM!	0.2	MIF,
Galactose Degradation I (Leloir Pathway)	1.61	#NUM!	0.2	GALE,
Serine Biosynthesis	1.61	#NUM!	0.2	PHGDH,
Zymosterol Biosynthesis	1.53	#NUM!	0.167	NSDHL,
Role of CHK Proteins in Cell Cycle Checkpoint Control	1.49	#NUM!	0.0351	RFC2,PPP2CA
Superpathway of Serine and Glycine Biosynthesis I	1.47	#NUM!	0.143	PHGDH,
Phospholipase C Signaling	1.47	#NUM!	0.0163	GNAS,ARHGEF2,ARHGEF1,TGM2
Citrulline Biosynthesis	1.36	#NUM!	0.111	GLS,
Heme Biosynthesis II	1.36	#NUM!	0.111	CPOX,
Molecular Mechanisms of Cancer	1.34	#NUM!	0.0127	CTNNA1,GNAS,ARHGEF2,ARHGEF1,BID
Pentose Phosphate Pathway	1.28	#NUM!	0.0909	PGD,
UDP-N-acetyl-D-galactosamine Biosynthesis II	1.28	#NUM!	0.0909	GALE,
Agrin Interactions at Neuromuscular Junction	1.27	#NUM!	0.0267	LAMB1,ACTC1
Serotonin Degradation	1.25	#NUM!	0.026	ALDH9A1,ALDH1A3
Acyl-CoA Hydrolysis	1.24	#NUM!	0.0833	ACOT7,
Assembly of RNA Polymerase I Complex	1.24	#NUM!	0.0833	POLR1C,
Cholesterol Biosynthesis I	1.2	#NUM!	0.0769	NSDHL,
Cholesterol Biosynthesis II (via 24,25-dihydrolanosterol)	1.2	#NUM!	0.0769	NSDHL,
Cholesterol Biosynthesis III (via Desmosterol)	1.2	#NUM!	0.0769	NSDHL,
Glycogen Degradation II	1.2	#NUM!	0.0769	PYGB,
γ-glutamyl Cycle	1.2	#NUM!	0.0769	ANPEP,
Colanic Acid Building Blocks Biosynthesis	1.17	#NUM!	0.0714	GALE,
Glycogen Degradation III	1.14	#NUM!	0.0667	PYGB,
Superpathway of Citrulline Metabolism	1.14	#NUM!	0.0667	GLS,
ILK Signaling	1.13	#NUM!	0.0152	FLNB,ACTC1,PPP2CA
Chondroitin Sulfate Degradation (Metazoa)	1.12	#NUM!	0.0625	HEXB,
Mismatch Repair in Eukaryotes	1.12	#NUM!	0.0625	RFC2,
Reelin Signaling in Neurons	1.12	#NUM!	0.0217	ARHGEF2,ARHGEF1
Gap Junction Signaling	1.11	#NUM!	0.0149	CAV1,GNAS,ACTC1
α-Adrenergic Signaling	1.11	#NUM!	0.0215	PYGB,GNAS
Sumoylation Pathway	1.09	#NUM!	0.0208	ARHGDIA,RFC2
Dermatan Sulfate Degradation (Metazoa)	1.09	#NUM!	0.0588	HEXB,
RAN Signaling	1.09	#NUM!	0.0588	KPNA2,
GABA Receptor Signaling	1.09	#NUM!	0.0211	ALDH9A1,GNAS
Salvage Pathways of Pyrimidine Ribonucleotides	1.08	#NUM!	0.0206	UCK2,AK1
Apelin Muscle Signaling Pathway	1.07	#NUM!	0.0556	GNAS,
Thrombin Signaling	1.06	#NUM!	0.0143	GNAS,ARHGEF2,ARHGEF1
Methylglyoxal Degradation III	1.05	#NUM!	0.0526	AKR7A2,
NER Pathway	1.03	#NUM!	0.0194	TOP2A,RFC2
Oxidative Phosphorylation	0.993	#NUM!	0.0183	NDUFS7,ATP5MF
Pyrimidine Deoxyribonucleotides De Novo Biosynthesis I	0.967	#NUM!	0.0435	AK1,
Tumoricidal Function of Hepatic Natural Killer Cells	0.95	#NUM!	0.0417	BID,
G Beta Gamma Signaling	0.924	#NUM!	0.0167	CAV1,GNAS
LXR/RXR Activation	0.918	#NUM!	0.0165	FASN,ALB
Gαi Signaling	0.907	#NUM!	0.0163	CAV1,GNAS
Rac Signaling	0.907	#NUM!	0.0163	ARPC2,IQGAP1
FXR/RXR Activation	0.89	#NUM!	0.0159	FASN,ALB
Superpathway of Cholesterol Biosynthesis	0.887	#NUM!	0.0357	NSDHL,
fMLP Signaling in Neutrophils	0.873	#NUM!	0.0155	ARPC2,GNAS
Cellular Effects of Sildenafil (Viagra)	0.863	#NUM!	0.0153	GNAS,ACTC1
Cytotoxic T Lymphocyte-mediated Apoptosis of Target Cells	0.833	#NUM!	0.0312	BID,
G Protein Signaling Mediated by Tubby	0.833	#NUM!	0.0312	GNAS,
Glutathione-mediated Detoxification	0.833	#NUM!	0.0312	ANPEP,
Cardiac β-adrenergic Signaling	0.812	#NUM!	0.0142	GNAS,PPP2CA
DNA Methylation and Transcriptional Repression Signaling	0.809	#NUM!	0.0294	CHD4,
Retinoate Biosynthesis I	0.809	#NUM!	0.0294	ALDH1A3,
MIF-mediated Glucocorticoid Regulation	0.797	#NUM!	0.0286	MIF,
TWEAK Signaling	0.797	#NUM!	0.0286	BID,
Cell Cycle Regulation by BTG Family Proteins	0.775	#NUM!	0.027	PPP2CA,
Xenobiotic Metabolism Signaling	0.74	#NUM!	0.0101	ALDH9A1,ALDH1A3,PPP2CA
Mechanisms of Viral Exit from Host Cells	0.735	#NUM!	0.0244	ACTC1,
Role of PKR in Interferon Induction and Antiviral Response	0.735	#NUM!	0.0244	BID,
MIF Regulation of Innate Immunity	0.716	#NUM!	0.0233	MIF,
Dopamine-DARPP32 Feedback in cAMP Signaling	0.711	#NUM!	0.0122	GNAS,PPP2CA
Pyrimidine Ribonucleotides Interconversion	0.707	#NUM!	0.0227	AK1,
Cdc42 Signaling	0.699	#NUM!	0.012	ARPC2,IQGAP1
Pyrimidine Ribonucleotides De Novo Biosynthesis	0.69	#NUM!	0.0217	AK1,
Tec Kinase Signaling	0.687	#NUM!	0.0118	GNAS,ACTC1
Mitochondrial Dysfunction	0.683	#NUM!	0.0117	NDUFS7,ATP5MF
eNOS Signaling	0.68	#NUM!	0.0116	CAV1,GNAS
Cell Cycle: G2/M DNA Damage Checkpoint Regulation	0.658	#NUM!	0.02	TOP2A,
TNFR1 Signaling	0.658	#NUM!	0.02	BID,
Ephrin Receptor Signaling	0.654	#NUM!	0.0112	ARPC2,GNAS
Synaptic Long Term Depression	0.65	#NUM!	0.0111	GNAS,PPP2CA
Docosahexaenoic Acid (DHA) Signaling	0.643	#NUM!	0.0192	BID,
Sertoli Cell-Sertoli Cell Junction Signaling	0.637	#NUM!	0.0109	CTNNA1,ACTC1
CD27 Signaling in Lymphocytes	0.636	#NUM!	0.0189	BID,
PPARα/RXRα Activation	0.63	#NUM!	0.0108	GNAS,FASN
Triacylglycerol Degradation	0.629	#NUM!	0.0185	AARS,
Cell Cycle Control of Chromosomal Replication	0.615	#NUM!	0.0179	TOP2A,
Glutamate Receptor Signaling	0.608	#NUM!	0.0175	GLS,
Production of Nitric Oxide and Reactive Oxygen Species in Macrophages	0.603	#NUM!	0.0103	ALB,PPP2CA
SPINK1 Pancreatic Cancer Pathway	0.589	#NUM!	0.0167	CPA4,
NRF2-mediated Oxidative Stress Response	0.585	#NUM!	0.01	AKR7A2,ACTC1
Induction of Apoptosis by HIV1	0.583	#NUM!	0.0164	BID,
Actin Nucleation by ARP-WASP Complex	0.577	#NUM!	0.0161	ARPC2,
Retinoic acid Mediated Apoptosis Signaling	0.577	#NUM!	0.0161	BID,
IL-8 Signaling	0.576	#NUM!	0.00985	IQGAP1,GNAS
ERK/MAPK Signaling	0.573	#NUM!	0.0098	HSPB1,PPP2CA
Mitotic Roles of Polo-Like Kinase	0.554	#NUM!	0.0152	PPP2CA,
Leukocyte Extravasation Signaling	0.552	#NUM!	0.00948	CTNNA1,ACTC1
Endometrial Cancer Signaling	0.532	#NUM!	0.0143	CTNNA1,
MSP-RON Signaling Pathway	0.522	#NUM!	0.0139	ACTC1,
LPS/IL-1 Mediated Inhibition of RXR Function	0.52	#NUM!	0.00897	ALDH9A1,ALDH1A3
Ephrin B Signaling	0.517	#NUM!	0.0137	GNAS,
GPCR-Mediated Integration of Enteroendocrine Signaling Exemplified by an L Cell	0.517	#NUM!	0.0137	GNAS,
Hypoxia Signaling in the Cardiovascular System	0.507	#NUM!	0.0133	UBE2V1,
Heparan Sulfate Biosynthesis (Late Stages)	0.503	#NUM!	0.0132	AARS,
Myc Mediated Apoptosis Signaling	0.503	#NUM!	0.0132	BID,
Dopamine Receptor Signaling	0.498	#NUM!	0.013	PPP2CA,
Role of BRCA1 in DNA Damage Response	0.484	#NUM!	0.0125	RFC2,
Cyclins and Cell Cycle Regulation	0.48	#NUM!	0.0123	PPP2CA,
Cardiac Hypertrophy Signaling	0.475	#NUM!	0.0083	HSPB1,GNAS
Heparan Sulfate Biosynthesis	0.471	#NUM!	0.012	AARS,
Small Cell Lung Cancer Signaling	0.463	#NUM!	0.0118	BID,
HIPPO signaling	0.455	#NUM!	0.0115	PPP2CA,
Huntington's Disease Signaling	0.454	#NUM!	0.008	TGM2,GLS
Crosstalk between Dendritic Cells and Natural Killer Cells	0.447	#NUM!	0.0112	ACTC1,
IL-1 Signaling	0.435	#NUM!	0.0109	GNAS,
CCR5 Signaling in Macrophages	0.425	#NUM!	0.0105	GNAS,
Protein Ubiquitination Pathway	0.423	#NUM!	0.00755	HSPB1,UBE2V1
Apoptosis Signaling	0.421	#NUM!	0.0104	BID,
PDGF Signaling	0.421	#NUM!	0.0104	CAV1,
TR/RXR Activation	0.414	#NUM!	0.0102	FASN,
CTLA4 Signaling in Cytotoxic T Lymphocytes	0.411	#NUM!	0.0101	PPP2CA,
Ceramide Signaling	0.411	#NUM!	0.0101	PPP2CA,
RANK Signaling in Osteoclasts	0.401	#NUM!	0.0098	GSN,
Melanocyte Development and Pigmentation Signaling	0.397	#NUM!	0.00971	GNAS,
FAK Signaling	0.391	#NUM!	0.00952	ACTC1,
VEGF Signaling	0.379	#NUM!	0.00917	ACTC1,
Gαs Signaling	0.376	#NUM!	0.00909	GNAS,
Amyotrophic Lateral Sclerosis Signaling	0.373	#NUM!	0.00901	BID,
Type I Diabetes Mellitus Signaling	0.373	#NUM!	0.00901	BID,
GPCR-Mediated Nutrient Sensing in Enteroendocrine Cells	0.37	#NUM!	0.00893	GNAS,
Nitric Oxide Signaling in the Cardiovascular System	0.367	#NUM!	0.00885	CAV1,
Telomerase Signaling	0.356	#NUM!	0.00855	PPP2CA,
Paxillin Signaling	0.35	#NUM!	0.0084	ACTC1,
p38 MAPK Signaling	0.35	#NUM!	0.0084	HSPB1,
Apelin Endothelial Signaling Pathway	0.335	#NUM!	0.008	GNAS,
Atherosclerosis Signaling	0.33	#NUM!	0.00787	ALB,
Sperm Motility	0.33	#NUM!	0.00787	GNAS,
PI3K/AKT Signaling	0.322	#NUM!	0.00769	PPP2CA,
CD28 Signaling in T Helper Cells	0.318	#NUM!	0.00758	ARPC2,
GP6 Signaling Pathway	0.313	#NUM!	0.00746	LAMB1,
IL-6 Signaling	0.313	#NUM!	0.00746	HSPB1,
CCR3 Signaling in Eosinophils	0.308	#NUM!	0.00735	GNAS,
Androgen Signaling	0.306	#NUM!	0.0073	GNAS,
Iron homeostasis signaling pathway	0.306	#NUM!	0.0073	TFRC,
p70S6K Signaling	0.304	#NUM!	0.00725	PPP2CA,
Corticotropin Releasing Hormone Signaling	0.302	#NUM!	0.00719	GNAS,
Gα12/13 Signaling	0.298	#NUM!	0.00709	ARHGEF1,
Human Embryonic Stem Cell Pluripotency	0.293	#NUM!	0.00699	GNAS,
Glucocorticoid Receptor Signaling	0.292	#NUM!	0.0058	KRT10,KRT86
IL-12 Signaling and Production in Macrophages	0.287	#NUM!	0.00685	ALB,
Hereditary Breast Cancer Signaling	0.279	#NUM!	0.00667	RFC2,
Th2 Pathway	0.279	#NUM!	0.00667	CHD4,
Relaxin Signaling	0.264	#NUM!	0.00633	GNAS,
Gαq Signaling	0.259	#NUM!	0.00621	GNAS,
Aldosterone Signaling in Epithelial Cells	0.247	#NUM!	0.00595	HSPB1,
CXCR4 Signaling	0.242	#NUM!	0.00585	GNAS,
GNRH Signaling	0.242	#NUM!	0.00585	GNAS,
Wnt/β-catenin Signaling	0.24	#NUM!	0.00581	PPP2CA,
Acute Phase Response Signaling	0.234	#NUM!	0.00568	ALB,
Granulocyte Adhesion and Diapedesis	0.226	#NUM!	0.00552	HSPB1,
Th1 and Th2 Activation Pathway	0.22	#NUM!	0.00541	CHD4,
NF-κB Signaling	0.218	#NUM!	0.00535	UBE2V1,
RAR Activation	0.213	#NUM!	0.00526	ALDH1A3,
Role of NFAT in Regulation of the Immune Response	0.211	#NUM!	0.00521	GNAS,
Agranulocyte Adhesion and Diapedesis	0.209	#NUM!	0.00518	ACTC1,
Endothelin-1 Signaling	0.205	#NUM!	0.0051	GNAS,
Adrenomedullin signaling pathway	0.2	#NUM!	0.005	GNAS,
Axonal Guidance Signaling	0	#NUM!	0.00438	ARPC2,GNAS
CREB Signaling in Neurons	0	#NUM!	0.00459	GNAS,
Calcium Signaling	0	#NUM!	0.00485	ACTC1,
Colorectal Cancer Metastasis Signaling	0	#NUM!	0.00394	GNAS,
G-Protein Coupled Receptor Signaling	0	#NUM!	0.00355	GNAS,
Neuroinflammation Signaling Pathway	0	#NUM!	0.00322	GLS,
Opioid Signaling Pathway	0	#NUM!	0.00407	GNAS,
Osteoarthritis Pathway	0	#NUM!	0.00472	CTNNA1,
Role of Macrophages, Fibroblasts and Endothelial Cells in Rheumatoid Arthritis	0	#NUM!	0.00312	MIF,
Role of NFAT in Cardiac Hypertrophy	0	#NUM!	0.00444	GNAS,
Role of Osteoblasts, Osteoclasts and Chondrocytes in Rheumatoid Arthritis	0	#NUM!	0.00429	GSN,
Systemic Lupus Erythematosus Signaling	0	#NUM!	0.00427	SNRPE,
cAMP-mediated signaling	0	#NUM!	0.00439	GNAS,
Upstream Regulators for My Projects->rrr->IPA Table - 2018-10-15 03:31 PM
Analysis	ID	Upstream Regulator	Expr Fold Change	Molecule Type	Predicted Activation State	Activation z-score	Notes	Bias Term	Bias-corrected z-score	p-value of overlap	Target molecules in dataset	Mechanistic Network
IPA Table - 2018-10-15 03:31 PM		RB1		transcription regulator	Inhibited	-2.2		-0.068	-2.05	0.0034	ACTC1,CPA4,H1F0,HIST1H1B,KRT10,NDUFS7,PGD
IPA Table - 2018-10-15 03:31 PM		U0126		chemical - kinase inhibitor		-1.969		0.184	-2.331	0.11	ARHGEF2,CAV1,GSN,LAMB1,TGM2
IPA Table - 2018-10-15 03:31 PM		HRAS		enzyme		-1.964		-0.089	-1.79	0.00106	ALDH1A3,ANXA6,CAV1,FASN,GSN,HSPB1,MYO1C,SOAT1,TGM2,TOP2A	HRAS,MYC,TP53
IPA Table - 2018-10-15 03:31 PM		OGA		enzyme		-1.633		0.025	-1.694	0.0193	CAV1,FLNB,GSN,LAMB1,NSDHL,PLIN2
IPA Table - 2018-10-15 03:31 PM		MYCN		transcription regulator		-1.555		-0.059	-1.39	8.86e-05	BID,CAV1,CKAP4,PHGDH,RPS15,S100A10,SPANXB1 (includes others),TGM2
IPA Table - 2018-10-15 03:31 PM		ATF4		transcription regulator		-1.406		-0.239	-0.883	0.00109	AARS,CPOX,FASN,PHGDH,WARS
IPA Table - 2018-10-15 03:31 PM		UCP1		transporter		-1.387		-0.083	-1.202	0.000627	AARS,ARHGEF2,FASN,PGD,PHGDH
IPA Table - 2018-10-15 03:31 PM		MYC		transcription regulator		-1.191		-0.11	-0.85	0.000117	ALB,ANXA6,CAV1,CLIC4,CSPG4,CTNNA1,EIF3D,FASN,GLS,HSPB1,MIF,MOGS,MYO1C,PPP2CA,S100A10,TFRC	MYC,TP53
IPA Table - 2018-10-15 03:31 PM		IL6		cytokine		-1.041		-0.149	-0.686	0.0308	ALB,ANPEP,CAPRIN1,GALE,TFRC,TGM2,TOP2A,WARS
IPA Table - 2018-10-15 03:31 PM		NFE2L2		transcription regulator		-1.026		-0.186	-0.58	0.0187	AKR7A2,MOGS,PGD,PHGDH,PLIN2,S100A13
IPA Table - 2018-10-15 03:31 PM		SYVN1		transporter		-1	bias	-0.257	-0.485	0.00484	CSPG4,FASN,HSPB1,TFRC
IPA Table - 2018-10-15 03:31 PM		HMGA1		transcription regulator		-1		-0.085	-0.831	0.00683	CAV1,GSN,KRT10,LAMB1
IPA Table - 2018-10-15 03:31 PM		ANGPT2		growth factor		-1		-0.204	-0.591	0.0161	ARHGEF2,KPNA2,MIF,RFC2
IPA Table - 2018-10-15 03:31 PM		MTOR		kinase		-1		-0.081	-0.839	0.0228	FASN,HSPB1,PPP2CA,PYGB,RAB11B
IPA Table - 2018-10-15 03:31 PM		BDNF		growth factor		-0.97		-0.109	-0.707	0.00474	ACOT7,BID,CSPG4,FLNB,S100A10,TFRC
IPA Table - 2018-10-15 03:31 PM		beta-estradiol		chemical - endogenous mammalian		-0.839		-0.09	-0.458	0.000182	AARS,ACTC1,ALB,ANPEP,BID,CAV1,CLIC4,EIF3B,EIF3D,EMG1,FASN,FLNB,HSPB1,IQGAP1,KPNA2,LAMB1,NSDHL,PLIN2,PPP2CA,S100A13,TOP2A,UCK2	ESR1,ESR2,beta-estradiol
IPA Table - 2018-10-15 03:31 PM		GnRH analog		biologic drug		-0.816		0.011	-0.844	0.00647	ACOT7,KRT10,MRPS31,NDUFS7,SRI,UBE2V1
IPA Table - 2018-10-15 03:31 PM		ethanol		chemical - endogenous mammalian		-0.816		-0.083	-0.614	0.012	ALDH1A3,ANPEP,CLIC4,FASN,GNAS,NSDHL
IPA Table - 2018-10-15 03:31 PM		ERBB2		kinase		-0.728		-0.14	-0.389	0.0352	CHD4,FASN,GLS,HSPB1,LAMB1,MIF,RFC2,TOP2A
IPA Table - 2018-10-15 03:31 PM		EGFR		kinase		-0.713		-0.137	-0.451	0.0499	ACOT7,CAV1,FASN,HSPB1,TGM2
IPA Table - 2018-10-15 03:31 PM		D-glucose		chemical - endogenous mammalian		-0.606		-0.081	-0.386	0.000355	AARS,CAV1,FASN,GSN,HSPB1,LAMB1,MIF,PREB,TFRC,TGM2,WARS	D-glucose,ESR1,ESR2,HIF1A,VHL
IPA Table - 2018-10-15 03:31 PM		PLA2G10		enzyme		-0.577		0.118	-0.781	0.00154	CPNE1,KPNA2,KRT86,SOAT1
IPA Table - 2018-10-15 03:31 PM		pirinixic acid		chemical toxicant		-0.561		-0.172	-0.229	0.0233	ALDH9A1,FASN,HIST1H1C,HSPB1,PLIN2,TSNAX
IPA Table - 2018-10-15 03:31 PM		KRAS		enzyme		-0.492		-0.001	-0.49	0.0142	ANPEP,CAV1,GSN,HSPB1,SOAT1,TOP2A,VPS35
IPA Table - 2018-10-15 03:31 PM		IL4		cytokine		-0.453		-0.17	0.019	0.000427	ANXA6,CHD4,CPOX,CTNNA1,FASN,FLNB,H1F0,KRT10,NUMA1,PLIN2,S100A10,TGM2,VPS35
IPA Table - 2018-10-15 03:31 PM		NFKBIA		transcription regulator		-0.447		-0.076	-0.277	0.0233	ATP5MF,BID,CTNNA1,POLR1C,SOAT1,TFRC
IPA Table - 2018-10-15 03:31 PM		butyric acid		chemical - endogenous mammalian		-0.44		-0.027	-0.38	0.00167	ALB,FASN,GSN,HIST1H1C,IQGAP1,SLC26A2,TGM2,TOP2A
IPA Table - 2018-10-15 03:31 PM		CEBPA		transcription regulator		-0.314		-0.095	-0.069	0.0019	ALB,ANPEP,CKAP4,CTNNA1,FASN,H1FX,PGD,PLIN2
IPA Table - 2018-10-15 03:31 PM		AGT		growth factor		-0.297		-0.138	0.037	0.0259	CAV1,FASN,HSPB1,LAMB1,MIF,TFRC
IPA Table - 2018-10-15 03:31 PM		sirolimus		chemical drug		-0.277		0.14	-0.642	0.00432	BID,FASN,LAMB1,PLIN2,PYGB,RPS15,TOP2A,UCK2
IPA Table - 2018-10-15 03:31 PM		FGF2		growth factor		-0.275		-0.137	0.048	0.011	ALB,ANPEP,CAV1,MIF,S100A10,TOP2A
IPA Table - 2018-10-15 03:31 PM		TGFB1		growth factor		-0.262		-0.087	0.148	7.65e-09	ACTC1,AK1,ALB,ANPEP,ARHGEF2,ARPC2,CAPRIN1,CAV1,CHD4,CLIC4,CSPG4,FASN,FLNB,GNAS,GSN,H1FX,HEXB,HSPB1,KRT10,MYO1C,PHGDH,PPP2CA,S100A10,SRI,TFRC,TGM2,TOP2A,UCK2,VCX/VCX3A	MYC,TGFB1,TP53
IPA Table - 2018-10-15 03:31 PM		NFkB (complex)		complex		-0.235		-0.24	0.333	0.0397	ALDH1A3,BID,GNAS,HSPB1,SOAT1,TFRC,TGM2
IPA Table - 2018-10-15 03:31 PM		EGF		growth factor		-0.2		-0.171	0.177	0.0428	ANPEP,ARHGEF2,CAV1,FASN,S100A10,TGM2
IPA Table - 2018-10-15 03:31 PM		MAPK9		kinase		-0.152		-0.121	0.087	0.00853	CAV1,FASN,MIF,PLIN2
IPA Table - 2018-10-15 03:31 PM		MAPK14		kinase		-0.093		-0.164	0.266	0.00249	ATP5MF,FASN,GNAS,TGM2,TOP2A
IPA Table - 2018-10-15 03:31 PM		TP53		transcription regulator		-0.059		-0.066	0.218	0.000112	AK1,ALB,ALDH9A1,ANXA6,ARHGEF2,BID,CAV1,CLIC4,CPOX,FASN,GSN,HSPB1,KPNA2,MYO1C,PHGDH,PPP2CA,RALY,TGM2,TOP2A,XPNPEP1	MYC,TP53
IPA Table - 2018-10-15 03:31 PM		ST1926		chemical drug		0	bias	0.267	-0.655	0.000164	ARPC2,EIF3D,EIF4B,GNAS,KPNA2,RPS15
IPA Table - 2018-10-15 03:31 PM		CD 437		chemical drug		0		0.229	-0.561	0.000579	ARPC2,EIF3D,EIF4B,GNAS,KPNA2,RPS15
IPA Table - 2018-10-15 03:31 PM		FLT1		kinase		0		-0.107	0.215	0.000632	CLIC4,EIF4B,PREB,SCRN1
IPA Table - 2018-10-15 03:31 PM		raloxifene		chemical drug		0		0	0	0.00169	FLNB,LAMB1,MIF,TFRC,TOP2A
IPA Table - 2018-10-15 03:31 PM		PRKAA2		kinase		0		0.121	-0.241	0.00226	ACOT7,ALB,FASN,TGM2
IPA Table - 2018-10-15 03:31 PM		cisplatin		chemical drug		0		-0.103	0.289	0.00394	ALB,ALDH1A3,ANPEP,CAV1,FASN,KRT10,LAMB1,PHGDH,S100A10,TOP2A	HMGA1,NFYA,cisplatin
IPA Table - 2018-10-15 03:31 PM		NR1I2		ligand-dependent nuclear receptor		0		-0.069	0.138	0.00817	CPOX,FASN,PGD,TGM2
IPA Table - 2018-10-15 03:31 PM		CST5		other		0		0.135	-0.27	0.0127	ANXA6,ARHGEF2,CAV1,NUMA1,PYGB
IPA Table - 2018-10-15 03:31 PM		TNF		cytokine		0.01		-0.099	0.385	0.0307	ALB,ALDH1A3,ANPEP,BID,CAV1,CLIC4,FASN,GLS,HEXB,MIF,PHGDH,PLIN2,SOAT1,TFRC,TGM2
IPA Table - 2018-10-15 03:31 PM		Mek		group		0.117		-0.096	0.347	0.00101	ANPEP,BID,FASN,HSPB1,TFB2M,TOP2A
IPA Table - 2018-10-15 03:31 PM		cyclosporin A		biologic drug		0.128		0.083	-0.075	0.0238	ARHGEF1,CAV1,FASN,MIF,RAB11B,S100A10
IPA Table - 2018-10-15 03:31 PM		ESR1		ligand-dependent nuclear receptor		0.137		-0.041	0.289	8.3e-05	ACTC1,AK1,ARHGEF2,CAV1,CPNE1,FASN,GNAS,GSN,IQGAP1,LAMB1,PLIN2,PSIP1,SLC26A2,TFRC,TGM2,UCK2,VPS35,WARS	ESR1,ESR2
IPA Table - 2018-10-15 03:31 PM		HIF1A		transcription regulator		0.142		-0.196	0.617	0.00117	ARPC2,BID,CAV1,HIST1H1C,HSPB1,HUWE1,MIF,TFRC	HIF1A,VHL
IPA Table - 2018-10-15 03:31 PM		thapsigargin		chemical toxicant		0.152		-0.163	0.476	0.012	CAV1,PPP2CA,SRI,TGM2
IPA Table - 2018-10-15 03:31 PM		IFNG		cytokine		0.26		-0.123	0.659	0.00724	ALDH1A3,BID,CAV1,CLIC4,FASN,GLS,GNAS,HSPB1,MIF,PHGDH,S100A10,SOAT1,TFRC,WARS	D-glucose,ESR1,HIF1A,HMGA1,IFNG,MYC,NFYA,TP53,VHL,cisplatin
IPA Table - 2018-10-15 03:31 PM		PPARGC1A		transcription regulator		0.271		-0.197	0.702	0.00803	AK1,ATP5MF,FASN,NSDHL,PLIN2	PPARA,PPARGC1A
IPA Table - 2018-10-15 03:31 PM		PPARA		ligand-dependent nuclear receptor		0.406		-0.073	0.545	0.00203	ALDH9A1,ARHGDIA,FASN,GLS,HIST1H1C,NSDHL,PLIN2,TOP2A
IPA Table - 2018-10-15 03:31 PM		methylprednisolone		chemical drug		0.436		-0.055	0.598	0.000355	AKR7A2,ANPEP,EIF3B,KRT10,NSDHL,PLIN2,PPP2CA,SRI,TFRC,TOP2A
IPA Table - 2018-10-15 03:31 PM		CD3		complex		0.478		-0.204	1.015	0.00474	AARS,GNAS,HUWE1,PLIN2,SRPRB,TFRC,TGM2,TOP2A,UBE2V1
IPA Table - 2018-10-15 03:31 PM		FN1		enzyme		0.555		-0.163	0.916	0.00393	CLIC4,EIF4B,PREB,SCRN1,TGM2
IPA Table - 2018-10-15 03:31 PM		trichostatin A		chemical drug		0.611		-0.15	0.988	0.0349	ANXA6,FASN,GSN,S100A10,SLC26A2,TGM2,TOP2A
IPA Table - 2018-10-15 03:31 PM		gentamicin		chemical drug		0.816		-0.068	0.984	0.00145	EIF3B,EIF3D,HSPB1,PHGDH,PLIN2,TFRC
IPA Table - 2018-10-15 03:31 PM		lipopolysaccharide		chemical drug		0.816		-0.138	1.371	0.0023	ACTC1,ALB,BID,CAV1,CLIC4,CSPG4,FASN,GLS,GSN,H1FX,HSPB1,LAMB1,MIF,PLIN2,TFRC,TGM2,TOP2A,WARS	ESR2,HIF1A,IFNG,MYC,TGFB1,TP53,beta-estradiol,lipopolysaccharide
IPA Table - 2018-10-15 03:31 PM		RASSF1		other		0.914		-0.069	1.045	0.00108	CAV1,GSN,SPANXB1 (includes others),TGM2	HRAS,RASSF1,TP53
IPA Table - 2018-10-15 03:31 PM		ERK		group		1		-0.175	1.35	0.0333	ARPC2,CAV1,LAMB1,TGM2
IPA Table - 2018-10-15 03:31 PM		OSM		cytokine		1.022		-0.096	1.273	0.0177	ALB,ARHGEF2,FASN,RALY,SNRPE,TECR,TOP2A
IPA Table - 2018-10-15 03:31 PM		tretinoin		chemical - endogenous mammalian		1.039		-0.1	1.437	6.24e-07	ALDH1A3,ALDH9A1,ANPEP,ANXA6,ARHGEF1,BID,DHPS,EIF3B,FASN,GNAS,HSPB1,LAMB1,MYO1C,PGD,PLIN2,PPP2CA,RFC2,S100A10,SNRPE,SOAT1,TFRC,TGM2,TIAL1,TOP2A	HIF1A,IFNG,MYC,tretinoin
IPA Table - 2018-10-15 03:31 PM		EPAS1		transcription regulator		1.067		-0.215	1.494	0.000564	CAV1,FASN,GLS,HIST1H1C,MIF,PLIN2	EPAS1,MYC,TP53
IPA Table - 2018-10-15 03:31 PM		ESR2		ligand-dependent nuclear receptor		1.091		-0.043	1.175	0.00143	ACTC1,ANPEP,BID,CAV1,FASN,PLIN2,TGM2,UCK2	ESR1,ESR2
IPA Table - 2018-10-15 03:31 PM		miR-124-3p (and other miRNAs w/seed AAGGCAC)		mature microrna		1.372	bias	0.278	0.753	0.00588	ALDH9A1,ARHGEF1,CAV1,GSN,IQGAP1
IPA Table - 2018-10-15 03:31 PM		SMARCA4		transcription regulator		1.4		-0.23	1.907	0.0122	ALB,ALDH1A3,C19orf33,FLNB,H1FX,HEXB,PLIN2,SPANXB1 (includes others)
IPA Table - 2018-10-15 03:31 PM		PD98059		chemical - kinase inhibitor		1.596		0.175	1.112	0.00189	ACOT7,ANPEP,CAV1,FASN,MIF,S100A10,SLC26A2,SOAT1,TOP2A	HIF1A,IFNG,MYC,PD98059
IPA Table - 2018-10-15 03:31 PM		dexamethasone		chemical drug		1.639		-0.028	1.755	0.00108	ACOT7,ALB,ARHGDIA,ARHGEF2,CAV1,CHD4,CLIC4,CPA4,FASN,FLNB,IQGAP1,KPNA2,MIF,PGD,S100A10,SLC26A2,SOAT1,TFRC,TGM2,TOP2A,WARS	HIF1A,IFNG,MYC,dexamethasone
IPA Table - 2018-10-15 03:31 PM		mir-122		microrna		1.648		0.247	1.044	5.98e-06	CLIC4,H1F0,IQGAP1,PPP2CA,TGM2,WARS
IPA Table - 2018-10-15 03:31 PM		AGN194204		chemical drug						0.00017	CLIC4,GNAS,HIST1H1C,NSDHL,PLIN2,TOP2A
IPA Table - 2018-10-15 03:31 PM		CACNA1C		ion channel						0.000366	CAV1,S100A10
IPA Table - 2018-10-15 03:31 PM		FAS		transmembrane receptor						0.000572	ARHGDIA,ARHGEF1,BID,MIF,NUMA1,PLIN2,TFRC,TIAL1
IPA Table - 2018-10-15 03:31 PM		STK25		kinase						0.00087	FASN,PLIN2
IPA Table - 2018-10-15 03:31 PM		pimagedine		chemical drug						0.00105	ALB,CAV1,LAMB1
IPA Table - 2018-10-15 03:31 PM		tetraethylammonium		chemical drug						0.00105	ARHGDIA,HSPB1,SRI
IPA Table - 2018-10-15 03:31 PM		AFAP1-AS1		other						0.00108	ARHGDIA,RAB11B
IPA Table - 2018-10-15 03:31 PM		PCGEM1		other						0.00113	FASN,GLS,PGD
IPA Table - 2018-10-15 03:31 PM		WT1		transcription regulator						0.0012	ANPEP,CAPRIN1,CLIC4,CSPG4,GSN,WARS
IPA Table - 2018-10-15 03:31 PM		ZNF106		other						0.00148	ACTC1,HSPB1,VPS35
IPA Table - 2018-10-15 03:31 PM		IL3		cytokine						0.00155	ARHGEF1,DHPS,FASN,GNAS,MYO1C,PHGDH,TIAL1
IPA Table - 2018-10-15 03:31 PM		CTNNB1		transcription regulator						0.00161	ACTC1,ALDH1A3,ARHGDIA,CTNNA1,HP1BP3,LAMB1,PPP2CA,SCRN1,SLC26A2,TGM2,TIAL1
IPA Table - 2018-10-15 03:31 PM		gamma-linolenic acid		chemical - endogenous mammalian						0.00186	FASN,PLIN2
IPA Table - 2018-10-15 03:31 PM		LMNB1		other						0.00212	FASN,PLIN2,S100A13
IPA Table - 2018-10-15 03:31 PM		COL6A1		other						0.00216	AK1,FASN
IPA Table - 2018-10-15 03:31 PM		SELENOS		other						0.00249	CAV1,FASN
IPA Table - 2018-10-15 03:31 PM		BNIP3L		other						0.00263	GSN,TFRC,TOP2A
IPA Table - 2018-10-15 03:31 PM		Srebp		group						0.00283	FASN,PGD
IPA Table - 2018-10-15 03:31 PM		TOR1A		enzyme						0.00283	ALB,STON2
IPA Table - 2018-10-15 03:31 PM		epirubicin		chemical drug						0.00283	CAV1,OTUB1
IPA Table - 2018-10-15 03:31 PM		ADRB1		g-protein coupled receptor						0.00359	ACTC1,GNAS
IPA Table - 2018-10-15 03:31 PM		INSR		kinase						0.0037	ALB,ARHGDIA,ARHGEF2,ATP5MF,FASN,IQGAP1,NSDHL
IPA Table - 2018-10-15 03:31 PM		RHOJ		enzyme						0.004	CAV1,GSN
IPA Table - 2018-10-15 03:31 PM		RAS		group						0.00413	ANPEP,ARHGEF2,CAV1,TGM2
IPA Table - 2018-10-15 03:31 PM		SOD1		enzyme						0.00426	BID,DCXR,GNAS,HSPB1,TFRC
IPA Table - 2018-10-15 03:31 PM		simvastatin		chemical drug						0.00434	ARHGDIA,ARHGEF2,C12orf10,HIST1H1C,SOAT1
IPA Table - 2018-10-15 03:31 PM		TP53COR1		other						0.00443	BID,TOP2A
IPA Table - 2018-10-15 03:31 PM		apicidin		chemical - endogenous non-mammalian						0.00443	GSN,TGM2
IPA Table - 2018-10-15 03:31 PM		VHL		transcription regulator						0.0046	CAV1,MIF,PREB,TFRC	HIF1A,VHL
IPA Table - 2018-10-15 03:31 PM		2-(4-amino-1-isopropyl-1H-pyrazolo[3,4-d]pyrimidin-3-yl)-1H-indol-5-ol		chemical reagent						0.0048	HIST1H1C,KPNA2,TOP2A
IPA Table - 2018-10-15 03:31 PM		2-aminoisobutyric acid		chemical - endogenous mammalian						0.00499	ALB
IPA Table - 2018-10-15 03:31 PM		CAV2		other						0.00499	CAV1
IPA Table - 2018-10-15 03:31 PM		ECSCR		other						0.00499	SOAT1
IPA Table - 2018-10-15 03:31 PM		GEMIN7		other						0.00499	SNRPE
IPA Table - 2018-10-15 03:31 PM		LSM10		other						0.00499	HIST1H1C
IPA Table - 2018-10-15 03:31 PM		UBA2		enzyme						0.00499	ALB
IPA Table - 2018-10-15 03:31 PM		clofazimine		chemical drug						0.00499	PLIN2
IPA Table - 2018-10-15 03:31 PM		clorgyline		chemical drug						0.00499	GNAS
IPA Table - 2018-10-15 03:31 PM		dinitrophenyl R group		chemical reagent						0.00499	TGM2
IPA Table - 2018-10-15 03:31 PM		fumagillin		chemical - endogenous non-mammalian						0.00499	CAV1
IPA Table - 2018-10-15 03:31 PM		rhapontin		chemical - endogenous non-mammalian						0.00499	FASN
IPA Table - 2018-10-15 03:31 PM		10E,12Z-octadecadienoic acid		chemical - endogenous mammalian						0.0052	CAV1,FASN,PLIN2
IPA Table - 2018-10-15 03:31 PM		CDK4/6		group						0.00541	ARHGEF2,HSPB1,KRT10
IPA Table - 2018-10-15 03:31 PM		mir-103		microrna						0.00584	CAV1,FASN
IPA Table - 2018-10-15 03:31 PM		PLG		peptidase						0.00607	CAV1,CLIC4,MIF
IPA Table - 2018-10-15 03:31 PM		SREBF2		transcription regulator						0.00607	FASN,NSDHL,PLIN2	PPARA,PPARGC1A,SREBF2
IPA Table - 2018-10-15 03:31 PM		isotretinoin		biologic drug						0.0063	ALDH1A3,FASN,TFRC
IPA Table - 2018-10-15 03:31 PM		GW3965		chemical reagent						0.00678	CAV1,FASN,PLIN2
IPA Table - 2018-10-15 03:31 PM		DYSF		other						0.00728	ARPC2,HSPB1,S100A13
IPA Table - 2018-10-15 03:31 PM		OSMR		transmembrane receptor						0.008	ALB,FASN
IPA Table - 2018-10-15 03:31 PM		SCAP		other						0.00806	ALB,FASN,NSDHL	PPARGC1A,SCAP,SREBF2
IPA Table - 2018-10-15 03:31 PM		NFYA		transcription regulator						0.00834	ALB,FASN,TOP2A
IPA Table - 2018-10-15 03:31 PM		zinc		chemical drug						0.00834	KPNA2,TFRC,TGM2
IPA Table - 2018-10-15 03:31 PM		Hbb-b1		transporter						0.00948	ATP5MF,NDUFS7,TFRC
IPA Table - 2018-10-15 03:31 PM		COPS4		peptidase						0.00996	STON2
IPA Table - 2018-10-15 03:31 PM		GLUL		enzyme						0.00996	GLS
IPA Table - 2018-10-15 03:31 PM		GPBP1		transcription regulator						0.00996	TOP2A
IPA Table - 2018-10-15 03:31 PM		HSD17B13		enzyme						0.00996	FASN
IPA Table - 2018-10-15 03:31 PM		Id		group						0.00996	ACTC1
IPA Table - 2018-10-15 03:31 PM		L-isoleucine		chemical - endogenous mammalian						0.00996	ALB
IPA Table - 2018-10-15 03:31 PM		L-leucine		chemical - endogenous mammalian						0.00996	ALB
IPA Table - 2018-10-15 03:31 PM		LAMB2		enzyme						0.00996	LAMB1
IPA Table - 2018-10-15 03:31 PM		LCMT1		enzyme						0.00996	PPP2CA
IPA Table - 2018-10-15 03:31 PM		MARCH2		enzyme						0.00996	TFRC
IPA Table - 2018-10-15 03:31 PM		MID1		other						0.00996	PPP2CA
IPA Table - 2018-10-15 03:31 PM		MYO1C	-1.812	enzyme						0.00996	GSN
IPA Table - 2018-10-15 03:31 PM		NUBP1		other						0.00996	TFRC
IPA Table - 2018-10-15 03:31 PM		RAR-RXR		complex						0.00996	TGM2
IPA Table - 2018-10-15 03:31 PM		RPS19		other						0.00996	MIF
IPA Table - 2018-10-15 03:31 PM		VPS26B		transporter						0.00996	VPS35
IPA Table - 2018-10-15 03:31 PM		hydroxyl radical		chemical toxicant						0.00996	CAV1
IPA Table - 2018-10-15 03:31 PM		miR-483-5p (miRNAs w/seed AGACGGG)		mature microrna						0.00996	ARHGDIA
IPA Table - 2018-10-15 03:31 PM		p-dimethylaminoazobenzene		chemical toxicant						0.00996	ALB
IPA Table - 2018-10-15 03:31 PM		talarozole		chemical drug						0.00996	KRT10
IPA Table - 2018-10-15 03:31 PM		ZFHX3		transcription regulator						0.0104	ALB,MIF,NDUFS7
IPA Table - 2018-10-15 03:31 PM		everolimus		chemical drug						0.0105	CAV1,SOAT1
IPA Table - 2018-10-15 03:31 PM		ATF3		transcription regulator						0.0107	GSN,HSPB1,SRI
IPA Table - 2018-10-15 03:31 PM		GW9662		chemical reagent						0.0107	CAV1,FASN,PLIN2
IPA Table - 2018-10-15 03:31 PM		FOXO4		transcription regulator						0.0114	CAV1,FASN,FLNB
IPA Table - 2018-10-15 03:31 PM		FOLR1		transporter						0.0117	CAV1,NSDHL,UBE2V1
IPA Table - 2018-10-15 03:31 PM		8-bromoguanosine 3',5'-cyclic monophosphate		chemical - kinase inhibitor						0.0118	CAV1,S100A10
IPA Table - 2018-10-15 03:31 PM		glutamine		chemical - endogenous mammalian						0.012	AARS,ACTC1,WARS
IPA Table - 2018-10-15 03:31 PM		MIR124		group						0.0125	CAV1,IQGAP1
IPA Table - 2018-10-15 03:31 PM		thyroid hormone		chemical - endogenous mammalian						0.014	FASN,PGD,PPP2CA,S100A10
IPA Table - 2018-10-15 03:31 PM		PDX1		transcription regulator						0.0145	AKR7A2,ALB,GNAS,PHGDH
IPA Table - 2018-10-15 03:31 PM		CHCHD4		enzyme						0.0149	NDUFS7
IPA Table - 2018-10-15 03:31 PM		CIDEB		other						0.0149	PLIN2
IPA Table - 2018-10-15 03:31 PM		ELOVL2		enzyme						0.0149	FASN
IPA Table - 2018-10-15 03:31 PM		EMP2		other						0.0149	CAV1
IPA Table - 2018-10-15 03:31 PM		FTL		enzyme						0.0149	TFRC
IPA Table - 2018-10-15 03:31 PM		FTMT		enzyme						0.0149	TFRC
IPA Table - 2018-10-15 03:31 PM		INPP1		phosphatase						0.0149	SNRPE
IPA Table - 2018-10-15 03:31 PM		NSD3		enzyme						0.0149	DCPS
IPA Table - 2018-10-15 03:31 PM		S100A2		other						0.0149	KRT10
IPA Table - 2018-10-15 03:31 PM		SRFBP1		other						0.0149	ACTC1
IPA Table - 2018-10-15 03:31 PM		TOP2B		enzyme						0.0149	FASN
IPA Table - 2018-10-15 03:31 PM		lisofylline		chemical drug						0.0149	LAMB1
IPA Table - 2018-10-15 03:31 PM		F2R		g-protein coupled receptor						0.0149	LAMB1,MIF,TGM2
IPA Table - 2018-10-15 03:31 PM		EIF2AK3		kinase						0.0161	AARS,CPOX,WARS
IPA Table - 2018-10-15 03:31 PM		ATP7B		transporter						0.0162	FASN,HIST1H1C
IPA Table - 2018-10-15 03:31 PM		discodermolide		chemical drug						0.0162	RFC2,TOP2A
IPA Table - 2018-10-15 03:31 PM		RAC1		enzyme						0.0165	BID,GSN,HSPB1
IPA Table - 2018-10-15 03:31 PM		RCE1		peptidase						0.0179	PLIN2,S100A13
IPA Table - 2018-10-15 03:31 PM		oleic acid		chemical - endogenous mammalian						0.0195	FASN,PLIN2,SOAT1
IPA Table - 2018-10-15 03:31 PM		ibuprofen		chemical drug						0.0195	LAMB1,PLIN2
IPA Table - 2018-10-15 03:31 PM		CCDC3		other						0.0198	FASN
IPA Table - 2018-10-15 03:31 PM		CREBZF		transcription regulator						0.0198	FASN
IPA Table - 2018-10-15 03:31 PM		FBXL5		enzyme						0.0198	TFRC
IPA Table - 2018-10-15 03:31 PM		FOXH1		transcription regulator						0.0198	ALDH1A3
IPA Table - 2018-10-15 03:31 PM		GLRX3		enzyme						0.0198	TFRC
IPA Table - 2018-10-15 03:31 PM		IQGAP2		other						0.0198	IQGAP1
IPA Table - 2018-10-15 03:31 PM		Meg3		other						0.0198	IQGAP1
IPA Table - 2018-10-15 03:31 PM		POU2F3		transcription regulator						0.0198	KRT10
IPA Table - 2018-10-15 03:31 PM		PSME3		peptidase						0.0198	FASN
IPA Table - 2018-10-15 03:31 PM		PTIO		chemical reagent						0.0198	CAV1
IPA Table - 2018-10-15 03:31 PM		RNF139		enzyme						0.0198	FASN
IPA Table - 2018-10-15 03:31 PM		SCIN		other						0.0198	GSN
IPA Table - 2018-10-15 03:31 PM		SRT2183		chemical reagent						0.0198	FASN
IPA Table - 2018-10-15 03:31 PM		TSN		other						0.0198	TSNAX
IPA Table - 2018-10-15 03:31 PM		VLDL		complex						0.0198	PLIN2
IPA Table - 2018-10-15 03:31 PM		asparagine		chemical - endogenous mammalian						0.0198	ALB
IPA Table - 2018-10-15 03:31 PM		choline plasmalogens		chemical - endogenous mammalian						0.0198	CAV1
IPA Table - 2018-10-15 03:31 PM		phenylacetate		chemical - endogenous mammalian						0.0198	CAV1
IPA Table - 2018-10-15 03:31 PM		HBA1/HBA2		transporter						0.0204	ATP5MF,NDUFS7
IPA Table - 2018-10-15 03:31 PM		tanespimycin		chemical drug						0.0204	CAV1,MIF,SNRPE
IPA Table - 2018-10-15 03:31 PM		2-methoxyestradiol		chemical - endogenous mammalian						0.0213	BID,CAV1
IPA Table - 2018-10-15 03:31 PM		RAF1		kinase						0.0222	ACOT7,HSPB1,SLC26A2,TGM2
IPA Table - 2018-10-15 03:31 PM		MYBL2		transcription regulator						0.0222	IQGAP1,TOP2A
IPA Table - 2018-10-15 03:31 PM		THRB		ligand-dependent nuclear receptor						0.0225	FASN,GSN,PGD,PPP2CA
IPA Table - 2018-10-15 03:31 PM		SNAI1		transcription regulator						0.0228	FASN,FLNB,GSN
IPA Table - 2018-10-15 03:31 PM		ARNT		transcription regulator						0.0233	CAV1,MYO1C,TFRC
IPA Table - 2018-10-15 03:31 PM		CLDN7		other						0.0238	CKAP4,GLS,PHGDH
IPA Table - 2018-10-15 03:31 PM		ERN1		kinase						0.0238	FASN,PLIN2,WARS
IPA Table - 2018-10-15 03:31 PM		TSC2		other						0.0238	GSN,HSPB1,NSDHL
IPA Table - 2018-10-15 03:31 PM		TOB1		transcription regulator						0.024	HUWE1,UBA6
IPA Table - 2018-10-15 03:31 PM		HNF1A		transcription regulator						0.0243	ALB,ANPEP,PCNP,SRI,TFRC,TMEM33
IPA Table - 2018-10-15 03:31 PM		ABCB7		transporter						0.0247	TFRC
IPA Table - 2018-10-15 03:31 PM		Atg5		other						0.0247	BID
IPA Table - 2018-10-15 03:31 PM		CEBPZ		transcription regulator						0.0247	TOP2A
IPA Table - 2018-10-15 03:31 PM		CRK		other						0.0247	CAV1
IPA Table - 2018-10-15 03:31 PM		DRD4		g-protein coupled receptor						0.0247	GNAS
IPA Table - 2018-10-15 03:31 PM		Erm		group						0.0247	CAV1
IPA Table - 2018-10-15 03:31 PM		FA2H		enzyme						0.0247	FASN
IPA Table - 2018-10-15 03:31 PM		HU-210		chemical reagent						0.0247	FASN
IPA Table - 2018-10-15 03:31 PM		RNU7-1		other						0.0247	HIST1H1C
IPA Table - 2018-10-15 03:31 PM		ghrelin		biologic drug						0.0247	FASN
IPA Table - 2018-10-15 03:31 PM		mir-28		microrna						0.0247	ARHGDIA
IPA Table - 2018-10-15 03:31 PM		myristic acid		chemical - endogenous mammalian						0.0247	PLIN2
IPA Table - 2018-10-15 03:31 PM		rigosertib		chemical drug						0.0247	BID
IPA Table - 2018-10-15 03:31 PM		benzo(a)pyrene		chemical toxicant						0.025	ARHGDIA,FASN,HSPB1,PGD
IPA Table - 2018-10-15 03:31 PM		HTT		transcription regulator						0.0252	ATP5MF,BID,FASN,GSN,HUWE1,NDUFS7,TFRC,TGM2
IPA Table - 2018-10-15 03:31 PM		TCF3		transcription regulator						0.0259	ANXA6,BID,CKAP4,H1F0,TOP2A
IPA Table - 2018-10-15 03:31 PM		ADRB2		g-protein coupled receptor						0.0259	FASN,GNAS
IPA Table - 2018-10-15 03:31 PM		nitroprusside		chemical drug						0.0259	CAV1,LAMB1
IPA Table - 2018-10-15 03:31 PM		cadmium chloride		chemical toxicant						0.0269	ALB,HSPB1
IPA Table - 2018-10-15 03:31 PM		deoxycholate		chemical - endogenous mammalian						0.0269	CAV1,GLS
IPA Table - 2018-10-15 03:31 PM		KDM5A		transcription regulator						0.0274	ACTC1,NDUFS7,PGD
IPA Table - 2018-10-15 03:31 PM		Histone h3		group						0.0277	CAV1,CKAP4,CSPG4,CTNNA1,FASN,TOP2A
IPA Table - 2018-10-15 03:31 PM		STAT2		transcription regulator						0.0279	CAV1,WARS
IPA Table - 2018-10-15 03:31 PM		CD3 group		group						0.0289	FASN,TFRC
IPA Table - 2018-10-15 03:31 PM		MAPKAPK2		kinase						0.0289	HSPB1,TOP2A
IPA Table - 2018-10-15 03:31 PM		chromium		chemical drug						0.0289	ARHGDIA,PGD
IPA Table - 2018-10-15 03:31 PM		PML		transcription regulator						0.0291	AKR7A2,FASN,HSPB1
IPA Table - 2018-10-15 03:31 PM		GATA1		transcription regulator						0.0295	GNAS,TFRC,TGM2,TOP2A
IPA Table - 2018-10-15 03:31 PM		ADCY5		enzyme						0.0296	GNAS
IPA Table - 2018-10-15 03:31 PM		CASP2		peptidase						0.0296	BID
IPA Table - 2018-10-15 03:31 PM		CCAT2		other						0.0296	GLS
IPA Table - 2018-10-15 03:31 PM		CIMO		chemical reagent						0.0296	BID
IPA Table - 2018-10-15 03:31 PM		DLX4		transcription regulator						0.0296	TOP2A
IPA Table - 2018-10-15 03:31 PM		EIF3M		other						0.0296	MIF
IPA Table - 2018-10-15 03:31 PM		Fructus xanthii aqueous extract		chemical - endogenous non-mammalian						0.0296	FASN
IPA Table - 2018-10-15 03:31 PM		GPAM		enzyme						0.0296	PLIN2
IPA Table - 2018-10-15 03:31 PM		Irs3		other						0.0296	FASN
IPA Table - 2018-10-15 03:31 PM		LIMS2		other						0.0296	CTNNA1
IPA Table - 2018-10-15 03:31 PM		OBP2B		transporter						0.0296	FASN
IPA Table - 2018-10-15 03:31 PM		PAXIP1		other						0.0296	CSPG4
IPA Table - 2018-10-15 03:31 PM		TERF2		transcription regulator						0.0296	MIF
IPA Table - 2018-10-15 03:31 PM		TRPV6		ion channel						0.0296	KRT10
IPA Table - 2018-10-15 03:31 PM		Tcf 1/3/4		group						0.0296	ALB
IPA Table - 2018-10-15 03:31 PM		WDFY2		other						0.0296	FASN
IPA Table - 2018-10-15 03:31 PM		esculetin		chemical - endogenous non-mammalian						0.0296	ALB
IPA Table - 2018-10-15 03:31 PM		juglone		chemical toxicant						0.0296	FASN
IPA Table - 2018-10-15 03:31 PM		papaverine		chemical drug						0.0296	CAV1
IPA Table - 2018-10-15 03:31 PM		vaccenic acid		chemical - endogenous mammalian						0.0296	PLIN2
IPA Table - 2018-10-15 03:31 PM		valine		chemical - endogenous mammalian						0.0296	ALB
IPA Table - 2018-10-15 03:31 PM		L-methionine		chemical - endogenous mammalian						0.0299	ALB,TOP2A
IPA Table - 2018-10-15 03:31 PM		MAP3K1		kinase						0.0299	HSPB1,TOP2A
IPA Table - 2018-10-15 03:31 PM		NRF1		transcription regulator						0.0299	MOGS,TFB2M
IPA Table - 2018-10-15 03:31 PM		KDM5B		transcription regulator						0.0308	CAV1,PSIP1,TOP2A
IPA Table - 2018-10-15 03:31 PM		adenosine		chemical - endogenous mammalian						0.0309	BID,GNAS
IPA Table - 2018-10-15 03:31 PM		H2AFY		other						0.032	ALDH1A3,FASN
IPA Table - 2018-10-15 03:31 PM		PPARGC1B		transcription regulator						0.032	ATP5MF,FASN
IPA Table - 2018-10-15 03:31 PM		TERT		enzyme						0.0325	ALDH1A3,CAV1,GSN
IPA Table - 2018-10-15 03:31 PM		camptothecin		chemical drug						0.0328	ARHGDIA,ARHGEF1,BID,NUMA1,PLIN2,TFRC,TIAL1
IPA Table - 2018-10-15 03:31 PM		SERPINF1		other						0.033	BID,CSPG4
IPA Table - 2018-10-15 03:31 PM		curcumin		chemical drug						0.0335	CAV1,CTNNA1,MIF,TFRC,TOP2A
IPA Table - 2018-10-15 03:31 PM		POU2AF1		transcription regulator						0.0341	CTNNA1,S100A10
IPA Table - 2018-10-15 03:31 PM		ADAM21		peptidase						0.0344	GLS
IPA Table - 2018-10-15 03:31 PM		DLC1		other						0.0344	S100A10
IPA Table - 2018-10-15 03:31 PM		DMTF1		transcription regulator						0.0344	ANPEP
IPA Table - 2018-10-15 03:31 PM		GLP-1 (7-36) amide		chemical drug						0.0344	FASN
IPA Table - 2018-10-15 03:31 PM		L-proline		chemical - endogenous mammalian						0.0344	ALB
IPA Table - 2018-10-15 03:31 PM		PQQ cofactor		chemical - endogenous non-mammalian						0.0344	TFB2M
IPA Table - 2018-10-15 03:31 PM		S-allyl-L-cysteine		chemical - endogenous non-mammalian						0.0344	FASN
IPA Table - 2018-10-15 03:31 PM		SERPINC1		enzyme						0.0344	MIF
IPA Table - 2018-10-15 03:31 PM		glyceraldehyde-BSA		chemical reagent						0.0344	FASN
IPA Table - 2018-10-15 03:31 PM		methylglyoxal-BSA		chemical reagent						0.0344	FASN
IPA Table - 2018-10-15 03:31 PM		mir-320		microrna						0.0344	TFRC
IPA Table - 2018-10-15 03:31 PM		triolein		chemical drug						0.0344	FASN
IPA Table - 2018-10-15 03:31 PM		urotensin II		biologic drug						0.0344	SOAT1
IPA Table - 2018-10-15 03:31 PM		PRKAA1		kinase						0.035	ACOT7,ALB,TGM2
IPA Table - 2018-10-15 03:31 PM		PDCD1		phosphatase						0.0352	KPNA2,TOP2A
IPA Table - 2018-10-15 03:31 PM		ACOX1		enzyme						0.0356	CPOX,FASN,PLIN2
IPA Table - 2018-10-15 03:31 PM		sunitinib		chemical drug						0.0363	CTNNA1,LAMB1
IPA Table - 2018-10-15 03:31 PM		E2F1		transcription regulator						0.0373	BID,CAV1,KRT10,RFC2,TOP2A,UCK2
IPA Table - 2018-10-15 03:31 PM		SREBF1		transcription regulator						0.0377	AARS,FASN,NSDHL,S100A13
IPA Table - 2018-10-15 03:31 PM		metformin		chemical drug						0.0381	CAV1,FASN,PLIN2
IPA Table - 2018-10-15 03:31 PM		ACACA		enzyme						0.0393	FASN
IPA Table - 2018-10-15 03:31 PM		ACLY		enzyme						0.0393	FASN
IPA Table - 2018-10-15 03:31 PM		Cyclin A		group						0.0393	HIST1H1B
IPA Table - 2018-10-15 03:31 PM		HBP1		transcription regulator						0.0393	H1F0
IPA Table - 2018-10-15 03:31 PM		IL-2R		complex						0.0393	PHGDH
IPA Table - 2018-10-15 03:31 PM		KDM6A		enzyme						0.0393	CSPG4
IPA Table - 2018-10-15 03:31 PM		L-phenylalanine		chemical - endogenous mammalian						0.0393	ALB
IPA Table - 2018-10-15 03:31 PM		LIMS1		other						0.0393	CTNNA1
IPA Table - 2018-10-15 03:31 PM		LINC00461		other						0.0393	TOP2A
IPA Table - 2018-10-15 03:31 PM		MEDAG		other						0.0393	FASN
IPA Table - 2018-10-15 03:31 PM		NDP		growth factor						0.0393	PSIP1
IPA Table - 2018-10-15 03:31 PM		NELFCD		other						0.0393	TOP2A
IPA Table - 2018-10-15 03:31 PM		PHF8		enzyme						0.0393	TGM2
IPA Table - 2018-10-15 03:31 PM		PPP2R1A		phosphatase						0.0393	PPP2CA
IPA Table - 2018-10-15 03:31 PM		SOAT1	2.07	enzyme						0.0393	FASN
IPA Table - 2018-10-15 03:31 PM		THRSP		other						0.0393	FASN
IPA Table - 2018-10-15 03:31 PM		TRIB1		kinase						0.0393	FASN
IPA Table - 2018-10-15 03:31 PM		cerulenin		chemical drug						0.0393	FASN
IPA Table - 2018-10-15 03:31 PM		cholestyramine		chemical drug						0.0393	SOAT1
IPA Table - 2018-10-15 03:31 PM		miR-217-5p (and other miRNAs w/seed ACUGCAU)		mature microrna						0.0393	FASN
IPA Table - 2018-10-15 03:31 PM		26s Proteasome		complex						0.0407	PPP2CA,TGM2,TOP2A
IPA Table - 2018-10-15 03:31 PM		5-azacytidine		chemical drug						0.0421	CAV1,CTNNA1,TGM2
IPA Table - 2018-10-15 03:31 PM		LONP1		peptidase						0.0431	HSPB1,MRPS31
IPA Table - 2018-10-15 03:31 PM		caffeine		chemical drug						0.0431	CAV1,FASN
IPA Table - 2018-10-15 03:31 PM		romidepsin		biologic drug						0.0431	GSN,SLC26A2
IPA Table - 2018-10-15 03:31 PM		1,1-bis(3'-indolyl)-1-(4-trifluoromethyl-phenyl)methane		chemical reagent						0.0441	CAV1
IPA Table - 2018-10-15 03:31 PM		11-dehydrocorticosterone		chemical - endogenous mammalian						0.0441	FASN
IPA Table - 2018-10-15 03:31 PM		CD53		other						0.0441	GLS
IPA Table - 2018-10-15 03:31 PM		CD99		other						0.0441	CAV1
IPA Table - 2018-10-15 03:31 PM		Ck2		complex						0.0441	BID
IPA Table - 2018-10-15 03:31 PM		IFT88		other						0.0441	ALB
IPA Table - 2018-10-15 03:31 PM		L-lysine		chemical - endogenous mammalian						0.0441	ALB
IPA Table - 2018-10-15 03:31 PM		Mup1 (includes others)		other						0.0441	FASN
IPA Table - 2018-10-15 03:31 PM		NELFA		other						0.0441	TOP2A
IPA Table - 2018-10-15 03:31 PM		NELFE		other						0.0441	TOP2A
IPA Table - 2018-10-15 03:31 PM		NPAT		transcription regulator						0.0441	HIST1H1B
IPA Table - 2018-10-15 03:31 PM		PBRM1		other						0.0441	S100A13
IPA Table - 2018-10-15 03:31 PM		TIA1		other						0.0441	TIAL1
IPA Table - 2018-10-15 03:31 PM		TRG		other						0.0441	CAV1
IPA Table - 2018-10-15 03:31 PM		UCHL3		peptidase						0.0441	FASN
IPA Table - 2018-10-15 03:31 PM		carnosine		chemical - endogenous mammalian						0.0441	FASN
IPA Table - 2018-10-15 03:31 PM		pepstatin		chemical - protease inhibitor						0.0441	CAV1
IPA Table - 2018-10-15 03:31 PM		phosphatidylcholine		chemical - endogenous mammalian						0.0441	CAV1
IPA Table - 2018-10-15 03:31 PM		sphingosylphosphocholine		chemical - endogenous mammalian						0.0441	TGM2
IPA Table - 2018-10-15 03:31 PM		tangeretin		chemical - endogenous non-mammalian						0.0441	BID
IPA Table - 2018-10-15 03:31 PM		tannic acid		chemical toxicant						0.0441	FASN
IPA Table - 2018-10-15 03:31 PM		ATP-gamma-S		chemical reagent						0.0443	CD109,WARS
IPA Table - 2018-10-15 03:31 PM		F3		transmembrane receptor						0.0455	LAMB1,TGM2
IPA Table - 2018-10-15 03:31 PM		Raf		group						0.0455	ANPEP,TOP2A
IPA Table - 2018-10-15 03:31 PM		trovafloxacin		chemical drug						0.0455	FASN,TGM2
IPA Table - 2018-10-15 03:31 PM		CTLA4		transmembrane receptor						0.0467	KPNA2,TOP2A
IPA Table - 2018-10-15 03:31 PM		FGF7		growth factor						0.0467	FASN,S100A10
IPA Table - 2018-10-15 03:31 PM		CD38		enzyme						0.0469	ANXA6,CKAP4,UCK2
IPA Table - 2018-10-15 03:31 PM		RNA polymerase II		complex						0.0487	ACTC1,KPNA2,TIAL1,TOP2A
IPA Table - 2018-10-15 03:31 PM		EPHB2		kinase						0.0488	KRT10
IPA Table - 2018-10-15 03:31 PM		FTH1		enzyme						0.0488	TFRC
IPA Table - 2018-10-15 03:31 PM		IREB2		translation regulator						0.0488	TFRC
IPA Table - 2018-10-15 03:31 PM		Irp		group						0.0488	TFRC
IPA Table - 2018-10-15 03:31 PM		JMJD6		transmembrane receptor						0.0488	DCPS
IPA Table - 2018-10-15 03:31 PM		L-threonine		chemical - endogenous mammalian						0.0488	ALB
IPA Table - 2018-10-15 03:31 PM		MAPKAPK3		kinase						0.0488	HSPB1
IPA Table - 2018-10-15 03:31 PM		MIR320		group						0.0488	TFRC
IPA Table - 2018-10-15 03:31 PM		NAP1L1		other						0.0488	ALB
IPA Table - 2018-10-15 03:31 PM		NCOA6		transcription regulator						0.0488	FASN
IPA Table - 2018-10-15 03:31 PM		SIK1/SIK1B		kinase						0.0488	FASN
IPA Table - 2018-10-15 03:31 PM		Sik1		kinase						0.0488	FASN
IPA Table - 2018-10-15 03:31 PM		THOC5		other						0.0488	CPOX
IPA Table - 2018-10-15 03:31 PM		TINCR		other						0.0488	KRT10
IPA Table - 2018-10-15 03:31 PM		digoxin		chemical drug						0.0488	FASN
IPA Table - 2018-10-15 03:31 PM		sphingomyelin		chemical - endogenous mammalian						0.0488	FASN
IPA Table - 2018-10-15 03:31 PM		mono-(2-ethylhexyl)phthalate		chemical toxicant						0.0491	FASN,NDUFS7,PLIN2
IPA Table - 2018-10-15 03:31 PM		TCOF1		transporter						0.0491	CAPRIN1,IQGAP1
IPA Table - 2018-10-15 03:31 PM		linoleic acid		chemical - endogenous mammalian						0.0491	FASN,PLIN2
IPA Table - 2018-10-15 03:31 PM		tyrphostin AG 1478		chemical - kinase inhibitor						0.0491	CAV1,S100A10
IPA Table - 2018-10-15 03:31 PM		tamoxifen		chemical drug						0.0497	BID,CAV1,FASN,MIF
Causal Networks for My Projects->rrr->IPA Table - 2018-10-15 03:31 PM
Diseases and Bio Functions for My Projects->rrr->IPA Table - 2018-10-15 03:31 PM
Categories	Functions	Diseases or Functions Annotation	p-Value	Predicted Activation State	Activation z-score	Notes	Bias-corrected z-score	Molecules	# Molecules
Cell Death and Survival	apoptosis	Apoptosis	7.97e-08		0.256		0.003	FLNB,PHGDH,HEXB,ACTC1,EIF4B,FASN,ANXA6,SRI,ANPEP,EIF3B,HIST1H1C,AARS,OTUB1,HUWE1,ARHGDIA,DCPS,CLIC4,S100A10,PSIP1,MIF,TFRC,ALB,PPP2CA,CTNNA1,TOP2A,DHPS,KPNA2,UBE2V1,CAPRIN1,NUMA1,HSPB1,CAV1,SOAT1,GNAS,GSN,ARHGEF1,ARHGEF2,TIAL1,CSPG4,BID,ALDH1A3,H1F0,TGM2,GLS	44
Cancer, Organismal Injury and Abnormalities	nonhematologic malignant neoplasm	Nonhematologic malignant neoplasm	1.17e-07		0.114		0.129	HP1BP3,HEXB,NSDHL,EIF4B,ANXA6,ANPEP,GALE,AARS,S100A10,PSIP1,PCNP,RAB11B,TOP2A,NDUFS7,CPOX,CAPRIN1,NUMA1,ARPC2,TSNAX,STON2,GSN,BID,H1F0,FLNB,FASN,HIST1H1B,EIF3B,RALY,HIST1H1C,PYGB,OTUB1,HUWE1,RFC2,ARHGDIA,TMEM33,PPP2CA,AK1,CTNNA1,PGD,VPS35,C12orf10,S100A13,UBA6,PLIN2,ACOT7,SOAT1,CD109,ARHGEF1,MRPS31,TIAL1,MOGS,ALDH1A3,IQGAP1,CPA4,DCXR,LAMB1,TECR,MYO1C,ALDH9A1,SCRN1,DCPS,SRSF10,WARS,TFRC,C19orf33,C…	104
Protein Synthesis	metabolism	Metabolism of protein	3.55e-07		-0.337		-0.106	HEXB,LAMB1,EIF4B,ANPEP,HIST1H1B,EIF3B,CPNE1,WARS,ALB,PPP2CA,DHPS,CKAP4,VPS35,XPNPEP1,UBA6,CAPRIN1,HSPB1,EIF3D,CAV1,GSN,ARHGEF2,ARHGEF1,CSPG4,TGM2,RPS15	25
Cell Death and Survival	cell death	Cell death	1.01e-06		0.543		0.323	HEXB,EIF4B,ANXA6,ANPEP,AARS,DCPS,EMG1,S100A10,PSIP1,TFRC,TOP2A,CPOX,UBE2V1,CAPRIN1,NUMA1,HSPB1,GSN,ARHGEF2,CSPG4,BID,H1F0,TGM2,FLNB,PHGDH,ACTC1,FASN,SRI,EIF3B,HIST1H1C,OTUB1,HUWE1,ARHGDIA,KRT10,CLIC4,MIF,ALB,PPP2CA,AK1,CTNNA1,DHPS,KPNA2,VPS35,CAV1,SOAT1,GNAS,ARHGEF1,TIAL1,ALDH1A3,GLS	49
Cancer, Organismal Injury and Abnormalities	solid tumor	Solid tumor	1.95e-06		0.767		0.782	HP1BP3,HEXB,NSDHL,EIF4B,ANXA6,ANPEP,GALE,AARS,S100A10,PSIP1,PCNP,RAB11B,TOP2A,NDUFS7,CPOX,CAPRIN1,NUMA1,ARPC2,TSNAX,STON2,GSN,BID,H1F0,FLNB,FASN,HIST1H1B,EIF3B,RALY,HIST1H1C,PYGB,OTUB1,HUWE1,RFC2,ARHGDIA,TMEM33,PPP2CA,AK1,H1FX,CTNNA1,PGD,VPS35,C12orf10,S100A13,UBA6,PLIN2,ACOT7,SOAT1,CD109,ARHGEF1,MRPS31,TIAL1,MOGS,ALDH1A3,IQGAP1,CPA4,DCXR,LAMB1,TECR,MYO1C,ALDH9A1,SCRN1,DCPS,SRSF10,WARS,TFRC,C19or…	105
Cancer, Organismal Injury and Abnormalities	extracranial solid tumor	Extracranial solid tumor	3.7e-06		0.86		0.841	HP1BP3,HEXB,NSDHL,EIF4B,ANXA6,ANPEP,GALE,AARS,S100A10,PSIP1,PCNP,RAB11B,TOP2A,NDUFS7,CPOX,CAPRIN1,NUMA1,ARPC2,TSNAX,STON2,GSN,BID,H1F0,FLNB,FASN,HIST1H1B,EIF3B,RALY,HIST1H1C,PYGB,OTUB1,HUWE1,RFC2,ARHGDIA,TMEM33,PPP2CA,AK1,H1FX,CTNNA1,PGD,VPS35,C12orf10,UBA6,PLIN2,ACOT7,SOAT1,CD109,ARHGEF1,MRPS31,TIAL1,MOGS,ALDH1A3,IQGAP1,CPA4,DCXR,LAMB1,TECR,MYO1C,ALDH9A1,SCRN1,DCPS,SRSF10,WARS,TFRC,C19orf33,CKAP…	104
Protein Synthesis	polymerization	Polymerization of protein	4.25e-06					CTNNA1,DHPS,DCXR,ANXA6,ARPC2,CAV1,GSN,KRT10,S100A10,BID,ALDH1A3,TGM2,GLS	13
Cell Death and Survival	apoptosis	Apoptosis of tumor cell lines	4.64e-06		1.736		1.639	FLNB,PHGDH,EIF4B,FASN,SRI,OTUB1,HUWE1,ARHGDIA,PSIP1,MIF,TFRC,ALB,PPP2CA,TOP2A,DHPS,KPNA2,UBE2V1,HSPB1,CAV1,GNAS,GSN,CSPG4,BID,TGM2,GLS	25
Cancer, Organismal Injury and Abnormalities	malignant genitourinary solid tumor	Malignant genitourinary solid tumor	9.63e-06					HP1BP3,IQGAP1,NSDHL,CPA4,LAMB1,TECR,EIF4B,ANXA6,ANPEP,MYO1C,GALE,ALDH9A1,AARS,SCRN1,DCPS,PSIP1,SRSF10,TFRC,C19orf33,TOP2A,CKAP4,CPOX,XPNPEP1,NUMA1,ARPC2,HSPB1,CHD4,GSN,ARHGEF2,CSPG4,POLR1C,TGM2,RPS15,FLNB,OR5AC2,ACTC1,FASN,HIST1H1B,EIF3B,KRT86,RALY,HIST1H1C,PYGB,HUWE1,ARHGDIA,KRT10,CPNE1,SRPRB,CLIC4,TMEM33,MIF,TTI1,ALB,PPP2CA,AK1,CTNNA1,TFB2M,DHPS,KPNA2,C12orf10,UBA6,PLIN2,ACOT7,AKR7A2,UCK2,EIF3D…	77
Cancer, Organismal Injury and Abnormalities	genitourinary tumor	Genitourinary tumor	1.02e-05		-0.254		-0.231	HP1BP3,IQGAP1,NSDHL,CPA4,LAMB1,TECR,EIF4B,ANXA6,ANPEP,MYO1C,GALE,ALDH9A1,AARS,SCRN1,DCPS,PSIP1,SRSF10,TFRC,C19orf33,TOP2A,NDUFS7,CKAP4,CPOX,XPNPEP1,NUMA1,ARPC2,HSPB1,CHD4,GSN,ARHGEF2,CSPG4,POLR1C,TGM2,RPS15,FLNB,OR5AC2,ACTC1,FASN,HIST1H1B,EIF3B,KRT86,RALY,HIST1H1C,PYGB,HUWE1,ARHGDIA,KRT10,CPNE1,SRPRB,CLIC4,TMEM33,MIF,TTI1,ALB,PPP2CA,AK1,CTNNA1,TFB2M,DHPS,KPNA2,C12orf10,UBA6,PLIN2,ACOT7,AKR7A2,UCK…	78
Lipid Metabolism, Small Molecule Biochemistry	conversion	Conversion of long chain fatty acid	2.42e-05					TECR,FASN	2
Cancer, Organismal Injury and Abnormalities	abdominal neoplasm	Abdominal neoplasm	2.45e-05					HP1BP3,HEXB,NSDHL,EIF4B,ANXA6,ANPEP,GALE,AARS,PSIP1,RAB11B,TOP2A,NDUFS7,CPOX,CAPRIN1,NUMA1,ARPC2,TSNAX,STON2,GSN,BID,H1F0,FLNB,FASN,HIST1H1B,EIF3B,RALY,HIST1H1C,PYGB,OTUB1,HUWE1,RFC2,ARHGDIA,TMEM33,PPP2CA,AK1,H1FX,CTNNA1,PGD,VPS35,C12orf10,UBA6,PLIN2,ACOT7,SOAT1,CD109,ARHGEF1,MRPS31,TIAL1,MOGS,ALDH1A3,IQGAP1,CPA4,DCXR,LAMB1,TECR,MYO1C,ALDH9A1,SCRN1,DCPS,SRSF10,WARS,TFRC,C19orf33,CKAP4,XPNPEP1,UBE…	100
Gene Expression	expression	Expression of RNA	3.16e-05		-0.184		0.08	HP1BP3,IQGAP1,PHGDH,HEXB,EIF4B,HIST1H1B,EIF3B,HIST1H1C,OTUB1,CPNE1,WARS,MIF,PPP2CA,TOP2A,TFB2M,DHPS,KPNA2,VPS35,UBE2V1,PTMS,PREB,CAPRIN1,HSPB1,EIF3D,CAV1,GNAS,CHD4,GSN,ARHGEF2,TIAL1,POLR1C,BID,H1F0,TGM2	34
Cancer, Hematological Disease, Immunological Disease, Organismal Injury and Abnormalities	Waldenström macroglobulinemia	Waldenström macroglobulinemia	3.27e-05					TOP2A,CAV1,KPNA2,GSN,ANXA6,FASN,PSIP1,PPP2CA	8
Cancer, Organismal Injury and Abnormalities	abdominal carcinoma	Abdominal carcinoma	3.61e-05					HP1BP3,IQGAP1,HEXB,NSDHL,CPA4,DCXR,LAMB1,TECR,EIF4B,ANXA6,ANPEP,MYO1C,GALE,ALDH9A1,SCRN1,AARS,DCPS,PSIP1,SRSF10,WARS,RAB11B,TFRC,C19orf33,TOP2A,NDUFS7,CKAP4,CPOX,XPNPEP1,UBE2V1,PREB,CAPRIN1,NUMA1,ARPC2,HSPB1,TSNAX,STON2,CHD4,GSN,ARHGEF2,CSPG4,POLR1C,BID,H1F0,TGM2,RPS15,FLNB,OR5AC2,PHGDH,ACTC1,FASN,SRI,HIST1H1B,EIF3B,KRT86,RALY,HIST1H1C,PYGB,OTUB1,HUWE1,KRT10,RFC2,ARHGDIA,CPNE1,SRPRB,CLIC4,TMEM33,…	95
Cancer, Organismal Injury and Abnormalities	carcinoma	Carcinoma	3.67e-05		0.13		0.121	HP1BP3,HEXB,NSDHL,EIF4B,ANXA6,ANPEP,GALE,AARS,S100A10,PSIP1,RAB11B,TOP2A,NDUFS7,CPOX,CAPRIN1,NUMA1,ARPC2,TSNAX,STON2,GSN,BID,H1F0,FLNB,FASN,HIST1H1B,EIF3B,RALY,HIST1H1C,PYGB,OTUB1,HUWE1,RFC2,ARHGDIA,TMEM33,PPP2CA,AK1,CTNNA1,VPS35,C12orf10,UBA6,PLIN2,ACOT7,SOAT1,CD109,ARHGEF1,MRPS31,TIAL1,MOGS,ALDH1A3,IQGAP1,CPA4,DCXR,LAMB1,TECR,MYO1C,ALDH9A1,SCRN1,DCPS,SRSF10,WARS,TFRC,C19orf33,CKAP4,XPNPEP1,UBE2…	98
Cancer, Organismal Injury and Abnormalities	abdominal cancer	Abdominal cancer	3.89e-05					HP1BP3,HEXB,NSDHL,EIF4B,ANXA6,ANPEP,GALE,AARS,PSIP1,RAB11B,TOP2A,NDUFS7,CPOX,CAPRIN1,NUMA1,ARPC2,TSNAX,STON2,GSN,BID,H1F0,FLNB,FASN,HIST1H1B,EIF3B,RALY,HIST1H1C,PYGB,OTUB1,HUWE1,RFC2,ARHGDIA,TMEM33,PPP2CA,CTNNA1,VPS35,C12orf10,UBA6,PLIN2,ACOT7,SOAT1,CD109,ARHGEF1,MRPS31,TIAL1,MOGS,ALDH1A3,IQGAP1,CPA4,DCXR,LAMB1,TECR,MYO1C,ALDH9A1,SCRN1,DCPS,SRSF10,WARS,TFRC,C19orf33,CKAP4,XPNPEP1,UBE2V1,PREB,HSPB…	97
Cancer, Organismal Injury and Abnormalities	non-melanoma solid tumor	Non-melanoma solid tumor	4.06e-05		0.32		0.317	HP1BP3,HEXB,NSDHL,EIF4B,ANXA6,ANPEP,GALE,AARS,S100A10,PSIP1,RAB11B,TOP2A,NDUFS7,CPOX,CAPRIN1,NUMA1,ARPC2,TSNAX,STON2,GSN,BID,H1F0,FLNB,FASN,HIST1H1B,EIF3B,RALY,HIST1H1C,PYGB,OTUB1,HUWE1,RFC2,ARHGDIA,TMEM33,PPP2CA,AK1,CTNNA1,VPS35,C12orf10,S100A13,UBA6,PLIN2,ACOT7,SOAT1,CD109,ARHGEF1,MRPS31,TIAL1,MOGS,ALDH1A3,IQGAP1,CPA4,DCXR,LAMB1,TECR,MYO1C,ALDH9A1,SCRN1,DCPS,SRSF10,WARS,TFRC,C19orf33,CKAP4,XPNP…	99
Cancer, Gastrointestinal Disease, Organismal Injury and Abnormalities	digestive organ tumor	Digestive organ tumor	5.27e-05					HP1BP3,HEXB,NSDHL,EIF4B,ANXA6,ANPEP,GALE,AARS,PSIP1,RAB11B,TOP2A,NDUFS7,CPOX,CAPRIN1,NUMA1,TSNAX,STON2,GSN,BID,H1F0,FLNB,FASN,HIST1H1B,EIF3B,RALY,HIST1H1C,PYGB,OTUB1,HUWE1,RFC2,ARHGDIA,TMEM33,PPP2CA,AK1,H1FX,CTNNA1,PGD,VPS35,C12orf10,UBA6,PLIN2,ACOT7,SOAT1,CD109,ARHGEF1,MRPS31,TIAL1,MOGS,ALDH1A3,IQGAP1,CPA4,DCXR,LAMB1,TECR,MYO1C,ALDH9A1,SCRN1,DCPS,SRSF10,WARS,TFRC,CKAP4,XPNPEP1,UBE2V1,PREB,HSPB1,…	97
Cancer, Hematological Disease, Immunological Disease, Organismal Injury and Abnormalities	mature B-cell lymphoma	Mature B-cell lymphoma	6.06e-05					TOP2A,IQGAP1,KPNA2,ANXA6,FASN,HIST1H1C,CAV1,CHD4,GSN,HUWE1,ARHGEF1,PSIP1,PPP2CA	13
Protein Trafficking	interaction	Interaction of protein	6.39e-05					DHPS,CAV1,DCXR,KRT10,S100A10,ALDH1A3,TGM2,ALB,GLS	9
Connective Tissue Disorders, Developmental Disorder, Hereditary Disorder, Organismal Injury and Abnormalities, Skeletal and Muscular Disorders	atelosteogenesis	Atelosteogenesis	7.25e-05					FLNB,SLC26A2	2
Cellular Assembly and Organization	binding	Binding of endoplasmic reticulum membrane	7.25e-05					CKAP4,MIF	2
Gene Expression, Protein Synthesis	translation	Translation of mRNA	8.95e-05					HSPB1,DHPS,EIF3D,EIF4B,EIF3B,WARS,CAPRIN1	7
Cell Death and Survival	cell death	Cell death of tumor cell lines	9.66e-05		1.346		1.243	FLNB,PHGDH,EIF4B,FASN,SRI,OTUB1,HUWE1,ARHGDIA,EMG1,PSIP1,MIF,TFRC,ALB,PPP2CA,TOP2A,DHPS,KPNA2,UBE2V1,HSPB1,CAV1,GNAS,GSN,CSPG4,BID,TGM2,GLS	26
Cancer, Gastrointestinal Disease, Organismal Injury and Abnormalities	neoplasia	Gastrointestinal tumor	9.67e-05					HP1BP3,IQGAP1,HEXB,NSDHL,CPA4,DCXR,LAMB1,TECR,EIF4B,ANXA6,ANPEP,MYO1C,ALDH9A1,SCRN1,AARS,DCPS,PSIP1,WARS,RAB11B,TFRC,TOP2A,NDUFS7,CKAP4,CPOX,XPNPEP1,UBE2V1,PREB,CAPRIN1,NUMA1,HSPB1,STON2,CHD4,GSN,ARHGEF2,CSPG4,POLR1C,BID,H1F0,TGM2,RPS15,FLNB,OR5AC2,PHGDH,ACTC1,FASN,SRI,HIST1H1B,EIF3B,RALY,HIST1H1C,PYGB,OTUB1,HUWE1,RFC2,ARHGDIA,CPNE1,SRPRB,CLIC4,TMEM33,MIF,TTI1,ALB,PPP2CA,SLC26A2,CTNNA1,TFB2M,DHPS…	87
Cancer, Organismal Injury and Abnormalities, Renal and Urological Disease	urinary tract cancer	Urinary tract cancer	0.000103					TOP2A,TFB2M,XPNPEP1,ANPEP,PLIN2,ACOT7,NUMA1,ARPC2,HSPB1,HIST1H1C,CAV1,PYGB,GNAS,CHD4,GSN,SRPRB,CSPG4,PSIP1,ATP5MF,POLR1C,TGM2,GLS,C19orf33,ALB	24
Hematological Disease, Infectious Diseases, Organismal Injury and Abnormalities	endotoxin shock response	Endotoxin shock response	0.00011		0.447		0.758	CAV1,CLIC4,BID,MIF,TGM2	5
Cancer, Gastrointestinal Disease, Organismal Injury and Abnormalities	gastrointestinal carcinoma	Gastrointestinal carcinoma	0.000115					HP1BP3,IQGAP1,HEXB,NSDHL,CPA4,DCXR,LAMB1,TECR,EIF4B,ANXA6,ANPEP,MYO1C,ALDH9A1,SCRN1,AARS,DCPS,PSIP1,WARS,RAB11B,TFRC,TOP2A,NDUFS7,CKAP4,CPOX,XPNPEP1,UBE2V1,PREB,CAPRIN1,NUMA1,HSPB1,STON2,CHD4,ARHGEF2,CSPG4,POLR1C,BID,H1F0,TGM2,RPS15,FLNB,OR5AC2,PHGDH,ACTC1,FASN,SRI,HIST1H1B,EIF3B,RALY,HIST1H1C,PYGB,OTUB1,HUWE1,RFC2,ARHGDIA,CPNE1,SRPRB,CLIC4,TMEM33,MIF,TTI1,ALB,CTNNA1,TFB2M,DHPS,KPNA2,VCX/VCX3A,VP…	84
Gene Expression, Protein Synthesis	translation	Initiation of translation of mRNA	0.000118					HSPB1,EIF3D,EIF4B,EIF3B	4
Cellular Assembly and Organization, Tissue Development	formation	Formation of filaments	0.000118		-0.735		-0.372	ARPC2,HSPB1,MYO1C,CAV1,GSN,ARHGEF1,ARHGEF2,ACTC1,S100A10,MIF,NUMA1	11
Free Radical Scavenging	synthesis	Synthesis of reactive oxygen species	0.000121		1.817		2.064	HSPB1,IQGAP1,CAV1,GNAS,GSN,ARHGEF1,ARHGDIA,BID,MIF,TFRC,TGM2,ALB	12
Protein Synthesis	synthesis	Synthesis of protein	0.000123		0.423		0.553	HSPB1,EIF3D,CAV1,DHPS,GSN,ARHGEF2,ARHGEF1,EIF4B,EIF3B,WARS,CAPRIN1,RPS15	12
Cellular Development, Cellular Growth and Proliferation	cell proliferation	Cell proliferation of tumor cell lines	0.000125		-0.835		-0.523	IQGAP1,PHGDH,EIF4B,ANXA6,FASN,OTUB1,HUWE1,KRT10,S100A10,MIF,TFRC,PPP2CA,SLC26A2,PGD,KPNA2,VPS35,UBA6,NUMA1,HSPB1,CAV1,GNAS,CHD4,ARHGEF2,CSPG4,BID,TGM2,GLS	27
Cancer, Gastrointestinal Disease, Organismal Injury and Abnormalities	digestive system cancer	Digestive system cancer	0.000128					HP1BP3,IQGAP1,HEXB,NSDHL,CPA4,DCXR,LAMB1,TECR,EIF4B,ANXA6,ANPEP,MYO1C,GALE,ALDH9A1,SCRN1,AARS,DCPS,PSIP1,SRSF10,WARS,RAB11B,TFRC,TOP2A,NDUFS7,CKAP4,CPOX,XPNPEP1,UBE2V1,PREB,CAPRIN1,NUMA1,HSPB1,TSNAX,STON2,CHD4,GSN,ARHGEF2,CSPG4,POLR1C,BID,H1F0,TGM2,RPS15,FLNB,OR5AC2,PHGDH,ACTC1,FASN,SRI,HIST1H1B,EIF3B,RALY,HIST1H1C,PYGB,OTUB1,HUWE1,KRT10,RFC2,ARHGDIA,CPNE1,SRPRB,CLIC4,TMEM33,MIF,TTI1,ALB,PPP2CA,S…	92
Cancer, Hematological Disease, Immunological Disease, Organismal Injury and Abnormalities	B cell cancer	B cell cancer	0.000148					TOP2A,IQGAP1,KPNA2,ANXA6,FASN,ANPEP,HSPB1,HIST1H1C,CAV1,CHD4,HUWE1,GSN,ARHGEF1,S100A10,PSIP1,MIF,TFRC,PPP2CA,RPS15	19
Cell Death and Survival	cell death	Cell death of breast cancer cell lines	0.00015	Increased	2.383		2.375	HSPB1,CAV1,KPNA2,ARHGDIA,EIF4B,FASN,PSIP1,BID,MIF,TFRC	10
Cancer, Gastrointestinal Disease, Organismal Injury and Abnormalities	gastrointestinal tract cancer	Gastrointestinal tract cancer	0.000158					HP1BP3,IQGAP1,HEXB,NSDHL,CPA4,DCXR,LAMB1,TECR,EIF4B,ANXA6,ANPEP,MYO1C,ALDH9A1,SCRN1,AARS,DCPS,PSIP1,WARS,RAB11B,TFRC,TOP2A,NDUFS7,CKAP4,CPOX,XPNPEP1,UBE2V1,PREB,CAPRIN1,NUMA1,HSPB1,STON2,CHD4,GSN,ARHGEF2,CSPG4,POLR1C,BID,H1F0,TGM2,RPS15,FLNB,OR5AC2,PHGDH,ACTC1,FASN,SRI,HIST1H1B,EIF3B,RALY,HIST1H1C,PYGB,OTUB1,HUWE1,RFC2,ARHGDIA,CPNE1,SRPRB,CLIC4,TMEM33,MIF,TTI1,ALB,SLC26A2,CTNNA1,TFB2M,DHPS,KPNA2,…	86
Protein Synthesis	expression	Expression of protein	0.000163					HSPB1,EIF3D,DHPS,CAV1,ARHGEF2,EIF4B,EIF3B,WARS,CAPRIN1,RPS15	10
Carbohydrate Metabolism, Lipid Metabolism, Molecular Transport, Small Molecule Biochemistry	concentration	Concentration of phosphatidylserine	0.000169					PHGDH,CAV1,BID	3
Cancer, Hematological Disease, Immunological Disease, Organismal Injury and Abnormalities	tumorigenesis	Tumorigenesis of lymphocytes	0.000178					TOP2A,IQGAP1,KPNA2,ANXA6,FASN,ANPEP,HSPB1,HIST1H1C,CAV1,STON2,CHD4,HUWE1,GSN,ARHGEF1,KRT10,S100A10,PSIP1,BID,MIF,TFRC,PPP2CA,RPS15	22
Post-Translational Modification, Protein Synthesis, Protein Trafficking	tetramerization	Tetramerization of protein	0.000184					DHPS,DCXR,KRT10,S100A10,ALDH1A3,GLS	6
Protein Synthesis	quantity	Quantity of cytokine	0.000193		0.643		0.593	HEXB,CAV1,GNAS,ARHGDIA,HINT2,CLIC4,PLIN2,MIF	8
Nucleic Acid Metabolism, Small Molecule Biochemistry	metabolism	Metabolism of purine nucleotide	0.000201					PGD,SOAT1,DCXR,ATP5MF,ACOT7	5
Cancer, Organismal Injury and Abnormalities, Renal and Urological Disease	renal cancer	Renal cancer	0.000202					TOP2A,TFB2M,XPNPEP1,ANPEP,PLIN2,ACOT7,NUMA1,ARPC2,HIST1H1C,CAV1,PYGB,GNAS,CHD4,GSN,CSPG4,ATP5MF,POLR1C,TGM2,ALB,GLS	20
Protein Synthesis	quantity	Quantity of protein in blood	0.000205		0.148		0.058	HEXB,CAV1,SOAT1,GNAS,ARHGDIA,CLIC4,HINT2,CSPG4,SRI,PLIN2,MIF,TGM2	12
Cancer, Hematological Disease, Organismal Injury and Abnormalities	hematological neoplasia	Hematopoietic neoplasm	0.00023					IQGAP1,NSDHL,LAMB1,ANXA6,FASN,ANPEP,KRT86,HIST1H1C,ALDH9A1,AARS,OTUB1,HUWE1,CPNE1,KRT10,S100A10,PSIP1,MIF,TFRC,PPP2CA,TOP2A,KPNA2,VCX/VCX3A,NUMA1,HSPB1,EIF3D,CAV1,STON2,GNAS,CHD4,GSN,ARHGEF1,ARHGEF2,CSPG4,BID,GLS,RPS15	36
Cell Death and Survival	necrosis	Necrosis	0.000231		0.59		0.435	FLNB,PHGDH,ACTC1,EIF4B,FASN,SRI,ANPEP,EIF3B,HIST1H1C,AARS,OTUB1,HUWE1,ARHGDIA,CLIC4,EMG1,S100A10,PSIP1,MIF,TFRC,ALB,PPP2CA,CTNNA1,TOP2A,DHPS,KPNA2,UBE2V1,CAPRIN1,HSPB1,CAV1,SOAT1,GNAS,GSN,CSPG4,BID,TGM2,GLS	36
Hematological Disease	blood protein disorder	Blood protein disorder	0.000239					TOP2A,CAV1,KPNA2,GSN,ARHGDIA,ANXA6,FASN,S100A10,PSIP1,TFRC,ALB,PPP2CA	12
Tissue Development	development	Development of stroma	0.00024					CAV1,ALDH1A3	2
Cancer, Gastrointestinal Disease, Organismal Injury and Abnormalities	gastrointestinal adenocarcinoma	Gastrointestinal adenocarcinoma	0.00024					HP1BP3,IQGAP1,HEXB,NSDHL,CPA4,DCXR,LAMB1,TECR,EIF4B,ANXA6,ANPEP,MYO1C,ALDH9A1,SCRN1,AARS,DCPS,PSIP1,WARS,RAB11B,TFRC,TOP2A,NDUFS7,CKAP4,CPOX,XPNPEP1,UBE2V1,PREB,CAPRIN1,NUMA1,HSPB1,STON2,CHD4,ARHGEF2,CSPG4,POLR1C,BID,H1F0,TGM2,FLNB,OR5AC2,PHGDH,ACTC1,FASN,HIST1H1B,EIF3B,RALY,HIST1H1C,PYGB,OTUB1,HUWE1,RFC2,ARHGDIA,CPNE1,SRPRB,CLIC4,TMEM33,TTI1,ALB,CTNNA1,TFB2M,DHPS,KPNA2,VCX/VCX3A,VPS35,C12orf10,U…	81
Cancer, Gastrointestinal Disease, Organismal Injury and Abnormalities	large intestine carcinoma	Large intestine carcinoma	0.000245					HP1BP3,IQGAP1,HEXB,NSDHL,CPA4,DCXR,LAMB1,TECR,EIF4B,ANXA6,ANPEP,MYO1C,ALDH9A1,SCRN1,AARS,DCPS,PSIP1,RAB11B,TFRC,TOP2A,CKAP4,CPOX,XPNPEP1,UBE2V1,PREB,CAPRIN1,NUMA1,HSPB1,STON2,CHD4,ARHGEF2,CSPG4,POLR1C,BID,H1F0,TGM2,FLNB,OR5AC2,ACTC1,FASN,SRI,HIST1H1B,EIF3B,RALY,HIST1H1C,PYGB,OTUB1,HUWE1,RFC2,ARHGDIA,CPNE1,SRPRB,CLIC4,TMEM33,MIF,TTI1,ALB,CTNNA1,TFB2M,DHPS,KPNA2,VCX/VCX3A,VPS35,C12orf10,UBA6,PLIN2,…	80
Organismal Injury and Abnormalities, Renal and Urological Disease	renal lesion	Renal lesion	0.000253					TOP2A,TFB2M,XPNPEP1,ANPEP,PLIN2,ACOT7,NUMA1,ARPC2,HIST1H1C,CAV1,PYGB,GNAS,CHD4,GSN,ARHGDIA,CSPG4,ATP5MF,POLR1C,TGM2,ALB,GLS	21
Cancer, Organismal Injury and Abnormalities	abdominal adenocarcinoma	Abdominal adenocarcinoma	0.00028					HP1BP3,IQGAP1,HEXB,NSDHL,CPA4,DCXR,LAMB1,TECR,EIF4B,ANXA6,ANPEP,MYO1C,GALE,ALDH9A1,SCRN1,AARS,DCPS,PSIP1,WARS,RAB11B,TFRC,TOP2A,NDUFS7,CKAP4,CPOX,XPNPEP1,UBE2V1,PREB,CAPRIN1,NUMA1,ARPC2,HSPB1,STON2,CHD4,GSN,ARHGEF2,CSPG4,POLR1C,BID,H1F0,TGM2,RPS15,FLNB,OR5AC2,PHGDH,ACTC1,FASN,SRI,HIST1H1B,EIF3B,KRT86,RALY,HIST1H1C,PYGB,OTUB1,HUWE1,KRT10,RFC2,ARHGDIA,CPNE1,SRPRB,CLIC4,TMEM33,TTI1,ALB,CTNNA1,TFB2M,…	89
Cellular Assembly and Organization	stabilization	Stabilization of filaments	0.000291		-1.964		-1.934	IQGAP1,GNAS,GSN,ARHGEF2,NUMA1	5
Cellular Assembly and Organization, Cellular Compromise	disruption	Disruption of actin cytoskeleton	0.000316					CAV1,GSN,CSPG4	3
Cellular Function and Maintenance	endocytosis	Endocytosis	0.000329		-0.239		0.267	IQGAP1,CAV1,STON2,SOAT1,GSN,ANXA6,CLIC4,S100A10,MIF,TFRC,TGM2,ALB	12
Cancer, Organismal Injury and Abnormalities	incidence	Incidence of tumor	0.000331		-1.109		-1.204	HP1BP3,IQGAP1,NSDHL,DCXR,CPA4,LAMB1,TECR,EIF4B,ANPEP,MYO1C,DCPS,PSIP1,WARS,TFRC,TOP2A,NDUFS7,CKAP4,CPOX,XPNPEP1,CAPRIN1,NUMA1,ARPC2,HSPB1,STON2,CHD4,ARHGEF2,CSPG4,POLR1C,BID,H1F0,TGM2,FLNB,OR5AC2,PHGDH,ACTC1,FASN,SRI,HIST1H1B,KRT86,RALY,HIST1H1C,PYGB,HUWE1,ARHGDIA,KRT10,CLIC4,TMEM33,MIF,TTI1,ALB,PPP2CA,CTNNA1,TFB2M,DHPS,KPNA2,VCX/VCX3A,VPS35,PLIN2,ACOT7,AKR7A2,UCK2,EIF3D,CAV1,TMX2,SOAT1,GNAS,CD10…	73
Endocrine System Disorders, Metabolic Disease	insulin resistance	Insulin resistance	0.000334		-0.692		-0.883	CAV1,SOAT1,GNAS,FASN,CSPG4,BID,PLIN2,MIF,TGM2	9
Cancer, Organismal Injury and Abnormalities	adenocarcinoma	Adenocarcinoma	0.000341					HP1BP3,IQGAP1,HEXB,NSDHL,CPA4,DCXR,LAMB1,TECR,EIF4B,ANXA6,ANPEP,MYO1C,GALE,ALDH9A1,SCRN1,AARS,DCPS,PSIP1,WARS,RAB11B,TFRC,TOP2A,NDUFS7,CKAP4,CPOX,XPNPEP1,UBE2V1,PREB,CAPRIN1,NUMA1,ARPC2,HSPB1,STON2,CHD4,GSN,ARHGEF2,CSPG4,POLR1C,BID,H1F0,TGM2,RPS15,FLNB,OR5AC2,PHGDH,ACTC1,FASN,SRI,HIST1H1B,EIF3B,KRT86,RALY,HIST1H1C,PYGB,OTUB1,HUWE1,KRT10,RFC2,ARHGDIA,CPNE1,SRPRB,CLIC4,TMEM33,TTI1,ALB,CTNNA1,TFB2M,…	90
Lipid Metabolism, Small Molecule Biochemistry	translocation	Translocation of fatty acid	0.000359					CAV1,BID	2
Cancer, Hematological Disease, Organismal Injury and Abnormalities	hematologic cancer	Hematologic cancer	0.00038					IQGAP1,NSDHL,LAMB1,ANXA6,FASN,ANPEP,KRT86,HIST1H1C,ALDH9A1,AARS,OTUB1,HUWE1,CPNE1,KRT10,S100A10,PSIP1,MIF,TFRC,PPP2CA,TOP2A,KPNA2,VCX/VCX3A,NUMA1,HSPB1,EIF3D,CAV1,STON2,GNAS,CHD4,GSN,ARHGEF1,ARHGEF2,CSPG4,GLS,RPS15	35
Neurological Disease	progressive motor neuropathy	Progressive motor neuropathy	0.000422					HSPB1,TOP2A,GNAS,GSN,VPS35,ACTC1,S100A13,FASN,MIF,TFRC,TGM2,ALB	12
Cellular Assembly and Organization, Cellular Function and Maintenance	organization	Organization of cytoplasm	0.000437		-0.963		-0.432	FLNB,IQGAP1,PHGDH,TFB2M,HEXB,CKAP4,LAMB1,VCX/VCX3A,VPS35,UBA6,FASN,ANPEP,CAPRIN1,NUMA1,ARPC2,HSPB1,CAV1,GNAS,GSN,ARHGEF2,ARHGEF1,ARHGDIA,TGM2,PPP2CA	24
Cancer, Gastrointestinal Disease, Organismal Injury and Abnormalities	malignant neoplasm of large intestine	Malignant neoplasm of large intestine	0.000438					HP1BP3,IQGAP1,HEXB,NSDHL,CPA4,DCXR,LAMB1,TECR,EIF4B,ANXA6,ANPEP,MYO1C,ALDH9A1,SCRN1,AARS,DCPS,PSIP1,RAB11B,TFRC,TOP2A,CKAP4,CPOX,XPNPEP1,UBE2V1,PREB,CAPRIN1,NUMA1,HSPB1,STON2,CHD4,GSN,ARHGEF2,CSPG4,POLR1C,BID,H1F0,TGM2,FLNB,OR5AC2,ACTC1,FASN,SRI,HIST1H1B,EIF3B,RALY,HIST1H1C,PYGB,OTUB1,HUWE1,RFC2,ARHGDIA,CPNE1,SRPRB,CLIC4,TMEM33,MIF,TTI1,ALB,SLC26A2,CTNNA1,TFB2M,DHPS,KPNA2,VCX/VCX3A,VPS35,C12orf10…	82
Dermatological Diseases and Conditions, Organismal Injury and Abnormalities	psoriasis	Psoriasis	0.000463					PGD,CAV1,OTUB1,KPNA2,GSN,ARHGDIA,KRT10,FASN,CSPG4,ALDH1A3,MIF,PPP2CA	12
Nucleic Acid Metabolism, Small Molecule Biochemistry	metabolism	Metabolism of nucleotide	0.000463		0.103		0.342	PGD,CAV1,GNAS,SOAT1,DCXR,FASN,ATP5MF,ACOT7,SLC26A2,AK1	10
Cancer, Hematological Disease, Immunological Disease, Organismal Injury and Abnormalities	B-cell neoplasm	B-cell neoplasm	0.000476					TOP2A,IQGAP1,KPNA2,ANXA6,FASN,ANPEP,HSPB1,HIST1H1C,CAV1,STON2,CHD4,HUWE1,GSN,ARHGEF1,KRT10,S100A10,PSIP1,MIF,TFRC,PPP2CA,RPS15	21
Digestive System Development and Function, Endocrine System Development and Function, Hepatic System Development and Function	insulin sensitivity	Insulin sensitivity of liver	0.000501					GNAS,FASN	2
Cancer, Developmental Disorder, Embryonic Development, Organismal Injury and Abnormalities	invasion	Invasion of mesenchyme	0.000501					MIF,ALDH1A3	2
Cancer, Hematological Disease, Immunological Disease, Organismal Injury and Abnormalities	mature B-cell neoplasm	Mature B-cell neoplasm	0.000521					TOP2A,IQGAP1,KPNA2,ANXA6,FASN,ANPEP,HIST1H1C,CAV1,STON2,CHD4,HUWE1,GSN,ARHGEF1,KRT10,S100A10,PSIP1,MIF,TFRC,PPP2CA,RPS15	20
Cancer, Organismal Injury and Abnormalities	pelvic tumor	Pelvic tumor	0.000523					HP1BP3,IQGAP1,NSDHL,CPA4,LAMB1,TECR,EIF4B,ANXA6,ANPEP,MYO1C,GALE,ALDH9A1,AARS,SCRN1,DCPS,PSIP1,SRSF10,TFRC,C19orf33,TOP2A,NDUFS7,CKAP4,CPOX,NUMA1,HSPB1,CHD4,GSN,CSPG4,POLR1C,TGM2,RPS15,FLNB,OR5AC2,ACTC1,FASN,HIST1H1B,KRT86,RALY,HIST1H1C,PYGB,KRT10,CPNE1,SRPRB,CLIC4,TMEM33,MIF,TTI1,ALB,PPP2CA,CTNNA1,TFB2M,DHPS,KPNA2,ACOT7,AKR7A2,UCK2,EIF3D,CAV1,GNAS,CD109,ARHGEF1,MRPS31,MOGS,PIGS,GLS	65
Cancer, Hematological Disease, Immunological Disease, Organismal Injury and Abnormalities	B-cell non-Hodgkin disease	B-cell non-Hodgkin lymphoma	0.000563					TOP2A,IQGAP1,KPNA2,ANXA6,FASN,ANPEP,HIST1H1C,CAV1,CHD4,GSN,HUWE1,ARHGEF1,PSIP1,RPS15,PPP2CA	15
Cancer, Organismal Injury and Abnormalities	pelvic cancer	Pelvic cancer	0.000568					HP1BP3,IQGAP1,NSDHL,CPA4,LAMB1,TECR,EIF4B,ANXA6,ANPEP,MYO1C,GALE,ALDH9A1,AARS,SCRN1,DCPS,PSIP1,SRSF10,TFRC,C19orf33,TOP2A,CKAP4,CPOX,NUMA1,HSPB1,CHD4,GSN,CSPG4,POLR1C,TGM2,RPS15,FLNB,OR5AC2,ACTC1,FASN,HIST1H1B,KRT86,RALY,HIST1H1C,PYGB,KRT10,CPNE1,SRPRB,CLIC4,TMEM33,MIF,TTI1,ALB,PPP2CA,CTNNA1,TFB2M,DHPS,KPNA2,ACOT7,AKR7A2,UCK2,EIF3D,CAV1,GNAS,CD109,ARHGEF1,MRPS31,MOGS,PIGS,GLS	64
Cancer, Organismal Injury and Abnormalities	frequency	Frequency of tumor	0.000576		-1.945		-2.051	HP1BP3,IQGAP1,NSDHL,DCXR,CPA4,LAMB1,TECR,EIF4B,ANPEP,MYO1C,DCPS,PSIP1,WARS,TFRC,TOP2A,NDUFS7,CKAP4,CPOX,XPNPEP1,CAPRIN1,NUMA1,ARPC2,HSPB1,STON2,CHD4,ARHGEF2,CSPG4,POLR1C,BID,H1F0,TGM2,FLNB,OR5AC2,PHGDH,ACTC1,FASN,SRI,HIST1H1B,KRT86,RALY,HIST1H1C,PYGB,HUWE1,ARHGDIA,KRT10,TMEM33,MIF,TTI1,ALB,PPP2CA,CTNNA1,TFB2M,DHPS,KPNA2,VCX/VCX3A,VPS35,PLIN2,ACOT7,AKR7A2,UCK2,EIF3D,CAV1,TMX2,SOAT1,GNAS,CD109,ARHG…	72
Cell Death and Survival, Organismal Injury and Abnormalities	cell death	Cell death of epithelial cell lines	0.000627		1.879		2.073	HSPB1,CLIC4,FASN,PSIP1,BID,MIF,TFRC,PPP2CA	8
Cell Death and Survival, Organismal Injury and Abnormalities	apoptosis	Apoptosis of epithelial cell lines	0.000627		1.603		1.768	HSPB1,CLIC4,PSIP1,BID,MIF,TFRC,PPP2CA	7
Behavior	locomotion	Locomotion	0.000635		-0.447		-0.467	HEXB,CAV1,VPS35,UBA6,FASN,CSPG4,S100A10,ALDH1A3,TFRC	9
Protein Synthesis	translation	Translation of protein	0.000638					HSPB1,EIF3D,DHPS,EIF4B,EIF3B,WARS,CAPRIN1,RPS15	8
Cancer, Organismal Injury and Abnormalities	tumorigenesis	Tumorigenesis of epithelial neoplasm	0.000638					HP1BP3,IQGAP1,NSDHL,DCXR,CPA4,LAMB1,TECR,EIF4B,ANPEP,MYO1C,DCPS,PSIP1,WARS,TFRC,TOP2A,NDUFS7,CKAP4,CPOX,XPNPEP1,CAPRIN1,NUMA1,ARPC2,HSPB1,STON2,CHD4,ARHGEF2,CSPG4,POLR1C,BID,H1F0,TGM2,FLNB,OR5AC2,PHGDH,ACTC1,FASN,SRI,HIST1H1B,KRT86,RALY,HIST1H1C,PYGB,HUWE1,ARHGDIA,KRT10,TMEM33,MIF,TTI1,ALB,CTNNA1,TFB2M,DHPS,KPNA2,VCX/VCX3A,VPS35,PLIN2,ACOT7,AKR7A2,UCK2,EIF3D,CAV1,TMX2,SOAT1,GNAS,CD109,ARHGEF1,MRP…	71
Nucleic Acid Metabolism, Small Molecule Biochemistry	metabolism	Metabolism of NADPH	0.000665					PGD,DCXR	2
Cell Morphology	modification	Modification of tumor cell lines	0.00067		1		1.236	OTUB1,CHD4,KPNA2,TGM2	4
Cell Death and Survival, Organismal Injury and Abnormalities	cell death	Cell death of epithelial cells	0.000674		1.641		1.684	HSPB1,CTNNA1,GSN,CLIC4,FASN,PSIP1,BID,MIF,TFRC,TGM2,PPP2CA	11
Cellular Assembly and Organization, Cellular Function and Maintenance	depolarization	Depolarization of mitochondrial membrane	0.000746					HINT2,BID,TGM2	3
Cell Death and Survival, Organismal Injury and Abnormalities, Renal and Urological Disease	apoptosis	Apoptosis of kidney cell lines	0.00075		1.751		1.922	HSPB1,GSN,PSIP1,BID,MIF,TFRC,GLS	7
Cancer, Organismal Injury and Abnormalities	development	Development of carcinoma	0.000763					HP1BP3,IQGAP1,NSDHL,DCXR,CPA4,LAMB1,TECR,EIF4B,ANPEP,MYO1C,DCPS,PSIP1,WARS,TFRC,TOP2A,NDUFS7,CKAP4,CPOX,XPNPEP1,CAPRIN1,NUMA1,ARPC2,HSPB1,STON2,CHD4,ARHGEF2,CSPG4,POLR1C,H1F0,TGM2,FLNB,OR5AC2,PHGDH,ACTC1,FASN,SRI,HIST1H1B,KRT86,RALY,HIST1H1C,PYGB,HUWE1,ARHGDIA,KRT10,TMEM33,MIF,TTI1,ALB,CTNNA1,TFB2M,DHPS,KPNA2,VCX/VCX3A,VPS35,PLIN2,ACOT7,AKR7A2,UCK2,EIF3D,CAV1,TMX2,SOAT1,GNAS,CD109,ARHGEF1,MRPS31,…	70
Protein Synthesis	translation	Initiation of translation of protein	0.000776					HSPB1,EIF3D,EIF4B,EIF3B,RPS15	5
Cancer, Gastrointestinal Disease, Organismal Injury and Abnormalities	large intestine adenocarcinoma	Large intestine adenocarcinoma	0.000812					HP1BP3,IQGAP1,HEXB,NSDHL,CPA4,DCXR,LAMB1,TECR,EIF4B,ANXA6,ANPEP,MYO1C,ALDH9A1,SCRN1,AARS,DCPS,PSIP1,RAB11B,TFRC,TOP2A,CKAP4,CPOX,XPNPEP1,UBE2V1,PREB,CAPRIN1,NUMA1,HSPB1,STON2,CHD4,ARHGEF2,CSPG4,POLR1C,BID,H1F0,TGM2,FLNB,OR5AC2,ACTC1,FASN,HIST1H1B,EIF3B,RALY,HIST1H1C,PYGB,OTUB1,HUWE1,RFC2,ARHGDIA,CPNE1,SRPRB,CLIC4,TMEM33,TTI1,ALB,CTNNA1,TFB2M,DHPS,KPNA2,VCX/VCX3A,VPS35,C12orf10,UBA6,PLIN2,ACOT7,AK…	78
Cellular Compromise, Inflammatory Response	degranulation	Degranulation of neutrophils	0.000813					IQGAP1,HEXB,PYGB,GSN,HUWE1,CKAP4,CPNE1,ANPEP,MIF	9
Nucleic Acid Metabolism, Small Molecule Biochemistry	synthesis	Synthesis of purine nucleotide	0.000834					CAV1,SOAT1,FASN,ATP5MF,ACOT7,AK1	6
Hereditary Disorder, Neurological Disease, Organismal Injury and Abnormalities	neuropathy	Autosomal dominant neuropathy	0.000842					HSPB1,AARS,GSN,VPS35	4
Post-Translational Modification, Protein Synthesis, Protein Trafficking	homotetramerization	Homotetramerization of protein	0.000842					DHPS,DCXR,ALDH1A3,GLS	4
Lipid Metabolism, Molecular Transport, Small Molecule Biochemistry	concentration	Concentration of lipid	0.000846		0.981		1.058	PHGDH,HEXB,ANXA6,HINT2,FASN,PLIN2,CAV1,SOAT1,GNAS,ARHGDIA,CSPG4,BID,MIF,TGM2,ALB	15
Cellular Function and Maintenance	engulfment	Engulfment of cells	0.000851		-1.007		-0.55	IQGAP1,CAV1,STON2,SOAT1,GSN,CLIC4,S100A10,ANPEP,MIF,TGM2	10
Lipid Metabolism, Molecular Transport, Small Molecule Biochemistry	concentration	Concentration of cholesterol	0.000859		1.216		1.131	CAV1,SOAT1,GNAS,ARHGDIA,ANXA6,HINT2,CSPG4,TGM2	8
Gastrointestinal Disease, Hepatic System Disease, Metabolic Disease, Organismal Injury and Abnormalities	hepatic steatosis	Hepatic steatosis	0.000901		0.963		0.752	CAV1,SOAT1,HINT2,FASN,CSPG4,S100A10,BID,PLIN2	8
Organismal Survival	organismal death	Organismal death	0.000947	Increased	2.006		0.764	FLNB,PHGDH,HEXB,ACTC1,FASN,HIST1H1C,HUWE1,ARHGDIA,CLIC4,SRSF10,MIF,TFRC,PPP2CA,TOP2A,DHPS,CPOX,UBA6,S100A13,PLIN2,CAPRIN1,NUMA1,EIF3D,CAV1,GNAS,CHD4,GSN,TIAL1,ATP5MF,BID,ALDH1A3,H1F0,TGM2	32
Lipid Metabolism, Small Molecule Biochemistry	storage	Storage of lipid	0.000959					HEXB,CAV1,SOAT1,PLIN2	4
Cell Death and Survival	apoptosis	Apoptosis of breast cancer cell lines	0.00096		1.96		1.946	HSPB1,CAV1,KPNA2,ARHGDIA,FASN,BID,MIF,TFRC	8
Organismal Development	morphology	Morphology of body cavity	0.000962					IQGAP1,HEXB,ACTC1,HINT2,FASN,HIST1H1C,CAV1,SOAT1,GNAS,HUWE1,GSN,ARHGEF1,ARHGDIA,KRT10,TIAL1,S100A10,SRSF10,BID,MIF,H1F0,TGM2,ALB	22
Cell Death and Survival, Organismal Injury and Abnormalities	necrosis	Necrosis of epithelial tissue	0.000965		1.394		1.402	HSPB1,CTNNA1,CAV1,GSN,CLIC4,FASN,PSIP1,BID,MIF,TFRC,TGM2,PPP2CA	12
Lipid Metabolism, Molecular Transport, Small Molecule Biochemistry	accumulation	Accumulation of lipid	0.00099	Increased	2.012		2.056	HEXB,PHGDH,CAV1,SOAT1,FASN,BID,PLIN2,MIF	8
Cellular Assembly and Organization, Cellular Function and Maintenance, Tissue Development	formation	Formation of actin filaments	0.00101		-0.115		0.192	ARPC2,MYO1C,CAV1,GSN,ARHGEF1,ARHGEF2,S100A10,MIF	8
Cell Morphology	size	Size of lipid droplets	0.00102					CAV1,GNAS,PLIN2	3
Cancer, Organismal Injury and Abnormalities	connective or soft tissue tumor	Connective or soft tissue tumor	0.00102		0.447		0.393	TOP2A,IQGAP1,TFB2M,NSDHL,DHPS,NDUFS7,LAMB1,TECR,ACTC1,FASN,ANPEP,EIF3D,MYO1C,CAV1,GNAS,KRT10,CSPG4,S100A10,ALDH1A3,MIF,GLS,RPS15	22
Neurological Disease, Organismal Injury and Abnormalities, Psychological Disorders	abnormal involuntary movement	Abnormal involuntary movement	0.00106					CAV1,S100A10	2
Cellular Assembly and Organization, Cellular Function and Maintenance	formation	Formation of caveolae	0.00106					CAV1,ANXA6	2
Nucleic Acid Metabolism, Small Molecule Biochemistry, Vitamin and Mineral Metabolism	synthesis	Synthesis of coenzyme A	0.00106					SOAT1,ACOT7	2
Connective Tissue Disorders, Organismal Injury and Abnormalities, Tissue Morphology	abnormal morphology	Abnormal morphology of brown adipose tissue	0.00109					CAV1,GNAS,CSPG4	3
Connective Tissue Disorders, Organismal Injury and Abnormalities, Tissue Morphology	abnormal morphology	Abnormal morphology of adipose tissue	0.00111					CAV1,GNAS,HINT2,CSPG4,PLIN2	5
Lipid Metabolism, Small Molecule Biochemistry, Vitamin and Mineral Metabolism	synthesis	Synthesis of cholesterol	0.00113					NSDHL,CAV1,SOAT1,FASN	4
Cell-To-Cell Signaling and Interaction, Cellular Function and Maintenance, Hematological System Development and Function, Inflammatory Response	phagocytosis	Phagocytosis by macrophages	0.00114		-1		-0.673	SOAT1,GSN,CLIC4,MIF,TGM2	5
DNA Replication, Recombination, and Repair	metabolism	Metabolism of DNA	0.00115		1.342		1.449	HSPB1,TOP2A,CAV1,KPNA2,HUWE1,RFC2,TIAL1,PTMS,H1F0	9
Organismal Injury and Abnormalities, Renal and Urological Disease	proximal tubular toxicity	Proximal tubular toxicity	0.00118					HSPB1,FASN,S100A10,ALB	4
Cellular Compromise, Inflammatory Response	degranulation	Degranulation of phagocytes	0.00122					IQGAP1,HEXB,PYGB,GSN,HUWE1,CKAP4,CPNE1,ANPEP,MIF,ALB	10
Cellular Function and Maintenance, Hematological System Development and Function	function	Function of myeloid cells	0.0013					HSPB1,CAV1,GSN,ANPEP,CSPG4,MIF	6
Protein Synthesis	quantity	Quantity of protein lipid complex in blood	0.00133		0		0.03	CAV1,SOAT1,CSPG4,TGM2	4
Cancer, Organismal Injury and Abnormalities, Reproductive System Disease	genital tumor	Genital tumor	0.00133					HP1BP3,IQGAP1,NSDHL,CPA4,LAMB1,TECR,EIF4B,ANXA6,ANPEP,MYO1C,GALE,ALDH9A1,AARS,SCRN1,DCPS,PSIP1,SRSF10,TFRC,TOP2A,NDUFS7,CKAP4,CPOX,NUMA1,HSPB1,CHD4,GSN,CSPG4,POLR1C,TGM2,RPS15,FLNB,OR5AC2,ACTC1,FASN,HIST1H1B,KRT86,RALY,HIST1H1C,PYGB,KRT10,CPNE1,CLIC4,TMEM33,MIF,ALB,PPP2CA,CTNNA1,TFB2M,DHPS,KPNA2,ACOT7,AKR7A2,UCK2,EIF3D,CAV1,GNAS,CD109,ARHGEF1,MRPS31,MOGS,PIGS,GLS	62
Gastrointestinal Disease, Hepatic System Disease, Organismal Injury and Abnormalities	liver lesion	Liver lesion	0.00134		1.953		1.846	HP1BP3,IQGAP1,HEXB,CPA4,LAMB1,TECR,EIF4B,ANPEP,MYO1C,GALE,ALDH9A1,SCRN1,DCPS,PSIP1,SRSF10,WARS,RAB11B,TFRC,TOP2A,CKAP4,XPNPEP1,CAPRIN1,NUMA1,HSPB1,TSNAX,STON2,CHD4,GSN,ARHGEF2,CSPG4,BID,H1F0,TGM2,FLNB,OR5AC2,PHGDH,ACTC1,FASN,SRI,HIST1H1B,EIF3B,KRT86,RALY,HIST1H1C,HUWE1,KRT10,RFC2,ARHGDIA,CPNE1,SRPRB,CLIC4,TMEM33,MIF,TTI1,ALB,PPP2CA,AK1,H1FX,CTNNA1,PGD,VPS35,UBA6,PLIN2,ACOT7,UCK2,SOAT1,GNAS,TMX2,C…	73
Cancer, Hematological Disease, Immunological Disease, Organismal Injury and Abnormalities	plasma cell dyscrasia	Plasma cell dyscrasia	0.00136					TOP2A,CAV1,KPNA2,GSN,ANXA6,FASN,S100A10,PSIP1,TFRC,PPP2CA	10
Cellular Assembly and Organization	formation	Formation of cytoskeleton	0.00138		-0.373		-0.052	ARPC2,MYO1C,CAV1,GSN,ARHGEF1,ARHGEF2,S100A10,MIF,NUMA1	9
Cell Death and Survival, Organismal Injury and Abnormalities	apoptosis	Apoptosis of dermal cells	0.00143					CTNNA1,CLIC4,MIF,TGM2	4
Cancer, Organismal Injury and Abnormalities, Reproductive System Disease	genital tract cancer	Genital tract cancer	0.00146					HP1BP3,IQGAP1,NSDHL,CPA4,LAMB1,TECR,EIF4B,ANXA6,ANPEP,SCRN1,MYO1C,GALE,ALDH9A1,AARS,DCPS,PSIP1,SRSF10,TFRC,TOP2A,CKAP4,CPOX,NUMA1,HSPB1,CHD4,GSN,CSPG4,POLR1C,TGM2,RPS15,FLNB,OR5AC2,ACTC1,FASN,HIST1H1B,KRT86,RALY,HIST1H1C,PYGB,KRT10,CPNE1,CLIC4,TMEM33,MIF,ALB,PPP2CA,CTNNA1,TFB2M,DHPS,KPNA2,ACOT7,AKR7A2,UCK2,EIF3D,CAV1,GNAS,CD109,ARHGEF1,MRPS31,MOGS,PIGS,GLS	61
Cellular Assembly and Organization, Cellular Function and Maintenance	depolarization	Depolarization of cellular membrane	0.00148					CAV1,HINT2,BID,TGM2	4
Lipid Metabolism, Molecular Transport, Small Molecule Biochemistry	quantity	Quantity of steroid	0.00151		1.169		1.158	CAV1,GNAS,SOAT1,ARHGDIA,ANXA6,HINT2,CSPG4,MIF,TGM2,ALB	10
Lipid Metabolism, Small Molecule Biochemistry	synthesis	Synthesis of lipid	0.00153		-0.956		-0.528	PGD,HEXB,NSDHL,TECR,HINT2,FASN,ANPEP,PLIN2,ACOT7,CAV1,SOAT1,ALDH1A3,MIF,ALB	14
Lipid Metabolism, Nucleic Acid Metabolism, Small Molecule Biochemistry	conversion	Conversion of acyl-coenzyme A	0.00155					TECR,FASN	2
Cardiovascular System Development and Function, Organ Development, Organ Morphology	relaxation	Relaxation of heart ventricle	0.00155					ACTC1,TGM2	2
Cellular Movement	migration	Migration of leukemia cell lines	0.0016		-0.152		0.227	FLNB,IQGAP1,ARHGEF1,TGM2	4
Cellular Assembly and Organization, Cellular Function and Maintenance	stabilization	Stabilization of microtubules	0.0016					IQGAP1,GNAS,ARHGEF2,NUMA1	4
Cellular Movement	cell movement	Cell movement of lung cancer cell lines	0.00162		0.64		0.852	CAV1,FASN,S100A10,MIF,TGM2	5
Cellular Assembly and Organization, Cellular Function and Maintenance	organization	Organization of cytoskeleton	0.00163		-0.963		-0.434	FLNB,IQGAP1,PHGDH,CKAP4,LAMB1,VCX/VCX3A,UBA6,FASN,ANPEP,CAPRIN1,NUMA1,ARPC2,HSPB1,CAV1,GNAS,GSN,ARHGEF2,ARHGEF1,ARHGDIA,TGM2,PPP2CA	21
Lipid Metabolism, Molecular Transport, Small Molecule Biochemistry	deposition	Deposition of lipid	0.00163					SOAT1,FASN,PLIN2	3
Cancer, Organismal Injury and Abnormalities	neoplasia	Neoplasia of cells	0.00164		-0.507		-0.429	OR5AC2,IQGAP1,LAMB1,TECR,ACTC1,FASN,ANXA6,ANPEP,HIST1H1B,EIF3B,RALY,HIST1H1C,MYO1C,ALDH9A1,PYGB,OTUB1,HUWE1,KRT10,CPNE1,S100A10,PSIP1,MIF,TFRC,TTI1,ALB,PPP2CA,C19orf33,TOP2A,KPNA2,VCX/VCX3A,CPOX,XPNPEP1,NUMA1,HSPB1,STON2,CAV1,GNAS,CHD4,GSN,ARHGEF1,CSPG4,BID,ALDH1A3,PIGS,H1F0,SPANXB1 (includes others),TGM2,RPS15	48
Cell-To-Cell Signaling and Interaction, Renal and Urological System Development and Function	binding	Binding of kidney cell lines	0.00166		0.124		0.312	CTNNA1,CAV1,GNAS,PPP2CA	4
Lipid Metabolism, Small Molecule Biochemistry	conversion	Conversion of fatty acid	0.00173					TECR,FASN,ALB	3
Cell Death and Survival	cell death	Cell death of thymocytes	0.00174		-1.109		-1.057	TOP2A,HIST1H1C,GNAS,BID,TGM2	5
Cellular Movement	cell movement	Cell movement of cancer cells	0.00179		-1.091		-0.805	IQGAP1,CAV1,GSN,CSPG4,MIF	5
Cell-To-Cell Signaling and Interaction, Hair and Skin Development and Function	activation	Activation of epithelial cell lines	0.00182					PSIP1,TGM2	2
Cell Cycle	anaphase	Delay in initiation of anaphase	0.00182					TOP2A,NUMA1	2
Cellular Assembly and Organization, Cellular Development, Cellular Growth and Proliferation, Embryonic Development, Organ Development, Organismal Development, Skeletal and Muscular System Development and Function, Tissue Development	formation	Formation of myofilaments	0.00182					GSN,ACTC1	2
Cellular Function and Maintenance, Tissue Development	function	Function of chondrocytes	0.00182					FLNB,CAV1	2
Cell Morphology, Cellular Assembly and Organization	permeability	Permeability of mitochondria	0.00182					CAV1,BID	2
Cancer, Gastrointestinal Disease, Organismal Injury and Abnormalities	development	Development of digestive organ tumor	0.00183					IQGAP1,DCXR,CPA4,LAMB1,TECR,EIF4B,ANPEP,MYO1C,DCPS,WARS,TFRC,TOP2A,NDUFS7,CKAP4,CPOX,CAPRIN1,HSPB1,STON2,CHD4,ARHGEF2,CSPG4,H1F0,FLNB,OR5AC2,PHGDH,FASN,SRI,HIST1H1B,RALY,HIST1H1C,HUWE1,ARHGDIA,MIF,TTI1,ALB,PPP2CA,CTNNA1,TFB2M,KPNA2,VCX/VCX3A,VPS35,ACOT7,AKR7A2,CAV1,TMX2,SOAT1,GNAS,CD109,MRPS31,ALDH1A3,PIGS,GLS	52
DNA Replication, Recombination, and Repair, Energy Production, Nucleic Acid Metabolism, Small Molecule Biochemistry	hydrolysis	Hydrolysis of ATP	0.00184					TOP2A,EIF4B,TGM2	3
Cell Death and Survival	cell death	Cell death of leukemia cell lines	0.00186		0.058		0.097	HSPB1,TOP2A,CAV1,GSN,EIF4B,PSIP1,BID,GLS	8
Endocrine System Development and Function	insulin sensitivity	Insulin sensitivity	0.00188		1.41		0.993	GNAS,HINT2,FASN,MIF,TGM2	5
Cell Signaling	I-kappaB kinase/NF-kappaB cascade	I-kappaB kinase/NF-kappaB cascade	0.00193					HSPB1,UBE2V1,CPNE1,S100A13,TGM2	5
Cellular Assembly and Organization, Tissue Development	polymerization	Polymerization of filaments	0.00193		0		0.157	ARPC2,MYO1C,CAV1,GSN,NUMA1	5
Organismal Development	development	Development of genitourinary system	0.00195		-0.816		-0.444	HEXB,VCX/VCX3A,FASN,ANPEP,PLIN2,CAV1,GNAS,GSN,ARHGDIA,CSPG4,TIAL1,ALDH1A3,MIF,SPANXB1 (includes others),TGM2,ALB	16
Hematological System Development and Function, Inflammatory Response, Tissue Morphology	quantity	Quantity of macrophages	0.00198		-0.756		-0.661	SOAT1,GNAS,CLIC4,BID,MIF,TGM2	6
Cell Death and Survival	cell death	Cell death of immune cells	0.002		-0.701		-0.584	TOP2A,HIST1H1C,CAV1,SOAT1,GNAS,GSN,EIF4B,ANPEP,BID,MIF,TGM2,GLS	12
Cancer, Hematological Disease, Immunological Disease, Organismal Injury and Abnormalities	low-grade lymphoma	Low-grade lymphoma	0.00209					TOP2A,CAV1,KPNA2,GSN,ANXA6,FASN,ANPEP,PSIP1,RPS15,PPP2CA	10
Protein Degradation, Protein Synthesis	degradation	Degradation of Gelatin	0.00212					CAV1,CSPG4	2
Infectious Diseases, Organismal Injury and Abnormalities	septic shock	Septic shock	0.00214		-0.186		0.064	CAV1,CLIC4,BID,MIF,TGM2,ALB	6
Nucleic Acid Metabolism, Small Molecule Biochemistry	synthesis	Synthesis of nucleotide	0.00216		0.103		0.338	CAV1,GNAS,SOAT1,FASN,ATP5MF,ACOT7,SLC26A2,AK1	8
Immunological Disease	allergy	Allergy	0.00217					PHGDH,CHD4,GSN,CPNE1,KRT10,RAB11B,TFRC,TGM2,ALB	9
Cell Morphology, Cellular Function and Maintenance	transmembrane potential	Transmembrane potential of mitochondria	0.00218		-0.289		-0.335	HSPB1,GSN,ANXA6,CLIC4,BID,TGM2	6
Cellular Compromise	fragmentation	Fragmentation of mitochondria	0.00218					VPS35,ANXA6,BID	3
Cellular Assembly and Organization	development	Development of cytoplasm	0.00218		-0.922		-0.548	ARPC2,MYO1C,CAV1,GNAS,GSN,ARHGEF2,ARHGEF1,S100A10,MIF,NUMA1	10
Cell-To-Cell Signaling and Interaction, Inflammatory Response	immune response	Immune response of phagocytes	0.00226		-0.557		-0.249	SOAT1,GSN,CLIC4,ANPEP,MIF,TGM2	6
Cell Death and Survival, Organismal Injury and Abnormalities, Renal and Urological Disease	cell death	Cell death of kidney cells	0.00228		1.805		1.949	HSPB1,GSN,PSIP1,BID,MIF,TFRC,ALB,GLS	8
Inflammatory Response	immune response	Immune response of cells	0.00228		1.112		1.514	HSPB1,TOP2A,CAV1,GNAS,SOAT1,OTUB1,GSN,CLIC4,ANPEP,MIF,TGM2	11
Cellular Movement, Hematological System Development and Function, Immune Cell Trafficking	transmigration	Transmigration of lymphocytes	0.0023					CAV1,MIF,TGM2	3
Organismal Injury and Abnormalities, Reproductive System Disease	benign pelvic disease	Benign pelvic disease	0.0024					HSPB1,CTNNA1,TOP2A,IQGAP1,GNAS,NDUFS7,ACTC1,RFC2,SRPRB,ALDH1A3,RPS15	11
Cellular Compromise, Inflammatory Response	degranulation	Degranulation of cells	0.0024					IQGAP1,HEXB,PYGB,CKAP4,GSN,HUWE1,CD109,CPNE1,ANPEP,MIF,ALB	11
Free Radical Scavenging, Small Molecule Biochemistry	biosynthesis	Biosynthesis of hydrogen peroxide	0.00241		-1.067		-0.898	CAV1,GNAS,TFRC,ALB	4
Cancer, Cell Death and Survival, Organismal Injury and Abnormalities, Tumor Morphology	apoptosis	Apoptosis of tumor cells	0.00244		0.173		0.118	CAV1,FASN,ANPEP,BID,MIF,ALB,PPP2CA	7
Dermatological Diseases and Conditions, Inflammatory Disease, Inflammatory Response, Organismal Injury and Abnormalities	dermatitis	Dermatitis	0.00246					TOP2A,PHGDH,DHPS,SOAT1,GSN,CPNE1,ARHGDIA,KRT10,RAB11B	9
Carbohydrate Metabolism, Molecular Transport, Small Molecule Biochemistry	uptake	Uptake of D-glucose	0.00247		-0.239		-0.053	MYO1C,CAV1,GNAS,VPS35,MIF,ALB	6
Cell Death and Survival	apoptosis	Apoptosis of leukemia cell lines	0.00248		0.317		0.327	HSPB1,CAV1,GSN,EIF4B,PSIP1,BID,GLS	7
Lipid Metabolism, Small Molecule Biochemistry	metabolism	Fatty acid metabolism	0.00249		0.274		0.672	PHGDH,CAV1,SOAT1,GSN,TECR,ANXA6,FASN,PLIN2,MIF,ACOT7,ALB	11
Cancer, Organismal Injury and Abnormalities, Reproductive System Disease	breast or ovarian cancer	Breast or ovarian cancer	0.0025					FLNB,OR5AC2,HP1BP3,IQGAP1,LAMB1,EIF4B,FASN,ANPEP,EIF3B,KRT86,HIST1H1C,HUWE1,ARHGDIA,CLIC4,PSIP1,MIF,TTI1,ALB,AK1,TOP2A,KPNA2,CKAP4,CPOX,C12orf10,UBA6,PLIN2,HSPB1,AKR7A2,CAV1,GNAS,CHD4,GSN,CD109,ARHGEF1,ARHGEF2,CSPG4,ATP5MF,POLR1C,ALDH1A3,SPANXB1 (includes others),TGM2,GLS	42
Cancer, Organismal Injury and Abnormalities	lymphoreticular neoplasm	Lymphoreticular neoplasm	0.0025					IQGAP1,NSDHL,LAMB1,ANXA6,FASN,ANPEP,KRT86,HIST1H1C,ALDH9A1,AARS,OTUB1,HUWE1,CPNE1,PSIP1,PPP2CA,TOP2A,KPNA2,VCX/VCX3A,NUMA1,EIF3D,CAV1,GNAS,CHD4,GSN,ARHGEF1,ARHGEF2,CSPG4,GLS,RPS15	29
Lipid Metabolism, Molecular Transport, Small Molecule Biochemistry	transport	Transport of steroid	0.0025					CAV1,SOAT1,GSN,ANXA6,ALB	5
Cancer, Organismal Injury and Abnormalities	sarcoma	Sarcoma	0.00253		0.447		0.387	TOP2A,TFB2M,NSDHL,DHPS,LAMB1,TECR,FASN,ANPEP,EIF3D,MYO1C,CAV1,GNAS,KRT10,CSPG4,S100A10,ALDH1A3,MIF,GLS	18
Cellular Development, Cellular Growth and Proliferation, Connective Tissue Development and Function	proliferation	Proliferation of fibroblast cell lines	0.00255		-0.983		-0.716	TSNAX,CAV1,OTUB1,ARHGEF1,EIF3B,MIF,TFRC,CAPRIN1,TGM2	9
Cancer, Organismal Injury and Abnormalities, Reproductive System Disease	breast cancer	Breast cancer	0.00264					FLNB,OR5AC2,IQGAP1,LAMB1,EIF4B,FASN,ANPEP,EIF3B,HIST1H1C,HUWE1,ARHGDIA,PSIP1,MIF,TTI1,AK1,TOP2A,KPNA2,CKAP4,C12orf10,UBA6,PLIN2,HSPB1,AKR7A2,CAV1,GNAS,CHD4,GSN,ARHGEF2,CSPG4,ATP5MF,ALDH1A3,SPANXB1 (includes others),GLS	33
Organismal Development	abnormal morphology	Abnormal morphology of body cavity	0.0027					IQGAP1,HEXB,ACTC1,HINT2,FASN,HIST1H1C,CAV1,SOAT1,HUWE1,GSN,ARHGEF1,ARHGDIA,TIAL1,S100A10,SRSF10,BID,MIF,H1F0,TGM2	19
Organismal Injury and Abnormalities, Tissue Morphology	size	Size of lesion	0.00273					IQGAP1,CAV1,SOAT1,GSN,HUWE1,BID,MIF,TGM2	8
Amino Acid Metabolism, Post-Translational Modification, Small Molecule Biochemistry	conversion	Conversion of L-amino acid	0.00278					DHPS,GLS	2
Lipid Metabolism, Small Molecule Biochemistry	synthesis	Synthesis of 12-hydroxyeicosatetraenoic acid	0.00278					SOAT1,ALB	2
Cancer, Hematological Disease, Immunological Disease, Organismal Injury and Abnormalities	neoplasia	Neoplasia of leukocytes	0.00279					TOP2A,IQGAP1,KPNA2,LAMB1,ANXA6,FASN,ANPEP,HSPB1,HIST1H1C,ALDH9A1,CAV1,STON2,CHD4,HUWE1,GSN,ARHGEF1,KRT10,S100A10,PSIP1,BID,MIF,TFRC,PPP2CA,RPS15	24
Cell-To-Cell Signaling and Interaction, Cellular Function and Maintenance, Inflammatory Response	phagocytosis	Phagocytosis of cells	0.00288		-0.557		-0.161	CAV1,SOAT1,GSN,CLIC4,ANPEP,MIF,TGM2	7
Embryonic Development, Hair and Skin Development and Function, Organ Development, Organismal Development, Tissue Development	formation	Formation of skin	0.00288					FLNB,NSDHL,GNAS,CD109,KRT10,CLIC4,KRT86,NUMA1,TGM2	9
Cell Morphology	ruffling	Ruffling	0.00299					FLNB,MYO1C,GSN,TGM2	4
Cancer, Organismal Injury and Abnormalities	cancer	Cancer of cells	0.00301					OR5AC2,IQGAP1,LAMB1,TECR,ACTC1,FASN,ANXA6,ANPEP,HIST1H1B,EIF3B,RALY,HIST1H1C,MYO1C,ALDH9A1,PYGB,OTUB1,HUWE1,KRT10,CPNE1,S100A10,PSIP1,MIF,TFRC,TTI1,ALB,PPP2CA,C19orf33,TOP2A,KPNA2,VCX/VCX3A,CPOX,XPNPEP1,NUMA1,HSPB1,STON2,CAV1,GNAS,CHD4,GSN,ARHGEF1,CSPG4,PIGS,H1F0,SPANXB1 (includes others),TGM2,RPS15	46
Cellular Assembly and Organization	quantity	Quantity of caveolae	0.00314					CAV1,ALB	2
Cellular Movement	release	Release of blood cells	0.00314					ARHGEF1,TFRC	2
Infectious Diseases	infection	Bacterial Infections	0.00315		-0.152		-0.347	TOP2A,CAV1,DHPS,CLIC4,BID,MIF,TFRC,TGM2,ALB	9
Organismal Injury and Abnormalities	benign lesion	Benign lesion	0.00322					TOP2A,IQGAP1,NDUFS7,ACTC1,RALY,CAV1,GNAS,HUWE1,ARHGEF2,ARHGDIA,POLR1C,BID,TGM2,ALB,RPS15	15
Cellular Assembly and Organization, Cellular Function and Maintenance	organization	Microtubule dynamics	0.00329		-1.133		-0.662	IQGAP1,PHGDH,CKAP4,LAMB1,VCX/VCX3A,UBA6,FASN,ANPEP,CAPRIN1,NUMA1,ARPC2,HSPB1,CAV1,GNAS,GSN,ARHGEF2,ARHGDIA,PPP2CA	18
Cell-To-Cell Signaling and Interaction	response	Response of myeloid cells	0.00333		-0.557		-0.219	SOAT1,GSN,CLIC4,ANPEP,MIF,TGM2	6
Neurological Disease, Organismal Injury and Abnormalities	leukoencephalopathy	Leukoencephalopathy	0.00337					CAV1,NDUFS7,POLR1C,RAB11B	4
Organismal Development, Organismal Injury and Abnormalities	abnormal morphology	Abnormal morphology of thoracic cavity	0.00342					ACTC1,FASN,HIST1H1C,CAV1,GSN,HUWE1,ARHGDIA,S100A10,SRSF10,BID,MIF,H1F0,TGM2	13
Cell Death and Survival	apoptosis	Apoptosis of leukocytes	0.00343		-0.173		-0.238	TOP2A,HIST1H1C,CAV1,GNAS,SOAT1,GSN,ANPEP,BID,MIF	9
Cardiovascular Disease, Cardiovascular System Development and Function, Organ Morphology, Organismal Development, Organismal Injury and Abnormalities, Skeletal and Muscular Disorders, Skeletal and Muscular System Development and Function	abnormal morphology	Abnormal morphology of myocardium	0.00347					CAV1,ACTC1,SRSF10,TGM2	4
Organismal Injury and Abnormalities, Renal and Urological Disease	damage	Damage of kidney	0.00354		0		0.145	ARHGDIA,ANPEP,BID,MIF,ALB	5
Gene Expression	transcription	Transcription	0.00357		0.197		0.483	HP1BP3,IQGAP1,PHGDH,HEXB,HIST1H1B,HIST1H1C,OTUB1,CPNE1,WARS,MIF,PPP2CA,TOP2A,TFB2M,KPNA2,VPS35,UBE2V1,PTMS,PREB,CAV1,GNAS,CHD4,GSN,ARHGEF2,TIAL1,POLR1C,BID,H1F0	27
Cancer, Organismal Injury and Abnormalities, Renal and Urological Disease	kidney carcinoma	Kidney carcinoma	0.00361					TOP2A,TFB2M,XPNPEP1,ANPEP,PLIN2,ACOT7,NUMA1,ARPC2,HIST1H1C,CAV1,PYGB,GNAS,CSPG4,POLR1C,TGM2,ALB	16
Cellular Function and Maintenance, Hematological System Development and Function	function	Function of macrophages	0.00362					HSPB1,CAV1,GSN,ANPEP,CSPG4	5
Cancer, Hematological Disease, Immunological Disease, Organismal Injury and Abnormalities	lymphocytic cancer	Lymphocytic cancer	0.00365					TOP2A,IQGAP1,KPNA2,LAMB1,ANXA6,FASN,ANPEP,HSPB1,HIST1H1C,ALDH9A1,CAV1,STON2,CHD4,HUWE1,GSN,ARHGEF1,KRT10,S100A10,PSIP1,MIF,TFRC,PPP2CA,RPS15	23
Cell Death and Survival	cell death	Cell death of sarcoma cell lines	0.00367		-0.829		-0.795	TOP2A,CAV1,OTUB1,HUWE1,BID,MIF	6
Nervous System Development and Function	righting reflex	Righting reflex	0.00377					HEXB,GNAS,ALDH1A3	3
Lipid Metabolism, Molecular Transport, Small Molecule Biochemistry	export	Export of cholesterol	0.00377					CAV1,SOAT1,ANXA6,ALB	4
Cancer, Organismal Injury and Abnormalities	malignant neoplasm of retroperitoneum	Malignant neoplasm of retroperitoneum	0.00378					FLNB,IQGAP1,PHGDH,LAMB1,FASN,SRI,ANPEP,HIST1H1B,HIST1H1C,AARS,PYGB,HUWE1,DCPS,KRT10,MIF,ALB,TOP2A,TFB2M,KPNA2,XPNPEP1,PLIN2,ACOT7,NUMA1,ARPC2,CAV1,GNAS,CHD4,GSN,CD109,CSPG4,ATP5MF,POLR1C,TGM2,GLS	34
Protein Degradation, Protein Synthesis	catabolism	Catabolism of protein	0.00387		-1		-0.783	CAV1,GSN,VPS35,CPNE1,XPNPEP1,UBA6,CSPG4,ANPEP,HIST1H1B,TGM2,PPP2CA	11
Cancer, Gastrointestinal Disease, Organismal Injury and Abnormalities	colon cancer	Colon cancer	0.00388					FLNB,OR5AC2,DCXR,CPA4,LAMB1,TECR,EIF4B,FASN,ANPEP,HIST1H1B,RALY,HIST1H1C,MYO1C,HUWE1,ARHGDIA,DCPS,PSIP1,MIF,TFRC,TTI1,ALB,SLC26A2,TOP2A,TFB2M,KPNA2,CKAP4,VCX/VCX3A,CPOX,VPS35,CAPRIN1,ACOT7,HSPB1,AKR7A2,STON2,CAV1,TMX2,SOAT1,GNAS,CHD4,GSN,ARHGEF2,MRPS31,CSPG4,ALDH1A3,PIGS,H1F0	46
Cancer, Organismal Injury and Abnormalities	neoplasia	Lymphatic system tumor	0.00389					TOP2A,IQGAP1,KPNA2,LAMB1,ANXA6,FASN,ANPEP,HSPB1,HIST1H1C,ALDH9A1,CAV1,STON2,CHD4,HUWE1,GSN,ARHGEF1,KRT10,S100A10,PSIP1,BID,MIF,TFRC,PPP2CA,RPS15	24
Gastrointestinal Disease, Hepatic System Disease, Organismal Injury and Abnormalities, Renal and Urological Disease	hepatorenal syndrome	Hepatorenal syndrome	0.00392					TOP2A,ALB	2
Amino Acid Metabolism, Small Molecule Biochemistry	metabolism	Metabolism of glutamine	0.00392					PHGDH,GLS	2
Cellular Assembly and Organization	quantity	Quantity of lysosome	0.00392					HEXB,SNRPE	2
Lipid Metabolism, Molecular Transport, Small Molecule Biochemistry	transport	Transport of lipid	0.00398					CAV1,SOAT1,GSN,ANXA6,PLIN2,ALB	6
Cardiovascular Disease, Cardiovascular System Development and Function	abnormal morphology	Abnormal morphology of cardiovascular system	0.00409					HIST1H1C,CAV1,GSN,HUWE1,ARHGDIA,ACTC1,CLIC4,FASN,S100A10,SRSF10,MIF,TGM2	12
Cell Death and Survival	apoptosis	Apoptosis of neutrophils	0.00411					GSN,ANPEP,BID	3
Connective Tissue Disorders, Organismal Injury and Abnormalities, Tissue Morphology	abnormal morphology	Abnormal morphology of fat pad	0.00429					CAV1,GNAS,HINT2	3
Dermatological Diseases and Conditions, Organismal Injury and Abnormalities	formation	Formation of skin lesion	0.00432					SOAT1,GNAS,CLIC4,MIF	4
Cardiovascular Disease, Organismal Injury and Abnormalities, Skeletal and Muscular Disorders	cardiomyopathy	Cardiomyopathy of left ventricle	0.00434					CAV1,ACTC1	2
Cellular Movement, Hematological Disease, Humoral Immune Response, Immunological Disease, Inflammatory Disease, Inflammatory Response, Organismal Injury and Abnormalities, Respiratory Disease	experimentally induced airway hyperresponsiveness	Experimentally induced airway hyperresponsiveness	0.00434					CHD4,ALB	2
Carbohydrate Metabolism	quantity	Quantity of carbohydrate	0.00439		0.465		0.582	PHGDH,CAV1,HEXB,GNAS,DCXR,FASN,BID,PLIN2,MIF,ALB	10
Cardiovascular Disease, Organismal Injury and Abnormalities, Tissue Morphology	volume	Volume of infarct	0.00448					CAV1,BID,MIF	3
Protein Synthesis	metabolism	Metabolism of cellular protein	0.00451					HEXB,GSN,CKAP4,LAMB1,ALB	5
DNA Replication, Recombination, and Repair, Nucleic Acid Metabolism, Small Molecule Biochemistry	hydrolysis	Hydrolysis of nucleotide	0.00456					TOP2A,GNAS,EIF4B,TGM2	4
Nervous System Development and Function, Skeletal and Muscular System Development and Function	motor function	Motor function	0.00456					HSPB1,S100A10,ALDH1A3,TGM2	4
Cardiovascular Disease, Organismal Injury and Abnormalities, Tissue Morphology	size	Size of infarct	0.00459					CAV1,GSN,BID,MIF,TGM2	5
Cardiovascular Disease, Cardiovascular System Development and Function, Organismal Development, Organismal Injury and Abnormalities, Tissue Morphology	abnormal morphology	Abnormal morphology of endothelial tissue	0.00467					CAV1,ARHGDIA,CLIC4	3
Cancer, Organismal Injury and Abnormalities	fibrosarcoma	Fibrosarcoma	0.00467					TOP2A,S100A10,MIF	3
Connective Tissue Development and Function, Organ Morphology, Organismal Development, Reproductive System Development and Function, Tissue Morphology	mass	Mass of epididymal fat	0.00467					GNAS,CSPG4,PLIN2	3
Cardiovascular Disease, Organismal Injury and Abnormalities, Skeletal and Muscular Disorders	myopathy	Myopathy of heart	0.00467					CTNNA1,CAV1,ACTC1	3
Cellular Movement	cellular infiltration	Cellular infiltration	0.00473		-0.182		-0.074	HSPB1,CAV1,CHD4,KRT10,S100A10,BID,MIF,TGM2,ALB	9
Cellular Development, Cellular Growth and Proliferation	cell proliferation	Cell proliferation of melanoma cell lines	0.00477		-0.507		-0.376	IQGAP1,PHGDH,VPS35,CSPG4,PPP2CA	5
Lipid Metabolism, Molecular Transport, Small Molecule Biochemistry	accumulation	Accumulation of glycosphingolipid	0.00479					HEXB,PHGDH	2
Cellular Movement, Immune Cell Trafficking, Inflammatory Response	invasion	Invasion of phagocytes	0.00479					OTUB1,S100A10	2
Cellular Function and Maintenance	function	Function of leukocytes	0.00487					HSPB1,CAV1,GSN,ARHGEF1,ARHGDIA,CSPG4,ANPEP,MIF,TGM2	9
Neurological Disease, Organismal Injury and Abnormalities, Psychological Disorders, Skeletal and Muscular Disorders	abnormal involuntary movement	Abnormal involuntary movement of limb	0.00495					S100A10	1
Digestive System Development and Function, Gastrointestinal Disease, Organ Morphology, Organismal Development, Organismal Injury and Abnormalities, Tissue Morphology	abnormal morphology	Abnormal morphology of disorganized gastric mucosa	0.00495					IQGAP1	1
Endocrine System Disorders, Organ Morphology, Organismal Injury and Abnormalities, Reproductive System Development and Function, Reproductive System Disease	abnormal morphology	Abnormal morphology of enlarged caput epididymis	0.00495					HEXB	1
Endocrine System Disorders, Organ Morphology, Organismal Injury and Abnormalities, Reproductive System Development and Function, Reproductive System Disease	abnormal morphology	Abnormal morphology of enlarged corpus epididymis	0.00495					HEXB	1
Carbohydrate Metabolism, Nucleic Acid Metabolism, Small Molecule Biochemistry	accumulation	Accumulation of UDP-D-galactose	0.00495					GALE	1
Carbohydrate Metabolism, Nucleic Acid Metabolism, Small Molecule Biochemistry	accumulation	Accumulation of UDP-D-glucose	0.00495					GALE	1
Carbohydrate Metabolism, Nucleic Acid Metabolism, Small Molecule Biochemistry	accumulation	Accumulation of UDP-N-acetylglucosamine	0.00495					GALE	1
Drug Metabolism, Lipid Metabolism, Small Molecule Biochemistry	activation	Activation of dexamethasone	0.00495					MIF	1
Cell-To-Cell Signaling and Interaction	activation	Activation of eye cell lines	0.00495					PSIP1	1
Infectious Diseases, Inflammatory Disease, Organismal Injury and Abnormalities, Respiratory Disease	acute bacterial sinusitis	Acute bacterial sinusitis	0.00495					TOP2A	1
Cell-To-Cell Signaling and Interaction	adhesion	Adhesion of RPE cells	0.00495					CLIC4	1
Tissue Development	adhesion	Adhesion of retinal pigment epithelium	0.00495					CAV1	1
Developmental Disorder, Hereditary Disorder, Metabolic Disease, Neurological Disease, Organismal Injury and Abnormalities	adult Sandhoff disease	Adult Sandhoff disease	0.00495					HEXB	1
Gastrointestinal Disease, Hepatic System Disease, Organismal Injury and Abnormalities	chronic liver disease	Advanced chronic liver disease	0.00495					ALB	1
Connective Tissue Disorders, Developmental Disorder, Hereditary Disorder, Neurological Disease, Organismal Injury and Abnormalities, Skeletal and Muscular Disorders	Al-Raqad syndrome	Al-Raqad syndrome	0.00495					DCPS	1
Cellular Assembly and Organization	alignment	Alignment of fibronectin fiber	0.00495					CAV1	1
Hematological Disease, Hereditary Disorder, Metabolic Disease, Organismal Injury and Abnormalities	analbuminemia Baghdad	Analbuminemia Baghdad	0.00495					ALB	1
Cell Death and Survival, Organismal Injury and Abnormalities	anoikis	Anoikis of dermal fibroblasts	0.00495					TGM2	1
Cardiovascular Disease, Developmental Disorder, Hereditary Disorder, Organismal Injury and Abnormalities	atrial septal defect type 5	Atrial septal defect type 5	0.00495					ACTC1	1
Amino Acid Metabolism, Energy Production, Post-Translational Modification, Small Molecule Biochemistry	auto-oxidation	Auto-oxidation of homocysteine	0.00495					ALB	1
Cell Death and Survival	autolysis	Autolysis of adipocytes	0.00495					CAV1	1
Connective Tissue Disorders, Developmental Disorder, Endocrine System Disorders, Hematological Disease, Hereditary Disorder, Metabolic Disease, Organismal Injury and Abnormalities, Skeletal and Muscular Disorders	Albright hereditary osteodystrophy	Autosomal dominant Albright hereditary osteodystrophy	0.00495					GNAS	1
Hereditary Disorder, Neurological Disease, Organismal Injury and Abnormalities, Skeletal and Muscular Disorders	Charcot-Marie-Tooth disease axonal type 2f	Autosomal dominant Charcot-Marie-Tooth disease axonal type 2f	0.00495					HSPB1	1
Developmental Disorder, Hereditary Disorder, Metabolic Disease, Neurological Disease, Ophthalmic Disease, Organismal Injury and Abnormalities	Finnish type amyloidosis	Autosomal dominant Finnish type amyloidosis	0.00495					GSN	1
Connective Tissue Disorders, Developmental Disorder, Hereditary Disorder, Organismal Injury and Abnormalities, Skeletal and Muscular Disorders	atelosteogenesis type III	Autosomal dominant atelosteogenesis type III	0.00495					FLNB	1
Hereditary Disorder, Organismal Injury and Abnormalities, Skeletal and Muscular Disorders	progressive osseous heteroplasia	Autosomal dominant progressive osseous heteroplasia	0.00495					GNAS	1
Connective Tissue Disorders, Developmental Disorder, Hereditary Disorder, Organismal Injury and Abnormalities, Skeletal and Muscular Disorders	achondrogenesis type IB	Autosomal recessive achondrogenesis type IB	0.00495					SLC26A2	1
Connective Tissue Disorders, Developmental Disorder, Hereditary Disorder, Organismal Injury and Abnormalities, Skeletal and Muscular Disorders	diastrophic dysplasia	Autosomal recessive diastrophic dysplasia	0.00495					SLC26A2	1
Hereditary Disorder, Neurological Disease, Organismal Injury and Abnormalities, Skeletal and Muscular Disorders	autosomal recessive distal hereditary motor neuronopathy type IIB	Autosomal recessive distal hereditary motor neuronopathy type IIB	0.00495					HSPB1	1
Developmental Disorder, Hereditary Disorder, Neurological Disease, Organismal Injury and Abnormalities	autosomal recessive mental retardation type 14	Autosomal recessive mental retardation type 14	0.00495					TECR	1
Neurological Disease, Organismal Injury and Abnormalities, Psychological Disorders	axial abnormal involuntary movement	Axial abnormal involuntary movement	0.00495					S100A10	1
Infectious Diseases, Inflammatory Disease, Inflammatory Response, Ophthalmic Disease, Organismal Injury and Abnormalities	bacterial corneal ulcer	Bacterial corneal ulcer	0.00495					TOP2A	1
Cell-To-Cell Signaling and Interaction	binding	Binding of Porphyromonas gingivalis ATCC 33277	0.00495					TGM2	1
Drug Metabolism, Small Molecule Biochemistry	binding	Binding of ketoprofen	0.00495					ALB	1
Connective Tissue Disorders, Developmental Disorder, Hereditary Disorder, Organismal Injury and Abnormalities, Skeletal and Muscular Disorders	boomerang dysplasia	Boomerang dysplasia	0.00495					FLNB	1
Connective Tissue Disorders, Developmental Disorder, Gastrointestinal Disease, Hereditary Disorder, Neurological Disease, Organismal Injury and Abnormalities, Skeletal and Muscular Disorders	Bowen-Conradi syndrome	Bowen-Conradi syndrome	0.00495					EMG1	1
Carbohydrate Metabolism, Small Molecule Biochemistry	branching	Branching of N-glycan	0.00495					CAV1	1
Connective Tissue Disorders, Developmental Disorder, Hereditary Disorder, Organismal Injury and Abnormalities, Skeletal and Muscular Disorders	broad bone-platyspondylic variant diastrophic dysplasia	Broad bone-platyspondylic variant diastrophic dysplasia	0.00495					SLC26A2	1
Developmental Disorder, Hereditary Disorder, Organismal Injury and Abnormalities	CHILD syndrome	CHILD syndrome	0.00495					NSDHL	1
Developmental Disorder, Hereditary Disorder, Neurological Disease, Organismal Injury and Abnormalities	CK syndrome	CK syndrome	0.00495					NSDHL	1
Cell Morphology, Connective Tissue Development and Function	cell rounding	Cell rounding of cardiac fibroblasts	0.00495					ARHGDIA	1
Cell-To-Cell Signaling and Interaction, Cellular Assembly and Organization	cell-cell contact	Cell-cell contact of pancreatic cancer cells	0.00495					CAV1	1
Hereditary Disorder, Neurological Disease, Organismal Injury and Abnormalities, Skeletal and Muscular Disorders	Charcot-Marie-Tooth disease axonal type 2N	Charcot-Marie-Tooth disease axonal type 2N	0.00495					AARS	1
Cancer, Cellular Response to Therapeutics, Organismal Injury and Abnormalities	chemosensitivity	Chemosensitivity of glioblastoma cells	0.00495					TGM2	1
Cardiovascular System Development and Function, Cellular Movement	chemotaxis	Chemotaxis of endothelial progenitor cells	0.00495					MIF	1
Inflammatory Disease, Organismal Injury and Abnormalities, Reproductive System Disease	chronic bacterial prostatitis	Chronic bacterial prostatitis	0.00495					TOP2A	1
Cellular Assembly and Organization	cleavage	Cleavage of actin filaments	0.00495					GSN	1
DNA Replication, Recombination, and Repair	cleavage	Cleavage of pBR322 plasmid	0.00495					TOP2A	1
Cancer, Cellular Development, Cellular Growth and Proliferation, Organismal Injury and Abnormalities, Tumor Morphology	colony formation	Colony formation of non-small-cell lung cancer cells	0.00495					CAV1	1
Cancer, Cellular Development, Cellular Growth and Proliferation, Organismal Injury and Abnormalities, Tumor Morphology	colony formation	Colony formation of small cell lung cancer cells	0.00495					CAV1	1
Dermatological Diseases and Conditions, Infectious Diseases, Organismal Injury and Abnormalities	complicated skin and skin structure infection	Complicated skin and skin structure infection by Enterococcus faecalis	0.00495					TOP2A	1
Dermatological Diseases and Conditions, Infectious Diseases, Organismal Injury and Abnormalities	complicated skin and skin structure infection	Complicated skin and skin structure infection by Proteus mirabilis	0.00495					TOP2A	1
Dermatological Diseases and Conditions, Infectious Diseases, Organismal Injury and Abnormalities	complicated skin and skin structure infection	Complicated skin and skin structure infection by Staphylococcus aureus	0.00495					TOP2A	1
Dermatological Diseases and Conditions, Infectious Diseases, Organismal Injury and Abnormalities	complicated skin and skin structure infection	Complicated skin and skin structure infection by Streptococcus pyogenes	0.00495					TOP2A	1
Developmental Disorder, Hereditary Disorder, Metabolic Disease, Organismal Injury and Abnormalities	congenital disorder of glycosylation type 2b	Congenital disorder of glycosylation type 2b	0.00495					MOGS	1
Connective Tissue Disorders, Developmental Disorder, Hereditary Disorder, Metabolic Disease, Organismal Injury and Abnormalities	congenital generalized lipodystrophy type 3	Congenital generalized lipodystrophy type 3	0.00495					CAV1	1
Small Molecule Biochemistry	conjugation	Conjugation of histamine	0.00495					TGM2	1
Organismal Injury and Abnormalities	conventional nevus	Conventional nevus	0.00495					FASN	1
Lipid Metabolism, Small Molecule Biochemistry	conversion	Conversion of 5(S)-HETE	0.00495					ALB	1
Amino Acid Metabolism, Post-Translational Modification, Small Molecule Biochemistry	conversion	Conversion of L-glutamine	0.00495					GLS	1
Amino Acid Metabolism, Post-Translational Modification, Small Molecule Biochemistry	conversion	Conversion of L-lysine	0.00495					DHPS	1
Lipid Metabolism, Small Molecule Biochemistry	conversion	Conversion of palmitic acid	0.00495					FASN	1
Lipid Metabolism, Nucleic Acid Metabolism, Small Molecule Biochemistry	conversion	Conversion of palmitoyl-coenzyme A	0.00495					TECR	1
Infectious Diseases, Ophthalmic Disease, Organismal Injury and Abnormalities	corneal infection	Corneal infection	0.00495					ARHGEF2	1
Lipid Metabolism, Small Molecule Biochemistry	crystallization	Crystallization of cholesterol	0.00495					ALB	1
Cell Death and Survival	cytolysis	Cytolysis of suprabasal cells	0.00495					KRT10	1
Neurological Disease, Organismal Injury and Abnormalities, Psychological Disorders	damage	Damage of nigrostriatum	0.00495					TGM2	1
Connective Tissue Disorders, Developmental Disorder, Hereditary Disorder, Organismal Injury and Abnormalities, Skeletal and Muscular Disorders	de la Chapelle dysplasia	De la Chapelle dysplasia	0.00495					SLC26A2	1
Cellular Compromise, Organismal Injury and Abnormalities, Renal and Urological Disease, Tissue Morphology	degeneration	Degeneration of renal tubular epithelial cells	0.00495					ARHGDIA	1
Lipid Metabolism, Small Molecule Biochemistry	degradation	Degradation of asialo GM2 ganglioside	0.00495					HEXB	1
Cardiovascular Disease, Cellular Development, Cellular Growth and Proliferation, Organismal Injury and Abnormalities	formation	Delay in initiation of formation of foam cells	0.00495					SOAT1	1
Embryonic Development, Nervous System Development and Function, Organ Development, Organismal Development, Tissue Development	development	Development of nucleus accumbens	0.00495					ALDH1A3	1
Cardiovascular System Development and Function, Organ Morphology, Organismal Development	diameter	Diameter of left ventricle	0.00495					CAV1	1
Gastrointestinal Disease, Hematological Disease, Hepatic System Disease, Hereditary Disorder, Metabolic Disease, Organismal Injury and Abnormalities	digenic coproporphyria	Digenic coproporphyria	0.00495					CPOX	1
Cardiovascular Disease, Hereditary Disorder, Organismal Injury and Abnormalities, Skeletal and Muscular Disorders	dilated cardiomyopathy 1R	Dilated cardiomyopathy 1R	0.00495					ACTC1	1
Cellular Compromise	disorganization	Disorganization of Bergmann glia	0.00495					HUWE1	1
Connective Tissue Disorders, Organismal Injury and Abnormalities, Tissue Morphology	disorganization	Disorganization of stromal tissue	0.00495					CAV1	1
Cellular Movement, Renal and Urological System Development and Function	dispersion	Dispersion of kidney cell lines	0.00495					CAV1	1
Cellular Assembly and Organization, Cellular Compromise	disruption	Disruption of spindle pole	0.00495					NUMA1	1
Gastrointestinal Disease, Hematological Disease, Hepatic System Disease, Hereditary Disorder, Metabolic Disease, Organismal Injury and Abnormalities	dominant hereditary coproporphyria	Dominant hereditary coproporphyria	0.00495					CPOX	1
Developmental Disorder, Endocrine System Disorders, Hereditary Disorder, Metabolic Disease, Organismal Injury and Abnormalities	dysalbuminemic hyperthyroxinemia	Dysalbuminemic hyperthyroxinemia	0.00495					ALB	1
Developmental Disorder, Hereditary Disorder, Neurological Disease, Organismal Injury and Abnormalities	early infantile epileptic encephalopathy type 29	Early infantile epileptic encephalopathy type 29	0.00495					AARS	1
Cellular Function and Maintenance, Infectious Diseases	endocytosis	Endocytosis of Japanese encephalitis virus	0.00495					CAV1	1
Cellular Function and Maintenance, Infectious Diseases	endocytosis	Endocytosis of Tiger frog virus	0.00495					CAV1	1
Organ Morphology	enlargement	Enlargement of left atrium	0.00495					ACTC1	1
Organ Morphology	enlargement	Enlargement of right atrium	0.00495					ACTC1	1
Molecular Transport	entrance	Entrance of H+	0.00495					ATP5MF	1
Cellular Development, Tissue Development	epithelial-mesenchymal transition	Epithelial-mesenchymal transition of RPE cells	0.00495					CLIC4	1
Lipid Metabolism, Small Molecule Biochemistry	esterification	Esterification of 12-hydroxyeicosatetraenoic acid	0.00495					SOAT1	1
Lipid Metabolism, Small Molecule Biochemistry	esterification	Esterification of 5-hydroxyeicosatetraenoic acid	0.00495					SOAT1	1
Lipid Metabolism, Small Molecule Biochemistry	esterification	Esterification of arachidonic acid	0.00495					SOAT1	1
Cell Cycle	G0/G1 phase transition	Exit from G0/G1 phase transition	0.00495					CAV1	1
Cell Cycle, Embryonic Development	S phase	Exit from S phase of embryonic cell lines	0.00495					CAV1	1
Cell Cycle, Embryonic Development	quiescence	Exit from quiescence of embryonic cell lines	0.00495					CAV1	1
Cell Cycle	quiescence	Exit from quiescence of fibroblast cell lines	0.00495					CAV1	1
Hair and Skin Development and Function, Organ Development, Organ Morphology	expansion	Expansion of basal layer of epidermis	0.00495					CAV1	1
Hair and Skin Development and Function, Organ Development, Organ Morphology	expansion	Expansion of suprabasal layer of epidermis	0.00495					CAV1	1
Cardiovascular Disease, Hereditary Disorder, Organismal Injury and Abnormalities, Skeletal and Muscular Disorders	familial hypertrophic cardiomyopathy-11	Familial hypertrophic cardiomyopathy-11	0.00495					ACTC1	1
Cardiovascular Disease, Hereditary Disorder, Organismal Injury and Abnormalities, Skeletal and Muscular Disorders	familial idiopathic dilated cardiomyopathy	Familial idiopathic dilated cardiomyopathy	0.00495					ACTC1	1
Cardiovascular Disease, Organismal Injury and Abnormalities	fibrosis	Fibrosis of right ventricle	0.00495					CTNNA1	1
Organismal Injury and Abnormalities, Renal and Urological Disease	formation	Formation of calcium stone	0.00495					CAV1	1
Organismal Injury and Abnormalities, Renal and Urological Disease	gentamicin-induced renal injury	Gentamicin-induced renal injury	0.00495					HEXB	1
Skeletal and Muscular System Development and Function	grip strength	Grip strength of forepaw	0.00495					HSPB1	1
Cellular Development, Cellular Growth and Proliferation, Endocrine System Development and Function, Nervous System Development and Function, Organ Development	growth	Growth of somatotrophs	0.00495					GNAS	1
Cardiovascular Disease, Cell Death and Survival, Connective Tissue Disorders, Developmental Disorder, Gastrointestinal Disease, Hematological Disease, Hepatic System Disease, Hereditary Disorder, Metabolic Disease, Organismal Injury and Abnormalities	harderoporphyria	Harderoporphyria	0.00495					CPOX	1
Cardiovascular Disease, Cell Death and Survival, Connective Tissue Disorders, Hematological Disease, Hereditary Disorder, Organismal Injury and Abnormalities	hemolytic anemia due to adenylate kinase deficiency	Hemolytic anemia due to adenylate kinase deficiency	0.00495					AK1	1
Cardiovascular System Development and Function	hydraulic conductivity	Hydraulic conductivity of venule	0.00495					CAV1	1
Amino Acid Metabolism, Small Molecule Biochemistry	hydrolysis	Hydrolysis of L-glutamine	0.00495					GLS	1
Small Molecule Biochemistry	hydrolysis	Hydrolysis of olmesartan medoxomil	0.00495					ALB	1
Hematological Disease, Organismal Injury and Abnormalities, Respiratory Disease	hyperemia	Hyperemia of lung	0.00495					CAV1	1
Cardiovascular Disease, Organismal Injury and Abnormalities, Respiratory Disease	hypertension	Hypertension of pulmonary artery	0.00495					CAV1	1
Cardiovascular Disease, Cardiovascular System Development and Function, Organ Morphology, Organismal Development, Organismal Injury and Abnormalities	hypertrophy	Hypertrophy of heart apex	0.00495					ACTC1	1
Hereditary Disorder, Neurological Disease, Organismal Injury and Abnormalities, Psychological Disorders	hypomyelinating leukodystrophy type 11	Hypomyelinating leukodystrophy type 11	0.00495					POLR1C	1
Developmental Disorder, Neurological Disease, Organismal Injury and Abnormalities	hypoplasia	Hypoplasia of diencephalon	0.00495					PHGDH	1
Developmental Disorder, Neurological Disease, Organismal Injury and Abnormalities	hypoplasia	Hypoplasia of ganglionic eminences	0.00495					PHGDH	1
Dermatological Diseases and Conditions, Hereditary Disorder, Organismal Injury and Abnormalities	hypotrichosis type 11	Hypotrichosis type 11	0.00495					SNRPE	1
Inflammatory Disease, Inflammatory Response, Organismal Injury and Abnormalities, Renal and Urological Disease	idiopathic interstitial nephritis	Idiopathic interstitial nephritis	0.00495					ALB	1
Hereditary Disorder, Immunological Disease, Organismal Injury and Abnormalities	immunodeficiency 46	Immunodeficiency 46	0.00495					TFRC	1
Dermatological Diseases and Conditions, Infectious Diseases, Inflammatory Disease, Inflammatory Response, Organismal Injury and Abnormalities	impetigo	Impetigo by Staphylococcus aureus	0.00495					TOP2A	1
Dermatological Diseases and Conditions, Infectious Diseases, Inflammatory Disease, Inflammatory Response, Organismal Injury and Abnormalities	impetigo	Impetigo by Streptococcus pyogenes	0.00495					TOP2A	1
Infectious Diseases	inhalational anthrax	Inhalational anthrax	0.00495					TOP2A	1
Cell Death and Survival	apoptosis	Initiation of apoptosis of neutrophils	0.00495					GSN	1
Endocrine System Development and Function	insulin sensitivity	Insulin sensitivity of muscle	0.00495					GNAS	1
Cellular Movement	invasion	Invasion by astrocyte precursor cells	0.00495					ARHGDIA	1
Developmental Disorder, Hereditary Disorder, Metabolic Disease, Neurological Disease, Organismal Injury and Abnormalities	juvenile Sandhoff disease	Juvenile Sandhoff disease	0.00495					HEXB	1
Cardiovascular Disease, Hereditary Disorder, Organismal Injury and Abnormalities, Skeletal and Muscular Disorders	left ventricular noncompaction type 4	Left ventricular noncompaction type 4	0.00495					ACTC1	1
Cancer, Developmental Disorder, Endocrine System Disorders, Organismal Injury and Abnormalities, Reproductive System Disease	leydig cell tumor	Leydig cell tumor in ovary	0.00495					GNAS	1
Cell Cycle, DNA Replication, Recombination, and Repair	ligation	Ligation of pBR322 plasmid	0.00495					TOP2A	1
Developmental Disorder, Hereditary Disorder, Neurological Disease, Organismal Injury and Abnormalities	lissencephaly type 5	Lissencephaly type 5	0.00495					LAMB1	1
Cancer, Organismal Injury and Abnormalities, Reproductive System Disease	lobular endocervical glandular hyperplasia	Lobular endocervical glandular hyperplasia	0.00495					GNAS	1
Molecular Transport, Protein Synthesis, Protein Trafficking	localization	Localization of lipoprotein	0.00495					SOAT1	1
Cell Morphology, Cellular Assembly and Organization, Cellular Compromise	loss	Loss of fibrils	0.00495					CAV1	1
Nervous System Development and Function	maculo-ocular reflex	Maculo-ocular reflex	0.00495					ALDH1A3	1
Cancer, Neurological Disease, Organismal Injury and Abnormalities	medulloblastoma-like tumor	Medulloblastoma-like tumor	0.00495					GNAS	1
Cancer, Cell Cycle, Organismal Injury and Abnormalities, Tumor Morphology	mitosis	Mitosis of fibrosarcoma cells	0.00495					MIF	1
Cellular Assembly and Organization	modulation	Modulation of actin cytoskeleton	0.00495					GSN	1
Connective Tissue Disorders, Developmental Disorder, Hereditary Disorder, Organismal Injury and Abnormalities, Skeletal and Muscular Disorders	multiple epiphyseal dysplasia 4	Multiple epiphyseal dysplasia 4	0.00495					SLC26A2	1
Hereditary Disorder, Organismal Injury and Abnormalities, Renal and Urological Disease	nephrotic syndrome type 8	Nephrotic syndrome type 8	0.00495					ARHGDIA	1
Developmental Disorder, Hereditary Disorder, Organismal Injury and Abnormalities	Neu-Laxova syndrome type 1	Neu-Laxova syndrome type 1	0.00495					PHGDH	1
Cellular Development, Cellular Growth and Proliferation, Nervous System Development and Function	neuritic differentiation	Neuritic differentiation of neuroblastoma cell lines	0.00495					TGM2	1
Developmental Disorder, Hereditary Disorder, Neurological Disease, Organismal Injury and Abnormalities, Psychological Disorders	neurodevelopmental disorder with ataxic gait, absent speech and decreased cortical white matter	Neurodevelopmental disorder with ataxic gait, absent speech and decreased cortical white matter	0.00495					RAB11B	1
Developmental Disorder, Hereditary Disorder, Neurological Disease, Organismal Injury and Abnormalities	neurodevelopmental disorder with midbrain and hindbrain malformations	Neurodevelopmental disorder with midbrain and hindbrain malformations	0.00495					ARHGEF2	1
Cell Death and Survival	cell death	Onset of cell death of fibrosarcoma cell lines	0.00495					HUWE1	1
Cell-To-Cell Signaling and Interaction	opening	Opening of junctional complexes	0.00495					ARHGDIA	1
Cancer, Gastrointestinal Disease, Hepatic System Disease, Organismal Injury and Abnormalities	Opisthorchis viverrini-related cholangiocarcinoma	Opisthorchis viverrini-related cholangiocarcinoma	0.00495					GNAS	1
Cell-To-Cell Signaling and Interaction, Cellular Assembly and Organization, Cellular Function and Maintenance, Tissue Development	organization	Organization of intercalated disks	0.00495					CTNNA1	1
Auditory and Vestibular System Development and Function, Nervous System Development and Function	outgrowth	Outgrowth of vestibulocochlear cranial nerve ganglion	0.00495					MIF	1
Hereditary Disorder, Neurological Disease, Organismal Injury and Abnormalities, Psychological Disorders, Skeletal and Muscular Disorders	Parkinson disease type 17	Parkinson disease type 17	0.00495					VPS35	1
Connective Tissue Disorders, Developmental Disorder, Hereditary Disorder, Metabolic Disease, Neurological Disease, Ophthalmic Disease, Organismal Injury and Abnormalities	partial lipodystrophy, congenital cataracts, and neurodegeneration syndrome	Partial lipodystrophy, congenital cataracts, and neurodegeneration syndrome	0.00495					CAV1	1
Developmental Disorder, Hereditary Disorder, Neurological Disease, Ophthalmic Disease, Organismal Injury and Abnormalities	patterned macular dystrophy type 2	Patterned macular dystrophy type 2	0.00495					CTNNA1	1
Hereditary Disorder, Metabolic Disease, Organismal Injury and Abnormalities	pentosuria	Pentosuria	0.00495					DCXR	1
Cellular Function and Maintenance	persistence	Persistence of Schwann cells	0.00495					CHD4	1
Hereditary Disorder, Metabolic Disease, Organismal Injury and Abnormalities	phosphoglycerate dehydrogenase deficiency	Phosphoglycerate dehydrogenase deficiency	0.00495					PHGDH	1
Infectious Diseases, Organismal Injury and Abnormalities, Respiratory Disease	pneumonic plague	Pneumonic plague	0.00495					TOP2A	1
Cell Morphology	polarization	Polarization of fibroblasts	0.00495					CAV1	1
Cell Cycle	polyploidization	Polyploidization of fibrosarcoma cell lines	0.00495					TOP2A	1
Organismal Injury and Abnormalities, Renal and Urological Disease	prerenal proteinuria	Prerenal proteinuria	0.00495					ALB	1
Cancer, Cellular Development, Cellular Growth and Proliferation, Organismal Injury and Abnormalities, Tumor Morphology	proliferation	Proliferation of Ewing's sarcoma cells	0.00495					CAV1	1
Cellular Development, Cellular Growth and Proliferation, Organ Development, Tissue Development	proliferation	Proliferation of progenitor intestinal epithelial cells	0.00495					TFRC	1
Connective Tissue Disorders, Developmental Disorder, Endocrine System Disorders, Hematological Disease, Hereditary Disorder, Metabolic Disease, Organismal Injury and Abnormalities, Reproductive System Disease, Skeletal and Muscular Disorders	pseudohypoparathyroidism type 1A with testotoxicosis	Pseudohypoparathyroidism type 1A with testotoxicosis	0.00495					GNAS	1
Developmental Disorder, Endocrine System Disorders, Hematological Disease, Hereditary Disorder, Metabolic Disease, Organismal Injury and Abnormalities	pseudohypoparathyroidism type 1C	Pseudohypoparathyroidism type 1C	0.00495					GNAS	1
Developmental Disorder, Endocrine System Disorders, Hematological Disease, Hereditary Disorder, Metabolic Disease, Organismal Injury and Abnormalities	pseudopseudohypoparathyroidism	Pseudopseudohypoparathyroidism	0.00495					GNAS	1
Cellular Assembly and Organization	quantity	Quantity of caveolar membranes	0.00495					CAV1	1
Drug Metabolism, Molecular Transport	quantity	Quantity of midazolam	0.00495					ALB	1
Carbohydrate Metabolism, Lipid Metabolism, Molecular Transport, Small Molecule Biochemistry	redistribution	Redistribution of phosphatidylcholine	0.00495					GSN	1
Small Molecule Biochemistry	reduction	Reduction of acetoin	0.00495					DCXR	1
Cellular Movement	release	Release of marginal-zone B lymphocytes	0.00495					ARHGEF1	1
Cancer, Organismal Injury and Abnormalities, Renal and Urological Disease	renal oncocytoma	Renal oncocytoma	0.00495					TGM2	1
Lipid Metabolism, Small Molecule Biochemistry	retention	Retention of triacylglycerol	0.00495					PLIN2	1
Cellular Compromise	rupture	Rupture of lipid bilayer	0.00495					BID	1
Infectious Diseases	septicemic plague	Septicemic plague	0.00495					TOP2A	1
Hematological Disease, Metabolic Disease	hypoalbuminemia	Severe hypoalbuminemia	0.00495					ALB	1
Developmental Disorder, Hereditary Disorder, Neurological Disease, Organismal Injury and Abnormalities	Sifrim-Hitz-Weiss syndrome	Sifrim-Hitz-Weiss syndrome	0.00495					CHD4	1
Cancer, Organismal Injury and Abnormalities, Tissue Morphology, Tumor Morphology	size	Size of fibrosarcoma	0.00495					MIF	1
Connective Tissue Disorders, Developmental Disorder, Hereditary Disorder, Organismal Injury and Abnormalities, Skeletal and Muscular Disorders	spondylocarpotarsal synostosis syndrome	Spondylocarpotarsal synostosis syndrome	0.00495					FLNB	1
Cancer, Organismal Injury and Abnormalities, Renal and Urological Disease	bladder carcinoma	Stage T1 invasive bladder carcinoma	0.00495					PSIP1	1
Cell Morphology, Cellular Development, Embryonic Development, Tissue Development	stratification	Stratification of Bergmann glia	0.00495					HUWE1	1
Cell Morphology, Cellular Assembly and Organization, Skeletal and Muscular System Development and Function	structural integrity	Structural integrity of myofibrils	0.00495					ACTC1	1
Cell Death and Survival, Organismal Survival	survival	Survival of Saccharomyces cerevisiae strain JN394t2-4	0.00495					TOP2A	1
Cancer, Organismal Injury and Abnormalities, Renal and Urological Disease	bladder carcinoma	T2-4 stage invasive bladder carcinoma	0.00495					PSIP1	1
Cellular Assembly and Organization	targeting	Targeting of liposome	0.00495					ALB	1
Cell Signaling, Nucleic Acid Metabolism, Small Molecule Biochemistry	production	Termination of production of cyclic AMP	0.00495					GNAS	1
Small Molecule Biochemistry	transamidation	Transamidation of histamine	0.00495					TGM2	1
Lipid Metabolism, Molecular Transport, Small Molecule Biochemistry	translocation	Translocation of BODIPY FL C5-HPC	0.00495					BID	1
Connective Tissue Disorders, Developmental Disorder, Hereditary Disorder, Organismal Injury and Abnormalities, Skeletal and Muscular Disorders	Treacher Collins syndrome type 3	Treacher Collins syndrome type 3	0.00495					POLR1C	1
Cancer, Hematological Disease, Immunological Disease, Organismal Injury and Abnormalities	tumorigenesis	Tumorigenesis of T lymphocytes	0.00495					BID	1
Developmental Disorder, Hereditary Disorder, Metabolic Disease, Organismal Injury and Abnormalities	udpglucose-4-epimerase deficiency	Udpglucose-4-epimerase deficiency	0.00495					GALE	1
Dermatological Diseases and Conditions, Infectious Diseases, Organismal Injury and Abnormalities	uncomplicated skin and skin structure infection	Uncomplicated skin and skin structure infection by Staphylococcus aureus	0.00495					TOP2A	1
Dermatological Diseases and Conditions, Infectious Diseases, Organismal Injury and Abnormalities	uncomplicated skin and skin structure infection	Uncomplicated skin and skin structure infection by Streptococcus pyogenes	0.00495					TOP2A	1
Infectious Diseases	viral entry	Viral entry by Machupo virus	0.00495					TFRC	1
Infectious Diseases	viral entry	Viral entry by mouse mammary tumor virus	0.00495					TFRC	1
Cell Morphology	viscosity	Viscosity of cytosol	0.00495					GSN	1
Cell Morphology, Tissue Morphology	volume	Volume of prostate cancer cell lines	0.00495					FASN	1
Developmental Disorder, Hereditary Disorder, Neurological Disease, Organismal Injury and Abnormalities	X linked mental retardation syndromic turner type	X linked mental retardation syndromic turner type	0.00495					HUWE1	1
Cellular Movement	migration	Migration of cells	0.00495		0.137		0.63	FLNB,IQGAP1,LAMB1,FASN,ANPEP,MYO1C,HUWE1,ARHGDIA,KRT10,CLIC4,S100A10,WARS,MIF,ALB,CTNNA1,KPNA2,ARPC2,HSPB1,TSNAX,CAV1,GNAS,GSN,ARHGEF1,CSPG4,BID,TGM2	26
Cell-To-Cell Signaling and Interaction, Inflammatory Response	immune response	Immune response of leukocytes	0.00508		0.053		0.366	SOAT1,GNAS,GSN,CLIC4,ANPEP,MIF,TGM2	7
Cancer, Hematological Disease, Immunological Disease, Organismal Injury and Abnormalities	non-Hodgkin disease	Non-Hodgkin lymphoma	0.00513					TOP2A,IQGAP1,KPNA2,LAMB1,ANXA6,FASN,ANPEP,HIST1H1C,CAV1,CHD4,HUWE1,GSN,ARHGEF1,PSIP1,PPP2CA,RPS15	16
Protein Synthesis	quantity	Quantity of leptin in blood	0.00518	Increased	2		2.008	CAV1,GNAS,HINT2,PLIN2	4
Hereditary Disorder, Neurological Disease, Organismal Injury and Abnormalities, Skeletal and Muscular Disorders	Charcot-Marie-Tooth disease type 2	Autosomal dominant Charcot-Marie-Tooth disease type 2	0.00525					HSPB1,AARS	2
Post-Translational Modification	cross-linkage	Cross-linkage of peptide	0.00525					KRT10,TGM2	2
Organismal Injury and Abnormalities	development	Development of pathological cyst	0.00525					CAV1,GNAS	2
Cellular Movement	invasion	Invasion of myeloid cells	0.00525					OTUB1,S100A10	2
Cellular Movement	cell movement	Cell movement of carcinoma cell lines	0.00534		0.239		0.455	CAV1,FASN,ANPEP,S100A10,MIF,TGM2	6
Lipid Metabolism, Small Molecule Biochemistry	synthesis	Synthesis of fatty acid	0.00541		0.416		0.721	CAV1,SOAT1,TECR,FASN,MIF,ACOT7,ALB	7
Protein Synthesis	quantity	Quantity of hdl cholesterol in blood	0.00548					SOAT1,CSPG4,TGM2	3
Cell Death and Survival	apoptosis	Apoptosis of myeloid cells	0.00554		1.286		1.297	SOAT1,GSN,ANPEP,BID,MIF	5
Cell Death and Survival	apoptosis	Apoptosis of fibroblast cell lines	0.00555		-0.569		-0.415	TOP2A,GSN,CLIC4,EIF3B,BID,TGM2,GLS	7
Cellular Movement	migration	Migration of lung cancer cell lines	0.00558		0.277		0.46	CAV1,S100A10,MIF,TGM2	4
Cancer, Hematological Disease, Organismal Injury and Abnormalities	lymphocytic neoplasm	Lymphocytic neoplasm	0.00563					TOP2A,IQGAP1,KPNA2,LAMB1,ANXA6,FASN,ANPEP,HSPB1,HIST1H1C,ALDH9A1,CAV1,STON2,CHD4,HUWE1,GSN,ARHGEF1,KRT10,S100A10,PSIP1,MIF,TFRC,PPP2CA,RPS15	23
Cancer, Organismal Injury and Abnormalities, Skeletal and Muscular Disorders	alveolar rhabdomyosarcoma	Alveolar rhabdomyosarcoma in striated muscle	0.00569					TECR,KRT10,ALDH1A3	3
Cell Morphology, Cellular Function and Maintenance	repair	Repair of tumor cell lines	0.00569					OTUB1,CHD4,KPNA2	3
Neurological Disease, Organismal Injury and Abnormalities, Psychological Disorders	cerebral degeneration	Cerebral degeneration	0.00575					GSN,ACTC1,S100A13,FASN,TFRC,TGM2	6
Cell Death and Survival	apoptosis	Apoptosis of phagocytes	0.00575		1.452		1.481	SOAT1,GSN,ANPEP,BID,MIF	5
Infectious Diseases	replication	Replication of RNA virus	0.0058		-1.151		-0.842	CAV1,XPNPEP1,ACTC1,ANXA6,CLIC4,FASN,ANPEP,PSIP1,RAB11B	9
Cancer, Dermatological Diseases and Conditions, Organismal Injury and Abnormalities	development	Development of skin tumor	0.00591					GNAS,CLIC4,MIF	3
Cell Death and Survival	apoptosis	Initiation of apoptosis	0.00591					CAV1,GSN,ANXA6	3
Cell Death and Survival	cell death	Cell death of bone cancer cell lines	0.00607		-0.341		-0.303	CAV1,OTUB1,HUWE1,BID,MIF	5
Cellular Function and Maintenance	function	Function of phagocytes	0.00618					HSPB1,CAV1,GSN,ANPEP,CSPG4,MIF	6
Cancer, Organismal Injury and Abnormalities	soft tissue neoplasm	Soft tissue neoplasm	0.00621					TOP2A,TFB2M,NSDHL,DHPS,LAMB1,TECR,EIF3D,MYO1C,GNAS,KRT10,CSPG4,S100A10,ALDH1A3,MIF,GLS	15
Cellular Movement	cell movement	Cell movement	0.00622		0.005		0.492	FLNB,IQGAP1,LAMB1,ACTC1,FASN,ANPEP,MYO1C,HUWE1,ARHGDIA,KRT10,CLIC4,S100A10,WARS,MIF,ALB,CTNNA1,KPNA2,ARPC2,HSPB1,TSNAX,CAV1,GNAS,CHD4,GSN,ARHGEF1,CSPG4,BID,TGM2	28
Cell Cycle	mitosis	Delay in mitosis of cervical cancer cell lines	0.00623					TOP2A,PPP2CA	2
Cardiovascular Disease, Cellular Development, Cellular Growth and Proliferation, Organismal Injury and Abnormalities	formation	Formation of foam cells	0.00623					SOAT1,PLIN2	2
Organismal Development, Reproductive System Development and Function	development	Development of reproductive system	0.0063		-0.447		-0.071	CAV1,HEXB,GSN,VCX/VCX3A,ARHGDIA,FASN,TIAL1,ANPEP,MIF,TGM2,SPANXB1 (includes others),ALB	12
Cancer, Organismal Injury and Abnormalities	extraadrenal retroperitoneal tumor	Extraadrenal retroperitoneal tumor	0.00635					FLNB,IQGAP1,PHGDH,LAMB1,FASN,SRI,ANPEP,HIST1H1B,RALY,HIST1H1C,AARS,PYGB,HUWE1,DCPS,KRT10,MIF,ALB,TOP2A,TFB2M,KPNA2,XPNPEP1,PLIN2,PREB,ACOT7,NUMA1,ARPC2,CAV1,GNAS,CHD4,GSN,CD109,CSPG4,ATP5MF,POLR1C,TGM2,GLS	36
Cell Death and Survival	apoptosis	Apoptosis of colorectal cancer cell lines	0.00635		1.745		1.703	GSN,FASN,SRI,BID,MIF,TGM2	6
Cell Death and Survival	cell viability	Cell viability of neuroblastoma cell lines	0.00637					HSPB1,TGM2,ALB	3
Endocrine System Disorders, Gastrointestinal Disease, Hepatic System Disease, Metabolic Disease, Organismal Injury and Abnormalities	nonalcoholic fatty liver disease	Nonalcoholic fatty liver disease	0.00637					SOAT1,FASN,PLIN2	3
Hereditary Disorder, Neurological Disease, Organismal Injury and Abnormalities	hereditary neuropathy	Hereditary neuropathy	0.00654					HSPB1,AARS,CAV1,GSN,VPS35,WARS	6
Metabolic Disease	dyshomeostasis	Dyshomeostasis	0.0066					CAV1,GNAS,TFRC	3
Connective Tissue Disorders, Developmental Disorder, Hereditary Disorder, Organismal Injury and Abnormalities, Skeletal and Muscular Disorders	familial skeletal dysplasia	Familial skeletal dysplasia	0.00674					FLNB,GNAS,POLR1C,SLC26A2,ALB	5
Organismal Injury and Abnormalities	fibrosis	Fibrosis	0.00675		0.469		0.341	HSPB1,CTNNA1,CAV1,GNAS,SOAT1,GSN,ACTC1,BID,MIF,ALB	10
Hereditary Disorder, Neurological Disease, Organismal Injury and Abnormalities, Skeletal and Muscular Disorders	distal spinal muscular atrophy	Distal spinal muscular atrophy	0.00675					HSPB1,WARS	2
Organ Development, Reproductive System Development and Function	function	Function of uterus	0.00675					CAV1,ARHGDIA	2
Cell-mediated Immune Response, Cellular Movement, Hematological System Development and Function, Immune Cell Trafficking	transendothelial migration	Transendothelial migration of T lymphocytes	0.00675					CAV1,TGM2	2
Cell Death and Survival, Skeletal and Muscular Disorders	cell death	Cell death of muscle cells	0.00698		-0.524		-0.689	HSPB1,CAV1,GNAS,GSN,ACTC1,FASN,BID	7
Cancer, Organismal Injury and Abnormalities	benign neoplasia	Benign Tumors	0.0071					TOP2A,IQGAP1,NDUFS7,ACTC1,RALY,GNAS,HUWE1,ARHGEF2,POLR1C,BID,TGM2,ALB,RPS15	13
Hematological System Development and Function, Tissue Morphology	quantity	Quantity of myeloid cells	0.00713		-0.178		-0.149	GNAS,SOAT1,GSN,ARHGDIA,CLIC4,BID,MIF,TGM2,PPP2CA	9
Digestive System Development and Function, Hepatic System Development and Function, Organ Morphology, Organismal Development	morphology	Morphology of liver	0.00714					HEXB,CAV1,SOAT1,GNAS,HINT2,BID,MIF	7
Cell Death and Survival	apoptosis	Apoptosis of thymocytes	0.00723		-0.762		-0.72	TOP2A,HIST1H1C,GNAS,BID	4
Inflammatory Disease, Inflammatory Response, Organismal Injury and Abnormalities, Renal and Urological Disease	interstitial nephritis	Interstitial nephritis	0.00729					ARHGDIA,ALB	2
Cancer, Organismal Injury and Abnormalities, Renal and Urological Disease	invasive malignant bladder tumor	Invasive malignant bladder tumor	0.00729					TOP2A,PSIP1	2
Cancer, Organismal Injury and Abnormalities, Renal and Urological Disease	renal cell cancer	Renal cell carcinoma	0.00729					TOP2A,TFB2M,XPNPEP1,ANPEP,PLIN2,ACOT7,NUMA1,ARPC2,HIST1H1C,PYGB,GNAS,CSPG4,POLR1C,TGM2,ALB	15
Gene Expression	expression	Initiation of expression of RNA	0.00734					HSPB1,EIF3D,EIF4B,EIF3B,POLR1C	5
Molecular Transport, Protein Synthesis, Protein Trafficking	localization	Localization of protein	0.0074		0.655		0.708	CAV1,SOAT1,ARHGDIA,S100A10,MIF,TFRC	6
Hematological System Development and Function, Tissue Morphology	quantity	Quantity of leukocytes	0.00745		-0.881		-0.621	HEXB,ANPEP,CAV1,SOAT1,GNAS,GSN,ARHGEF1,ARHGDIA,CLIC4,BID,MIF,TGM2,GLS,PPP2CA	14
Infectious Diseases	replication	Replication of Influenza A virus	0.0075		-1.633		-1.159	XPNPEP1,ACTC1,ANXA6,CLIC4,ANPEP,RAB11B	6
Gene Expression	transcription	Transcription of RNA	0.0075		0.396		0.649	TOP2A,HP1BP3,IQGAP1,PHGDH,TFB2M,HEXB,KPNA2,UBE2V1,HIST1H1B,PTMS,PREB,HIST1H1C,CAV1,GNAS,CHD4,OTUB1,ARHGEF2,TIAL1,POLR1C,BID,MIF,H1F0,PPP2CA	23
Molecular Transport	transport	Transport of molecule	0.00758		0.357		0.794	IQGAP1,KPNA2,CPOX,ANXA6,S100A13,SRI,PLIN2,MYO1C,CAV1,SOAT1,GNAS,GSN,CPNE1,CLIC4,RAB11B,MIF,TFRC,ALB,GLS,SLC26A2,AK1	21
Cell Morphology	cell rounding	Cell rounding	0.00759					GSN,ARHGEF1,ARHGDIA	3
Organismal Development	morphology	Morphology of head	0.00778					FLNB,PHGDH,HEXB,VPS35,CAV1,SOAT1,GNAS,KRT10,CLIC4,CSPG4,PSIP1,BID,ALDH1A3,MIF,TGM2	15
Endocrine System Development and Function, Molecular Transport, Protein Synthesis, Small Molecule Biochemistry	quantity	Quantity of insulin in blood	0.00784		-0.372		-0.333	CAV1,GNAS,HINT2,SRI,TGM2	5
Gastrointestinal Disease, Immunological Disease, Organismal Injury and Abnormalities	celiac disease	Celiac disease	0.00785					TFRC,TGM2	2
Small Molecule Biochemistry	metabolism	Metabolism of aldehyde	0.00785					AKR7A2,ALDH9A1	2
Embryonic Development, Organ Development, Organismal Development, Reproductive System Development and Function, Tissue Development	growth	Growth of mammary gland	0.00785					CAV1,GSN,TGM2	3
Embryonic Development, Nervous System Development and Function, Organ Development, Organ Morphology, Organismal Development, Tissue Development, Visual System Development and Function	morphology	Morphology of cornea	0.00785					HEXB,BID,ALDH1A3	3
Cellular Growth and Proliferation, Tissue Development	proliferation	Proliferation of epithelial cells	0.00787	Increased	2.949		3.111	CTNNA1,CAV1,HUWE1,CD109,LAMB1,KRT10,BID,TFRC,TGM2	9
Cardiovascular Disease, Cardiovascular System Development and Function, Organ Morphology, Organismal Development, Organismal Injury and Abnormalities	abnormal morphology	Abnormal morphology of heart	0.00789					HIST1H1C,CAV1,GSN,HUWE1,ACTC1,FASN,S100A10,SRSF10,MIF,TGM2	10
Cell Morphology, Cellular Assembly and Organization, Cellular Function and Maintenance	formation	Formation of cellular protrusions	0.00797		-0.031		0.432	IQGAP1,PHGDH,LAMB1,VCX/VCX3A,UBA6,FASN,ANPEP,CAPRIN1,ARPC2,HSPB1,CAV1,GSN,ARHGDIA,PPP2CA	14
Connective Tissue Development and Function, Connective Tissue Disorders, Organismal Injury and Abnormalities, Skeletal and Muscular Disorders, Skeletal and Muscular System Development and Function, Tissue Development, Tissue Morphology	abnormal morphology	Abnormal morphology of epiphyseal growth plate	0.00811					FLNB,CAV1,GSN	3
Organismal Injury and Abnormalities, Renal and Urological Disease	acute renal failure	Acute renal failure	0.00811					TOP2A,HEXB,ALB	3
Protein Synthesis	quantity	Quantity of TNF in blood	0.00811					CAV1,CLIC4,MIF	3
Embryonic Development, Organ Development, Organismal Development, Reproductive System Development and Function, Tissue Development	formation	Formation of mammary gland	0.00824					CAV1,GSN,FASN,ANPEP,TGM2	5
Cancer, Endocrine System Disorders, Organismal Injury and Abnormalities, Reproductive System Disease	pituitary gland adenoma	Pituitary gland adenoma	0.00825					GNAS,ARHGEF2,TGM2,RALY	4
Organismal Survival	survival	Survival of organism	0.00829		-1.139		-0.861	TOP2A,IQGAP1,GNAS,GSN,ACTC1,ARHGDIA,CLIC4,FASN,BID,MIF,TGM2,GLS	12
Cancer, Gastrointestinal Disease, Hepatic System Disease, Organismal Injury and Abnormalities	liver tumor	Liver tumor	0.00835					HP1BP3,IQGAP1,HEXB,CPA4,LAMB1,TECR,EIF4B,ANPEP,MYO1C,GALE,ALDH9A1,SCRN1,DCPS,PSIP1,SRSF10,WARS,RAB11B,TOP2A,CKAP4,XPNPEP1,CAPRIN1,NUMA1,TSNAX,STON2,CHD4,GSN,ARHGEF2,CSPG4,BID,H1F0,TGM2,FLNB,OR5AC2,PHGDH,ACTC1,FASN,SRI,HIST1H1B,EIF3B,KRT86,RALY,HIST1H1C,HUWE1,ARHGDIA,KRT10,CPNE1,RFC2,SRPRB,CLIC4,TMEM33,TTI1,ALB,PPP2CA,AK1,H1FX,CTNNA1,PGD,VPS35,UBA6,PLIN2,ACOT7,UCK2,TMX2,GNAS,CD109,ARHGEF1,TIAL1,AL…	69
Connective Tissue Development and Function, Tissue Morphology	quantity	Quantity of adipose tissue	0.00835		0.243		0.433	HEXB,CAV1,GNAS,FASN,CSPG4,PLIN2	6
Tox Functions for My Projects->rrr->IPA Table - 2018-10-15 03:31 PM
Categories	Functions	Diseases or Functions Annotation	p-Value	Predicted Activation State	Activation z-score	Notes	Bias-corrected z-score	Molecules	# Molecules
Decreased Levels of Albumin	quantity	Decreased Levels of Albumin	0.000746					CAV1,LAMB1,ALB	3
Renal Necrosis/Cell Death	apoptosis	Apoptosis of kidney cell lines	0.00075		1.751		1.922	HSPB1,GSN,PSIP1,BID,MIF,TFRC,GLS	7
Liver Steatosis	hepatic steatosis	Hepatic steatosis	0.000901		0.963		0.752	CAV1,SOAT1,HINT2,FASN,CSPG4,S100A10,BID,PLIN2	8
Renal Damage, Renal Tubule Injury	proximal tubular toxicity	Proximal tubular toxicity	0.00118					HSPB1,FASN,S100A10,ALB	4
Renal Necrosis/Cell Death	cell death	Cell death of kidney cells	0.00228		1.805		1.949	HSPB1,GSN,PSIP1,BID,MIF,TFRC,ALB,GLS	8
Renal Damage	damage	Damage of kidney	0.00354		0		0.145	ARHGDIA,ANPEP,BID,MIF,ALB	5
Kidney Failure, Liver Failure	hepatorenal syndrome	Hepatorenal syndrome	0.00392					TOP2A,ALB	2
Cardiac Dysfunction	cardiomyopathy	Cardiomyopathy of left ventricle	0.00434					CAV1,ACTC1	2
Hepatocellular Peroxisome Proliferation	activation	Activation of PPARA in liver cells	0.00495					PLIN2	1
Liver Damage	chronic liver disease	Advanced chronic liver disease	0.00495					ALB	1
Congenital Heart Anomaly	atrial septal defect type 5	Atrial septal defect type 5	0.00495					ACTC1	1
Decreased Levels of Albumin	accumulation	Decreased accumulation of albumin	0.00495					CAV1	1
Renal Degeneration	degeneration	Degeneration of renal tubular epithelial cells	0.00495					ARHGDIA	1
Cardiac Dilation	dilated cardiomyopathy 1R	Dilated cardiomyopathy 1R	0.00495					ACTC1	1
Renal Tubule Injury	disruption	Disruption of renal tubule	0.00495					BID	1
Cardiac Enlargement	enlargement	Enlargement of left atrium	0.00495					ACTC1	1
Cardiac Enlargement	enlargement	Enlargement of right atrium	0.00495					ACTC1	1
Cardiac Dilation	familial idiopathic dilated cardiomyopathy	Familial idiopathic dilated cardiomyopathy	0.00495					ACTC1	1
Cardiac Fibrosis	fibrosis	Fibrosis of right ventricle	0.00495					CTNNA1	1
Kidney Failure	gentamicin-induced renal injury	Gentamicin-induced renal injury	0.00495					HEXB	1
Pulmonary Hypertension	hypertension	Hypertension of pulmonary artery	0.00495					CAV1	1
Cardiac Dysfunction, Cardiac Enlargement	hypertrophy	Hypertrophy of heart apex	0.00495					ACTC1	1
Renal Inflammation, Renal Nephritis	idiopathic interstitial nephritis	Idiopathic interstitial nephritis	0.00495					ALB	1
Cardiac Dysfunction	left ventricular noncompaction type 4	Left ventricular noncompaction type 4	0.00495					ACTC1	1
Nephrosis	nephrotic syndrome type 8	Nephrotic syndrome type 8	0.00495					ARHGDIA	1
Liver Steatosis	nonalcoholic fatty liver disease	Nonalcoholic fatty liver disease	0.00637					SOAT1,FASN,PLIN2	3
Renal Inflammation, Renal Nephritis	interstitial nephritis	Interstitial nephritis	0.00729					ARHGDIA,ALB	2
Kidney Failure	acute renal failure	Acute renal failure	0.00811					TOP2A,HEXB,ALB	3
Liver Hyperplasia/Hyperproliferation	liver tumor	Liver tumor	0.00835					HP1BP3,IQGAP1,HEXB,CPA4,LAMB1,TECR,EIF4B,ANPEP,MYO1C,GALE,ALDH9A1,SCRN1,DCPS,PSIP1,SRSF10,WARS,RAB11B,TOP2A,CKAP4,XPNPEP1,CAPRIN1,NUMA1,TSNAX,STON2,CHD4,GSN,ARHGEF2,CSPG4,BID,H1F0,TGM2,FLNB,OR5AC2,PHGDH,ACTC1,FASN,SRI,HIST1H1B,EIF3B,KRT86,RALY,HIST1H1C,HUWE1,ARHGDIA,KRT10,CPNE1,RFC2,SRPRB,CLIC4,TMEM33,TTI1,ALB,PPP2CA,AK1,H1FX,CTNNA1,PGD,VPS35,UBA6,PLIN2,ACOT7,UCK2,TMX2,GNAS,CD109,ARHGEF1,TIAL1,AL…	69
Renal Inflammation, Renal Nephritis	acute pyelonephritis	Acute pyelonephritis	0.00987					TOP2A	1
Cardiac Damage, Cardiac Dilation	doxorubicin induced cardiomyopathy	Doxorubicin induced cardiomyopathy	0.00987					TOP2A	1
Pulmonary Hypertension	primary pulmonary hypertension 3	Primary pulmonary hypertension 3	0.00987					CAV1	1
Glomerular Injury, Renal Hypoplasia	hypoplasia	Hypoplasia of mesangial cells	0.0148					ARHGDIA	1
Glomerular Injury	lack	Lack of podocytes	0.0148					ARHGDIA	1
Cardiac Enlargement	enlargement	Enlargement of heart	0.0149					CAV1,GSN,HUWE1,ACTC1,FASN,S100A10,MIF	7
Glomerular Injury	abnormal morphology	Abnormal morphology of podocytes	0.0167					LAMB1,ARHGDIA	2
Renal Necrosis/Cell Death	apoptosis	Apoptosis of tubular cells	0.0167					BID,ALB	2
Liver Cirrhosis	cirrhosis	Advanced stage cirrhosis	0.0196					ALB	1
Decreased Levels of Albumin	synthesis	Decreased synthesis of albumin	0.0196					ALB	1
Nephrosis	Finnish congenital nephrotic syndrome	Finnish congenital nephrotic syndrome	0.0196					ARHGDIA	1
Liver Inflammation/Hepatitis	HIV-HCV co-infection	HIV-HCV co-infection	0.0196					ALB	1
Liver Hyperplasia/Hyperproliferation	inflammatory hepatocellular adenoma	Inflammatory hepatocellular adenoma	0.0196					GNAS	1
Liver Hyperplasia/Hyperproliferation	liver metastasis	Inoperable liver metastasis	0.0196					TOP2A	1
Cardiac Dilation	dilated cardiomyopathy	Dilated cardiomyopathy	0.0212					TOP2A,GNAS,ACTC1,FASN,PPP2CA	5
Liver Inflammation/Hepatitis	infection	Infection by Hepatitis C virus	0.0227					SOAT1,TFRC,ALB	3
Renal Inflammation, Renal Nephritis	nephritis	Nephritis	0.0237		-1.067		-1.347	TOP2A,ARHGDIA,MIF,TGM2,ALB,PPP2CA	6
Renal Dilation	dilation	Dilation of collecting tubule	0.0245					ARHGDIA	1
Congenital Heart Anomaly	atrial septal defect	Atrial septal defect	0.0245					ACTC1,SRSF10	2
Cardiac Fibrosis	fibrosis	Fibrosis of heart	0.0275					CTNNA1,CAV1,GNAS,ACTC1	4
Increased Levels of Creatinine	quantity	Increased Levels of Creatinine	0.0283					ARHGDIA,BID	2
Cardiac Enlargement	hypertrophy	Hypertrophy of heart	0.0288					CAV1,GSN,ACTC1,FASN,S100A10,MIF	6
Decreased Levels of Albumin	activation	Decreased activation of albumin	0.0293					ALB	1
Decreased Levels of Albumin	uptake	Increased uptake of albumin	0.0293					CAV1	1
Hepatocellular Carcinoma, Liver Hyperplasia/Hyperproliferation	hepatocellular carcinoma	Progressive hepatocellular carcinoma	0.0293					TOP2A	1
Nephrosis	nephrosis	Nephrosis	0.0295					LAMB1,ARHGDIA,ALB	3
Renal Damage	acute kidney injury	Acute kidney injury	0.0314					ANPEP,ALB	2
Renal Inflammation, Renal Nephritis	immune complex nephritis	Immune complex nephritis	0.0341					TGM2	1
Pulmonary Hypertension	pulmonary arterial hypertension associated with congenital heart disease	Pulmonary arterial hypertension associated with congenital heart disease	0.0341					CAV1	1
Renal Damage	injury	Injury of kidney	0.0372					ARHGDIA,ANPEP,ALB	3
Cardiac Arrythmia	atrial fibrillation or flutter	Atrial fibrillation or flutter	0.0431					SOAT1,ACTC1,PPP2CA	3
Liver Inflammation/Hepatitis	fulminant hepatitis	Fulminant hepatitis	0.0436					BID	1
Cardiac Necrosis/Cell Death	cell death	Cell death of cardiomyocytes	0.0457		-0.283		-0.398	HSPB1,GSN,ACTC1,FASN	4
Renal Inflammation, Renal Nephritis	autoimmune glomerulonephritis	Autoimmune glomerulonephritis	0.0471					PPP2CA,ALB	2
Renal Necrosis/Cell Death	apoptosis	Apoptosis of proximal tubule cells	0.0484					ALB	1
Hepatocellular Carcinoma, Liver Hyperplasia/Hyperproliferation	size	Size of hepatocellular carcinoma	0.0484					IQGAP1	1
Liver Hyperplasia/Hyperproliferation	cancer	Liver cancer	0.0486					FLNB,OR5AC2,IQGAP1,PHGDH,HEXB,LAMB1,EIF4B,FASN,SRI,ANPEP,HIST1H1B,MYO1C,GALE,ALDH9A1,HUWE1,ARHGDIA,KRT10,RFC2,TMEM33,PSIP1,SRSF10,WARS,TTI1,ALB,PPP2CA,CTNNA1,TOP2A,XPNPEP1,PLIN2,ACOT7,NUMA1,TSNAX,STON2,TMX2,GNAS,CHD4,CD109,ARHGEF2,TIAL1,ALDH1A3,TGM2	41
Renal Hypoplasia	hypoplasia	Hypoplasia of kidney	0.052					ARHGDIA,ALDH1A3	2
Cardiac Arrythmia	cardiac fibrillation	Cardiac fibrillation	0.0593					SOAT1,TGM2,PPP2CA	3
Decreased Levels of Albumin	excretion	Decreased excretion of albumin	0.0624					LAMB1	1
Kidney Failure	failure	Failure of kidney	0.0631					TOP2A,HEXB,ARHGDIA,ALB	4
Cardiac Arrythmia	arrhythmia	Arrhythmia	0.0643					SOAT1,ACTC1,TGM2,PPP2CA	4
Hepatocellular Carcinoma, Liver Hyperplasia/Hyperproliferation	hepatocellular carcinoma	BCLC stage B hepatocellular carcinoma	0.0671					TOP2A	1
Liver Damage	damage	Damage of hepatocytes	0.0671					MIF	1
Increased Levels of Creatinine	clearance	Increased clearance of creatinine	0.0671					ARHGDIA	1
Hepatocellular Carcinoma, Liver Hyperplasia/Hyperproliferation	hepatocellular carcinoma	BCLC stage C hepatocellular carcinoma	0.0717					TOP2A	1
Cardiac Damage	damage	Damage of myocardium	0.0717					CAV1	1
Cardiac Damage, Cardiac Degeneration	degeneration	Degeneration of cardiomyocytes	0.0717					CAV1	1
Hepatocellular Carcinoma, Liver Hyperplasia/Hyperproliferation	hepatocellular carcinoma	Locally advanced hepatocellular carcinoma	0.0717					TOP2A	1
Liver Inflammation/Hepatitis	inflammation	Inflammation of liver	0.0738					SOAT1,FASN,BID,TFRC,ALB	5
Liver Hyperplasia/Hyperproliferation	liver metastasis	Progressive liver metastasis	0.0854					TOP2A	1
Hepatocellular Carcinoma, Liver Hyperplasia/Hyperproliferation	metastatic hepatocellular carcinoma	Metastatic hepatocellular carcinoma	0.0899					TOP2A	1
Hepatocellular Carcinoma, Liver Hyperplasia/Hyperproliferation	hepatocellular carcinoma	Unresectable hepatocellular carcinoma	0.0899					TOP2A	1
Liver Hyperplasia/Hyperproliferation	hepatosplenic T-cell lymphoma	Ann Arbor stage I-IV hepatosplenic T-cell lymphoma	0.0944					TOP2A	1
Glutathione Depletion In Liver	conjugation	Conjugation of glutathione	0.0944					MIF	1
Liver Hyperplasia/Hyperproliferation	liver carcinoma	Liver carcinoma	0.0967					FLNB,OR5AC2,IQGAP1,HEXB,LAMB1,EIF4B,FASN,SRI,ANPEP,HIST1H1B,MYO1C,GALE,ALDH9A1,HUWE1,ARHGDIA,KRT10,RFC2,TMEM33,SRSF10,WARS,TTI1,ALB,PPP2CA,CTNNA1,TOP2A,XPNPEP1,ACOT7,NUMA1,TSNAX,STON2,TMX2,GNAS,CHD4,CD109,ARHGEF2,TIAL1,ALDH1A3,TGM2	38
Cardiac Dysfunction, Cardiac Enlargement	hypertrophy	Hypertrophy of left ventricle	0.103					CAV1,ACTC1	2
Cardiac Necrosis/Cell Death	apoptosis	Apoptosis of cardiomyocytes	0.107					GSN,ACTC1,FASN	3
Glomerular Injury	formation	Formation of glomerular crescent	0.108					MIF	1
Liver Fibrosis	migration	Migration of hepatic stellate cells	0.108					MIF	1
Congenital Heart Anomaly	congenital heart disease	Congenital heart disease	0.108					CHD4,ACTC1,SRSF10,ALB	4
Congenital Heart Anomaly	atrioventricular septal defect and common atrioventricular junction	Atrioventricular septal defect and common atrioventricular junction	0.112					SRSF10	1
Cardiac Fibrosis	fibrosis	Fibrosis of myocardium	0.112					GNAS	1
Glomerular Injury	abnormal morphology	Abnormal morphology of glomerular capillary	0.117					ARHGDIA	1
Cardiac Dilation	dilation	Dilation of left ventricle	0.125					CAV1	1
Renal Inflammation, Renal Nephritis	membranous glomerulonephritis	Membranous glomerulonephritis	0.125					ALB	1
Cardiac Fibrosis	interstitial fibrosis	Interstitial fibrosis of heart	0.13					ACTC1	1
Cardiac Enlargement	right ventricular hypertrophy	Right ventricular hypertrophy	0.13					CAV1	1
Glomerular Injury	effacement	Effacement of pedicels	0.134					LAMB1	1
Cardiac Arrythmia	persistent atrial fibrillation	Persistent atrial fibrillation	0.134					PPP2CA	1
Liver Hemorrhaging	bleeding	Bleeding of liver	0.147					BID	1
Cardiac Necrosis/Cell Death	cell viability	Cell viability of cardiomyocytes	0.147					IQGAP1	1
Congenital Heart Anomaly	ventricular septal defect	Ventricular septal defect	0.151					ACTC1,SRSF10	2
Glomerular Injury	abnormal morphology	Abnormal morphology of mesangium	0.151					ARHGDIA	1
Liver Degeneration	degeneration	Degeneration of liver	0.151					SRSF10	1
Hepatocellular Carcinoma, Liver Hyperplasia/Hyperproliferation	hepatocellular carcinoma	Hepatocellular carcinoma	0.165					TOP2A,IQGAP1,GNAS,TMX2,HUWE1,CD109,LAMB1,SRSF10,ALB	9
Hepatocellular Carcinoma, Liver Hyperplasia/Hyperproliferation	childhood type hepatocellular carcinoma	Childhood type hepatocellular carcinoma	0.18					TOP2A	1
Cardiac Arrythmia	atrial fibrillation	Atrial fibrillation	0.18					SOAT1,PPP2CA	2
Congenital Heart Anomaly	syndromic congenital heart disease	Syndromic congenital heart disease	0.188					CHD4	1
Liver Necrosis/Cell Death	apoptosis	Apoptosis of hepatocytes	0.191					GSN,BID	2
Pulmonary Hypertension	pulmonary hypertension	Pulmonary Hypertension	0.191					CAV1,MIF	2
Cardiac Infarction	infarction	Infarction of heart	0.193					CAV1,SOAT1,TGM2	3
Liver Fibrosis	fibrosis	Fibrosis of liver	0.2					HSPB1,MIF	2
Hepatocellular Carcinoma, Liver Hyperplasia/Hyperproliferation	hepatitis B virus-related hepatocellular carcinoma	Hepatitis B virus-related hepatocellular carcinoma	0.204					LAMB1	1
Renal Damage, Renal Tubule Injury	damage	Damage of renal tubule	0.208					BID	1
Cardiac Inflammation	inflammation	Inflammation of heart	0.208					CAV1	1
Cardiac Arrythmia	Wolff-Parkinson-White syndrome	Wolff-Parkinson-White syndrome	0.208					ACTC1	1
Cardiac Dysfunction	left ventricular dilation	Left ventricular dilation	0.212					CAV1	1
Cardiac Damage	cardiotoxicity	Cardiotoxicity	0.216					TOP2A	1
Congenital Heart Anomaly	familial congenital heart disease	Familial congenital heart disease	0.218					CHD4,ACTC1	2
Liver Hyperplasia/Hyperproliferation	hepatoblastoma	Hepatoblastoma	0.224					TOP2A	1
Liver Proliferation	proliferation	Proliferation of hepatocytes	0.225					CAV1,BID	2
Cardiac Enlargement	hypertrophy	Hypertrophy of heart cells	0.229					CAV1,S100A10	2
Liver Fibrosis	activation	Activation of hepatic stellate cells	0.243					MIF	1
Renal Inflammation, Renal Nephritis	glomerulonephritis	Glomerulonephritis	0.253					MIF,ALB,PPP2CA	3
Cardiac Infarction	ST-elevation myocardial infarction	ST-elevation myocardial infarction	0.254					SOAT1	1
Cardiac Arrythmia	atrial flutter	Atrial flutter	0.258					ACTC1	1
Cardiac Arrythmia	ventricular fibrillation	Ventricular fibrillation	0.265					TGM2	1
Cardiac Dilation	primary dilated cardiomyopthy	Primary dilated cardiomyopthy	0.297					ACTC1	1
Increased Levels of Alkaline Phosphatase	activation	Increased activation of alkaline phosphatase	0.301					ANXA6	1
Liver Regeneration	regeneration	Regeneration of liver	0.354					CAV1	1
Renal Necrosis/Cell Death	cell viability	Cell viability of kidney cell lines	0.357					CAV1	1
Liver Enlargement	hepatomegaly	Hepatomegaly	0.379					MIF	1
Increased Levels of Hematocrit	hematocrit	Increased Levels of Hematocrit	0.382					TGM2	1
Liver Cholestasis	cholestasis	Cholestasis	0.398					ALB	1
Increased Levels of Red Blood Cells	quantity	Increased Levels of Red Blood Cells	0.401					TGM2	1
Hepatocellular Carcinoma, Liver Hyperplasia/Hyperproliferation	development	Development of hepatocellular carcinoma	0.41					IQGAP1	1
Cardiac Infarction	myocardial infarction	Myocardial infarction	0.437					SOAT1,TGM2	2
Liver Cirrhosis	cirrhosis	Cirrhosis	0.494					TOP2A,ALB	2
Liver Damage	damage	Damage of liver	0.535					MIF,ALB	2
Cardiac Enlargement	hypertrophy	Hypertrophy of cardiomyocytes	0.538					CAV1	1
Cardiac Congestive Cardiac Failure, Heart Failure	congestive heart failure	Congestive heart failure	0.542					CAV1	1
Glomerular Injury	glomerulosclerosis	Glomerulosclerosis	0.592					ARHGDIA	1
Liver Cirrhosis	cirrhosis	Cirrhosis of liver	1					ALB	1
Regulator Effects for My Projects->rrr->IPA Table - 2018-10-15 03:31 PM
Networks for My Projects->rrr->IPA Table - 2018-10-15 03:31 PM
ID	Analysis	Molecules in Network	Score	Focus Molecules	Top Diseases and Functions
1	IPA Table - 2018-10-15 03:31 PM	ANXA6,ARHGEF1,ARHGEF2,ATP5MF,CAPRIN1,CDK4/6,CKAP4,CSPG4,EIF3,EIF3B,EIF3D,EIF4B,ERK1/2,Growth hormone,H1F0,H1FX,HDL-cholesterol,HEXB,HIST1H1B,HIST1H1C,HP1BP3,Histone H1,KRT10,PI3K (family),PIGS,PP2A,PPP2CA,PTMS,Rb,SOAT1,TFB2M,TGM2,TSNAX,VPS35,p70 S6k	54	25	Protein Synthesis, Gene Expression, Post-Translational Modification
2	IPA Table - 2018-10-15 03:31 PM	ACTC1,ARHGDIA,ARPC2,Actin,Alpha catenin,CD109,CHD4,CTNNA1,ERK,F Actin,FLNB,Focal adhesion kinase,GLS,GSN,HUWE1,Histone h3,IQGAP1,MYO1C,NDUFS7,NSDHL,PCNP,Pkc(s),RAB11B,Rab11,Rac,Ras homolog,S100A10,SRC (family),STON2,Sos,TCR,TFRC,WARS,calpain,tubulin	40	20	Cellular Assembly and Organization, Cellular Development, Cellular Growth and Proliferation
3	IPA Table - 2018-10-15 03:31 PM	ACOT7,ALDH1A3,ALDH3B1,ALDH9A1,C19orf33,CPNE1,CTNNB1,Ctnna,DCPS,FLT1,HGF,HRAS,INPP1,KIAA1211,MOGS,MYL4,NAA25,NTRK1,PDE4B,POLR1C,PPARD,PREB,PYGB,RANBP3,RFC2,SCRN1,SLC26A2,SMARCA4,SNRPE,SPANXB1 (includes others),STBD1,TECR,TMEM33,UBA6,XPNPEP1	38	19	Cancer, Organismal Injury and Abnormalities, Renal and Urological Disease
4	IPA Table - 2018-10-15 03:31 PM	26s Proteasome,ALDH1A3,ANPEP,Alpha tubulin,Arp2/3,BID,C12orf10,CD3,CLIC4,G-Actin,HSPB1,Histone h4,Hsp27,Hsp70,Hsp90,Importin alpha,KPNA2,Mek,NFkB (complex),NUMA1,OTUB1,PHGDH,PRKAA,PSIP1,RALY,Raf,SRI,SRPRB,SRSF10,TMX2,TOP2A,UBE2V1,Ubiquitin,caspase,cytochrome C	35	18	Cell Cycle, Cell Death and Survival, Carbohydrate Metabolism
5	IPA Table - 2018-10-15 03:31 PM	AARS,ADCY,AKR7A2,ALB,AMPK,Akt,Ap1,CAV1,CPA4,Creb,DHPS,E2f,FASN,G protein alphai,GNAS,IL1,IgG,Immunoglobulin,Insulin,LAMB1,LDL,Ldh (complex),MAP2K1/2,MIF,Mapk,PDGF BB,PI3K (complex),PLIN2,Pka,RAS,S100A13,Tgf beta,estrogen receptor,p85 (pik3r),trypsin	21	12	Cell Morphology, Decreased Levels of Albumin, Digestive System Development and Function
6	IPA Table - 2018-10-15 03:31 PM	AK1,ARL4A,Acot1,Ap2 alpha,CPOX,CST3,CT45A1 (includes others),DCXR,DNMT3B,EGFR,ESR2,GALE,GFER,IL6,Ivl,JAK2,KRT16,KRT86,L-lysine,L-proline,L-tryptophan,LPA,LSR,MRPS31,NR1I2,PGD,STAT6,TGFB1,UCK2,UDP-N-acetylglucosamine,VCX/VCX3A,hemoglobin,mannose-6-phosphate,retinaldehyde,ribulose 5-phosphate	16	10	Developmental Disorder, Hereditary Disorder, Metabolic Disease
7	IPA Table - 2018-10-15 03:31 PM	8-oxo-7-hydrodeoxyguanosine,AMBP,BNC1,CASP12,Ck2,D-galactosamine,EMG1,FSH,Fc receptor,Glycogen synthase,Gsk3,HINT2,IGHE,IL12 (complex),IL25,Interferon alpha,Jnk,L-threonine,MTORC1,OSMR,P38 MAPK,PLC,RNA polymerase II,RPS15,Rnr,TIAL1,TTI1,Thioredoxin reductase,Vegf,WARS,anandamide,androstenedione,cytokine,indican,serotonin receptor	9	6	Organ Morphology, Organismal Development, Reproductive System Development and Function
My Lists for My Projects->rrr->IPA Table - 2018-10-15 03:31 PM
My Lists	-log(p-value)	Ratio	Molecules
Tox Lists for My Projects->rrr->IPA Table - 2018-10-15 03:31 PM
Ingenuity Toxicity Lists	-log(p-value)	Ratio	Molecules
Aryl Hydrocarbon Receptor Signaling	2.91	0.0311	HSPB1,ALDH9A1,FASN,ALDH1A3,TGM2
Renal Necrosis/Cell Death	2.78	0.0164	HSPB1,CAV1,GSN,PSIP1,BID,MIF,TFRC,ALB,GLS
Decreases Transmembrane Potential of Mitochondria and Mitochondrial Membrane	2.45	0.0317	HSPB1,CLIC4,BID,TGM2
Cardiac Necrosis/Cell Death	1.79	0.0168	HSPB1,IQGAP1,GSN,ACTC1,FASN
Increases Cardiac Dilation	1.74	0.0476	GNAS,FASN
Cardiac Fibrosis	1.64	0.0183	CTNNA1,CAV1,GNAS,ACTC1
Renal Safety Biomarker Panel (PSTC)	1.53	0.167	ALB
Increases Renal Nephritis	1.44	0.0328	MIF,PPP2CA
Negative Acute Phase Response Proteins	1.41	0.125	ALB
Increases Liver Hepatitis	1.26	0.0263	BID,TFRC
Increases Renal Damage	1.09	0.0211	BID,MIF
Increases Depolarization of Mitochondria and Mitochondrial Membrane	1.07	0.0556	TGM2
Increases Liver Steatosis	1.03	0.0192	CAV1,PLIN2
Biogenesis of Mitochondria	1.02	0.05	GNAS
Fatty Acid Metabolism	0.942	0.0171	ALDH9A1,ALDH1A3
LXR/RXR Activation	0.907	0.0163	FASN,ALB
Renal Proximal Tubule Toxicity Biomarker Panel (Rat)	0.902	0.037	HSPB1
FXR/RXR Activation	0.89	0.0159	FASN,ALB
Persistent Renal Ischemia-Reperfusion Injury (Mouse)	0.859	0.0333	HSPB1
Decreases Depolarization of Mitochondria and Mitochondrial Membrane	0.833	0.0312	BID
Pro-Apoptosis	0.726	0.0238	BID
Mitochondrial Dysfunction	0.665	0.0114	NDUFS7,ATP5MF
Increases Transmembrane Potential of Mitochondria and Mitochondrial Membrane	0.658	0.02	GSN
Cell Cycle: G2/M DNA Damage Checkpoint Regulation	0.636	0.0189	TOP2A
PPARα/RXRα Activation	0.62	0.0106	GNAS,FASN
Cardiac Hypertrophy	0.577	0.00831	CAV1,ACTC1,S100A10
Xenobiotic Metabolism Signaling	0.575	0.00829	ALDH9A1,ALDH1A3,PPP2CA
Liver Proliferation	0.468	0.0082	CAV1,BID
Increases Glomerular Injury	0.463	0.0118	MIF
NRF2-mediated Oxidative Stress Response	0.45	0.00794	AKR7A2,ACTC1
LPS/IL-1 Mediated Inhibition of RXR Function	0.444	0.00784	ALDH9A1,ALDH1A3
TR/RXR Activation	0.414	0.0102	FASN
p53 Signaling	0.37	0.00893	FASN
Liver Necrosis/Cell Death	0.339	0.00641	GSN,BID
Increases Liver Damage	0.335	0.008	MIF
Increases Liver Hyperplasia/Hyperproliferation	0.325	0.00775	IQGAP1
RAR Activation	0.213	0.00526	ALDH1A3
NF-κB Signaling	0	0.00362	UBE2V1
My Pathways for My Projects->rrr->IPA Table - 2018-10-15 03:31 PM
My Pathways	-log(p-value)	Ratio	Molecules
Analysis Ready Molecules for My Projects->rrr->IPA Table - 2018-10-15 03:31 PM
ID	Symbol	Expr p-value	Expr Fold Change
SYAC_HUMAN	AARS	0.00508	-1.80949
BACH_HUMAN	ACOT7	1.1185e-07	-1.64384
ACTC_HUMAN	ACTC1	0.039	-1.57109
KAD1_HUMAN	AK1	0.0019	-1.66479
ARK72_HUMAN	AKR7A2	0.0008	-1.67826
ALBU_HUMAN	ALB	0.0043	6.42893
AL1A3_HUMAN	ALDH1A3	3.6581e-10	-3.7679
AL9A1_HUMAN	ALDH9A1	0.00952	-2.03974
AMPN_HUMAN	ANPEP	5.8036e-05	-1.59335
ANXA6_HUMAN	ANXA6	0.00056	1.92864
GDIR1_HUMAN	ARHGDIA	0.04009	-1.98182
ARHG1_HUMAN	ARHGEF1	0.01611	-1.50333
ARHG2_HUMAN	ARHGEF2	0.0009	-2.69614
ARPC2_HUMAN	ARPC2	0.04417	1.52162
ATPK_HUMAN	ATP5MF	0.0374	1.89717
BID_HUMAN	BID	0.0364	1.83514
MYG1_HUMAN	C12orf10	0.01666	-1.58049
IMUP_HUMAN	C19orf33	3.1497e-06	5.48535
CAPR1_HUMAN	CAPRIN1	0.00013	1.73028
CAV1_HUMAN	CAV1	0.00011	2.11251
CD109_HUMAN	CD109	0.00052	-2.51163
CHD4_HUMAN	CHD4	0.00457	-1.77594
CKAP4_HUMAN	CKAP4	0.00059	-1.54273
CLIC4_HUMAN	CLIC4	0.0021	-1.82094
CBPA4_HUMAN	CPA4	0.00979	9.16623
CPNE1_HUMAN	CPNE1	0.00328	-1.698
HEM6_HUMAN	CPOX	0.04178	1.63529
CSPG4_HUMAN	CSPG4	0.00547	-1.50057
CT453_HUMAN	CT45A1 (includes others)	0.00821	1.6382
CTNA1_HUMAN	CTNNA1	0.01476	-2.12293
DCPS_HUMAN	DCPS	3.1351e-06	-1.82781
DCXR_HUMAN	DCXR	0.00298	-2.34383
DHYS_HUMAN	DHPS	0.01559	-1.79906
EIF3B_HUMAN	EIF3B	0.00035	1.51559
EIF3D_HUMAN	EIF3D	0.01631	-2.46229
IF4B_HUMAN	EIF4B	0.01746	1.78764
NEP1_HUMAN	EMG1	0.00922	1.65161
FAS_HUMAN	FASN	5.2327e-08	-1.95376
FLNB_HUMAN	FLNB	2.7503e-07	2.06952
GALE_HUMAN	GALE	0.0484	-2.64573
GLSK_HUMAN	GLS	8.2281e-05	2.39699
GNAS1_HUMAN	GNAS	0.01568	-1.55665
GELS_HUMAN	GSN	0.00962	-1.71663
H10_HUMAN	H1F0	1.9475e-05	-2.21067
H1X_HUMAN	H1FX	0.0004	-2.05379
HEXB_HUMAN	HEXB	0.0174	-1.55066
HINT2_HUMAN	HINT2	0.01185	-3.08548
H15_HUMAN	HIST1H1B	1.1269e-10	-1.6228
H12_HUMAN	HIST1H1C	1.5276e-05	-1.61068
HP1B3_HUMAN	HP1BP3	9.6279e-06	-2.39276
HSPB1_HUMAN	HSPB1	0.00133	-1.55256
HUWE1_HUMAN	HUWE1	0.00411	-1.91846
IQGA1_HUMAN	IQGAP1	0.01172	-1.53843
IMA1_HUMAN	KPNA2	8.7045e-07	4.14663
K1C10_HUMAN	KRT10	0.03951	-1.73136
KRT86_HUMAN	KRT86	0.00139	3.53357
LAMB1_HUMAN	LAMB1	0.00106	1.94128
MIF_HUMAN	MIF	4.825e-05	-1.64584
MOGS_HUMAN	MOGS	0.02983	-1.69137
RT31_HUMAN	MRPS31	0.0315	2.93193
MYO1C_HUMAN	MYO1C	0.00235	-1.81233
NDUS7_HUMAN	NDUFS7	0.00157	-1.91391
NSDHL_HUMAN	NSDHL	0.00509	-1.89145
NUMA1_HUMAN	NUMA1	0.03316	-1.62082
O5AC2_HUMAN	OR5AC2	3.3785e-06	3.73232
OTUB1_HUMAN	OTUB1	0.03423	-2.18101
PCNP_HUMAN	PCNP	0.026	1.56259
6PGD_HUMAN	PGD	0.00257	-1.66601
SERA_HUMAN	PHGDH	4.129e-09	-1.88928
PIGS_HUMAN	PIGS	0.03664	-1.5152
PLIN2_HUMAN	PLIN2	6.3121e-09	5.47763
RPAC1_HUMAN	POLR1C	0.02632	1.60635
PP2AA_HUMAN	PPP2CA	0.01922	-1.99061
PREB_HUMAN	PREB	0.02869	2.64558
PSIP1_HUMAN	PSIP1	0.00051	-1.62052
PTMS_HUMAN	PTMS	9.9389e-05	-1.85575
PYGB_HUMAN	PYGB	2.5024e-10	-3.62111
RB11B_HUMAN	RAB11B	0.00776	1.61854
RALY_HUMAN	RALY	0.00462	-1.72582
RFC2_HUMAN	RFC2	0.00404	-1.62373
RS15_HUMAN	RPS15	0.00621	-2.02295
S10AA_HUMAN	S100A10	0.00101	2.30636
S10AD_HUMAN	S100A13	4.5024e-05	-1.94568
SCRN1_HUMAN	SCRN1	0.00144	-1.93248
S26A2_HUMAN	SLC26A2	0.00532	-2.5182
RUXE_HUMAN	SNRPE	0.03113	-2.36215
SOAT1_HUMAN	SOAT1	0.00813	2.07031
SPNXB_HUMAN	SPANXB1 (includes others)	3.6473e-09	5.90545
SORCN_HUMAN	SRI	0.00303	-1.81415
SRPRB_HUMAN	SRPRB	0.01645	2.18574
SRS10_HUMAN	SRSF10	0.04118	-1.83672
STON2_HUMAN	STON2	1.779e-10	10.0337
TECR_HUMAN	TECR	0.00221	-1.58785
TFB2M_HUMAN	TFB2M	0.01223	1.85022
TFR1_HUMAN	TFRC	0.0052	1.70561
TGM2_HUMAN	TGM2	7.2028e-06	1.51293
TIAR_HUMAN	TIAL1	0.04683	2.44043
TMM33_HUMAN	TMEM33	0.01493	1.5746
TMX2_HUMAN	TMX2	0.02268	1.98749
TOP2A_HUMAN	TOP2A	5.7847e-05	3.18599
TSNAX_HUMAN	TSNAX	0.00223	-2.83211
TTI1_HUMAN	TTI1	0.0015	-2.20455
UBA6_HUMAN	UBA6	0.0008	6.82144
UB2V1_HUMAN	UBE2V1	0.02307	-1.51254
UCK2_HUMAN	UCK2	0.04309	1.84521
VCX3_HUMAN	VCX/VCX3A	9.1738e-07	-4.21771
VPS35_HUMAN	VPS35	0.01943	-2.10328
SYWC_HUMAN	WARS	6.6351e-08	-1.84255
XPP1_HUMAN	XPNPEP1	0.02126	-1.67797

## Sheet: UPSTREAM REGULATORS
Upstream Regulator	Molecule Type	Predicted Activation State	Activation z-score	Notes	Bias Term	Bias-corrected z-score	p-value of overlap	Target molecules in dataset	Mechanistic Network
TGFB1	growth factor		-0.262		-0.087	0.148	7.65e-09	ACTC1,AK1,ALB,ANPEP,ARHGEF2,ARPC2,CAPRIN1,CAV1,CHD4,CLIC4,CSPG4,FASN,FLNB,GNAS,GSN,H1FX,HEXB,HSPB1,KRT10,MYO1C,PHGDH,PPP2CA,S100A10,SRI,TFRC,TGM2,TOP2A,UCK2,VCX/VCX3A	MYC,TGFB1,TP53
tretinoin	chemical - endogenous mammalian		1.039		-0.1	1.437	6.24e-07	ALDH1A3,ALDH9A1,ANPEP,ANXA6,ARHGEF1,BID,DHPS,EIF3B,FASN,GNAS,HSPB1,LAMB1,MYO1C,PGD,PLIN2,PPP2CA,RFC2,S100A10,SNRPE,SOAT1,TFRC,TGM2,TIAL1,TOP2A	HIF1A,IFNG,MYC,tretinoin
mir-122	microrna		1.648		0.247	1.044	5.98e-06	CLIC4,H1F0,IQGAP1,PPP2CA,TGM2,WARS
ESR1	ligand-dependent nuclear receptor		0.137		-0.041	0.289	8.3e-05	ACTC1,AK1,ARHGEF2,CAV1,CPNE1,FASN,GNAS,GSN,IQGAP1,LAMB1,PLIN2,PSIP1,SLC26A2,TFRC,TGM2,UCK2,VPS35,WARS	ESR1,ESR2
MYCN	transcription regulator		-1.555		-0.059	-1.39	8.86e-05	BID,CAV1,CKAP4,PHGDH,RPS15,S100A10,SPANXB1 (includes others),TGM2
TP53	transcription regulator		-0.059		-0.066	0.218	0.000112	AK1,ALB,ALDH9A1,ANXA6,ARHGEF2,BID,CAV1,CLIC4,CPOX,FASN,GSN,HSPB1,KPNA2,MYO1C,PHGDH,PPP2CA,RALY,TGM2,TOP2A,XPNPEP1	MYC,TP53
MYC	transcription regulator		-1.191		-0.11	-0.85	0.000117	ALB,ANXA6,CAV1,CLIC4,CSPG4,CTNNA1,EIF3D,FASN,GLS,HSPB1,MIF,MOGS,MYO1C,PPP2CA,S100A10,TFRC	MYC,TP53
ST1926	chemical drug		0	bias	0.267	-0.655	0.000164	ARPC2,EIF3D,EIF4B,GNAS,KPNA2,RPS15
AGN194204	chemical drug						0.00017	CLIC4,GNAS,HIST1H1C,NSDHL,PLIN2,TOP2A
beta-estradiol	chemical - endogenous mammalian		-0.839		-0.09	-0.458	0.000182	AARS,ACTC1,ALB,ANPEP,BID,CAV1,CLIC4,EIF3B,EIF3D,EMG1,FASN,FLNB,HSPB1,IQGAP1,KPNA2,LAMB1,NSDHL,PLIN2,PPP2CA,S100A13,TOP2A,UCK2	ESR1,ESR2,beta-estradiol
D-glucose	chemical - endogenous mammalian		-0.606		-0.081	-0.386	0.000355	AARS,CAV1,FASN,GSN,HSPB1,LAMB1,MIF,PREB,TFRC,TGM2,WARS	D-glucose,ESR1,ESR2,HIF1A,VHL
methylprednisolone	chemical drug		0.436		-0.055	0.598	0.000355	AKR7A2,ANPEP,EIF3B,KRT10,NSDHL,PLIN2,PPP2CA,SRI,TFRC,TOP2A
CACNA1C	ion channel						0.000366	CAV1,S100A10
IL4	cytokine		-0.453		-0.17	0.019	0.000427	ANXA6,CHD4,CPOX,CTNNA1,FASN,FLNB,H1F0,KRT10,NUMA1,PLIN2,S100A10,TGM2,VPS35
EPAS1	transcription regulator		1.067		-0.215	1.494	0.000564	CAV1,FASN,GLS,HIST1H1C,MIF,PLIN2	EPAS1,MYC,TP53
FAS	transmembrane receptor						0.000572	ARHGDIA,ARHGEF1,BID,MIF,NUMA1,PLIN2,TFRC,TIAL1
CD 437	chemical drug		0		0.229	-0.561	0.000579	ARPC2,EIF3D,EIF4B,GNAS,KPNA2,RPS15
UCP1	transporter		-1.387		-0.083	-1.202	0.000627	AARS,ARHGEF2,FASN,PGD,PHGDH
FLT1	kinase		0		-0.107	0.215	0.000632	CLIC4,EIF4B,PREB,SCRN1
STK25	kinase						0.00087	FASN,PLIN2
Mek	group		0.117		-0.096	0.347	0.00101	ANPEP,BID,FASN,HSPB1,TFB2M,TOP2A
pimagedine	chemical drug						0.00105	ALB,CAV1,LAMB1
tetraethylammonium	chemical drug						0.00105	ARHGDIA,HSPB1,SRI
HRAS	enzyme		-1.964		-0.089	-1.79	0.00106	ALDH1A3,ANXA6,CAV1,FASN,GSN,HSPB1,MYO1C,SOAT1,TGM2,TOP2A	HRAS,MYC,TP53
RASSF1	other		0.914		-0.069	1.045	0.00108	CAV1,GSN,SPANXB1 (includes others),TGM2	HRAS,RASSF1,TP53
dexamethasone	chemical drug		1.639		-0.028	1.755	0.00108	ACOT7,ALB,ARHGDIA,ARHGEF2,CAV1,CHD4,CLIC4,CPA4,FASN,FLNB,IQGAP1,KPNA2,MIF,PGD,S100A10,SLC26A2,SOAT1,TFRC,TGM2,TOP2A,WARS	HIF1A,IFNG,MYC,dexamethasone
AFAP1-AS1	other						0.00108	ARHGDIA,RAB11B
ATF4	transcription regulator		-1.406		-0.239	-0.883	0.00109	AARS,CPOX,FASN,PHGDH,WARS
PCGEM1	other						0.00113	FASN,GLS,PGD
HIF1A	transcription regulator		0.142		-0.196	0.617	0.00117	ARPC2,BID,CAV1,HIST1H1C,HSPB1,HUWE1,MIF,TFRC	HIF1A,VHL
WT1	transcription regulator						0.0012	ANPEP,CAPRIN1,CLIC4,CSPG4,GSN,WARS
ESR2	ligand-dependent nuclear receptor		1.091		-0.043	1.175	0.00143	ACTC1,ANPEP,BID,CAV1,FASN,PLIN2,TGM2,UCK2	ESR1,ESR2
gentamicin	chemical drug		0.816		-0.068	0.984	0.00145	EIF3B,EIF3D,HSPB1,PHGDH,PLIN2,TFRC
ZNF106	other						0.00148	ACTC1,HSPB1,VPS35
PLA2G10	enzyme		-0.577		0.118	-0.781	0.00154	CPNE1,KPNA2,KRT86,SOAT1
IL3	cytokine						0.00155	ARHGEF1,DHPS,FASN,GNAS,MYO1C,PHGDH,TIAL1
CTNNB1	transcription regulator						0.00161	ACTC1,ALDH1A3,ARHGDIA,CTNNA1,HP1BP3,LAMB1,PPP2CA,SCRN1,SLC26A2,TGM2,TIAL1
butyric acid	chemical - endogenous mammalian		-0.44		-0.027	-0.38	0.00167	ALB,FASN,GSN,HIST1H1C,IQGAP1,SLC26A2,TGM2,TOP2A
raloxifene	chemical drug		0		0	0	0.00169	FLNB,LAMB1,MIF,TFRC,TOP2A
gamma-linolenic acid	chemical - endogenous mammalian						0.00186	FASN,PLIN2
PD98059	chemical - kinase inhibitor		1.596		0.175	1.112	0.00189	ACOT7,ANPEP,CAV1,FASN,MIF,S100A10,SLC26A2,SOAT1,TOP2A	HIF1A,IFNG,MYC,PD98059
CEBPA	transcription regulator		-0.314		-0.095	-0.069	0.0019	ALB,ANPEP,CKAP4,CTNNA1,FASN,H1FX,PGD,PLIN2
PPARA	ligand-dependent nuclear receptor		0.406		-0.073	0.545	0.00203	ALDH9A1,ARHGDIA,FASN,GLS,HIST1H1C,NSDHL,PLIN2,TOP2A
LMNB1	other						0.00212	FASN,PLIN2,S100A13
COL6A1	other						0.00216	AK1,FASN
PRKAA2	kinase		0		0.121	-0.241	0.00226	ACOT7,ALB,FASN,TGM2
lipopolysaccharide	chemical drug		0.816		-0.138	1.371	0.0023	ACTC1,ALB,BID,CAV1,CLIC4,CSPG4,FASN,GLS,GSN,H1FX,HSPB1,LAMB1,MIF,PLIN2,TFRC,TGM2,TOP2A,WARS	ESR2,HIF1A,IFNG,MYC,TGFB1,TP53,beta-estradiol,lipopolysaccharide
MAPK14	kinase		-0.093		-0.164	0.266	0.00249	ATP5MF,FASN,GNAS,TGM2,TOP2A
SELENOS	other						0.00249	CAV1,FASN
BNIP3L	other						0.00263	GSN,TFRC,TOP2A
Srebp	group						0.00283	FASN,PGD
TOR1A	enzyme						0.00283	ALB,STON2
epirubicin	chemical drug						0.00283	CAV1,OTUB1
RB1	transcription regulator	Inhibited	-2.2		-0.068	-2.05	0.0034	ACTC1,CPA4,H1F0,HIST1H1B,KRT10,NDUFS7,PGD
ADRB1	g-protein coupled receptor						0.00359	ACTC1,GNAS
INSR	kinase						0.0037	ALB,ARHGDIA,ARHGEF2,ATP5MF,FASN,IQGAP1,NSDHL
FN1	enzyme		0.555		-0.163	0.916	0.00393	CLIC4,EIF4B,PREB,SCRN1,TGM2
cisplatin	chemical drug		0		-0.103	0.289	0.00394	ALB,ALDH1A3,ANPEP,CAV1,FASN,KRT10,LAMB1,PHGDH,S100A10,TOP2A	HMGA1,NFYA,cisplatin
RHOJ	enzyme						0.004	CAV1,GSN
RAS	group						0.00413	ANPEP,ARHGEF2,CAV1,TGM2
SOD1	enzyme						0.00426	BID,DCXR,GNAS,HSPB1,TFRC
sirolimus	chemical drug		-0.277		0.14	-0.642	0.00432	BID,FASN,LAMB1,PLIN2,PYGB,RPS15,TOP2A,UCK2
simvastatin	chemical drug						0.00434	ARHGDIA,ARHGEF2,C12orf10,HIST1H1C,SOAT1
TP53COR1	other						0.00443	BID,TOP2A
apicidin	chemical - endogenous non-mammalian						0.00443	GSN,TGM2
VHL	transcription regulator						0.0046	CAV1,MIF,PREB,TFRC	HIF1A,VHL
BDNF	growth factor		-0.97		-0.109	-0.707	0.00474	ACOT7,BID,CSPG4,FLNB,S100A10,TFRC
CD3	complex		0.478		-0.204	1.015	0.00474	AARS,GNAS,HUWE1,PLIN2,SRPRB,TFRC,TGM2,TOP2A,UBE2V1
2-(4-amino-1-isopropyl-1H-pyrazolo[3,4-d]pyrimidin-3-yl)-1H-indol-5-ol	chemical reagent						0.0048	HIST1H1C,KPNA2,TOP2A
SYVN1	transporter		-1	bias	-0.257	-0.485	0.00484	CSPG4,FASN,HSPB1,TFRC
2-aminoisobutyric acid	chemical - endogenous mammalian						0.00499	ALB
CAV2	other						0.00499	CAV1
ECSCR	other						0.00499	SOAT1
GEMIN7	other						0.00499	SNRPE
LSM10	other						0.00499	HIST1H1C
UBA2	enzyme						0.00499	ALB
clofazimine	chemical drug						0.00499	PLIN2
clorgyline	chemical drug						0.00499	GNAS
dinitrophenyl R group	chemical reagent						0.00499	TGM2
fumagillin	chemical - endogenous non-mammalian						0.00499	CAV1
rhapontin	chemical - endogenous non-mammalian						0.00499	FASN
10E,12Z-octadecadienoic acid	chemical - endogenous mammalian						0.0052	CAV1,FASN,PLIN2
CDK4/6	group						0.00541	ARHGEF2,HSPB1,KRT10
mir-103	microrna						0.00584	CAV1,FASN
miR-124-3p (and other miRNAs w/seed AAGGCAC)	mature microrna		1.372	bias	0.278	0.753	0.00588	ALDH9A1,ARHGEF1,CAV1,GSN,IQGAP1
PLG	peptidase						0.00607	CAV1,CLIC4,MIF
SREBF2	transcription regulator						0.00607	FASN,NSDHL,PLIN2	PPARA,PPARGC1A,SREBF2
isotretinoin	biologic drug						0.0063	ALDH1A3,FASN,TFRC
GnRH analog	biologic drug		-0.816		0.011	-0.844	0.00647	ACOT7,KRT10,MRPS31,NDUFS7,SRI,UBE2V1
GW3965	chemical reagent						0.00678	CAV1,FASN,PLIN2
HMGA1	transcription regulator		-1		-0.085	-0.831	0.00683	CAV1,GSN,KRT10,LAMB1
IFNG	cytokine		0.26		-0.123	0.659	0.00724	ALDH1A3,BID,CAV1,CLIC4,FASN,GLS,GNAS,HSPB1,MIF,PHGDH,S100A10,SOAT1,TFRC,WARS	D-glucose,ESR1,HIF1A,HMGA1,IFNG,MYC,NFYA,TP53,VHL,cisplatin
DYSF	other						0.00728	ARPC2,HSPB1,S100A13
OSMR	transmembrane receptor						0.008	ALB,FASN
PPARGC1A	transcription regulator		0.271		-0.197	0.702	0.00803	AK1,ATP5MF,FASN,NSDHL,PLIN2	PPARA,PPARGC1A
SCAP	other						0.00806	ALB,FASN,NSDHL	PPARGC1A,SCAP,SREBF2
NR1I2	ligand-dependent nuclear receptor		0		-0.069	0.138	0.00817	CPOX,FASN,PGD,TGM2
NFYA	transcription regulator						0.00834	ALB,FASN,TOP2A
zinc	chemical drug						0.00834	KPNA2,TFRC,TGM2
MAPK9	kinase		-0.152		-0.121	0.087	0.00853	CAV1,FASN,MIF,PLIN2
Hbb-b1	transporter						0.00948	ATP5MF,NDUFS7,TFRC
COPS4	peptidase						0.00996	STON2
GLUL	enzyme						0.00996	GLS
GPBP1	transcription regulator						0.00996	TOP2A
HSD17B13	enzyme						0.00996	FASN
Id	group						0.00996	ACTC1
L-isoleucine	chemical - endogenous mammalian						0.00996	ALB
L-leucine	chemical - endogenous mammalian						0.00996	ALB
LAMB2	enzyme						0.00996	LAMB1
LCMT1	enzyme						0.00996	PPP2CA
MARCH2	enzyme						0.00996	TFRC
MID1	other						0.00996	PPP2CA
MYO1C	enzyme						0.00996	GSN
NUBP1	other						0.00996	TFRC
RAR-RXR	complex						0.00996	TGM2
RPS19	other						0.00996	MIF
VPS26B	transporter						0.00996	VPS35
hydroxyl radical	chemical toxicant						0.00996	CAV1
miR-483-5p (miRNAs w/seed AGACGGG)	mature microrna						0.00996	ARHGDIA
p-dimethylaminoazobenzene	chemical toxicant						0.00996	ALB
talarozole	chemical drug						0.00996	KRT10
ZFHX3	transcription regulator						0.0104	ALB,MIF,NDUFS7
everolimus	chemical drug						0.0105	CAV1,SOAT1
ATF3	transcription regulator						0.0107	GSN,HSPB1,SRI
GW9662	chemical reagent						0.0107	CAV1,FASN,PLIN2
FGF2	growth factor		-0.275		-0.137	0.048	0.011	ALB,ANPEP,CAV1,MIF,S100A10,TOP2A
FOXO4	transcription regulator						0.0114	CAV1,FASN,FLNB
FOLR1	transporter						0.0117	CAV1,NSDHL,UBE2V1
8-bromoguanosine 3',5'-cyclic monophosphate	chemical - kinase inhibitor						0.0118	CAV1,S100A10
ethanol	chemical - endogenous mammalian		-0.816		-0.083	-0.614	0.012	ALDH1A3,ANPEP,CLIC4,FASN,GNAS,NSDHL
thapsigargin	chemical toxicant		0.152		-0.163	0.476	0.012	CAV1,PPP2CA,SRI,TGM2
glutamine	chemical - endogenous mammalian						0.012	AARS,ACTC1,WARS
SMARCA4	transcription regulator		1.4		-0.23	1.907	0.0122	ALB,ALDH1A3,C19orf33,FLNB,H1FX,HEXB,PLIN2,SPANXB1 (includes others)
MIR124	group						0.0125	CAV1,IQGAP1
CST5	other		0		0.135	-0.27	0.0127	ANXA6,ARHGEF2,CAV1,NUMA1,PYGB
thyroid hormone	chemical - endogenous mammalian						0.014	FASN,PGD,PPP2CA,S100A10
KRAS	enzyme		-0.492		-0.001	-0.49	0.0142	ANPEP,CAV1,GSN,HSPB1,SOAT1,TOP2A,VPS35
PDX1	transcription regulator						0.0145	AKR7A2,ALB,GNAS,PHGDH
CHCHD4	enzyme						0.0149	NDUFS7
CIDEB	other						0.0149	PLIN2
ELOVL2	enzyme						0.0149	FASN
EMP2	other						0.0149	CAV1
FTL	enzyme						0.0149	TFRC
FTMT	enzyme						0.0149	TFRC
INPP1	phosphatase						0.0149	SNRPE
NSD3	enzyme						0.0149	DCPS
S100A2	other						0.0149	KRT10
SRFBP1	other						0.0149	ACTC1
TOP2B	enzyme						0.0149	FASN
lisofylline	chemical drug						0.0149	LAMB1
F2R	g-protein coupled receptor						0.0149	LAMB1,MIF,TGM2
ANGPT2	growth factor		-1		-0.204	-0.591	0.0161	ARHGEF2,KPNA2,MIF,RFC2
EIF2AK3	kinase						0.0161	AARS,CPOX,WARS
ATP7B	transporter						0.0162	FASN,HIST1H1C
discodermolide	chemical drug						0.0162	RFC2,TOP2A
RAC1	enzyme						0.0165	BID,GSN,HSPB1
OSM	cytokine		1.022		-0.096	1.273	0.0177	ALB,ARHGEF2,FASN,RALY,SNRPE,TECR,TOP2A
RCE1	peptidase						0.0179	PLIN2,S100A13
NFE2L2	transcription regulator		-1.026		-0.186	-0.58	0.0187	AKR7A2,MOGS,PGD,PHGDH,PLIN2,S100A13
OGA	enzyme		-1.633		0.025	-1.694	0.0193	CAV1,FLNB,GSN,LAMB1,NSDHL,PLIN2
oleic acid	chemical - endogenous mammalian						0.0195	FASN,PLIN2,SOAT1
ibuprofen	chemical drug						0.0195	LAMB1,PLIN2
CCDC3	other						0.0198	FASN
CREBZF	transcription regulator						0.0198	FASN
FBXL5	enzyme						0.0198	TFRC
FOXH1	transcription regulator						0.0198	ALDH1A3
GLRX3	enzyme						0.0198	TFRC
IQGAP2	other						0.0198	IQGAP1
Meg3	other						0.0198	IQGAP1
POU2F3	transcription regulator						0.0198	KRT10
PSME3	peptidase						0.0198	FASN
PTIO	chemical reagent						0.0198	CAV1
RNF139	enzyme						0.0198	FASN
SCIN	other						0.0198	GSN
SRT2183	chemical reagent						0.0198	FASN
TSN	other						0.0198	TSNAX
VLDL	complex						0.0198	PLIN2
asparagine	chemical - endogenous mammalian						0.0198	ALB
choline plasmalogens	chemical - endogenous mammalian						0.0198	CAV1
phenylacetate	chemical - endogenous mammalian						0.0198	CAV1
HBA1/HBA2	transporter						0.0204	ATP5MF,NDUFS7
tanespimycin	chemical drug						0.0204	CAV1,MIF,SNRPE
2-methoxyestradiol	chemical - endogenous mammalian						0.0213	BID,CAV1
RAF1	kinase						0.0222	ACOT7,HSPB1,SLC26A2,TGM2
MYBL2	transcription regulator						0.0222	IQGAP1,TOP2A
THRB	ligand-dependent nuclear receptor						0.0225	FASN,GSN,PGD,PPP2CA
MTOR	kinase		-1		-0.081	-0.839	0.0228	FASN,HSPB1,PPP2CA,PYGB,RAB11B
SNAI1	transcription regulator						0.0228	FASN,FLNB,GSN
pirinixic acid	chemical toxicant		-0.561		-0.172	-0.229	0.0233	ALDH9A1,FASN,HIST1H1C,HSPB1,PLIN2,TSNAX
NFKBIA	transcription regulator		-0.447		-0.076	-0.277	0.0233	ATP5MF,BID,CTNNA1,POLR1C,SOAT1,TFRC
ARNT	transcription regulator						0.0233	CAV1,MYO1C,TFRC
cyclosporin A	biologic drug		0.128		0.083	-0.075	0.0238	ARHGEF1,CAV1,FASN,MIF,RAB11B,S100A10
CLDN7	other						0.0238	CKAP4,GLS,PHGDH
ERN1	kinase						0.0238	FASN,PLIN2,WARS
TSC2	other						0.0238	GSN,HSPB1,NSDHL
TOB1	transcription regulator						0.024	HUWE1,UBA6
HNF1A	transcription regulator						0.0243	ALB,ANPEP,PCNP,SRI,TFRC,TMEM33
ABCB7	transporter						0.0247	TFRC
Atg5	other						0.0247	BID
CEBPZ	transcription regulator						0.0247	TOP2A
CRK	other						0.0247	CAV1
DRD4	g-protein coupled receptor						0.0247	GNAS
Erm	group						0.0247	CAV1
FA2H	enzyme						0.0247	FASN
HU-210	chemical reagent						0.0247	FASN
RNU7-1	other						0.0247	HIST1H1C
ghrelin	biologic drug						0.0247	FASN
mir-28	microrna						0.0247	ARHGDIA
myristic acid	chemical - endogenous mammalian						0.0247	PLIN2
rigosertib	chemical drug						0.0247	BID
benzo(a)pyrene	chemical toxicant						0.025	ARHGDIA,FASN,HSPB1,PGD
HTT	transcription regulator						0.0252	ATP5MF,BID,FASN,GSN,HUWE1,NDUFS7,TFRC,TGM2
AGT	growth factor		-0.297		-0.138	0.037	0.0259	CAV1,FASN,HSPB1,LAMB1,MIF,TFRC
TCF3	transcription regulator						0.0259	ANXA6,BID,CKAP4,H1F0,TOP2A
ADRB2	g-protein coupled receptor						0.0259	FASN,GNAS
nitroprusside	chemical drug						0.0259	CAV1,LAMB1
cadmium chloride	chemical toxicant						0.0269	ALB,HSPB1
deoxycholate	chemical - endogenous mammalian						0.0269	CAV1,GLS
KDM5A	transcription regulator						0.0274	ACTC1,NDUFS7,PGD
Histone h3	group						0.0277	CAV1,CKAP4,CSPG4,CTNNA1,FASN,TOP2A
STAT2	transcription regulator						0.0279	CAV1,WARS
CD3 group	group						0.0289	FASN,TFRC
MAPKAPK2	kinase						0.0289	HSPB1,TOP2A
chromium	chemical drug						0.0289	ARHGDIA,PGD
PML	transcription regulator						0.0291	AKR7A2,FASN,HSPB1
GATA1	transcription regulator						0.0295	GNAS,TFRC,TGM2,TOP2A
ADCY5	enzyme						0.0296	GNAS
CASP2	peptidase						0.0296	BID
CCAT2	other						0.0296	GLS
CIMO	chemical reagent						0.0296	BID
DLX4	transcription regulator						0.0296	TOP2A
EIF3M	other						0.0296	MIF
Fructus xanthii aqueous extract	chemical - endogenous non-mammalian						0.0296	FASN
GPAM	enzyme						0.0296	PLIN2
Irs3	other						0.0296	FASN
LIMS2	other						0.0296	CTNNA1
OBP2B	transporter						0.0296	FASN
PAXIP1	other						0.0296	CSPG4
TERF2	transcription regulator						0.0296	MIF
TRPV6	ion channel						0.0296	KRT10
Tcf 1/3/4	group						0.0296	ALB
WDFY2	other						0.0296	FASN
esculetin	chemical - endogenous non-mammalian						0.0296	ALB
juglone	chemical toxicant						0.0296	FASN
papaverine	chemical drug						0.0296	CAV1
vaccenic acid	chemical - endogenous mammalian						0.0296	PLIN2
valine	chemical - endogenous mammalian						0.0296	ALB
L-methionine	chemical - endogenous mammalian						0.0299	ALB,TOP2A
MAP3K1	kinase						0.0299	HSPB1,TOP2A
NRF1	transcription regulator						0.0299	MOGS,TFB2M
TNF	cytokine		0.01		-0.099	0.385	0.0307	ALB,ALDH1A3,ANPEP,BID,CAV1,CLIC4,FASN,GLS,HEXB,MIF,PHGDH,PLIN2,SOAT1,TFRC,TGM2
IL6	cytokine		-1.041		-0.149	-0.686	0.0308	ALB,ANPEP,CAPRIN1,GALE,TFRC,TGM2,TOP2A,WARS
KDM5B	transcription regulator						0.0308	CAV1,PSIP1,TOP2A
adenosine	chemical - endogenous mammalian						0.0309	BID,GNAS
H2AFY	other						0.032	ALDH1A3,FASN
PPARGC1B	transcription regulator						0.032	ATP5MF,FASN
TERT	enzyme						0.0325	ALDH1A3,CAV1,GSN
camptothecin	chemical drug						0.0328	ARHGDIA,ARHGEF1,BID,NUMA1,PLIN2,TFRC,TIAL1
SERPINF1	other						0.033	BID,CSPG4
ERK	group		1		-0.175	1.35	0.0333	ARPC2,CAV1,LAMB1,TGM2
curcumin	chemical drug						0.0335	CAV1,CTNNA1,MIF,TFRC,TOP2A
POU2AF1	transcription regulator						0.0341	CTNNA1,S100A10
ADAM21	peptidase						0.0344	GLS
DLC1	other						0.0344	S100A10
DMTF1	transcription regulator						0.0344	ANPEP
GLP-1 (7-36) amide	chemical drug						0.0344	FASN
L-proline	chemical - endogenous mammalian						0.0344	ALB
PQQ cofactor	chemical - endogenous non-mammalian						0.0344	TFB2M
S-allyl-L-cysteine	chemical - endogenous non-mammalian						0.0344	FASN
SERPINC1	enzyme						0.0344	MIF
glyceraldehyde-BSA	chemical reagent						0.0344	FASN
methylglyoxal-BSA	chemical reagent						0.0344	FASN
mir-320	microrna						0.0344	TFRC
triolein	chemical drug						0.0344	FASN
urotensin II	biologic drug						0.0344	SOAT1
trichostatin A	chemical drug		0.611		-0.15	0.988	0.0349	ANXA6,FASN,GSN,S100A10,SLC26A2,TGM2,TOP2A
PRKAA1	kinase						0.035	ACOT7,ALB,TGM2
ERBB2	kinase		-0.728		-0.14	-0.389	0.0352	CHD4,FASN,GLS,HSPB1,LAMB1,MIF,RFC2,TOP2A
PDCD1	phosphatase						0.0352	KPNA2,TOP2A
ACOX1	enzyme						0.0356	CPOX,FASN,PLIN2
sunitinib	chemical drug						0.0363	CTNNA1,LAMB1
E2F1	transcription regulator						0.0373	BID,CAV1,KRT10,RFC2,TOP2A,UCK2
SREBF1	transcription regulator						0.0377	AARS,FASN,NSDHL,S100A13
metformin	chemical drug						0.0381	CAV1,FASN,PLIN2
ACACA	enzyme						0.0393	FASN
ACLY	enzyme						0.0393	FASN
Cyclin A	group						0.0393	HIST1H1B
HBP1	transcription regulator						0.0393	H1F0
IL-2R	complex						0.0393	PHGDH
KDM6A	enzyme						0.0393	CSPG4
L-phenylalanine	chemical - endogenous mammalian						0.0393	ALB
LIMS1	other						0.0393	CTNNA1
LINC00461	other						0.0393	TOP2A
MEDAG	other						0.0393	FASN
NDP	growth factor						0.0393	PSIP1
NELFCD	other						0.0393	TOP2A
PHF8	enzyme						0.0393	TGM2
PPP2R1A	phosphatase						0.0393	PPP2CA
SOAT1	enzyme						0.0393	FASN
THRSP	other						0.0393	FASN
TRIB1	kinase						0.0393	FASN
cerulenin	chemical drug						0.0393	FASN
cholestyramine	chemical drug						0.0393	SOAT1
miR-217-5p (and other miRNAs w/seed ACUGCAU)	mature microrna						0.0393	FASN
NFkB (complex)	complex		-0.235		-0.24	0.333	0.0397	ALDH1A3,BID,GNAS,HSPB1,SOAT1,TFRC,TGM2
26s Proteasome	complex						0.0407	PPP2CA,TGM2,TOP2A
5-azacytidine	chemical drug						0.0421	CAV1,CTNNA1,TGM2
EGF	growth factor		-0.2		-0.171	0.177	0.0428	ANPEP,ARHGEF2,CAV1,FASN,S100A10,TGM2
LONP1	peptidase						0.0431	HSPB1,MRPS31
caffeine	chemical drug						0.0431	CAV1,FASN
romidepsin	biologic drug						0.0431	GSN,SLC26A2
1,1-bis(3'-indolyl)-1-(4-trifluoromethyl-phenyl)methane	chemical reagent						0.0441	CAV1
11-dehydrocorticosterone	chemical - endogenous mammalian						0.0441	FASN
CD53	other						0.0441	GLS
CD99	other						0.0441	CAV1
Ck2	complex						0.0441	BID
IFT88	other						0.0441	ALB
L-lysine	chemical - endogenous mammalian						0.0441	ALB
Mup1 (includes others)	other						0.0441	FASN
NELFA	other						0.0441	TOP2A
NELFE	other						0.0441	TOP2A
NPAT	transcription regulator						0.0441	HIST1H1B
PBRM1	other						0.0441	S100A13
TIA1	other						0.0441	TIAL1
TRG	other						0.0441	CAV1
UCHL3	peptidase						0.0441	FASN
carnosine	chemical - endogenous mammalian						0.0441	FASN
pepstatin	chemical - protease inhibitor						0.0441	CAV1
phosphatidylcholine	chemical - endogenous mammalian						0.0441	CAV1
sphingosylphosphocholine	chemical - endogenous mammalian						0.0441	TGM2
tangeretin	chemical - endogenous non-mammalian						0.0441	BID
tannic acid	chemical toxicant						0.0441	FASN
ATP-gamma-S	chemical reagent						0.0443	CD109,WARS
F3	transmembrane receptor						0.0455	LAMB1,TGM2
Raf	group						0.0455	ANPEP,TOP2A
trovafloxacin	chemical drug						0.0455	FASN,TGM2
CTLA4	transmembrane receptor						0.0467	KPNA2,TOP2A
FGF7	growth factor						0.0467	FASN,S100A10
CD38	enzyme						0.0469	ANXA6,CKAP4,UCK2
RNA polymerase II	complex						0.0487	ACTC1,KPNA2,TIAL1,TOP2A
EPHB2	kinase						0.0488	KRT10
FTH1	enzyme						0.0488	TFRC
IREB2	translation regulator						0.0488	TFRC
Irp	group						0.0488	TFRC
JMJD6	transmembrane receptor						0.0488	DCPS
L-threonine	chemical - endogenous mammalian						0.0488	ALB
MAPKAPK3	kinase						0.0488	HSPB1
MIR320	group						0.0488	TFRC
NAP1L1	other						0.0488	ALB
NCOA6	transcription regulator						0.0488	FASN
SIK1/SIK1B	kinase						0.0488	FASN
Sik1	kinase						0.0488	FASN
THOC5	other						0.0488	CPOX
TINCR	other						0.0488	KRT10
digoxin	chemical drug						0.0488	FASN
sphingomyelin	chemical - endogenous mammalian						0.0488	FASN
mono-(2-ethylhexyl)phthalate	chemical toxicant						0.0491	FASN,NDUFS7,PLIN2
TCOF1	transporter						0.0491	CAPRIN1,IQGAP1
linoleic acid	chemical - endogenous mammalian						0.0491	FASN,PLIN2
tyrphostin AG 1478	chemical - kinase inhibitor						0.0491	CAV1,S100A10
tamoxifen	chemical drug						0.0497	BID,CAV1,FASN,MIF
EGFR	kinase		-0.713		-0.137	-0.451	0.0499	ACOT7,CAV1,FASN,HSPB1,TGM2
U0126	chemical - kinase inhibitor		-1.969		0.184	-2.331	0.11	ARHGEF2,CAV1,GSN,LAMB1,TGM2
